# Supplementary material for: Transcriptome-Based Screening of Candidate Low-Temperature-Associated Genes and Analysis of the BocARR-B Transcription Factor Gene Family in Kohlrabi (Brassica oleracea L. var. caulorapa L.)
Source: Int J Mol Sci. 2024 Aug 27;25(17):9261. doi: 10.3390/ijms25179261 (PMC11394831; doi:10.3390/ijms25179261)
Supplement: Supplementary file 1 [file ijms-25-09261-s001.zip]

Archive with 15 entries (15 files):
- Figure S1.png
- Figure S2.png
- Figure S3.jpg
- File S1.fa
- File S2.fa
- Table S1.xlsx
- Table S10.xlsx
- Table S2.xlsx
- Table S3.xlsx
- Table S4.xlsx
- Table S5.xlsx
- Table S6.xlsx
- Table S7.xlsx
- Table S8.xlsx
- Table S9.xlsx
