# Supplementary material for: Transcriptome-Based Screening of Candidate Low-Temperature-Associated Genes and Analysis of the BocARR-B Transcription Factor Gene Family in Kohlrabi (Brassica oleracea L. var. caulorapa L.)
Source: Int J Mol Sci. 2024 Aug 27;25(17):9261. doi: 10.3390/ijms25179261 (PMC11394831; doi:10.3390/ijms25179261)
Supplement: Supplementary file 1 [file ijms-25-09261-s001.zip › Table S1.xlsx]

## Sheet: Sheet1
	CAT activity (U/g Fresh Weight)	SOD activity (U/g Fresh Weight)	MDA content (nmol/g Fresh Weight)	Proline content (μg/g Fresh Weight)	Soluble protein content (μg/g Fresh Weight)	Soluble sugar content (μg/g Fresh Weight)
CK	135.06 ± 15.91	51.12 ± 1.42	13.80 ± 1.64	12.63 ± 1.05	0.63 ± 0.27	5.75 ± 0.12
12℃	552.99 ± 4.41	74.93 ± 1.00	23.83 ± 1.73	134.04 ± 2.19	3.81 ± 0.48	8.11 ± 0.13
8℃	879.18 ± 15.29	86.64 ± 2.05	34.05 ± 0.82	150.18 ± 2.19	6.67 ± 0.48	13.13 ± 0.13
4℃	981.11 ± 11.68	137.10 ± 3.32	37.63 ± 0.54	201.75 ± 2.18	10.16 ± 0.73	15.35 ± 0.22
