# Supplementary material for: Transcriptome-Based Screening of Candidate Low-Temperature-Associated Genes and Analysis of the BocARR-B Transcription Factor Gene Family in Kohlrabi (Brassica oleracea L. var. caulorapa L.)
Source: Int J Mol Sci. 2024 Aug 27;25(17):9261. doi: 10.3390/ijms25179261 (PMC11394831; doi:10.3390/ijms25179261)
Supplement: Supplementary file 1 [file ijms-25-09261-s001.zip › Table S10.xlsx]

## Sheet: Sheet1
name	forward primer (5'-3')	reversed primer (5'-3')
TIP41	TGAAGAGCAGATTGATTTGGCT	ACACTCCATTGTCAGCCAGTT
Cluster-17807.81882	ATGTGCTCCTCCTGCTCCA	TTCCTCCTTGTCACCATTTGTCT
Cluster-17807.82832	TCTCAGTGAATCGGGTAGCA	TGGAGCGTCTGGAGTGTTAG
Cluster-17807.77797	GACGGTGAACGAGAACTGCTAC	AGTCCAAACCCGCTAAACATAC
Cluster-17807.81941	CAAATCCTCCATTCAATCTAAACAC	TTGGCATCATAGTGAAAGCAGA
Cluster-17807.85268	GGACGCAGCCGTGTAAAGA	TGAAACCCAGGACCCAAGAT
Cluster-17807.81598	GAGGGTTGTGACGAATGTTAGG	ACGACGGATCGACGGGATA
Cluster-17807.83850	TGGAGACGCAGGAGCAGAA	ACCGTAAGTGAAGCCTTTGGA
Cluster-17807.82153	GAGCCCTGATTCGTTGGTTA	GAAGTGCATCTGGAGCGTGT
Cluster-17807.86516	TTCTTCCCTGTCCGAGATGC	GATGGTGATGTGACGGTAGTG
Cluster-17807.84461	CAACAGTCTGCTGCTCCATC	AGGCAAATGTGAAACCGAGA
