# Supplementary material for: Transcriptome-Based Screening of Candidate Low-Temperature-Associated Genes and Analysis of the BocARR-B Transcription Factor Gene Family in Kohlrabi (Brassica oleracea L. var. caulorapa L.)
Source: Int J Mol Sci. 2024 Aug 27;25(17):9261. doi: 10.3390/ijms25179261 (PMC11394831; doi:10.3390/ijms25179261)
Supplement: Supplementary file 1 [file ijms-25-09261-s001.zip › Table S2.xlsx]

## Sheet: Sheet1
ID	KEGG	NR	Swissprot	Tremble	KOG	GO	Pfam
Cluster-100.0	--	putative senescence-associated protein [Pisum sativum]	--	SubName: Full=Putative senescence-associated protein {ECO:0000313|EMBL:BAB33410.1};	--	GO:0016021,integral component of membrane	RHS Repeat
Cluster-1000.0	--	--	--	SubName: Full=Uncharacterized protein {ECO:0000313|EnsemblPlants:Bo1g070850.1};	--	--	--
Cluster-10001.0	--	PREDICTED: protein MIZU-KUSSEI 1-like [Brassica oleracea var. oleracea]	RecName: Full=Protein MIZU-KUSSEI 1;	SubName: Full=Uncharacterized protein {ECO:0000313|EnsemblPlants:Bo00615s080.1};	--	GO:0032541,cortical endoplasmic reticulum; GO:0005737,cytoplasm; GO:0005783,endoplasmic reticulum; GO:0005789,endoplasmic reticulum membrane; GO:0016020,membrane; GO:0009658,chloroplast organization; GO:0010274,hydrotropism	Protein of unknown function, DUF617
Cluster-10002.0	K13422 transcription factor MYC2 | (RefSeq) transcription factor MYC4-like (A)	TT8 [Brassica oleracea var. botrytis]	RecName: Full=Transcription factor TT8; AltName: Full=Basic helix-loop-helix protein 42; Short=AtbHLH42; Short=bHLH 42; AltName: Full=Protein TRANSPARENT TESTA 8; AltName: Full=Transcription factor EN 32; AltName: Full=bHLH transcription factor bHLH042;	SubName: Full=TT8 {ECO:0000313|EMBL:ADP76654.1};	--	GO:0005634,nucleus; GO:0003700,DNA-binding transcription factor activity; GO:0046983,protein dimerization activity; GO:0000976,transcription regulatory region sequence-specific DNA binding; GO:0009813,flavonoid biosynthetic process; GO:0009867,jasmonic acid mediated signaling pathway; GO:0031542,positive regulation of anthocyanin biosynthetic process; GO:0009962,regulation of flavonoid biosynthet…	Helix-loop-helix DNA-binding domain
Cluster-10002.1	K13422 transcription factor MYC2 | (RefSeq) transcription factor MYC2-like (A)	bHLH DNA binding domain transcription factor BnaC.TT8 [Brassica napus]	RecName: Full=Transcription factor TT8; AltName: Full=Basic helix-loop-helix protein 42; Short=AtbHLH42; Short=bHLH 42; AltName: Full=Protein TRANSPARENT TESTA 8; AltName: Full=Transcription factor EN 32; AltName: Full=bHLH transcription factor bHLH042;	SubName: Full=BHLH DNA binding domain transcription factor BnaC.TT8 {ECO:0000313|EMBL:ADV03942.1};	--	GO:0005634,nucleus; GO:0003700,DNA-binding transcription factor activity; GO:0046983,protein dimerization activity; GO:0000976,transcription regulatory region sequence-specific DNA binding; GO:0009813,flavonoid biosynthetic process; GO:0009867,jasmonic acid mediated signaling pathway; GO:0031542,positive regulation of anthocyanin biosynthetic process; GO:0009962,regulation of flavonoid biosynthet…	ACT domain
Cluster-10002.2	K13422 transcription factor MYC2 | (RefSeq) transcription factor MYC2-like (A)	TT8 [Brassica oleracea var. botrytis]	RecName: Full=Transcription factor TT8; AltName: Full=Basic helix-loop-helix protein 42; Short=AtbHLH42; Short=bHLH 42; AltName: Full=Protein TRANSPARENT TESTA 8; AltName: Full=Transcription factor EN 32; AltName: Full=bHLH transcription factor bHLH042;	SubName: Full=TT8 {ECO:0000313|EMBL:ADP76654.1};	--	GO:0005634,nucleus; GO:0003700,DNA-binding transcription factor activity; GO:0046983,protein dimerization activity; GO:0000976,transcription regulatory region sequence-specific DNA binding; GO:0009813,flavonoid biosynthetic process; GO:0009867,jasmonic acid mediated signaling pathway; GO:0031542,positive regulation of anthocyanin biosynthetic process; GO:0009962,regulation of flavonoid biosynthet…	ACT domain
Cluster-10003.0	--	--	--	--	--	--	--
Cluster-10004.0	K10609 cullin 4 | (RefSeq) cullin-4 (A)	uncharacterized protein LOC106349680 [Brassica napus]	--	SubName: Full=Uncharacterized protein {ECO:0000313|EnsemblPlants:Bo07974s010.1};	FOG: Reverse transcriptase	--	Endonuclease/Exonuclease/phosphatase family
Cluster-10005.0	K00759 adenine phosphoribosyltransferase [EC:2.4.2.7] | (RefSeq) uncharacterized protein LOC107609884 (A)	PREDICTED: uncharacterized protein At1g51745-like [Brassica rapa]	RecName: Full=Uncharacterized protein At1g51745;	SubName: Full=Uncharacterized protein {ECO:0000313|EnsemblPlants:Bra021369.1-P};	--	--	Uncharacterized protein family UPF0492
Cluster-10006.0	K21484 benzoate/salicylate 1-O-methyltransferase [EC:2.1.1.273 2.1.1.274] | (RefSeq) uncharacterized protein LOC106315356 (A)	PREDICTED: uncharacterized protein LOC106333352 [Brassica oleracea var. oleracea]	--	SubName: Full=Uncharacterized protein {ECO:0000313|EnsemblPlants:Bra028797.1-P};	FOG: Reverse transcriptase	GO:0003676,nucleic acid binding; GO:0004523,RNA-DNA hybrid ribonuclease activity	zinc-binding in reverse transcriptase
Cluster-10007.0	K11643 chromodomain-helicase-DNA-binding protein 4 [EC:3.6.4.12] | (RefSeq) CHD3-type chromatin-remodeling factor PICKLE-like (A)	uncharacterized protein LOC106369982 [Brassica napus]	--	SubName: Full=BnaC02g22580D protein {ECO:0000313|EMBL:CDY45862.1};	FOG: Reverse transcriptase	GO:0003676,nucleic acid binding; GO:0004523,RNA-DNA hybrid ribonuclease activity	zinc-binding in reverse transcriptase
Cluster-10008.0	K07466 replication factor A1 | (RefSeq) uncharacterized protein LOC106377300 isoform X1 (A)	uncharacterized protein LOC106377300 isoform X1 [Brassica napus]	--	SubName: Full=BnaC01g35430D protein {ECO:0000313|EMBL:CDY28373.1};	--	--	--
Cluster-10009.0	K01265 methionyl aminopeptidase [EC:3.4.11.18] | (RefSeq) hypothetical protein (A)	hypothetical protein EUTSA_v10001475mg [Eutrema salsugineum]	RecName: Full=Methionine aminopeptidase 1A {ECO:0000255|HAMAP-Rule:MF_03174}; Short=MAP 1A {ECO:0000255|HAMAP-Rule:MF_03174}; Short=MetAP 1A {ECO:0000255|HAMAP-Rule:MF_03174}; EC=3.4.11.18 {ECO:0000255|HAMAP-Rule:MF_03174}; AltName: Full=Peptidase M 1A {ECO:0000255|HAMAP-Rule:MF_03174};	RecName: Full=Methionine aminopeptidase {ECO:0000256|RuleBase:RU003653}; EC=3.4.11.18 {ECO:0000256|RuleBase:RU003653};	Putative methionine aminopeptidase	GO:0005737,cytoplasm; GO:0005829,cytosol; GO:0004177,aminopeptidase activity; GO:0046872,metal ion binding; GO:0008235,metalloexopeptidase activity; GO:0031365,N-terminal protein amino acid modification; GO:0016485,protein processing	--
Cluster-1001.0	K21888 glutathione dehydrogenase/transferase [EC:1.8.5.1 2.5.1.18] | (RefSeq) glutathione S-transferase omega-2 (A)	PREDICTED: NAD(P)H-quinone oxidoreductase subunit L, chloroplastic-like [Brassica rapa]	RecName: Full=NAD(P)H-quinone oxidoreductase subunit L, chloroplastic; EC=1.6.5.- {ECO:0000305}; AltName: Full=NAD(P)H dehydrogenase subunit L {ECO:0000303|PubMed:21785130}; Short=NDH subunit L {ECO:0000305}; Short=NDH-L {ECO:0000305}; AltName: Full=NADH-plastoquinone oxidoreductase subunit L {ECO:0000305}; AltName: Full=Protein CHLORORESPIRATORY REDUCTION 23 {ECO:0000303|PubMed:18388109}; Flags:…	SubName: Full=Uncharacterized protein {ECO:0000313|EnsemblPlants:Bra007941.1-P};	--	GO:0009535,chloroplast thylakoid membrane; GO:0016021,integral component of membrane; GO:0010598,NAD(P)H dehydrogenase complex (plastoquinone); GO:0042651,thylakoid membrane; GO:0016655,oxidoreductase activity, acting on NAD(P)H, quinone or similar compound as acceptor; GO:0048038,quinone binding; GO:0010258,NADH dehydrogenase complex (plastoquinone) assembly; GO:0009773,photosynthetic electron t…	NADH dehydrogenase transmembrane subunit
Cluster-10010.0	--	uncharacterized protein LOC106442707 [Brassica napus]	--	SubName: Full=BnaCnng12390D protein {ECO:0000313|EMBL:CDY45009.1};	--	--	Trimeric coiled-coil oligomerisation domain of matrilin
Cluster-10011.0	K04077 chaperonin GroEL | (Kazusa) Lj0g3v0101289.1; - (A)	60 kDa chaperonin [Capsicum chinense]	RecName: Full=Chaperonin CPN60-1, mitochondrial; AltName: Full=HSP60-1; Flags: Precursor;	SubName: Full=Uncharacterized protein {ECO:0000313|EnsemblPlants:TRIUR3_32666-P1};	Mitochondrial chaperonin, Cpn60/Hsp60p	GO:0005759,mitochondrial matrix; GO:0005524,ATP binding; GO:0051117,ATPase binding; GO:0006457,protein folding; GO:0042026,protein refolding	TCP-1/cpn60 chaperonin family
Cluster-10012.0	K17545 serine/threonine-protein kinase ULK4 [EC:2.7.11.1] | (RefSeq) serine/threonine-protein kinase RUNKEL-like (A)	BnaC09g39110D [Brassica napus]	RecName: Full=Serine/threonine-protein kinase RUNKEL {ECO:0000305}; AltName: Full=Protein EMBRYO DEFECTIVE 3013 {ECO:0000305}; AltName: Full=Protein RUNKEL {ECO:0000303|PubMed:11089872}; EC=2.7.11.1 {ECO:0000305};	SubName: Full=BnaC09g39110D protein {ECO:0000313|EMBL:CDY13915.1};	Serine-threonine protein kinase FUSED	GO:0005874,microtubule; GO:0009524,phragmoplast; GO:0009506,plasmodesma; GO:0009574,preprophase band; GO:0005819,spindle; GO:0005524,ATP binding; GO:0008017,microtubule binding; GO:0016740,transferase activity; GO:0007349,cellularization; GO:0000911,cytokinesis by cell plate formation; GO:0010342,endosperm cellularization; GO:0009556,microsporogenesis; GO:0000914,phragmoplast assembly; GO:0009555…	--
Cluster-10013.0	--	PREDICTED: uncharacterized protein LOC108869689 [Brassica rapa]	RecName: Full=Retrovirus-related Pol polyprotein from transposon RE2; AltName: Full=Retro element 2 {ECO:0000303|PubMed:10689195}; Short=AtRE2 {ECO:0000303|PubMed:10689195}; Includes: RecName: Full=Protease RE2; EC=3.4.23.-; Includes: RecName: Full=Reverse transcriptase RE2; EC=2.7.7.49; Includes: RecName: Full=Endonuclease RE2;	SubName: Full=Uncharacterized protein {ECO:0000313|EMBL:KFK22489.1}; Flags: Fragment;	FOG: Transposon-encoded proteins with TYA, reverse transcriptase, integrase domains in various combinations	GO:0004190,aspartic-type endopeptidase activity; GO:0004519,endonuclease activity; GO:0046872,metal ion binding; GO:0003676,nucleic acid binding; GO:0003964,RNA-directed DNA polymerase activity; GO:0015074,DNA integration; GO:0006310,DNA recombination	gag-polypeptide of LTR copia-type
Cluster-10015.0	K13412 calcium-dependent protein kinase [EC:2.7.11.1] | (RefSeq) calcium-dependent protein kinase 30 (A)	calcium-dependent protein kinase 10-like [Brassica napus]	RecName: Full=Calcium-dependent protein kinase 30; EC=2.7.11.1; AltName: Full=Calcium-dependent protein kinase isoform CDPK1a; Short=AtCDPK1a;	SubName: Full=Calcium-dependent protein kinase 30 {ECO:0000313|EMBL:JAU23385.1}; Flags: Fragment;	Ca2+/calmodulin-dependent protein kinase, EF-Hand protein superfamily	GO:0005737,cytoplasm; GO:0005634,nucleus; GO:0005886,plasma membrane; GO:0005524,ATP binding; GO:0005509,calcium ion binding; GO:0009931,calcium-dependent protein serine/threonine kinase activity; GO:0005516,calmodulin binding; GO:0004683,calmodulin-dependent protein kinase activity; GO:0004672,protein kinase activity; GO:0009738,abscisic acid-activated signaling pathway; GO:0035556,intracellular…	EF-hand domain pair
Cluster-10016.0	K09338 homeobox-leucine zipper protein | (RefSeq) homeobox-leucine zipper protein ATHB-14 (A)	PREDICTED: homeobox-leucine zipper protein ATHB-14 [Brassica oleracea var. oleracea]	RecName: Full=Homeobox-leucine zipper protein ATHB-14; AltName: Full=HD-ZIP protein ATHB-14; AltName: Full=Homeodomain transcription factor ATHB-14; AltName: Full=Protein PHABULOSA;	SubName: Full=Uncharacterized protein {ECO:0000313|EnsemblPlants:Bo4g039380.1};	--	GO:0005634,nucleus; GO:0003677,DNA binding; GO:0003700,DNA-binding transcription factor activity; GO:0008289,lipid binding; GO:0009955,adaxial/abaxial pattern specification; GO:0030154,cell differentiation; GO:0009855,determination of bilateral symmetry; GO:0080060,integument development; GO:0010014,meristem initiation; GO:0009944,polarity specification of adaxial/abaxial axis; GO:0010072,primary…	bZIP transcription factor
Cluster-10017.0	K02870 large subunit ribosomal protein L12e | (RefSeq) 60S ribosomal protein L12 (A)	60s ribosomal protein l12 [Quercus suber]	RecName: Full=60S ribosomal protein L12-3;	SubName: Full=60S ribosomal protein L12 {ECO:0000313|EMBL:JAT48592.1};	40S ribosomal protein S2	GO:0005829,cytosol; GO:0022625,cytosolic large ribosomal subunit; GO:0019843,rRNA binding; GO:0003735,structural constituent of ribosome; GO:0000027,ribosomal large subunit assembly; GO:0006412,translation	Ribosomal protein L11, RNA binding domain
Cluster-10019.0	--	hypothetical protein LR48_Vigan09g114500 [Vigna angularis]	RecName: Full=THO complex subunit 3; AltName: Full=TEX1 homolog; Short=AtTEX1;	SubName: Full=Uncharacterized protein {ECO:0000313|EMBL:KOM52486.1};	WD40 repeat protein	GO:0080008,Cul4-RING E3 ubiquitin ligase complex; GO:0000347,THO complex; GO:0000445,THO complex part of transcription export complex; GO:0003723,RNA binding; GO:0031047,gene silencing by RNA; GO:0006406,mRNA export from nucleus; GO:0006397,mRNA processing; GO:0010267,production of ta-siRNAs involved in RNA interference; GO:0008380,RNA splicing	--
Cluster-1002.0	K21994 LOB domain-containing protein 18 | (RefSeq) hypothetical protein (A)	hypothetical protein EUTSA_v10001778mg [Eutrema salsugineum]	RecName: Full=LOB domain-containing protein 19; AltName: Full=ASYMMETRIC LEAVES 2-like protein 23; Short=AS2-like protein 23;	SubName: Full=Uncharacterized protein {ECO:0000313|EMBL:ESQ39175.1};	--	--	Lateral organ boundaries (LOB) domain
Cluster-10020.0	K23047 E3 ubiquitin-protein ligase UNKL [EC:2.3.2.27] | (RefSeq) zinc finger CCCH domain-containing protein 30-like (A)	PREDICTED: AT-hook motif nuclear-localized protein 6-like [Brassica oleracea var. oleracea]	RecName: Full=AT-hook motif nuclear-localized protein 6 {ECO:0000312|EMBL:FAA00277.1};	SubName: Full=Uncharacterized protein {ECO:0000313|EnsemblPlants:Bo2g164030.1};	--	GO:0005634,nucleus; GO:0003677,DNA binding; GO:0006355,regulation of transcription, DNA-templated; GO:0006351,transcription, DNA-templated	Plants and Prokaryotes Conserved (PCC) domain
Cluster-10020.1	K23047 E3 ubiquitin-protein ligase UNKL [EC:2.3.2.27] | (RefSeq) zinc finger CCCH domain-containing protein 30-like (A)	AT-hook motif nuclear-localized protein 6-like isoform X2 [Brassica napus]	RecName: Full=AT-hook motif nuclear-localized protein 6 {ECO:0000312|EMBL:FAA00277.1};	SubName: Full=Uncharacterized protein {ECO:0000313|EnsemblPlants:Bo2g164030.1};	--	GO:0005634,nucleus; GO:0003677,DNA binding; GO:0006355,regulation of transcription, DNA-templated; GO:0006351,transcription, DNA-templated	Plants and Prokaryotes Conserved (PCC) domain
Cluster-10020.2	K23047 E3 ubiquitin-protein ligase UNKL [EC:2.3.2.27] | (RefSeq) zinc finger CCCH domain-containing protein 30-like (A)	AT-hook motif nuclear-localized protein 6-like isoform X2 [Brassica napus]	RecName: Full=AT-hook motif nuclear-localized protein 6 {ECO:0000312|EMBL:FAA00277.1};	SubName: Full=Uncharacterized protein {ECO:0000313|EnsemblPlants:Bo2g164030.1};	--	GO:0005634,nucleus; GO:0003677,DNA binding; GO:0006355,regulation of transcription, DNA-templated; GO:0006351,transcription, DNA-templated	Plants and Prokaryotes Conserved (PCC) domain
Cluster-10020.3	--	PREDICTED: AT-hook motif nuclear-localized protein 6-like [Brassica oleracea var. oleracea]	RecName: Full=AT-hook motif nuclear-localized protein 6 {ECO:0000312|EMBL:FAA00277.1};	SubName: Full=Uncharacterized protein {ECO:0000313|EnsemblPlants:Bo2g164030.1};	--	GO:0005634,nucleus; GO:0003677,DNA binding; GO:0006355,regulation of transcription, DNA-templated; GO:0006351,transcription, DNA-templated	AT hook motif
Cluster-10021.0	--	hypothetical protein LR48_Vigan09g114500 [Vigna angularis]	RecName: Full=THO complex subunit 3; AltName: Full=TEX1 homolog; Short=AtTEX1;	SubName: Full=Uncharacterized protein {ECO:0000313|EMBL:KOM52486.1};	WD40 repeat protein	GO:0080008,Cul4-RING E3 ubiquitin ligase complex; GO:0000347,THO complex; GO:0000445,THO complex part of transcription export complex; GO:0003723,RNA binding; GO:0031047,gene silencing by RNA; GO:0006406,mRNA export from nucleus; GO:0006397,mRNA processing; GO:0010267,production of ta-siRNAs involved in RNA interference; GO:0008380,RNA splicing	--
Cluster-10023.0	--	BnaC09g51900D [Brassica napus]	--	SubName: Full=Uncharacterized protein {ECO:0000313|EnsemblPlants:Bo9g069990.1};	--	--	--
Cluster-10024.0	--	--	--	--	--	--	--
Cluster-10027.0	K04730 interleukin-1 receptor-associated kinase 1 [EC:2.7.11.1] | (RefSeq) probable LRR receptor-like serine/threonine-protein kinase At3g47570 (A)	probable LRR receptor-like serine/threonine-protein kinase At3g47570 [Brassica napus]	RecName: Full=Probable LRR receptor-like serine/threonine-protein kinase At3g47570; EC=2.7.11.1; Flags: Precursor;	SubName: Full=Putative LRR receptor-like serine/threonine-protein kinase {ECO:0000313|EMBL:JAU39870.1}; Flags: Fragment;	--	GO:0016021,integral component of membrane; GO:0005886,plasma membrane; GO:0005524,ATP binding; GO:0004674,protein serine/threonine kinase activity	Protein tyrosine kinase
Cluster-10028.0	K03363 cell division cycle 20, cofactor of APC complex | (RefSeq) transducin family protein/WD-40 repeat protein (A)	PREDICTED: uncharacterized protein LOC106300433 [Brassica oleracea var. oleracea]	--	SubName: Full=Uncharacterized protein {ECO:0000313|EnsemblPlants:Bo1g040200.1};	--	GO:0016021,integral component of membrane	LysM domain
Cluster-10029.0	--	BnaA04g12830D [Brassica napus]	--	SubName: Full=BnaA04g12830D protein {ECO:0000313|EMBL:CDY25591.1};	--	--	--
Cluster-1003.0	--	--	--	--	--	--	--
Cluster-10030.0	--	--	--	--	--	--	--
Cluster-10031.0	K04498 E1A/CREB-binding protein [EC:2.3.1.48] | (RefSeq) histone acetyltransferase HAC1 (A)	PREDICTED: histone acetyltransferase HAC1 [Camelina sativa]	RecName: Full=Histone acetyltransferase HAC1; EC=2.3.1.48 {ECO:0000269|PubMed:11160878};	SubName: Full=Uncharacterized protein {ECO:0000313|EMBL:EOA34190.1};	CREB binding protein/P300 and related TAZ Zn-finger proteins	GO:0005634,nucleus; GO:0004402,histone acetyltransferase activity; GO:0003712,transcription coregulator activity; GO:0008270,zinc ion binding; GO:0006355,regulation of transcription, DNA-templated; GO:0006351,transcription, DNA-templated	--
Cluster-10032.0	--	uncharacterized protein LOC106394894 [Brassica napus]	--	SubName: Full=Uncharacterized protein {ECO:0000313|EnsemblPlants:Bo4g003480.1};	--	--	--
Cluster-10033.0	K01051 pectinesterase [EC:3.1.1.11] | (RefSeq) probable pectinesterase/pectinesterase inhibitor 34 (A)	probable pectinesterase/pectinesterase inhibitor 34 [Brassica napus]	RecName: Full=Probable pectinesterase/pectinesterase inhibitor 34; Includes: RecName: Full=Pectinesterase inhibitor 34; AltName: Full=Pectin methylesterase inhibitor 34; Includes: RecName: Full=Pectinesterase 34; Short=PE 34; EC=3.1.1.11; AltName: Full=Pectin methylesterase 34; Short=AtPME34;	RecName: Full=Pectinesterase {ECO:0000256|RuleBase:RU000589}; EC=3.1.1.11 {ECO:0000256|RuleBase:RU000589};	--	GO:0071944,cell periphery; GO:0016021,integral component of membrane; GO:0009505,plant-type cell wall; GO:0005886,plasma membrane; GO:0045330,aspartyl esterase activity; GO:0030599,pectinesterase activity; GO:0046910,pectinesterase inhibitor activity; GO:0042545,cell wall modification; GO:0045490,pectin catabolic process; GO:0010119,regulation of stomatal movement	Pectinesterase
Cluster-10033.1	K01051 pectinesterase [EC:3.1.1.11] | (RefSeq) probable pectinesterase/pectinesterase inhibitor 34 (A)	BnaUnng03540D [Brassica napus]	RecName: Full=Probable pectinesterase/pectinesterase inhibitor 34; Includes: RecName: Full=Pectinesterase inhibitor 34; AltName: Full=Pectin methylesterase inhibitor 34; Includes: RecName: Full=Pectinesterase 34; Short=PE 34; EC=3.1.1.11; AltName: Full=Pectin methylesterase 34; Short=AtPME34;	SubName: Full=BnaUnng03540D protein {ECO:0000313|EMBL:CDY69946.1};	--	GO:0071944,cell periphery; GO:0016021,integral component of membrane; GO:0009505,plant-type cell wall; GO:0005886,plasma membrane; GO:0045330,aspartyl esterase activity; GO:0030599,pectinesterase activity; GO:0046910,pectinesterase inhibitor activity; GO:0042545,cell wall modification; GO:0045490,pectin catabolic process; GO:0010119,regulation of stomatal movement	Pectinesterase
Cluster-10035.0	--	BnaC04g44410D [Brassica napus]	RecName: Full=Probable inactive shikimate kinase like 2, chloroplastic; Short=AtSKL2; Flags: Precursor;	SubName: Full=Uncharacterized protein {ECO:0000313|EnsemblPlants:Bo3g151280.1};	--	GO:0009507,chloroplast; GO:0000287,magnesium ion binding	--
Cluster-10036.0	K00993 ethanolaminephosphotransferase [EC:2.7.8.1] | (RefSeq) uncharacterized protein LOC106453259 (A)	uncharacterized protein LOC106453259 [Brassica napus]	--	SubName: Full=Uncharacterized protein {ECO:0000313|EnsemblPlants:Bra019719.1-P};	--	--	--
Cluster-10037.1	--	PREDICTED: probable inactive protein kinase DDB_G0270444 [Brassica oleracea var. oleracea]	--	--	--	--	--
Cluster-10039.0	K19613 leucine-rich repeat protein SHOC2 | (RefSeq) hypothetical protein (A)	PREDICTED: receptor like protein 30-like [Raphanus sativus]	RecName: Full=Receptor like protein 7 {ECO:0000303|PubMed:18434605}; Short=AtRLP7 {ECO:0000303|PubMed:18434605}; Flags: Precursor;	SubName: Full=Receptor-like protein 12 {ECO:0000313|EMBL:JAU80924.1}; Flags: Fragment;	FOG: Leucine rich repeat	GO:0016021,integral component of membrane	--
Cluster-1004.0	--	BnaA08g25420D [Brassica napus]	--	SubName: Full=Uncharacterized protein {ECO:0000313|EnsemblPlants:Bra016850.1-P};	--	--	--
Cluster-10040.0	--	--	--	--	--	--	--
Cluster-10041.0	K08819 cyclin-dependent kinase 12/13 [EC:2.7.11.22 2.7.11.23] | (RefSeq) probable serine/threonine-protein kinase At1g54610 (A)	PREDICTED: probable serine/threonine-protein kinase At1g54610 [Brassica oleracea var. oleracea]	RecName: Full=Probable serine/threonine-protein kinase At1g54610; EC=2.7.11.1;	SubName: Full=Uncharacterized protein {ECO:0000313|EnsemblPlants:Bo7g093410.1};	Cdc2-related protein kinase	GO:0005634,nucleus; GO:0005524,ATP binding; GO:0004693,cyclin-dependent protein serine/threonine kinase activity; GO:0006468,protein phosphorylation	--
Cluster-10042.0	K21751 down-regulator of transcription 1 | (RefSeq) protein Dr1 homolog (A)	PREDICTED: protein Dr1 homolog [Brassica oleracea var. oleracea]	RecName: Full=Protein Dr1 homolog; AltName: Full=Negative cofactor 2-beta homolog; Short=NC2-beta homolog;	SubName: Full=Uncharacterized protein {ECO:0000313|EnsemblPlants:Bo2g008950.1};	Class 2 transcription repressor NC2, beta subunit (Dr1)	GO:0005634,nucleus; GO:0003700,DNA-binding transcription factor activity; GO:0046982,protein heterodimerization activity; GO:0006355,regulation of transcription, DNA-templated; GO:0006351,transcription, DNA-templated	Histone-like transcription factor (CBF/NF-Y) and archaeal histone
Cluster-10043.0	K07466 replication factor A1 | (RefSeq) uncharacterized protein LOC106425561 (A)	PREDICTED: uncharacterized protein LOC106299274 isoform X1 [Brassica oleracea var. oleracea]	--	SubName: Full=Uncharacterized protein {ECO:0000313|EnsemblPlants:Bra037373.1-P};	--	--	--
Cluster-10044.0	K01872 alanyl-tRNA synthetase [EC:6.1.1.7] | (RefSeq) alanine--tRNA ligase-like (A)	alanine--tRNA ligase-like [Brassica napus]	RecName: Full=Alanine--tRNA ligase {ECO:0000255|HAMAP-Rule:MF_03133}; EC=6.1.1.7 {ECO:0000255|HAMAP-Rule:MF_03133}; AltName: Full=Alanyl-tRNA synthetase {ECO:0000255|HAMAP-Rule:MF_03133}; Short=AlaRS {ECO:0000255|HAMAP-Rule:MF_03133}; Flags: Precursor;	SubName: Full=Uncharacterized protein {ECO:0000313|EnsemblPlants:Bo12792s010.1};	Alanyl-tRNA synthetase	GO:0009507,chloroplast; GO:0005829,cytosol; GO:0005739,mitochondrion; GO:0004813,alanine-tRNA ligase activity; GO:0016597,amino acid binding; GO:0005524,ATP binding; GO:0046872,metal ion binding; GO:0000049,tRNA binding; GO:0006419,alanyl-tRNA aminoacylation; GO:0046686,response to cadmium ion; GO:0006400,tRNA modification	tRNA synthetases class II (A)
Cluster-10045.0	--	uncharacterized protein LOC106381740 isoform X2 [Brassica napus]	--	SubName: Full=Uncharacterized protein {ECO:0000313|EnsemblPlants:Bo4g188270.1};	--	--	--
Cluster-10046.0	K19893 glucan endo-1,3-beta-glucosidase 5/6 [EC:3.2.1.39] | (RefSeq) glucan endo-1,3-beta-glucosidase 5-like (A)	PREDICTED: glucan endo-1,3-beta-glucosidase 5-like [Brassica oleracea var. oleracea]	RecName: Full=Glucan endo-1,3-beta-glucosidase 5; EC=3.2.1.39; AltName: Full=(1->3)-beta-glucan endohydrolase 5; Short=(1->3)-beta-glucanase 5; AltName: Full=Beta-1,3-endoglucanase 5; Short=Beta-1,3-glucanase 5; Flags: Precursor;	SubName: Full=Uncharacterized protein {ECO:0000313|EnsemblPlants:Bo3g015390.1};	--	GO:0031225,anchored component of membrane; GO:0046658,anchored component of plasma membrane; GO:0009505,plant-type cell wall; GO:0005886,plasma membrane; GO:0009506,plasmodesma; GO:0005773,vacuole; GO:0042973,glucan endo-1,3-beta-D-glucosidase activity; GO:0004553,hydrolase activity, hydrolyzing O-glycosyl compounds; GO:0030247,polysaccharide binding; GO:0005975,carbohydrate metabolic process; GO…	Glycosyl hydrolases family 17
Cluster-10047.0	K00253 isovaleryl-CoA dehydrogenase [EC:1.3.8.4] | (RefSeq) isovaleryl-CoA dehydrogenase, mitochondrial isoform X1 (A)	isovaleryl-CoA dehydrogenase [Dorcoceras hygrometricum]	RecName: Full=Isovaleryl-CoA dehydrogenase, mitochondrial; Short=IVD; EC=1.3.8.4; AltName: Full=Isovaleryl-CoA dehydrogenase 2; Short=St-IVD2; Flags: Precursor;	SubName: Full=Long-chain specific acyl-CoA dehydrogenase {ECO:0000313|EMBL:EOD10282.1};	Short-chain acyl-CoA dehydrogenase	GO:0005739,mitochondrion; GO:0050660,flavin adenine dinucleotide binding; GO:0008470,isovaleryl-CoA dehydrogenase activity; GO:1902198,3-methylbut-2-enoyl-CoA(4-) metabolic process; GO:1902196,isovaleryl-CoA(4-) catabolic process; GO:0006552,leucine catabolic process	Acyl-CoA dehydrogenase, C-terminal domain
Cluster-10049.0	--	--	--	--	--	--	--
Cluster-1005.0	K20027 palmitoyltransferase ZDHHC1/11 [EC:2.3.1.225] | (RefSeq) protein S-acyltransferase 18 (A)	BnaA01g18520D [Brassica napus]	RecName: Full=Protein S-acyltransferase 18; EC=2.3.1.225; AltName: Full=Probable palmitoyltransferase At4g01730; AltName: Full=Zinc finger DHHC domain-containing protein At4g01730;	SubName: Full=Uncharacterized protein {ECO:0000313|EnsemblPlants:Bo6g112460.1};	DHHC-type Zn-finger proteins	GO:0030659,cytoplasmic vesicle membrane; GO:0005789,endoplasmic reticulum membrane; GO:0016021,integral component of membrane; GO:0019706,protein-cysteine S-palmitoyltransferase activity	--
Cluster-10050.0	--	--	--	--	--	--	--
Cluster-10050.1	--	--	--	--	--	--	--
Cluster-10051.0	--	PREDICTED: haloacid dehalogenase-like hydrolase domain-containing protein At2g33255 [Brassica oleracea var. oleracea]	RecName: Full=Haloacid dehalogenase-like hydrolase domain-containing protein At2g33255; EC=3.1.3.-;	SubName: Full=Uncharacterized protein {ECO:0000313|EnsemblPlants:Bo3g027230.1};	--	GO:0009507,chloroplast; GO:0046872,metal ion binding; GO:0016791,phosphatase activity; GO:0016311,dephosphorylation	haloacid dehalogenase-like hydrolase
Cluster-10053.0	--	transposase for insertion sequence element is1081 [Quercus suber]	--	--	--	--	Transposase, Mutator family
Cluster-10054.0	--	BnaCnng41000D [Brassica napus]	--	SubName: Full=Uncharacterized protein {ECO:0000313|EnsemblPlants:Bo3g110760.1};	--	--	--
Cluster-10055.0	--	PREDICTED: protein YLS9-like [Brassica oleracea var. oleracea]	--	SubName: Full=Uncharacterized protein {ECO:0000313|EnsemblPlants:Bo3g040610.1};	--	GO:0016021,integral component of membrane	Late embryogenesis abundant protein
Cluster-10056.0	K00454 lipoxygenase [EC:1.13.11.12] | (RefSeq) lipoxygenase 4, chloroplastic (A)	PREDICTED: lipoxygenase 4, chloroplastic [Brassica oleracea var. oleracea]	RecName: Full=Lipoxygenase 4, chloroplastic; Short=AtLOX4; EC=1.13.11.12; AltName: Full=LOX3-like protein; Flags: Precursor;	RecName: Full=Lipoxygenase {ECO:0000256|RuleBase:RU003975}; EC=1.13.11.- {ECO:0000256|RuleBase:RU003975};	--	GO:0009507,chloroplast; GO:0016165,linoleate 13S-lipoxygenase activity; GO:0046872,metal ion binding; GO:0009901,anther dehiscence; GO:0048653,anther development; GO:0034440,lipid oxidation; GO:0031408,oxylipin biosynthetic process; GO:0009555,pollen development; GO:0009617,response to bacterium; GO:0010193,response to ozone; GO:0009611,response to wounding; GO:0080086,stamen filament development	Lipoxygenase
Cluster-10057.0	K04733 interleukin-1 receptor-associated kinase 4 [EC:2.7.11.1] | (RefSeq) putative wall-associated receptor kinase-like 11 (A)	PREDICTED: wall-associated receptor kinase-like 18 [Brassica oleracea var. oleracea]	RecName: Full=Wall-associated receptor kinase-like 17; EC=2.7.11.-; Flags: Precursor;	SubName: Full=Uncharacterized protein {ECO:0000313|EnsemblPlants:Bo1g011640.1};	--	GO:0016021,integral component of membrane; GO:0005886,plasma membrane; GO:0005524,ATP binding; GO:0005509,calcium ion binding; GO:0030247,polysaccharide binding; GO:0004674,protein serine/threonine kinase activity; GO:0007166,cell surface receptor signaling pathway	Complement Clr-like EGF-like
Cluster-10058.0	K08341 GABA(A) receptor-associated protein | (RefSeq) autophagy-related protein 8D-like (A)	PREDICTED: spindle and kinetochore-associated protein 1 homolog [Brassica oleracea var. oleracea]	RecName: Full=Spindle and kinetochore-associated protein 1 homolog;	SubName: Full=Uncharacterized protein {ECO:0000313|EnsemblPlants:Bo8g095350.1};	--	GO:0008017,microtubule binding; GO:0051301,cell division; GO:0007059,chromosome segregation	COG (conserved oligomeric Golgi) complex component, COG2
Cluster-10059.0	--	zinc finger CCCH domain-containing protein 18-like [Brassica napus]	RecName: Full=Zinc finger CCCH domain-containing protein 18; Short=AtC3H18; EC=3.1.-.-;	SubName: Full=Uncharacterized protein {ECO:0000313|EnsemblPlants:Bo7g029130.1};	--	GO:0003677,DNA binding; GO:0046872,metal ion binding; GO:0004518,nuclease activity; GO:0003723,RNA binding	Zinc finger C-x8-C-x5-C-x3-H type (and similar)
Cluster-10060.0	--	--	--	--	--	--	--
Cluster-10061.0	K19041 E3 ubiquitin-protein ligase RNF38/44 [EC:2.3.2.27] | (RefSeq) RING-H2 finger protein ATL63-like (A)	PREDICTED: RING-H2 finger protein ATL63 [Brassica oleracea var. oleracea]	RecName: Full=RING-H2 finger protein ATL63; EC=2.3.2.27 {ECO:0000305}; AltName: Full=Protein ARABIDOPSIS TOXICOS EN LEVADURA 63; Short=Protein ATL63; AltName: Full=RING-type E3 ubiquitin transferase ATL63 {ECO:0000305};	SubName: Full=Uncharacterized protein {ECO:0000313|EnsemblPlants:Bo9g135320.1};	FOG: Predicted E3 ubiquitin ligase	GO:0005769,early endosome; GO:0005768,endosome; GO:0005798,Golgi-associated vesicle; GO:0016021,integral component of membrane; GO:0005886,plasma membrane; GO:0046872,metal ion binding; GO:0061630,ubiquitin protein ligase activity; GO:0031625,ubiquitin protein ligase binding; GO:0071470,cellular response to osmotic stress; GO:0043161,proteasome-mediated ubiquitin-dependent protein catabolic proce…	RING-type zinc-finger
Cluster-10062.0	K14638 solute carrier family 15 (peptide/histidine transporter), member 3/4 | (RefSeq) protein NRT1/ PTR FAMILY 2.11-like isoform X1 (A)	PREDICTED: protein NRT1/ PTR FAMILY 2.9-like [Brassica oleracea var. oleracea]	RecName: Full=Protein NRT1/ PTR FAMILY 2.9; Short=AtNPF2.9; AltName: Full=Nitrate transporter 1.9;	SubName: Full=Uncharacterized protein {ECO:0000313|EnsemblPlants:Bra031054.1-P};	H+/oligopeptide symporter	GO:0016021,integral component of membrane; GO:0005886,plasma membrane; GO:0015112,nitrate transmembrane transporter activity; GO:0090408,phloem nitrate loading; GO:0010233,phloem transport	POT family
Cluster-10063.1	K00326 cytochrome-b5 reductase [EC:1.6.2.2] | (RefSeq) NADH-cytochrome b5 reductase 1-like (A)	nadh-cytochrome b5 reductase 1 [Quercus suber]	RecName: Full=NADH--cytochrome b5 reductase 1; EC=1.6.2.2;	SubName: Full=NADH-cytochrome b5 reductase 1 {ECO:0000313|EMBL:JAT66682.1}; Flags: Fragment;	NADH-cytochrome b-5 reductase	GO:0005783,endoplasmic reticulum; GO:0016021,integral component of membrane; GO:0005741,mitochondrial outer membrane; GO:0009505,plant-type cell wall; GO:0005886,plasma membrane; GO:0004128,cytochrome-b5 reductase activity, acting on NAD(P)H; GO:0022900,electron transport chain	Oxidoreductase NAD-binding domain
Cluster-10064.0	K18195 rhamnogalacturonan endolyase [EC:4.2.2.23] | (RefSeq) uncharacterized protein LOC104807150 isoform X1 (A)	PREDICTED: uncharacterized protein LOC106297651 [Brassica oleracea var. oleracea]	--	SubName: Full=BnaCnng50740D protein {ECO:0000313|EMBL:CDY66412.1};	FOG: Reverse transcriptase	--	zinc-binding in reverse transcriptase
Cluster-10065.0	--	--	--	--	--	--	--
Cluster-10067.0	K14791 periodic tryptophan protein 1 | (RefSeq) uncharacterized WD repeat-containing protein C17D11.16-like isoform X1 (A)	PREDICTED: uncharacterized WD repeat-containing protein C17D11.16-like isoform X1 [Brassica oleracea var. oleracea]	RecName: Full=E3 ubiquitin-protein ligase COP1 {ECO:0000303|PubMed:1423630}; EC=2.3.2.27 {ECO:0000269|PubMed:14597662}; AltName: Full=Constitutive photomorphogenesis protein 1 {ECO:0000303|PubMed:1423630}; AltName: Full=RING-type E3 ubiquitin transferase COP1 {ECO:0000303|PubMed:1423630};	SubName: Full=Uncharacterized protein {ECO:0000313|EnsemblPlants:Bo3g157400.1};	WD40 repeat-containing protein	GO:0080008,Cul4-RING E3 ubiquitin ligase complex; GO:0005737,cytoplasm; GO:0016604,nuclear body; GO:0000152,nuclear ubiquitin ligase complex; GO:0005634,nucleus; GO:0042802,identical protein binding; GO:0046872,metal ion binding; GO:0061630,ubiquitin protein ligase activity; GO:0004842,ubiquitin-protein transferase activity; GO:0046283,anthocyanin-containing compound metabolic process; GO:0006281…	Nucleoporin Nup120/160
Cluster-10068.0	K04733 interleukin-1 receptor-associated kinase 4 [EC:2.7.11.1] | (RefSeq) rust resistance kinase Lr10 (A)	BnaC09g52960D [Brassica napus]	--	SubName: Full=Uncharacterized protein {ECO:0000313|EnsemblPlants:Bo9g109770.1};	--	--	--
Cluster-1007.0	K02178 checkpoint serine/threonine-protein kinase [EC:2.7.11.1] | (RefSeq) mitotic spindle checkpoint protein BUBR1 (A)	uncharacterized protein LOC106376303 [Brassica napus]	--	SubName: Full=Uncharacterized protein {ECO:0000313|EnsemblPlants:Bo01206s010.1};	FOG: Transposon-encoded proteins with TYA, reverse transcriptase, integrase domains in various combinations	GO:0003676,nucleic acid binding; GO:0015074,DNA integration	--
Cluster-10070.0	K21630 GATA-type zinc finger protein 1 | (RefSeq) GATA transcription factor 19-like (A)	PREDICTED: GATA transcription factor 20-like [Brassica oleracea var. oleracea]	RecName: Full=GATA transcription factor 20;	SubName: Full=Uncharacterized protein {ECO:0000313|EnsemblPlants:Bo7g010220.1};	GATA-4/5/6 transcription factors	GO:0005634,nucleus; GO:0005667,transcription factor complex; GO:0003682,chromatin binding; GO:0003700,DNA-binding transcription factor activity; GO:0000977,RNA polymerase II regulatory region sequence-specific DNA binding; GO:0001085,RNA polymerase II transcription factor binding; GO:0044212,transcription regulatory region DNA binding; GO:0001228,DNA-binding transcription activator activity, RNA …	GATA zinc finger
Cluster-10071.0	K12614 ATP-dependent RNA helicase DDX6/DHH1 [EC:3.6.4.13] | (RefSeq) protease Do-like 10, mitochondrial isoform X1 (A)	PREDICTED: protease Do-like 9 [Brassica oleracea var. oleracea]	RecName: Full=Protease Do-like 9; EC=3.4.21.-;	SubName: Full=Uncharacterized protein {ECO:0000313|EnsemblPlants:Bo4g145480.1};	Serine protease	GO:0009507,chloroplast; GO:0005730,nucleolus; GO:0004252,serine-type endopeptidase activity	PDZ domain
Cluster-10072.0	K12153 phenylalanine N-monooxygenase [EC:1.14.14.40] | (RefSeq) dihomomethionine N-hydroxylase-like (A)	dihomomethionine N-hydroxylase-like [Brassica napus]	RecName: Full=Inactive LRR receptor-like serine/threonine-protein kinase BIR2 {ECO:0000305}; AltName: Full=Protein BAK1-INTERACTING RECEPTOR-LIKE KINASE 2 {ECO:0000303|PubMed:24388849}; Flags: Precursor;	SubName: Full=BnaA02g29300D protein {ECO:0000313|EMBL:CDY47244.1};	--	GO:0009507,chloroplast; GO:0016021,integral component of membrane; GO:0016020,membrane; GO:0005886,plasma membrane; GO:0000166,nucleotide binding; GO:0006952,defense response; GO:1900425,negative regulation of defense response to bacterium; GO:0006468,protein phosphorylation; GO:1900150,regulation of defense response to fungus	--
Cluster-10074.0	--	--	--	--	--	--	--
Cluster-10074.1	--	--	--	--	--	--	--
Cluster-10075.0	--	--	--	--	--	--	--
Cluster-10076.0	K13434 pathogenesis-related genes transcriptional activator PTI6 | (RefSeq) pathogenesis-related genes transcriptional activator PTI6-like (A)	ethylene-responsive transcription factor CRF3-like [Brassica napus]	RecName: Full=Ethylene-responsive transcription factor CRF3; AltName: Full=Protein CYTOKININ RESPONSE FACTOR 3;	SubName: Full=BnaA03g12320D protein {ECO:0000313|EMBL:CDY47066.1};	--	GO:0005737,cytoplasm; GO:0005634,nucleus; GO:0003677,DNA binding; GO:0003700,DNA-binding transcription factor activity; GO:0048825,cotyledon development; GO:0009736,cytokinin-activated signaling pathway; GO:0009873,ethylene-activated signaling pathway; GO:0048366,leaf development; GO:0006351,transcription, DNA-templated	AP2 domain
Cluster-10077.0	K01850 chorismate mutase [EC:5.4.99.5] | (RefSeq) chorismate mutase 2 (A)	PREDICTED: chorismate mutase 2 [Brassica oleracea var. oleracea]	RecName: Full=Chorismate mutase 2; Short=AtCM2; EC=5.4.99.5; AltName: Full=CM-2;	RecName: Full=Chorismate mutase {ECO:0000256|PIRNR:PIRNR017318}; EC=5.4.99.5 {ECO:0000256|PIRNR:PIRNR017318};	Chorismate mutase	GO:0005737,cytoplasm; GO:0005829,cytosol; GO:0004106,chorismate mutase activity; GO:0009073,aromatic amino acid family biosynthetic process; GO:0046417,chorismate metabolic process	--
Cluster-10078.0	--	PREDICTED: protein IDA-LIKE 3-like [Brassica oleracea var. oleracea]	RecName: Full=Protein IDA-LIKE 3; Flags: Precursor;	SubName: Full=BnaC09g46860D protein {ECO:0000313|EMBL:CDY21606.1};	--	GO:0048046,apoplast; GO:0005615,extracellular space; GO:0010227,floral organ abscission	--
Cluster-10079.0	--	--	--	--	--	--	--
Cluster-1008.0	K01069 hydroxyacylglutathione hydrolase [EC:3.1.2.6] | (RefSeq) hypothetical protein (A)	PREDICTED: uncharacterized protein LOC108869798 [Brassica rapa]	--	SubName: Full=Uncharacterized protein {ECO:0000313|EnsemblPlants:Bo8g114730.1};	--	--	--
Cluster-10080.0	--	--	--	--	--	--	--
Cluster-10081.0	--	--	--	--	--	--	--
Cluster-10082.0	K08869 aarF domain-containing kinase | (RefSeq) uncharacterized protein slr1919-like isoform X1 (A)	PREDICTED: uncharacterized protein slr1919-like isoform X2 [Brassica oleracea var. oleracea]	--	SubName: Full=Uncharacterized protein {ECO:0000313|EnsemblPlants:Bo2g159070.1};	--	GO:0016021,integral component of membrane	--
Cluster-10083.0	K13648 alpha-1,4-galacturonosyltransferase [EC:2.4.1.43] | (RefSeq) probable galacturonosyltransferase 7 (A)	probable galacturonosyltransferase 7 [Brassica napus]	RecName: Full=Probable galacturonosyltransferase 7; EC=2.4.1.-; AltName: Full=Like glycosyl transferase 7;	RecName: Full=Hexosyltransferase {ECO:0000256|RuleBase:RU362027}; EC=2.4.1.- {ECO:0000256|RuleBase:RU362027};	--	GO:0005768,endosome; GO:0005794,Golgi apparatus; GO:0000139,Golgi membrane; GO:0016021,integral component of membrane; GO:0005802,trans-Golgi network; GO:0047262,polygalacturonate 4-alpha-galacturonosyltransferase activity; GO:0071555,cell wall organization; GO:0045489,pectin biosynthetic process	--
Cluster-10084.0	K01051 pectinesterase [EC:3.1.1.11] | (RefSeq) pectinesterase 2 (A)	BnaC06g41940D [Brassica napus]	RecName: Full=Pectinesterase 2; Short=PE 2; EC=3.1.1.11; AltName: Full=Pectin methylesterase 2; Short=AtPME2; Flags: Precursor;	RecName: Full=Pectinesterase {ECO:0000256|RuleBase:RU000589}; EC=3.1.1.11 {ECO:0000256|RuleBase:RU000589};	--	GO:0005576,extracellular region; GO:0009505,plant-type cell wall; GO:0045330,aspartyl esterase activity; GO:0030599,pectinesterase activity; GO:0046910,pectinesterase inhibitor activity; GO:0042545,cell wall modification; GO:0045490,pectin catabolic process	Sexual stage antigen s48/45 domain
Cluster-10084.1	K01051 pectinesterase [EC:3.1.1.11] | (RefSeq) pectinesterase 2 (A)	BnaC06g41940D [Brassica napus]	RecName: Full=Pectinesterase 2; Short=PE 2; EC=3.1.1.11; AltName: Full=Pectin methylesterase 2; Short=AtPME2; Flags: Precursor;	RecName: Full=Pectinesterase {ECO:0000256|RuleBase:RU000589}; EC=3.1.1.11 {ECO:0000256|RuleBase:RU000589};	--	GO:0005576,extracellular region; GO:0009505,plant-type cell wall; GO:0045330,aspartyl esterase activity; GO:0030599,pectinesterase activity; GO:0046910,pectinesterase inhibitor activity; GO:0042545,cell wall modification; GO:0045490,pectin catabolic process	Plant invertase/pectin methylesterase inhibitor
Cluster-10085.0	K05765 cofilin | (RefSeq) uncharacterized LOC101301142 (A)	PREDICTED: transcription factor bHLH113-like [Brassica oleracea var. oleracea]	RecName: Full=Transcription factor bHLH153; AltName: Full=BHLH transcription factor alpha; Short=bHLH alpha {ECO:0000312|EMBL:CAE09167.1}; AltName: Full=Basic helix-loop-helix protein 153; Short=AtbHLH153 {ECO:0000303|PubMed:14600211}; Short=bHLH 153; AltName: Full=bHLH transcription factor bHLH153;	SubName: Full=Uncharacterized protein {ECO:0000313|EnsemblPlants:Bo3g026410.1};	--	GO:0005634,nucleus; GO:0003677,DNA binding; GO:0046983,protein dimerization activity; GO:0006355,regulation of transcription, DNA-templated; GO:0006351,transcription, DNA-templated	Helix-loop-helix DNA-binding domain
Cluster-10086.0	K14837 nucleolar protein 12 | (RefSeq) RNA-binding protein 34 (A)	PREDICTED: RNA-binding protein 34 [Tarenaya hassleriana]	--	SubName: Full=Uncharacterized protein {ECO:0000313|EMBL:ESQ39831.1};	FOG: RRM domain	GO:0003723,RNA binding	--
Cluster-10087.0	--	BnaA01g19080D [Brassica napus]	RecName: Full=EPIDERMAL PATTERNING FACTOR-like protein 4 {ECO:0000303|PubMed:19435754}; Short=EPF-like protein 4; Contains: RecName: Full=CHALLAH-LIKE2 {ECO:0000303|PubMed:21862708}; Flags: Precursor;	SubName: Full=Uncharacterized protein {ECO:0000313|EnsemblPlants:Bra036887.1-P};	--	GO:0005576,extracellular region; GO:0010052,guard cell differentiation; GO:0010374,stomatal complex development	Epidermal patterning factor proteins
Cluster-10088.0	K00860 adenylylsulfate kinase [EC:2.7.1.25] | (RefSeq) adenylyl-sulfate kinase 2, chloroplastic-like (A)	PREDICTED: adenylyl-sulfate kinase 2, chloroplastic-like [Brassica oleracea var. oleracea]	RecName: Full=Adenylyl-sulfate kinase 2, chloroplastic; EC=2.7.1.25; AltName: Full=ATP adenosine-5'-phosphosulfate 3'-phosphotransferase 2; AltName: Full=Adenosine-5'-phosphosulfate kinase 2; Short=APS kinase 2; Flags: Precursor;	RecName: Full=Adenylyl-sulfate kinase {ECO:0000256|RuleBase:RU004347}; EC=2.7.1.25 {ECO:0000256|RuleBase:RU004347};	Adenosine 5'-phosphosulfate kinase	GO:0009507,chloroplast; GO:0009536,plastid; GO:0004020,adenylylsulfate kinase activity; GO:0005524,ATP binding; GO:0019344,cysteine biosynthetic process; GO:0070814,hydrogen sulfide biosynthetic process; GO:0000103,sulfate assimilation	IstB-like ATP binding protein
Cluster-10089.0	K11294 nucleolin | (RefSeq) nucleolin-like (A)	uncharacterized protein LOC106432436 [Brassica napus]	RecName: Full=Uncharacterized protein At4g02000;	SubName: Full=Uncharacterized protein {ECO:0000313|EMBL:ABK28184.1}; Flags: Fragment;	FOG: Reverse transcriptase	--	Zinc knuckle
Cluster-1009.0	K15255 ATP-dependent DNA helicase PIF1 [EC:3.6.4.12] | (RefSeq) uncharacterized LOC103844696 (A)	uncharacterized protein LOC106378268 [Brassica napus]	--	RecName: Full=ATP-dependent DNA helicase {ECO:0000256|RuleBase:RU363044}; EC=3.6.4.12 {ECO:0000256|RuleBase:RU363044};	DNA helicase PIF1/RRM3	GO:0005524,ATP binding; GO:0003678,DNA helicase activity; GO:0006310,DNA recombination; GO:0006281,DNA repair; GO:0000723,telomere maintenance	--
Cluster-10090.0	K09250 cellular nucleic acid-binding protein | (RefSeq) replication protein A 70 kDa DNA-binding subunit C-like (A)	uncharacterized protein LOC106424262 [Brassica napus]	--	SubName: Full=Uncharacterized protein {ECO:0000313|EnsemblPlants:Bo4g024160.1};	--	GO:0003676,nucleic acid binding; GO:0008270,zinc ion binding	Zinc knuckle
Cluster-10091.0	--	BnaC03g30270D [Brassica napus]	--	SubName: Full=BnaC03g30270D protein {ECO:0000313|EMBL:CDY17955.1};	--	GO:0016021,integral component of membrane	--
Cluster-10092.0	K22804 structural maintenance of chromosomes protein 6 | (RefSeq) structural maintenance of chromosomes protein 6B-like (A)	uncharacterized protein LOC106453517 [Brassica napus]	RecName: Full=Uncharacterized mitochondrial protein AtMg00310; AltName: Full=ORF154;	SubName: Full=Reverse transcriptase, putative; 16838-20266 {ECO:0000313|EMBL:AAG51783.1};	FOG: Reverse transcriptase	GO:0005739,mitochondrion	--
Cluster-10092.1	--	--	--	--	--	--	--
Cluster-10093.0	K00939 adenylate kinase [EC:2.7.4.3] | (RefSeq) adenylate kinase-like (A)	adenylate kinase [Quercus suber]	RecName: Full=Adenylate kinase 4; EC=2.7.4.3; AltName: Full=ATP-AMP transphosphorylase 4; AltName: Full=ATP:AMP phosphotransferase; AltName: Full=Adenylate kinase B; Short=AK B; AltName: Full=Adenylate monophosphate kinase 4;	RecName: Full=Adenylate kinase {ECO:0000256|HAMAP-Rule:MF_03168, ECO:0000256|SAAS:SAAS00720755}; EC=2.7.4.3 {ECO:0000256|HAMAP-Rule:MF_03168, ECO:0000256|SAAS:SAAS00720755}; AltName: Full=ATP-AMP transphosphorylase {ECO:0000256|HAMAP-Rule:MF_03168}; AltName: Full=ATP:AMP phosphotransferase {ECO:0000256|HAMAP-Rule:MF_03168}; AltName: Full=Adenylate kinase cytosolic and mitochondrial {ECO:0000256|H…	Adenylate kinase	GO:0005737,cytoplasm; GO:0004017,adenylate kinase activity; GO:0005524,ATP binding; GO:0006163,purine nucleotide metabolic process	Zeta toxin
Cluster-10094.0	--	protein ESKIMO 1-like [Brassica napus]	RecName: Full=Protein ESKIMO 1; AltName: Full=Protein trichome birefringence-like 29;	SubName: Full=Uncharacterized protein {ECO:0000313|EnsemblPlants:Bo8g090380.1};	--	GO:0005794,Golgi apparatus; GO:0000139,Golgi membrane; GO:0016021,integral component of membrane; GO:0016413,O-acetyltransferase activity; GO:1990538,xylan O-acetyltransferase activity; GO:0045893,positive regulation of transcription, DNA-templated; GO:0009409,response to cold; GO:0050826,response to freezing; GO:0045492,xylan biosynthetic process	--
Cluster-10095.0	--	--	--	--	--	--	--
Cluster-10096.0	--	BnaC03g49540D [Brassica napus]	--	SubName: Full=BnaC03g49540D protein {ECO:0000313|EMBL:CDY14505.1};	--	--	--
Cluster-10097.0	K20393 PRA1 family protein 3 | (RefSeq) hypothetical protein (A)	PREDICTED: uncharacterized protein LOC106342752 [Brassica oleracea var. oleracea]	--	SubName: Full=Uncharacterized protein {ECO:0000313|EnsemblPlants:Bo4g183280.1};	--	GO:0046872,metal ion binding	Phorbol esters/diacylglycerol binding domain (C1 domain)
Cluster-10098.0	K20359 PRA1 family protein 1 | (RefSeq) hypothetical protein (A)	PREDICTED: probable leucine-rich repeat receptor-like protein kinase IMK3 [Brassica oleracea var. oleracea]	RecName: Full=Probable leucine-rich repeat receptor-like protein kinase IMK3; EC=2.7.11.1; AltName: Full=Protein INFLORESCENCE MERISTEM RECEPTOR-LIKE KINASE 3; AltName: Full=Protein MERISTEMATIC RECEPTOR-LIKE KINASE; Flags: Precursor;	SubName: Full=Uncharacterized protein {ECO:0000313|EnsemblPlants:Bo6g069930.1};	--	GO:0016021,integral component of membrane; GO:0005886,plasma membrane; GO:0005524,ATP binding; GO:0004674,protein serine/threonine kinase activity	Baculovirus 11 kDa family
Cluster-10099.0	K17279 receptor expression-enhancing protein 5/6 | (RefSeq) protein yop1-like (A)	protein yop1 [Quercus suber]	RecName: Full=Protein HVA22;	RecName: Full=HVA22-like protein {ECO:0000256|RuleBase:RU362006};	Protein involved in membrane traffic (YOP1/TB2/DP1/HVA22 family)	GO:0005783,endoplasmic reticulum; GO:0005794,Golgi apparatus; GO:0016021,integral component of membrane; GO:0009737,response to abscisic acid; GO:0006950,response to stress	TB2/DP1, HVA22 family
Cluster-101.0	--	--	--	--	--	--	--
Cluster-1010.0	K22763 deubiquitinase DESI2 [EC:3.4.19.12] | (RefSeq) deSI-like protein At4g17486 (A)	deSI-like protein At4g17486 [Brassica napus]	RecName: Full=DeSI-like protein At4g17486; EC=3.4.-.-;	SubName: Full=Uncharacterized protein {ECO:0000313|EnsemblPlants:Bo5g071260.1};	Uncharacterized conserved protein	GO:0008233,peptidase activity	PPPDE putative peptidase domain
Cluster-10100.0	K06228 fused [EC:2.7.11.1] | (RefSeq) hypothetical protein (A)	copia-type polyprotein-like protein, partial [Brassica oleracea var. alboglabra]	RecName: Full=Retrovirus-related Pol polyprotein from transposon TNT 1-94; Includes: RecName: Full=Protease; EC=3.4.23.-; Includes: RecName: Full=Reverse transcriptase; EC=2.7.7.49; Includes: RecName: Full=Endonuclease;	SubName: Full=Copia-type polyprotein-like protein {ECO:0000313|EMBL:ACG60669.1}; Flags: Fragment;	FOG: Transposon-encoded proteins with TYA, reverse transcriptase, integrase domains in various combinations	GO:0004190,aspartic-type endopeptidase activity; GO:0004519,endonuclease activity; GO:0003676,nucleic acid binding; GO:0003964,RNA-directed DNA polymerase activity; GO:0008270,zinc ion binding; GO:0015074,DNA integration	RNase H
Cluster-10101.0	--	PREDICTED: probably inactive leucine-rich repeat receptor-like protein kinase At5g48380 [Brassica oleracea var. oleracea]	--	SubName: Full=Uncharacterized protein {ECO:0000313|EnsemblPlants:Bo3g061310.1};	--	GO:0016021,integral component of membrane	--
Cluster-10102.0	--	BnaA05g16690D [Brassica napus]	--	SubName: Full=BnaA05g16690D protein {ECO:0000313|EMBL:CDY10693.1};	--	GO:0016021,integral component of membrane	--
Cluster-10103.0	K13420 LRR receptor-like serine/threonine-protein kinase FLS2 [EC:2.7.11.1] | (RefSeq) LRR receptor-like serine/threonine-protein kinase FLS2 (A)	PREDICTED: DNA-damage-repair/toleration protein DRT100-like [Brassica oleracea var. oleracea]	RecName: Full=DNA damage-repair/toleration protein DRT100; Flags: Precursor;	SubName: Full=Uncharacterized protein {ECO:0000313|EnsemblPlants:Bo2g011000.1};	FOG: Leucine rich repeat	GO:0009507,chloroplast; GO:0000166,nucleotide binding; GO:0006281,DNA repair	Leucine rich repeat N-terminal domain
Cluster-10104.0	K18195 rhamnogalacturonan endolyase [EC:4.2.2.23] | (RefSeq) uncharacterized protein LOC104807150 isoform X1 (A)	uncharacterized protein LOC106369761 [Brassica napus]	--	SubName: Full=F28K20.4 protein {ECO:0000313|EMBL:AAD21699.1};	FOG: Reverse transcriptase	--	--
Cluster-10105.0	--	--	--	--	--	--	--
Cluster-10106.0	--	--	--	--	--	--	--
Cluster-10107.0	--	--	--	--	--	--	--
Cluster-10108.0	K15166 mediator of RNA polymerase II transcription subunit 23 | (RefSeq) mediator of RNA polymerase II transcription subunit 23 isoform X1 (A)	PREDICTED: mediator of RNA polymerase II transcription subunit 23 isoform X1 [Brassica oleracea var. oleracea]	RecName: Full=Mediator of RNA polymerase II transcription subunit 23;	SubName: Full=Uncharacterized protein {ECO:0000313|EnsemblPlants:Bo5g039360.1};	Cofactor required for Sp1 transcriptional activation, subunit 3	GO:0016592,mediator complex; GO:0006355,regulation of transcription, DNA-templated; GO:0006351,transcription, DNA-templated	Mediator complex subunit 23
Cluster-10109.0	K17710 pentatricopeptide repeat domain-containing protein 1 | (RefSeq) hypothetical protein (A)	PREDICTED: pentatricopeptide repeat-containing protein At2g27610 [Brassica oleracea var. oleracea]	RecName: Full=Pentatricopeptide repeat-containing protein At2g27610;	SubName: Full=Uncharacterized protein {ECO:0000313|EnsemblPlants:Bo4g164760.1};	FOG: PPR repeat	GO:0043231,intracellular membrane-bounded organelle; GO:0004519,endonuclease activity; GO:0003723,RNA binding; GO:0008270,zinc ion binding; GO:0009451,RNA modification	Pentacotripeptide-repeat region of PRORP
Cluster-1011.0	--	cation efflux protein/ zinc transporter, putative [Ricinus communis]	--	SubName: Full=Cation efflux protein/ zinc transporter, putative {ECO:0000313|EMBL:EEF25259.1};	--	GO:0016021,integral component of membrane; GO:0008324,cation transmembrane transporter activity	AcrB/AcrD/AcrF family
Cluster-10110.0	--	--	--	--	--	--	--
Cluster-10112.0	K22804 structural maintenance of chromosomes protein 6 | (RefSeq) structural maintenance of chromosomes protein 6B-like (A)	contains similarity to retrotransposon Ta11-1 [Arabidopsis thaliana]	RecName: Full=Uncharacterized mitochondrial protein AtMg01250; AltName: Full=ORF102;	SubName: Full=T1N24.20 protein {ECO:0000313|EMBL:AAD40135.1};	FOG: Reverse transcriptase	GO:0005739,mitochondrion	Reverse transcriptase (RNA-dependent DNA polymerase)
Cluster-10113.0	K02983 small subunit ribosomal protein S30e | (RefSeq) 40S ribosomal protein S30 (A)	40S ribosomal protein S30 [Bathycoccus prasinos]	RecName: Full=40S ribosomal protein S30;	RecName: Full=40S ribosomal protein S30 {ECO:0000256|RuleBase:RU364011};	Ubiquitin-like/40S ribosomal S30 protein fusion	GO:0022627,cytosolic small ribosomal subunit; GO:0005730,nucleolus; GO:0003735,structural constituent of ribosome; GO:0006412,translation	Ribosomal protein S30
Cluster-10114.0	K08675 ATP-dependent Lon protease [EC:3.4.21.53] | (RefSeq) uncharacterized protein LOC106377651 (A)	PREDICTED: uncharacterized protein LOC106302655 [Brassica oleracea var. oleracea]	RecName: Full=Meiosis-specific protein ASY2 {ECO:0000305}; AltName: Full=Protein ASYNAPTIC 2 {ECO:0000305};	SubName: Full=Uncharacterized protein {ECO:0000313|EnsemblPlants:Bo1g077110.1};	--	GO:0005694,chromosome; GO:0005634,nucleus; GO:0007130,synaptonemal complex assembly	--
Cluster-10115.0	--	--	--	--	--	--	--
Cluster-10116.0	K00344 NADPH2:quinone reductase [EC:1.6.5.5] | (RefSeq) uncharacterized protein LOC106382208 (A)	BnaCnng75810D [Brassica napus]	--	SubName: Full=BnaCnng75810D protein {ECO:0000313|EMBL:CDY72063.1};	--	GO:0055114,oxidation-reduction process	--
Cluster-10117.0	--	PREDICTED: hippocampus abundant transcript-like protein 1 isoform X4 [Brassica rapa]	--	SubName: Full=Hippocampus abundant transcript 1 protein {ECO:0000313|EMBL:JAU68797.1};	Predicted transporter ADD1 (major facilitator superfamily)	GO:0016021,integral component of membrane; GO:0005215,transporter activity; GO:0055085,transmembrane transport	Major Facilitator Superfamily
Cluster-10119.0	K07478 putative ATPase | (RefSeq) protein NYNRIN-like (A)	uncharacterized protein LOC106378432 [Brassica napus]	--	SubName: Full=Uncharacterized protein {ECO:0000313|EnsemblPlants:Bo3g078850.1};	FOG: Transposon-encoded proteins with TYA, reverse transcriptase, integrase domains in various combinations	GO:0003676,nucleic acid binding; GO:0015074,DNA integration	Integrase core domain
Cluster-10119.1	K07478 putative ATPase | (RefSeq) protein NYNRIN-like (A)	uncharacterized protein LOC106441695 [Brassica napus]	--	SubName: Full=Uncharacterized protein {ECO:0000313|EnsemblPlants:Bo3g078850.1};	FOG: Transposon-encoded proteins with TYA, reverse transcriptase, integrase domains in various combinations	GO:0003676,nucleic acid binding; GO:0015074,DNA integration	Integrase core domain
Cluster-1012.0	--	--	--	--	--	--	--
Cluster-10120.0	K11279 nucleosome assembly protein 1-like 1 | (RefSeq) nucleosome assembly protein 1;1-like (A)	nucleosome assembly protein 1;1-like [Brassica napus]	RecName: Full=Nucleosome assembly protein 1;1; Short=AtNAP1;1; AltName: Full=Nucleosome/chromatin assembly factor group A1; Flags: Precursor;	SubName: Full=BnaC08g12120D protein {ECO:0000313|EMBL:CDY50005.1};	Nucleosome assembly protein NAP-1	GO:0005737,cytoplasm; GO:0005829,cytosol; GO:0005634,nucleus; GO:0005886,plasma membrane; GO:0042393,histone binding; GO:0030154,cell differentiation; GO:0008283,cell proliferation; GO:0000724,double-strand break repair via homologous recombination; GO:0006334,nucleosome assembly; GO:0016444,somatic cell DNA recombination	--
Cluster-10121.0	K10523 speckle-type POZ protein | (RefSeq) BTB/POZ and MATH domain-containing protein 3-like (A)	PREDICTED: uncharacterized protein LOC106335225 [Brassica oleracea var. oleracea]	RecName: Full=Ubiquitin carboxyl-terminal hydrolase 13; EC=3.4.19.12; AltName: Full=Deubiquitinating enzyme 13; Short=AtUBP13; AltName: Full=Ubiquitin thioesterase 13; AltName: Full=Ubiquitin-specific-processing protease 13;	SubName: Full=Uncharacterized protein {ECO:0000313|EnsemblPlants:Bo3g068850.1};	Speckle-type POZ protein SPOP and related proteins with TRAF, MATH and BTB/POZ domains	GO:0005737,cytoplasm; GO:0005829,cytosol; GO:0005634,nucleus; GO:0009506,plasmodesma; GO:0004843,thiol-dependent ubiquitin-specific protease activity; GO:0009867,jasmonic acid mediated signaling pathway; GO:0016579,protein deubiquitination; GO:0006511,ubiquitin-dependent protein catabolic process	MATH domain
Cluster-10122.0	--	--	--	--	--	--	--
Cluster-10123.0	K09264 MADS-box transcription factor, plant | (RefSeq) hypothetical protein (A)	PREDICTED: agamous-like MADS-box protein AGL16 [Brassica oleracea var. oleracea]	RecName: Full=Agamous-like MADS-box protein AGL16;	SubName: Full=Uncharacterized protein {ECO:0000313|EnsemblPlants:Bra017638.1-P};	MADS box transcription factor	GO:0005634,nucleus; GO:0003700,DNA-binding transcription factor activity; GO:0042803,protein homodimerization activity; GO:0000977,RNA polymerase II regulatory region sequence-specific DNA binding; GO:0008134,transcription factor binding; GO:0009908,flower development; GO:0045944,positive regulation of transcription by RNA polymerase II; GO:0010440,stomatal lineage progression; GO:0006351,transcr…	SRF-type transcription factor (DNA-binding and dimerisation domain)
Cluster-10124.0	K14488 SAUR family protein | (RefSeq) auxin-responsive protein SAUR41-like (A)	auxin-responsive protein SAUR41-like [Brassica napus]	RecName: Full=Auxin-responsive protein SAUR41 {ECO:0000305}; AltName: Full=Protein SMALL AUXIN UP RNA 41 {ECO:0000303|PubMed:12036261};	SubName: Full=Uncharacterized protein {ECO:0000313|EnsemblPlants:Bo8g105460.1};	--	GO:0005737,cytoplasm; GO:0060918,auxin transport; GO:0009734,auxin-activated signaling pathway; GO:0009958,positive gravitropism; GO:0040008,regulation of growth; GO:0090057,root radial pattern formation	Auxin responsive protein
Cluster-10125.0	K03544 ATP-dependent Clp protease ATP-binding subunit ClpX | (RefSeq) CLP protease regulatory subunit CLPX1, mitochondrial-like (A)	PREDICTED: CLP protease regulatory subunit CLPX1, mitochondrial-like [Brassica rapa]	RecName: Full=CLP protease regulatory subunit CLPX1, mitochondrial {ECO:0000303|PubMed:11299370}; Flags: Precursor;	SubName: Full=BnaA03g12280D protein {ECO:0000313|EMBL:CDY47070.1};	Putative ATP-dependent Clp-type protease (AAA+ ATPase superfamily)	GO:0005739,mitochondrion; GO:0005524,ATP binding; GO:0004176,ATP-dependent peptidase activity; GO:0051082,unfolded protein binding; GO:0030163,protein catabolic process; GO:0006457,protein folding; GO:0006508,proteolysis	--
Cluster-10126.0	K03232 elongation factor 1-beta | (RefSeq) uncharacterized LOC103865769 (A)	uncharacterized protein LOC111203653 [Brassica napus]	--	SubName: Full=Uncharacterized protein {ECO:0000313|EnsemblPlants:Bo8g066400.1};	FOG: Reverse transcriptase	GO:0003676,nucleic acid binding	Reverse transcriptase-like
Cluster-10127.0	--	PREDICTED: protein POLAR LOCALIZATION DURING ASYMMETRIC DIVISION AND REDISTRIBUTION [Brassica oleracea var. oleracea]	RecName: Full=Protein POLAR LOCALIZATION DURING ASYMMETRIC DIVISION AND REDISTRIBUTION;	SubName: Full=Uncharacterized protein {ECO:0000313|EnsemblPlants:Bo7g115420.1};	--	GO:0005938,cell cortex; GO:0071944,cell periphery; GO:0005737,cytoplasm; GO:0008356,asymmetric cell division	--
Cluster-10128.0	K07893 Ras-related protein Rab-6A | (RefSeq) ras-related protein RABH1e (A)	PREDICTED: ras-related protein RABH1e [Brassica rapa]	RecName: Full=Ras-related protein RABH1e; Short=AtRABH1e;	SubName: Full=Uncharacterized protein {ECO:0000313|EnsemblPlants:Bo3g005500.1};	GTPase Rab6/YPT6/Ryh1, small G protein superfamily	GO:0005829,cytosol; GO:0005794,Golgi apparatus; GO:0000139,Golgi membrane; GO:0005525,GTP binding; GO:0003924,GTPase activity; GO:0006891,intra-Golgi vesicle-mediated transport; GO:0015031,protein transport; GO:0042147,retrograde transport, endosome to Golgi; GO:0006890,retrograde vesicle-mediated transport, Golgi to ER	Elongation factor Tu GTP binding domain
Cluster-10129.0	K02685 DNA primase large subunit [EC:2.7.7.-] | (RefSeq) probable DNA primase large subunit (A)	PREDICTED: probable DNA primase large subunit [Brassica oleracea var. oleracea]	RecName: Full=Probable DNA primase large subunit; EC=2.7.7.-;	RecName: Full=DNA primase large subunit {ECO:0000256|PIRNR:PIRNR009449}; EC=2.7.7.- {ECO:0000256|PIRNR:PIRNR009449};	Eukaryotic-type DNA primase, large subunit	GO:0005658,alpha DNA polymerase:primase complex; GO:0051539,4 iron, 4 sulfur cluster binding; GO:0003896,DNA primase activity; GO:0003887,DNA-directed DNA polymerase activity; GO:0046872,metal ion binding; GO:0003697,single-stranded DNA binding	Eukaryotic and archaeal DNA primase, large subunit
Cluster-1013.0	K03011 DNA-directed RNA polymerase II subunit RPB3 | (RefSeq) DNA-directed RNA polymerases II, IV and V subunit 3 (A)	PREDICTED: DNA-directed RNA polymerases II, IV and V subunit 3 [Brassica oleracea var. oleracea]	RecName: Full=DNA-directed RNA polymerases II, IV and V subunit 3; AltName: Full=DNA-directed RNA polymerase II 36 kDa polypeptide A; AltName: Full=DNA-directed RNA polymerase II subunit RPB3-A; Short=RNA polymerase II subunit 3-A; Short=RNA polymerase II subunit B3-A;	SubName: Full=Uncharacterized protein {ECO:0000313|EnsemblPlants:Bo9g023820.1};	RNA polymerase II, subunit POLR2C/RPB3	GO:0005737,cytoplasm; GO:0005665,RNA polymerase II, core complex; GO:0000418,RNA polymerase IV complex; GO:0000419,RNA polymerase V complex; GO:0005730,nucleolus; GO:0005634,nucleus; GO:0003677,DNA binding; GO:0003899,DNA-directed 5'-3' RNA polymerase activity; GO:0046983,protein dimerization activity; GO:0010374,stomatal complex development; GO:0010375,stomatal complex patterning; GO:0006366,tra…	RNA polymerase Rpb3/Rpb11 dimerisation domain
Cluster-10130.0	--	PREDICTED: F-box/kelch-repeat protein At4g19930-like [Raphanus sativus]	RecName: Full=F-box/kelch-repeat protein At4g19930;	SubName: Full=Uncharacterized protein {ECO:0000313|EMBL:ESQ55375.1};	--	GO:0005886,plasma membrane	F-box associated domain
Cluster-10131.0	K09571 FK506-binding protein 4/5 [EC:5.2.1.8] | (RefSeq) LOW QUALITY PROTEIN: 70 kDa peptidyl-prolyl isomerase-like (A)	PREDICTED: uncharacterized protein LOC108869359 [Brassica rapa]	RecName: Full=Retrovirus-related Pol polyprotein from transposon RE1; AltName: Full=Retro element 1 {ECO:0000303|PubMed:10689195}; Short=AtRE1 {ECO:0000303|PubMed:10689195}; Includes: RecName: Full=Protease RE1; EC=3.4.23.-; Includes: RecName: Full=Reverse transcriptase RE1; EC=2.7.7.49; Includes: RecName: Full=Endonuclease RE1;	SubName: Full=Uncharacterized protein {ECO:0000313|EnsemblPlants:Bo4g161150.1};	FOG: Transposon-encoded proteins with TYA, reverse transcriptase, integrase domains in various combinations	GO:0004190,aspartic-type endopeptidase activity; GO:0004519,endonuclease activity; GO:0046872,metal ion binding; GO:0003676,nucleic acid binding; GO:0003964,RNA-directed DNA polymerase activity; GO:0015074,DNA integration; GO:0006310,DNA recombination	Fibrinogen alpha/beta chain family
Cluster-10132.0	K13356 alcohol-forming fatty acyl-CoA reductase [EC:1.2.1.84] | (RefSeq) fatty acyl-CoA reductase 3-like (A)	PREDICTED: fatty acyl-CoA reductase 3-like isoform X2 [Brassica rapa]	RecName: Full=Fatty acyl-CoA reductase 3 {ECO:0000305}; EC=1.2.1.84 {ECO:0000269|PubMed:16980563, ECO:0000269|PubMed:19062129}; AltName: Full=Protein ECERIFERUM 4;	RecName: Full=Fatty acyl-CoA reductase {ECO:0000256|RuleBase:RU363097}; EC=1.2.1.84 {ECO:0000256|RuleBase:RU363097};	--	GO:0005783,endoplasmic reticulum; GO:0102965,alcohol-forming fatty acyl-CoA reductase activity; GO:0080019,fatty-acyl-CoA reductase (alcohol-forming) activity; GO:0006629,lipid metabolic process; GO:0035336,long-chain fatty-acyl-CoA metabolic process; GO:0010345,suberin biosynthetic process; GO:0010025,wax biosynthetic process	--
Cluster-10135.0	K01696 tryptophan synthase beta chain [EC:4.2.1.20] | (RefSeq) tryptophan synthase beta chain 2, chloroplastic-like (A)	BnaC08g15020D [Brassica napus]	RecName: Full=Tryptophan synthase beta chain 2, chloroplastic; EC=4.2.1.20; Flags: Precursor;	SubName: Full=BnaC08g15020D protein {ECO:0000313|EMBL:CDY57048.1};	Tryptophan synthase beta chain	GO:0009507,chloroplast; GO:0004834,tryptophan synthase activity	--
Cluster-10136.0	--	BnaC05g02710D [Brassica napus]	--	SubName: Full=BnaC05g02710D protein {ECO:0000313|EMBL:CDY18248.1};	--	--	--
Cluster-10137.0	--	--	--	--	--	--	--
Cluster-10138.0	K09338 homeobox-leucine zipper protein | (RefSeq) hypothetical protein (A)	BnaCnng73480D, partial [Brassica napus]	RecName: Full=Homeobox-leucine zipper protein HDG2; AltName: Full=HD-ZIP protein HDG2; AltName: Full=Homeodomain GLABRA 2-like protein 2; AltName: Full=Homeodomain transcription factor HDG2; AltName: Full=Protein HOMEODOMAIN GLABROUS 2;	SubName: Full=BnaCnng73480D protein {ECO:0000313|EMBL:CDY71572.1}; Flags: Fragment;	--	GO:0005634,nucleus; GO:0003700,DNA-binding transcription factor activity; GO:0008289,lipid binding; GO:0043565,sequence-specific DNA binding; GO:0048497,maintenance of floral organ identity; GO:0006351,transcription, DNA-templated; GO:0010090,trichome morphogenesis	Homeodomain
Cluster-10139.0	--	--	--	--	--	--	--
Cluster-1014.0	K08341 GABA(A) receptor-associated protein | (RefSeq) autophagy-related protein 8D-like (A)	PREDICTED: spindle and kinetochore-associated protein 1 homolog [Brassica oleracea var. oleracea]	RecName: Full=Spindle and kinetochore-associated protein 1 homolog;	SubName: Full=Uncharacterized protein {ECO:0000313|EnsemblPlants:Bo8g095350.1};	--	GO:0008017,microtubule binding; GO:0051301,cell division; GO:0007059,chromosome segregation	COG (conserved oligomeric Golgi) complex component, COG2
Cluster-10140.0	--	--	--	--	--	--	--
Cluster-10141.0	--	PREDICTED: uncharacterized protein LOC106292233 [Brassica oleracea var. oleracea]	--	SubName: Full=Uncharacterized protein {ECO:0000313|EnsemblPlants:Bo2g101980.1};	--	--	--
Cluster-10143.0	K04733 interleukin-1 receptor-associated kinase 4 [EC:2.7.11.1] | (RefSeq) receptor-like cytosolic serine/threonine-protein kinase RBK2 (A)	BnaC05g46660D [Brassica napus]	RecName: Full=Receptor-like cytosolic serine/threonine-protein kinase RBK2; EC=2.7.11.1; AltName: Full=Protein ROP BINDING PROTEIN KINASES 2;	SubName: Full=BnaC05g46660D protein {ECO:0000313|EMBL:CDY41938.1};	Serine/threonine protein kinase	GO:0005737,cytoplasm; GO:0005634,nucleus; GO:0005886,plasma membrane; GO:0005524,ATP binding; GO:0051020,GTPase binding; GO:0004675,transmembrane receptor protein serine/threonine kinase activity; GO:0007166,cell surface receptor signaling pathway; GO:0006468,protein phosphorylation	--
Cluster-10144.0	--	PREDICTED: B3 domain-containing protein At3g17010-like [Brassica rapa]	RecName: Full=B3 domain-containing protein At3g17010;	SubName: Full=Uncharacterized protein {ECO:0000313|EnsemblPlants:Bo8g059570.1};	--	GO:0005634,nucleus; GO:0003677,DNA binding; GO:0006355,regulation of transcription, DNA-templated; GO:0006351,transcription, DNA-templated	--
Cluster-10145.0	K16296 serine carboxypeptidase-like clade I [EC:3.4.16.-] | (RefSeq) serine carboxypeptidase-like 18 (A)	hypothetical protein EUTSA_v10007570mg [Eutrema salsugineum]	RecName: Full=Serine carboxypeptidase-like 18; EC=3.4.16.-; Flags: Precursor;	SubName: Full=Uncharacterized protein {ECO:0000313|EnsemblPlants:Bo5g048530.1};	Serine carboxypeptidases (lysosomal cathepsin A)	GO:0005576,extracellular region; GO:0004180,carboxypeptidase activity; GO:0016747,transferase activity, transferring acyl groups other than amino-acyl groups; GO:0019748,secondary metabolic process	Serine carboxypeptidase
Cluster-10145.1	K16296 serine carboxypeptidase-like clade I [EC:3.4.16.-] | (RefSeq) serine carboxypeptidase-like 18 (A)	PREDICTED: serine carboxypeptidase-like 18 [Brassica oleracea var. oleracea]	RecName: Full=Serine carboxypeptidase-like 18; EC=3.4.16.-; Flags: Precursor;	SubName: Full=Uncharacterized protein {ECO:0000313|EnsemblPlants:Bo5g048530.1};	Serine carboxypeptidases (lysosomal cathepsin A)	GO:0005576,extracellular region; GO:0004180,carboxypeptidase activity; GO:0016747,transferase activity, transferring acyl groups other than amino-acyl groups; GO:0019748,secondary metabolic process	Serine carboxypeptidase
Cluster-10146.0	K20728 vegetative storage protein 2 | (RefSeq) vegetative storage protein 2 (A)	PREDICTED: vegetative storage protein 2 [Brassica oleracea var. oleracea]	RecName: Full=Vegetative storage protein 2; Flags: Precursor;	SubName: Full=Uncharacterized protein {ECO:0000313|EnsemblPlants:Bo2g159220.1};	--	GO:0022626,cytosolic ribosome; GO:0005773,vacuole; GO:0003993,acid phosphatase activity; GO:0045735,nutrient reservoir activity; GO:0002213,defense response to insect; GO:0046688,response to copper ion; GO:0009625,response to insect; GO:0009753,response to jasmonic acid; GO:0006979,response to oxidative stress; GO:0009611,response to wounding	haloacid dehalogenase-like hydrolase
Cluster-10147.0	K16675 palmitoyltransferase ZDHHC9/14/18 [EC:2.3.1.225] | (RefSeq) probable protein S-acyltransferase 3 (A)	BnaA07g03310D [Brassica napus]	RecName: Full=Cyclin-B1-2; AltName: Full=Cyc1b-At; AltName: Full=Cyclin-1b; AltName: Full=G2/mitotic-specific cyclin-B1-2; Short=CycB1;2;	SubName: Full=Uncharacterized protein {ECO:0000313|EnsemblPlants:Bo9g177740.1};	Cyclin B and related kinase-activating proteins	GO:0005737,cytoplasm; GO:0005634,nucleus; GO:0007049,cell cycle; GO:0051301,cell division; GO:0010332,response to gamma radiation	--
Cluster-10148.0	--	cysteine protease inhibitor WSCP-like [Brassica napus]	RecName: Full=Cysteine protease inhibitor WSCP; AltName: Full=Kunitz-type cysteine protease inhibitor WSCP {ECO:0000305}; AltName: Full=Water-soluble chlorophyll protein {ECO:0000303|PubMed:26016527}; Short=AtWSCP {ECO:0000303|PubMed:26016527}; Flags: Precursor;	SubName: Full=Uncharacterized protein {ECO:0000313|EnsemblPlants:Bo5g056010.1};	--	GO:0048046,apoplast; GO:0005618,cell wall; GO:0005783,endoplasmic reticulum; GO:0004869,cysteine-type endopeptidase inhibitor activity; GO:0030414,peptidase inhibitor activity; GO:0006952,defense response; GO:0010466,negative regulation of peptidase activity; GO:0010941,regulation of cell death; GO:0080092,regulation of pollen tube growth; GO:0080027,response to herbivore; GO:0009625,response to …	Trypsin and protease inhibitor
Cluster-10149.0	--	dentin sialophosphoprotein-like [Brassica napus]	--	SubName: Full=Uncharacterized protein {ECO:0000313|EnsemblPlants:Bo3g012420.1};	--	GO:0030246,carbohydrate binding	--
Cluster-1015.0	--	--	--	--	--	--	--
Cluster-10150.0	--	--	--	--	--	--	--
Cluster-10151.0	--	--	--	--	--	--	--
Cluster-10152.0	K11968 ariadne-1 [EC:2.3.2.31] | (RefSeq) hypothetical protein (A)	hypothetical protein ARALYDRAFT_907477 [Arabidopsis lyrata subsp. lyrata]	RecName: Full=Probable E3 ubiquitin-protein ligase ARI5; EC=2.3.2.27 {ECO:0000250|UniProtKB:Q9Y4X5}; AltName: Full=ARIADNE-like protein ARI5; AltName: Full=Protein ariadne homolog 5; AltName: Full=RING-type E3 ubiquitin transferase ARI5 {ECO:0000305};	SubName: Full=Uncharacterized protein {ECO:0000313|EnsemblPlants:Bo3g181250.1};	Predicted E3 ubiquitin ligase	GO:0005737,cytoplasm; GO:0000151,ubiquitin ligase complex; GO:0046872,metal ion binding; GO:0031624,ubiquitin conjugating enzyme binding; GO:0061630,ubiquitin protein ligase activity; GO:0032436,positive regulation of proteasomal ubiquitin-dependent protein catabolic process; GO:0000209,protein polyubiquitination; GO:0042787,NA	IBR domain, a half RING-finger domain
Cluster-10153.0	--	BnaC03g74190D [Brassica napus]	RecName: Full=Putative defensin-like protein 251; AltName: Full=Putative S locus cysteine-rich-like protein 12; Short=Protein SCRL12; Short=SCR-like protein 12; Flags: Precursor;	SubName: Full=Uncharacterized protein {ECO:0000313|EnsemblPlants:Bo3g081850.1};	--	GO:0005576,extracellular region; GO:0050832,defense response to fungus; GO:0031640,killing of cells of other organism	Plant self-incompatibility response (SCRL) protein
Cluster-10154.0	--	uncharacterized protein LOC111209530 [Brassica napus]	--	SubName: Full=Uncharacterized protein {ECO:0000313|EMBL:KFK39934.1};	FOG: Reverse transcriptase	GO:0003676,nucleic acid binding	--
Cluster-10156.0	K08238 xyloglucan 6-xylosyltransferase [EC:2.4.2.39] | (RefSeq) probable glycosyltransferase 4 (A)	glycosyltransferase 6 [Brassica napus]	RecName: Full=Glycosyltransferase 6; Short=AtGT6; EC=2.4.-.-;	SubName: Full=Uncharacterized protein {ECO:0000313|EnsemblPlants:Bo7g118680.1};	Subunit of Golgi mannosyltransferase complex	GO:0005768,endosome; GO:0005794,Golgi apparatus; GO:0000139,Golgi membrane; GO:0016021,integral component of membrane; GO:0005802,trans-Golgi network; GO:0008378,galactosyltransferase activity; GO:0010392,galactoglucomannan metabolic process; GO:0051070,galactomannan biosynthetic process; GO:0010192,mucilage biosynthetic process	galactosyl transferase GMA12/MNN10 family
Cluster-10158.0	K11838 ubiquitin carboxyl-terminal hydrolase 7 [EC:3.4.19.12] | (RefSeq) ubiquitin carboxyl-terminal hydrolase 13-like (A)	PREDICTED: ubiquitin carboxyl-terminal hydrolase 13-like [Brassica rapa]	RecName: Full=Ubiquitin carboxyl-terminal hydrolase 13; EC=3.4.19.12; AltName: Full=Deubiquitinating enzyme 13; Short=AtUBP13; AltName: Full=Ubiquitin thioesterase 13; AltName: Full=Ubiquitin-specific-processing protease 13;	SubName: Full=Uncharacterized protein {ECO:0000313|EnsemblPlants:Bra033880.1-P};	Ubiquitin carboxyl-terminal hydrolase	GO:0005737,cytoplasm; GO:0005829,cytosol; GO:0005634,nucleus; GO:0009506,plasmodesma; GO:0004843,thiol-dependent ubiquitin-specific protease activity; GO:0009867,jasmonic acid mediated signaling pathway; GO:0016579,protein deubiquitination; GO:0006511,ubiquitin-dependent protein catabolic process	Ubiquitin-specific protease C-terminal
Cluster-10159.0	K18195 rhamnogalacturonan endolyase [EC:4.2.2.23] | (RefSeq) uncharacterized protein LOC104807150 isoform X1 (A)	PREDICTED: uncharacterized protein LOC106302721 [Brassica oleracea var. oleracea]	RecName: Full=Putative ribonuclease H protein At1g65750; EC=3.1.26.4;	SubName: Full=Uncharacterized protein {ECO:0000313|EnsemblPlants:Bo7g045610.1};	FOG: Reverse transcriptase	GO:0046872,metal ion binding; GO:0003676,nucleic acid binding; GO:0004523,RNA-DNA hybrid ribonuclease activity	zinc-binding in reverse transcriptase
Cluster-1016.0	--	PREDICTED: protein transport protein sft2-like [Raphanus sativus]	--	RecName: Full=Vesicle transport protein {ECO:0000256|RuleBase:RU363111};	Membrane protein involved in ER to Golgi transport	GO:0016021,integral component of membrane; GO:0015031,protein transport; GO:0016192,vesicle-mediated transport	Got1/Sft2-like family
Cluster-10160.0	--	PREDICTED: uncharacterized protein LOC106326105 [Brassica oleracea var. oleracea]	--	SubName: Full=At5g44005 {ECO:0000313|EMBL:AAO23610.1};	--	GO:0005886,plasma membrane	--
Cluster-10161.0	K22804 structural maintenance of chromosomes protein 6 | (RefSeq) structural maintenance of chromosomes protein 6B-like (A)	PREDICTED: uncharacterized mitochondrial protein AtMg00310-like [Brassica oleracea var. oleracea]	RecName: Full=Uncharacterized mitochondrial protein AtMg00310; AltName: Full=ORF154;	SubName: Full=Uncharacterized protein {ECO:0000313|EMBL:OAO89444.1};	FOG: Reverse transcriptase	GO:0005739,mitochondrion	--
Cluster-10162.0	K15303 aflatoxin B1 aldehyde reductase | (RefSeq) aflatoxin B1 aldehyde reductase member 4-like (A)	putative voltage-gated potassium channel subunit beta [Quercus suber]	RecName: Full=Probable voltage-gated potassium channel subunit beta; AltName: Full=K(+) channel subunit beta;	SubName: Full=Uncharacterized protein {ECO:0000313|EMBL:KQK01363.1, ECO:0000313|EnsemblPlants:BRADI3G55400.1};	Voltage-gated shaker-like K+ channel, subunit beta/KCNAB	GO:0005886,plasma membrane; GO:0009506,plasmodesma; GO:0005244,voltage-gated ion channel activity; GO:0006813,potassium ion transport; GO:0034765,regulation of ion transmembrane transport	Aldo/keto reductase family
Cluster-10163.0	--	BnaCnng17610D [Brassica napus]	--	SubName: Full=Uncharacterized protein {ECO:0000313|EnsemblPlants:Bo9g161780.1};	--	--	--
Cluster-10164.0	--	--	--	--	--	--	--
Cluster-10165.0	--	--	--	--	--	--	--
Cluster-10166.0	--	--	--	--	--	--	--
Cluster-10167.0	--	probable methyltransferase PMT26 [Brassica napus]	RecName: Full=Probable methyltransferase PMT26; EC=2.1.1.-;	SubName: Full=Uncharacterized protein {ECO:0000313|EnsemblPlants:Bra024260.1-P};	--	GO:0005737,cytoplasm; GO:0005768,endosome; GO:0005794,Golgi apparatus; GO:0000139,Golgi membrane; GO:0016021,integral component of membrane; GO:0005802,trans-Golgi network; GO:0008757,S-adenosylmethionine-dependent methyltransferase activity; GO:0032259,methylation	--
Cluster-10168.0	K05643 ATP-binding cassette, subfamily A (ABC1), member 3 | (RefSeq) ABC transporter A family member 8 (A)	ABC transporter A family member 8-like [Brassica napus]	RecName: Full=ABC transporter A family member 8; Short=ABC transporter ABCA.8; Short=AtABCA8; AltName: Full=ABC2 homolog 7;	SubName: Full=Uncharacterized protein {ECO:0000313|EnsemblPlants:Bo3g114920.1};	Lipid exporter ABCA1 and related proteins, ABC superfamily	GO:0016021,integral component of membrane; GO:0043231,intracellular membrane-bounded organelle; GO:0005524,ATP binding; GO:0042626,ATPase activity, coupled to transmembrane movement of substances; GO:0005215,transporter activity; GO:0006869,lipid transport	Domain of unknown function (DUF4162)
Cluster-10169.0	K08472 mlo protein | (RefSeq) MLO-like protein 11 (A)	MLO-like protein 11 [Brassica napus]	RecName: Full=MLO-like protein 11; Short=AtMlo11;	RecName: Full=MLO-like protein {ECO:0000256|RuleBase:RU280816};	--	GO:0016021,integral component of membrane; GO:0005886,plasma membrane; GO:0005516,calmodulin binding; GO:0006952,defense response; GO:0009607,response to biotic stimulus	Mlo family
Cluster-1017.0	K04646 clathrin heavy chain | (RefSeq) hypothetical protein (A)	PREDICTED: protein PHLOEM PROTEIN 2-LIKE A8-like [Brassica oleracea var. oleracea]	RecName: Full=TIR domain-containing protein {ECO:0000305}; AltName: Full=AtTIK {ECO:0000303|PubMed:25217773}; AltName: Full=TIR-KASH protein {ECO:0000303|PubMed:25217773};	SubName: Full=Uncharacterized protein {ECO:0000313|EnsemblPlants:Bo9g068150.1};	--	GO:0005783,endoplasmic reticulum; GO:0016021,integral component of membrane; GO:0005635,nuclear envelope; GO:0031965,nuclear membrane; GO:0043621,protein self-association; GO:0007165,signal transduction	TIR domain
Cluster-10170.0	K19042 E3 ubiquitin-protein ligase BOI and related proteins [EC:2.3.2.27] | (RefSeq) probable BOI-related E3 ubiquitin-protein ligase 2 (A)	probable BOI-related E3 ubiquitin-protein ligase 2 [Brassica napus]	RecName: Full=Probable BOI-related E3 ubiquitin-protein ligase 3; EC=2.3.2.27 {ECO:0000250|UniProtKB:Q9FHE4}; AltName: Full=RING-type E3 ubiquitin transferase BRG3 {ECO:0000305};	SubName: Full=BnaC03g65570D protein {ECO:0000313|EMBL:CDY17506.1};	Predicted E3 ubiquitin ligase	GO:0005634,nucleus; GO:0046872,metal ion binding; GO:0016740,transferase activity; GO:0006952,defense response; GO:0043161,proteasome-mediated ubiquitin-dependent protein catabolic process; GO:0043067,regulation of programmed cell death	Zinc finger, C3HC4 type (RING finger)
Cluster-10170.1	K19042 E3 ubiquitin-protein ligase BOI and related proteins [EC:2.3.2.27] | (RefSeq) probable BOI-related E3 ubiquitin-protein ligase 2 (A)	probable BOI-related E3 ubiquitin-protein ligase 2 [Brassica napus]	RecName: Full=Probable BOI-related E3 ubiquitin-protein ligase 3; EC=2.3.2.27 {ECO:0000250|UniProtKB:Q9FHE4}; AltName: Full=RING-type E3 ubiquitin transferase BRG3 {ECO:0000305};	SubName: Full=BnaCnng04220D protein {ECO:0000313|EMBL:CDY15019.1};	Predicted E3 ubiquitin ligase	GO:0005634,nucleus; GO:0046872,metal ion binding; GO:0016740,transferase activity; GO:0006952,defense response; GO:0043161,proteasome-mediated ubiquitin-dependent protein catabolic process; GO:0043067,regulation of programmed cell death	Zinc finger, C3HC4 type (RING finger)
Cluster-10171.0	K07418 cytochrome P450 family 2 subfamily J [EC:1.14.14.1] | (RefSeq) cytochrome P450 71B17-like (A)	BnaA03g51560D [Brassica napus]	RecName: Full=Cytochrome P450 71B2; EC=1.14.-.-;	SubName: Full=BnaA03g51560D protein {ECO:0000313|EMBL:CDY13438.1};	Cytochrome P450 CYP2 subfamily	GO:0016021,integral component of membrane; GO:0016020,membrane; GO:0020037,heme binding; GO:0005506,iron ion binding; GO:0016709,oxidoreductase activity, acting on paired donors, with incorporation or reduction of molecular oxygen, NAD(P)H as one donor, and incorporation of one atom of oxygen; GO:0010286,heat acclimation; GO:0044550,secondary metabolite biosynthetic process	Cytochrome P450
Cluster-10172.0	K10691 E3 ubiquitin-protein ligase UBR4 [EC:2.3.2.27] | (RefSeq) LOC109762802; auxin transport protein BIG (A)	PREDICTED: GDSL esterase/lipase At1g74460 [Brassica oleracea var. oleracea]	RecName: Full=GDSL esterase/lipase At1g74460; EC=3.1.1.-; AltName: Full=Extracellular lipase At1g74460; Flags: Precursor;	SubName: Full=Uncharacterized protein {ECO:0000313|EnsemblPlants:Bo6g086970.1};	--	GO:0005576,extracellular region; GO:0016788,hydrolase activity, acting on ester bonds; GO:0016042,lipid catabolic process	--
Cluster-10173.0	K12153 phenylalanine N-monooxygenase [EC:1.14.14.40] | (RefSeq) isoleucine N-monooxygenase 2-like (A)	uncharacterized protein LOC106408994 [Brassica napus]	RecName: Full=Probable transposase-like protein At4g04430;	SubName: Full=Transposon protein-like {ECO:0000313|EMBL:BAB09502.1};	--	--	Domain of unknown function (DUF4216)
Cluster-10174.0	--	--	--	--	--	--	--
Cluster-10175.0	--	--	--	SubName: Full=Uncharacterized protein {ECO:0000313|EnsemblPlants:Bo4g136810.1};	--	GO:0005509,calcium ion binding	--
Cluster-10176.0	--	PREDICTED: haloalkane dehalogenase 2 [Brassica oleracea var. oleracea]	--	SubName: Full=Uncharacterized protein {ECO:0000313|EnsemblPlants:Bra030380.1-P};	Predicted hydrolase/acyltransferase (alpha/beta hydrolase superfamily)	GO:0009941,chloroplast envelope; GO:0009570,chloroplast stroma; GO:0003824,catalytic activity	--
Cluster-10177.0	--	uncharacterized protein LOC111212459 [Brassica napus]	--	--	--	--	--
Cluster-10178.0	--	BnaC06g02380D [Brassica napus]	--	SubName: Full=BnaC06g02380D protein {ECO:0000313|EMBL:CDY51178.1};	Uncharacterized conserved protein	GO:0016021,integral component of membrane	Rsm1-like
Cluster-10179.0	--	--	--	SubName: Full=Uncharacterized protein {ECO:0000313|EnsemblPlants:Bra006871.1-P};	--	--	--
Cluster-1018.0	K06883 uncharacterized protein | (RefSeq) GPN-loop GTPase 1 isoform X1 (A)	PREDICTED: GPN-loop GTPase 1 isoform X1 [Raphanus sativus]	RecName: Full=GPN-loop GTPase QQT2 {ECO:0000305}; EC=3.6.5.- {ECO:0000305}; AltName: Full=Protein QUATRE QUART 2 {ECO:0000303|PubMed:17419841};	SubName: Full=Uncharacterized protein {ECO:0000313|EnsemblPlants:Bo1g025590.1};	GTPase XAB1, interacts with DNA repair protein XPA	GO:0005874,microtubule; GO:0003924,GTPase activity; GO:0051301,cell division; GO:0009793,embryo development ending in seed dormancy; GO:0044376,NA; GO:1990022,NA	Ras of Complex, Roc, domain of DAPkinase
Cluster-10180.0	K17604 zinc finger SWIM domain-containing protein 3 | (RefSeq) uncharacterized protein LOC105169002 isoform X1 (A)	PREDICTED: uncharacterized protein LOC103872951 [Brassica rapa]	--	SubName: Full=Uncharacterized protein {ECO:0000313|EnsemblPlants:Bo4g118370.1};	--	GO:0008270,zinc ion binding	MULE transposase domain
Cluster-10181.0	--	--	--	--	--	--	--
Cluster-10182.0	--	--	--	--	--	--	--
Cluster-10183.0	K13066 caffeic acid 3-O-methyltransferase [EC:2.1.1.68] | (RefSeq) COMT1-2; caffeic acid O-methyltransferase (A)	PREDICTED: caffeic acid 3-O-methyltransferase [Brassica oleracea var. oleracea]	RecName: Full=Caffeic acid 3-O-methyltransferase; Short=CAOMT; Short=COMT; EC=2.1.1.68; AltName: Full=S-adenosysl-L-methionine:caffeic acid 3-O-methyltransferase;	SubName: Full=Uncharacterized protein {ECO:0000313|EnsemblPlants:Bo4g122740.1};	Hydroxyindole-O-methyltransferase and related SAM-dependent methyltransferases	GO:0047763,caffeate O-methyltransferase activity; GO:0046983,protein dimerization activity; GO:0009809,lignin biosynthetic process	Dimerisation domain
Cluster-10184.0	--	--	--	--	--	--	--
Cluster-10185.0	--	BnaC07g15690D [Brassica napus]	RecName: Full=U-box domain-containing protein 34; AltName: Full=Plant U-box protein 34; Includes: RecName: Full=E3 ubiquitin ligase; EC=2.3.2.27; AltName: Full=RING-type E3 ubiquitin transferase {ECO:0000305}; Includes: RecName: Full=Serine/threonine-protein kinase; EC=2.7.11.-;	SubName: Full=Uncharacterized protein {ECO:0000313|EnsemblPlants:Bo7g062400.1};	--	GO:0005524,ATP binding; GO:0004674,protein serine/threonine kinase activity; GO:0004842,ubiquitin-protein transferase activity	--
Cluster-10186.0	--	--	--	--	--	--	--
Cluster-10187.0	K11462 polycomb protein EED | (RefSeq) polycomb group protein FERTILIZATION-INDEPENDENT ENDOSPERM-like (A)	polycomb group protein FERTILIZATION-INDEPENDENT ENDOSPERM-like [Brassica napus]	RecName: Full=Polycomb group protein FERTILIZATION-INDEPENDENT ENDOSPERM; AltName: Full=Protein FERTILIZATION-INDEPENDENT SEED 3;	SubName: Full=Uncharacterized protein {ECO:0000313|EnsemblPlants:Bo1g108680.1};	Transcriptional repressor EED/ESC/FIE, required for transcriptional silencing, WD repeat superfamily	GO:0005677,chromatin silencing complex; GO:0035098,ESC/E(Z) complex; GO:0043078,polar nucleus; GO:0003700,DNA-binding transcription factor activity; GO:0016571,histone methylation; GO:0007275,multicellular organism development; GO:2000014,regulation of endosperm development; GO:0006349,regulation of gene expression by genetic imprinting; GO:0009409,response to cold; GO:0006351,transcription, DNA-…	WD domain, G-beta repeat
Cluster-10188.0	K04733 interleukin-1 receptor-associated kinase 4 [EC:2.7.11.1] | (RefSeq) receptor-like protein kinase HERK 1 (A)	PREDICTED: protein Brevis radix-like 1 [Brassica oleracea var. oleracea]	RecName: Full=Protein Brevis radix-like 1; Short=AtBRXL1;	SubName: Full=Uncharacterized protein {ECO:0000313|EnsemblPlants:Bo4g038370.1};	--	GO:0005634,nucleus	Transcription factor BRX N-terminal domain
Cluster-1019.0	K01880 glycyl-tRNA synthetase [EC:6.1.1.14] | (RefSeq) glycine--tRNA ligase 1, mitochondrial-like (A)	glycine--tRNA ligase, mitochondrial 1-like isoform X1 [Brassica napus]	RecName: Full=Glycine--tRNA ligase, mitochondrial 1 {ECO:0000305}; EC=6.1.1.14 {ECO:0000269|PubMed:11278923}; AltName: Full=Diadenosine tetraphosphate synthetase {ECO:0000305}; Short=AP-4-A synthetase {ECO:0000305}; AltName: Full=Glycyl-tRNA synthetase 1 {ECO:0000303|PubMed:11278923}; Short=GlyRS-1 {ECO:0000303|PubMed:11278923}; Flags: Precursor;	SubName: Full=BnaC03g66650D protein {ECO:0000313|EMBL:CDY28294.1};	Glycyl-tRNA synthetase and related class II tRNA synthetase	GO:0005829,cytosol; GO:0005768,endosome; GO:0005794,Golgi apparatus; GO:0005739,mitochondrion; GO:0005802,trans-Golgi network; GO:0005524,ATP binding; GO:0004820,glycine-tRNA ligase activity; GO:0046983,protein dimerization activity; GO:0015966,diadenosine tetraphosphate biosynthetic process; GO:0070150,mitochondrial glycyl-tRNA aminoacylation; GO:0046686,response to cadmium ion	--
Cluster-10192.0	--	--	--	--	--	--	--
Cluster-10193.0	--	PREDICTED: protein NETWORKED 3C [Brassica oleracea var. oleracea]	RecName: Full=Protein NETWORKED 3C {ECO:0000303|PubMed:22840520};	SubName: Full=Uncharacterized protein {ECO:0000313|EnsemblPlants:Bo4g002230.1};	--	GO:0005789,endoplasmic reticulum membrane; GO:0005886,plasma membrane; GO:0003779,actin binding	Uncharacterized conserved protein H4 (DUF2046)
Cluster-10194.0	--	PREDICTED: uncharacterized protein LOC106301789 [Brassica oleracea var. oleracea]	--	SubName: Full=Uncharacterized protein {ECO:0000313|EnsemblPlants:Bo7g040980.1};	Ubiquitin and ubiquitin-like proteins	GO:0016021,integral component of membrane	--
Cluster-10195.0	--	--	--	SubName: Full=Uncharacterized protein {ECO:0000313|EnsemblPlants:Bo1g036950.1};	--	GO:0016021,integral component of membrane; GO:0005524,ATP binding; GO:0004674,protein serine/threonine kinase activity	--
Cluster-10196.0	K20416 palmitoyl-[glycerolipid] 7-desaturase [EC:1.14.19.42] | (RefSeq) probable lipid desaturase ADS3.2, chloroplastic (A)	probable lipid desaturase ADS3.2, chloroplastic [Brassica napus]	RecName: Full=Probable lipid desaturase ADS3.2, chloroplastic {ECO:0000303|PubMed:15579662}; EC=1.14.19.- {ECO:0000305}; Flags: Precursor;	SubName: Full=Uncharacterized protein {ECO:0000313|EnsemblPlants:Bo5g100980.1};	--	GO:0031969,chloroplast membrane; GO:0005789,endoplasmic reticulum membrane; GO:0016021,integral component of membrane; GO:0016491,oxidoreductase activity; GO:0016717,oxidoreductase activity, acting on paired donors, with oxidation of a pair of donors resulting in the reduction of molecular oxygen to two molecules of water; GO:0006636,unsaturated fatty acid biosynthetic process	--
Cluster-10197.0	--	uncharacterized protein BNAC09G50460D [Brassica napus]	--	SubName: Full=Uncharacterized protein {ECO:0000313|EnsemblPlants:Bo9g177650.1}; Flags: Fragment;	--	--	--
Cluster-10198.0	--	PREDICTED: uncharacterized protein LOC106334875 [Brassica oleracea var. oleracea]	--	SubName: Full=BnaA03g00700D protein {ECO:0000313|EMBL:CDY11234.1};	--	GO:0016747,transferase activity, transferring acyl groups other than amino-acyl groups	--
Cluster-10199.0	--	PREDICTED: protein ENHANCED DISEASE RESISTANCE 2-like isoform X1 [Brassica rapa]	RecName: Full=Protein ENHANCED DISEASE RESISTANCE 2-like;	SubName: Full=Uncharacterized protein {ECO:0000313|EnsemblPlants:Bo2g159060.1};	--	GO:0005789,endoplasmic reticulum membrane; GO:0010008,endosome membrane; GO:0016021,integral component of membrane; GO:0005886,plasma membrane; GO:0008289,lipid binding; GO:0006952,defense response	Protein of unknown function (DUF1336)
Cluster-102.0	K02987 small subunit ribosomal protein S4e | (RefSeq) 40S ribosomal protein S4-like (A)	40s ribosomal protein s4 [Quercus suber]	RecName: Full=40S ribosomal protein S4; AltName: Full=SCAR protein SS620;	SubName: Full=40S ribosomal protein S4 {ECO:0000313|EMBL:JAT67746.1}; Flags: Fragment;	40S ribosomal protein S4	GO:0022627,cytosolic small ribosomal subunit; GO:0003723,RNA binding; GO:0019843,rRNA binding; GO:0003735,structural constituent of ribosome; GO:0006412,translation	KOW motif
Cluster-1020.0	--	--	--	--	--	--	--
Cluster-1020.1	--	--	--	--	--	--	--
Cluster-10200.0	K15404 aldehyde decarbonylase [EC:4.1.99.5] | (RefSeq) protein ECERIFERUM 1-like (A)	fatty acid hydroxylase vlma [Quercus suber]	--	SubName: Full=Uncharacterized protein {ECO:0000313|EMBL:OQR91312.1};	--	GO:0016021,integral component of membrane; GO:0005506,iron ion binding; GO:0016491,oxidoreductase activity; GO:0008610,lipid biosynthetic process	Fatty acid hydroxylase superfamily
Cluster-10201.0	K07466 replication factor A1 | (RefSeq) replication protein A 70 kDa DNA-binding subunit A-like isoform X1 (A)	PREDICTED: uncharacterized protein LOC106343771 [Brassica oleracea var. oleracea]	--	SubName: Full=Uncharacterized protein {ECO:0000313|EnsemblPlants:Bo5g080160.1};	--	--	--
Cluster-10203.0	--	--	--	--	--	--	--
Cluster-10204.0	K17964 leucine-rich PPR motif-containing protein, mitochondrial | (RefSeq) F1N19.15 (A)	PREDICTED: pentatricopeptide repeat-containing protein At1g62680, mitochondrial-like [Brassica oleracea var. oleracea]	RecName: Full=Pentatricopeptide repeat-containing protein At1g62680, mitochondrial; Flags: Precursor;	SubName: Full=Uncharacterized protein {ECO:0000313|EnsemblPlants:Bo9g036930.1};	FOG: PPR repeat	GO:0005739,mitochondrion; GO:0004519,endonuclease activity; GO:0003723,RNA binding; GO:0080156,mitochondrial mRNA modification; GO:0006397,mRNA processing	Mitochondrial ATPase expression
Cluster-10205.0	K01303 acylaminoacyl-peptidase [EC:3.4.19.1] | (RefSeq) uncharacterized LOC101311565 (A)	hypothetical protein AXX17_ATUG02330 [Arabidopsis thaliana]	--	SubName: Full=Uncharacterized protein {ECO:0000313|EMBL:OAO89280.1};	FOG: Transposon-encoded proteins with TYA, reverse transcriptase, integrase domains in various combinations	GO:0003676,nucleic acid binding	RNase H-like domain found in reverse transcriptase
Cluster-10207.0	--	BnaA01g07030D [Brassica napus]	--	SubName: Full=BnaA01g07030D protein {ECO:0000313|EMBL:CDY43541.1};	--	--	--
Cluster-10208.0	K19519 transforming growth factor-beta-induced protein | (RefSeq) fasciclin-like arabinogalactan protein 4 (A)	PREDICTED: fasciclin-like arabinogalactan protein 8 [Brassica oleracea var. oleracea]	RecName: Full=Fasciclin-like arabinogalactan protein 8; Short=AtAGP8; Flags: Precursor;	SubName: Full=Uncharacterized protein {ECO:0000313|EnsemblPlants:Bo4g195570.1};	--	GO:0031225,anchored component of membrane; GO:0046658,anchored component of plasma membrane; GO:0048046,apoplast; GO:0009505,plant-type cell wall; GO:0005886,plasma membrane	Fasciclin domain
Cluster-10208.1	K19519 transforming growth factor-beta-induced protein | (RefSeq) fasciclin-like arabinogalactan protein 4 (A)	fasciclin-like arabinogalactan protein 8 [Brassica napus]	RecName: Full=Fasciclin-like arabinogalactan protein 8; Short=AtAGP8; Flags: Precursor;	SubName: Full=Uncharacterized protein {ECO:0000313|EnsemblPlants:Bo4g195570.1};	--	GO:0031225,anchored component of membrane; GO:0046658,anchored component of plasma membrane; GO:0048046,apoplast; GO:0009505,plant-type cell wall; GO:0005886,plasma membrane	Fasciclin domain
Cluster-10209.0	--	--	--	--	--	--	--
Cluster-1021.0	K04733 interleukin-1 receptor-associated kinase 4 [EC:2.7.11.1] | (RefSeq) probable serine/threonine-protein kinase PBL26 isoform X1 (A)	PREDICTED: transcription factor bHLH129 [Brassica oleracea var. oleracea]	RecName: Full=Transcription factor bHLH129; AltName: Full=Basic helix-loop-helix protein 129; Short=AtbHLH129; Short=bHLH 129; AltName: Full=Transcription factor EN 73; AltName: Full=bHLH transcription factor bHLH129;	SubName: Full=Uncharacterized protein {ECO:0000313|EnsemblPlants:Bo4g019620.1};	--	GO:0005634,nucleus; GO:0001046,core promoter sequence-specific DNA binding; GO:0046983,protein dimerization activity; GO:0001228,DNA-binding transcription activator activity, RNA polymerase II-specific; GO:0006366,transcription by RNA polymerase II	Helix-loop-helix DNA-binding domain
Cluster-10210.0	--	--	--	--	--	--	--
Cluster-10212.0	--	--	--	--	--	--	--
Cluster-10213.0	K13448 calcium-binding protein CML | (RefSeq) calmodulin-like protein 2 (A)	PREDICTED: calmodulin-like protein 2 [Brassica oleracea var. oleracea]	RecName: Full=Calmodulin-like protein 2; AltName: Full=Protein UNFERTILIZED EMBRYO SAC 14;	SubName: Full=Uncharacterized protein {ECO:0000313|EnsemblPlants:Bo8g034250.1};	Calmodulin and related proteins (EF-Hand superfamily)	GO:0005737,cytoplasm; GO:0005509,calcium ion binding; GO:0009567,double fertilization forming a zygote and endosperm	Ca2+ insensitive EF hand
Cluster-10214.0	--	--	--	--	--	--	--
Cluster-10215.0	--	formin-like protein 13 [Brassica napus]	--	SubName: Full=Uncharacterized protein {ECO:0000313|EnsemblPlants:Bra020386.1-P};	--	--	--
Cluster-10216.0	K16281 RING-H2 zinc finger protein RHA1 | (RefSeq) RING-H2 zinc finger protein RHA1a-like (A)	PREDICTED: RING-H2 zinc finger protein RHA1a-like [Brassica oleracea var. oleracea]	RecName: Full=Probable E3 ubiquitin-protein ligase RHA1A {ECO:0000305}; EC=2.3.2.27; AltName: Full=RING-H2 finger A1a {ECO:0000303|PubMed:9781696}; AltName: Full=RING-H2 zinc finger protein RHA1a {ECO:0000305}; AltName: Full=RING-type E3 ubiquitin transferase RHA1A {ECO:0000305};	SubName: Full=Uncharacterized protein {ECO:0000313|EnsemblPlants:Bo2g097640.1};	FOG: Predicted E3 ubiquitin ligase	GO:0046872,metal ion binding; GO:0061630,ubiquitin protein ligase activity; GO:0043161,proteasome-mediated ubiquitin-dependent protein catabolic process	zinc finger of C3HC4-type, RING
Cluster-10217.0	K06287 septum formation protein | (RefSeq) maf-like protein DDB_G0281937 (A)	PREDICTED: maf-like protein DDB_G0281937 isoform X1 [Raphanus sativus]	--	SubName: Full=Uncharacterized protein {ECO:0000313|EnsemblPlants:Bra037165.1-P};	Predicted nucleic acid-binding protein ASMTL	GO:0047429,nucleoside-triphosphate diphosphatase activity	--
Cluster-10218.0	--	--	--	--	--	--	--
Cluster-10219.0	K17545 serine/threonine-protein kinase ULK4 [EC:2.7.11.1] | (RefSeq) serine/threonine-protein kinase Nek3-like (A)	uncharacterized protein LOC111215869 [Brassica napus]	--	SubName: Full=Uncharacterized protein {ECO:0000313|EnsemblPlants:Bo6g081890.1};	--	--	gag-polyprotein putative aspartyl protease
Cluster-1022.0	K18195 rhamnogalacturonan endolyase [EC:4.2.2.23] | (RefSeq) uncharacterized protein LOC104807150 isoform X1 (A)	uncharacterized protein LOC111201856 [Brassica napus]	RecName: Full=Uncharacterized mitochondrial protein AtMg01250; AltName: Full=ORF102;	SubName: Full=Uncharacterized protein F2J7.11 {ECO:0000313|EMBL:AAG50806.1};	FOG: Reverse transcriptase	GO:0005739,mitochondrion	Reverse transcriptase (RNA-dependent DNA polymerase)
Cluster-10220.0	--	--	--	--	--	--	--
Cluster-10220.1	--	--	--	--	--	--	--
Cluster-10221.0	K13946 auxin influx carrier (AUX1 LAX family) | (RefSeq) auxin transporter-like protein 3 isoform X1 (A)	auxin transporter-like protein 3 isoform X1 [Brassica napus]	RecName: Full=Auxin transporter-like protein 3; AltName: Full=AUX1-like protein 3;	SubName: Full=Uncharacterized protein {ECO:0000313|EnsemblPlants:Bo6g082100.1};	Amino acid transporters	GO:0016021,integral component of membrane; GO:0005886,plasma membrane; GO:0015171,amino acid transmembrane transporter activity; GO:0010328,auxin influx transmembrane transporter activity; GO:0015293,symporter activity; GO:0003333,amino acid transmembrane transport; GO:0009926,auxin polar transport; GO:0009734,auxin-activated signaling pathway; GO:0010311,lateral root formation; GO:0009733,respon…	Transmembrane amino acid transporter protein
Cluster-10222.0	K10908 DNA-directed RNA polymerase, mitochondrial [EC:2.7.7.6] | (RefSeq) DNA-directed RNA polymerase 3, chloroplastic (A)	BnaC01g10350D [Brassica napus]	RecName: Full=DNA-directed RNA polymerase 3, chloroplastic; EC=2.7.7.6; AltName: Full=Protein SCABRA 3 {ECO:0000303|PubMed:16698900}; Flags: Precursor;	SubName: Full=BnaC01g10350D protein {ECO:0000313|EMBL:CDY44514.1};	Mitochondrial/chloroplast DNA-directed RNA polymerase RPO41, provides primers for DNA replication-initiation	GO:0009507,chloroplast; GO:0034245,mitochondrial DNA-directed RNA polymerase complex; GO:0005739,mitochondrion; GO:0003677,DNA binding; GO:0003899,DNA-directed 5'-3' RNA polymerase activity; GO:0006390,mitochondrial transcription	--
Cluster-10223.0	--	PREDICTED: uncharacterized protein LOC106307712 [Brassica oleracea var. oleracea]	--	SubName: Full=Uncharacterized protein {ECO:0000313|EnsemblPlants:Bo1g027250.1};	--	GO:0016021,integral component of membrane	--
Cluster-10224.0	--	BnaA02g17980D [Brassica napus]	--	SubName: Full=Uncharacterized protein {ECO:0000313|EnsemblPlants:Bra008249.1-P};	--	GO:0005794,Golgi apparatus; GO:0016021,integral component of membrane; GO:0015780,nucleotide-sugar transmembrane transport	--
Cluster-10225.0	--	PREDICTED: type I inositol polyphosphate 5-phosphatase 12 [Brassica oleracea var. oleracea]	RecName: Full=Type I inositol polyphosphate 5-phosphatase 12 {ECO:0000303|PubMed:15574849}; Short=At5PTase12 {ECO:0000303|PubMed:15574849}; EC=3.1.3.56 {ECO:0000269|PubMed:15574849};	SubName: Full=Uncharacterized protein {ECO:0000313|EnsemblPlants:Bo3g036990.1};	Inositol polyphosphate 5-phosphatase and related proteins	GO:0052659,inositol-1,3,4,5-tetrakisphosphate 5-phosphatase activity; GO:0052658,inositol-1,4,5-trisphosphate 5-phosphatase activity; GO:0004445,inositol-polyphosphate 5-phosphatase activity; GO:0046872,metal ion binding; GO:0046856,phosphatidylinositol dephosphorylation; GO:0009846,pollen germination	--
Cluster-10226.0	K00499 choline monooxygenase [EC:1.14.15.7] | (RefSeq) choline monooxygenase, chloroplastic-like (A)	choline monooxygenase, chloroplastic-like [Brassica napus]	RecName: Full=Choline monooxygenase, chloroplastic; EC=1.14.15.7; Flags: Precursor;	SubName: Full=Uncharacterized protein {ECO:0000313|EnsemblPlants:Bo7g114080.1};	--	GO:0009570,chloroplast stroma; GO:0051537,2 iron, 2 sulfur cluster binding; GO:0019133,choline monooxygenase activity; GO:0005506,iron ion binding; GO:0016708,oxidoreductase activity, acting on paired donors, with incorporation or reduction of molecular oxygen, NAD(P)H as one donor, and incorporation of two atoms of oxygen into one donor; GO:0019439,aromatic compound catabolic process; GO:0019285…	Rieske [2Fe-2S] domain
Cluster-10227.0	K13459 disease resistance protein RPS2 | (RefSeq) probable disease resistance protein At1g15890 (A)	probable disease resistance protein At1g15890 [Brassica napus]	RecName: Full=Probable disease resistance protein At1g15890;	SubName: Full=Disease resistance protein {ECO:0000313|EMBL:ACP30592.1};	Apoptotic ATPase	GO:0005886,plasma membrane; GO:0043531,ADP binding; GO:0005524,ATP binding; GO:0006952,defense response; GO:0007165,signal transduction	NB-ARC domain
Cluster-10228.0	--	--	--	--	--	--	--
Cluster-10229.0	--	--	--	--	--	--	--
Cluster-10230.0	K20393 PRA1 family protein 3 | (RefSeq) hypothetical protein (A)	PREDICTED: uncharacterized protein LOC106330445 [Brassica oleracea var. oleracea]	--	SubName: Full=Uncharacterized protein {ECO:0000313|EnsemblPlants:Bo3g092320.1};	--	GO:0046872,metal ion binding	Phorbol esters/diacylglycerol binding domain (C1 domain)
Cluster-10231.0	--	--	--	--	--	--	--
Cluster-10232.0	--	--	--	--	--	--	--
Cluster-10233.0	K11253 histone H3 | (RefSeq) uncharacterized protein LOC110788621 (A)	uncharacterized protein LOC106417082 [Brassica napus]	--	SubName: Full=Uncharacterized protein {ECO:0000313|EnsemblPlants:Bo2g116800.1};	--	GO:0008270,zinc ion binding	SWIM zinc finger
Cluster-10234.0	--	--	--	--	--	--	--
Cluster-10235.0	--	PREDICTED: uncharacterized protein LOC106342661 [Brassica oleracea var. oleracea]	--	SubName: Full=BnaCnng45570D protein {ECO:0000313|EMBL:CDY64935.1};	--	--	Plant protein of unknown function (DUF936)
Cluster-10236.0	K10949 ER lumen protein retaining receptor | (RefSeq) putative ER lumen protein-retaining receptor C28H8.4 isoform X1 (A)	PREDICTED: putative ER lumen protein-retaining receptor C28H8.4 [Brassica oleracea var. oleracea]	RecName: Full=ER lumen protein-retaining receptor A; AltName: Full=HDEL receptor;	SubName: Full=Uncharacterized protein {ECO:0000313|EnsemblPlants:Bo5g029100.1};	ER lumen protein retaining receptor	GO:0005801,cis-Golgi network; GO:0005783,endoplasmic reticulum; GO:0005789,endoplasmic reticulum membrane; GO:0005794,Golgi apparatus; GO:0016021,integral component of membrane; GO:0046923,ER retention sequence binding; GO:0006621,protein retention in ER lumen; GO:0015031,protein transport; GO:0016192,vesicle-mediated transport	PTS system sorbose-specific iic component
Cluster-10237.0	--	--	--	--	--	--	--
Cluster-10238.0	K13963 serpin B | (RefSeq) uncharacterized protein LOC111242705 (A)	PREDICTED: uncharacterized protein LOC106333086 [Brassica oleracea var. oleracea]	--	SubName: Full=Uncharacterized protein {ECO:0000313|EnsemblPlants:Bo3g078660.1};	--	--	--
Cluster-10239.0	--	--	--	--	--	--	--
Cluster-1024.0	--	BnaC02g06870D [Brassica napus]	--	SubName: Full=BnaC02g06870D protein {ECO:0000313|EMBL:CDY38086.1};	--	GO:0005524,ATP binding; GO:0004672,protein kinase activity	--
Cluster-10241.0	--	--	--	--	--	--	--
Cluster-10242.0	--	--	--	--	--	--	--
Cluster-10243.0	--	--	--	--	--	--	--
Cluster-10244.0	K08900 mitochondrial chaperone BCS1 | (RefSeq) LOW QUALITY PROTEIN: AAA-ATPase At3g28600 (A)	AAA-ATPase At5g40000-like [Brassica napus]	RecName: Full=AAA-ATPase At5g40000; EC=3.6.1.3 {ECO:0000250|UniProtKB:Q9FLD5}; Flags: Precursor;	SubName: Full=Uncharacterized protein {ECO:0000313|EnsemblPlants:Bra025626.1-P};	AAA+-type ATPase	GO:0005886,plasma membrane; GO:0005524,ATP binding; GO:0016887,ATPase activity	--
Cluster-10246.0	--	--	--	SubName: Full=Uncharacterized protein {ECO:0000313|EnsemblPlants:Bo4g050780.1};	--	--	--
Cluster-10247.0	K02152 V-type H+-transporting ATPase subunit G | (RefSeq) V-type proton ATPase subunit G3-like (A)	PREDICTED: V-type proton ATPase subunit G3-like [Brassica rapa]	RecName: Full=V-type proton ATPase subunit G3; Short=V-ATPase subunit G3; AltName: Full=Vacuolar H(+)-ATPase subunit G isoform 3; AltName: Full=Vacuolar proton pump subunit G3;	RecName: Full=V-type proton ATPase subunit G {ECO:0000256|RuleBase:RU364019};	Vacuolar H+-ATPase V1 sector, subunit G	GO:0016471,vacuolar proton-transporting V-type ATPase complex; GO:0005773,vacuole; GO:0042626,ATPase activity, coupled to transmembrane movement of substances; GO:0015992,NA	Transcription factor/nuclear export subunit protein 2
Cluster-10248.0	K14445 solute carrier family 13 (sodium-dependent dicarboxylate transporter), member 2/3/5 | (RefSeq) tonoplast dicarboxylate transporter-like (A)	uncharacterized protein LOC111205760 [Brassica napus]	--	--	--	--	--
Cluster-10249.0	--	--	--	--	--	--	--
Cluster-10250.0	--	--	--	--	--	--	--
Cluster-10251.0	K14500 BR-signaling kinase [EC:2.7.11.1] | (RefSeq) probable serine/threonine-protein kinase At4g35230 (A)	PREDICTED: probable serine/threonine-protein kinase At4g35230 [Brassica oleracea var. oleracea]	RecName: Full=Serine/threonine-protein kinase BSK2 {ECO:0000305}; EC=2.7.11.1 {ECO:0000305}; AltName: Full=Brassinosteroid-signaling kinase 2 {ECO:0000303|PubMed:18653891};	SubName: Full=Uncharacterized protein {ECO:0000313|EnsemblPlants:Bo1g019150.1};	--	GO:0005886,plasma membrane; GO:0005524,ATP binding; GO:0004675,transmembrane receptor protein serine/threonine kinase activity; GO:0009742,brassinosteroid mediated signaling pathway; GO:0007166,cell surface receptor signaling pathway; GO:0006468,protein phosphorylation	Tetratricopeptide repeat
Cluster-10252.0	K04733 interleukin-1 receptor-associated kinase 4 [EC:2.7.11.1] | (RefSeq) L-type lectin-domain containing receptor kinase IV.1-like (A)	PREDICTED: L-type lectin-domain containing receptor kinase IV.4-like [Brassica oleracea var. oleracea]	RecName: Full=L-type lectin-domain containing receptor kinase IV.4 {ECO:0000303|PubMed:19773388}; Short=LecRK-IV.4 {ECO:0000303|PubMed:19773388}; EC=2.7.11.1 {ECO:0000255|PROSITE-ProRule:PRU00159}; Flags: Precursor;	SubName: Full=Uncharacterized protein {ECO:0000313|EnsemblPlants:Bo9g005770.1};	--	GO:0016021,integral component of membrane; GO:0005886,plasma membrane; GO:0005524,ATP binding; GO:0030246,carbohydrate binding; GO:0004674,protein serine/threonine kinase activity; GO:0042742,defense response to bacterium; GO:0002229,defense response to oomycetes	Protein tyrosine kinase
Cluster-10253.0	--	--	--	--	--	--	--
Cluster-10254.0	K04733 interleukin-1 receptor-associated kinase 4 [EC:2.7.11.1] | (RefSeq) wall-associated receptor kinase 1-like (A)	BnaCnng71280D [Brassica napus]	RecName: Full=Wall-associated receptor kinase 2; EC=2.7.11.-; Flags: Precursor;	SubName: Full=BnaCnng71280D protein {ECO:0000313|EMBL:CDY71088.1};	--	GO:0005623,cell; GO:0016021,integral component of membrane; GO:0005524,ATP binding; GO:0005509,calcium ion binding; GO:0030247,polysaccharide binding; GO:0004674,protein serine/threonine kinase activity; GO:0007166,cell surface receptor signaling pathway; GO:0009992,cellular water homeostasis; GO:0009311,oligosaccharide metabolic process; GO:0009751,response to salicylic acid; GO:0009826,unidimen…	Wall-associated kinase
Cluster-10255.0	--	PREDICTED: uncharacterized protein LOC103832419 isoform X3 [Brassica rapa]	--	SubName: Full=BnaA09g22890D protein {ECO:0000313|EMBL:CDY48906.1};	--	--	--
Cluster-10256.0	K04733 interleukin-1 receptor-associated kinase 4 [EC:2.7.11.1] | (RefSeq) L-type lectin-domain containing receptor kinase S.6 (A)	PREDICTED: L-type lectin-domain containing receptor kinase S.6-like [Camelina sativa]	RecName: Full=L-type lectin-domain containing receptor kinase S.6 {ECO:0000303|PubMed:19773388}; Short=LecRK-S.6 {ECO:0000303|PubMed:19773388}; EC=2.7.11.1 {ECO:0000255|PROSITE-ProRule:PRU00159}; Flags: Precursor;	SubName: Full=Uncharacterized protein {ECO:0000313|EMBL:ESQ32761.1};	Serine/threonine protein kinase	GO:0016021,integral component of membrane; GO:0005886,plasma membrane; GO:0005524,ATP binding; GO:0030246,carbohydrate binding; GO:0004674,protein serine/threonine kinase activity; GO:0042742,defense response to bacterium; GO:0002229,defense response to oomycetes	Protein kinase domain
Cluster-10257.0	--	uncharacterized protein LOC106398922 [Brassica napus]	--	SubName: Full=BnaC03g71320D protein {ECO:0000313|EMBL:CDY61603.1};	--	GO:0004553,hydrolase activity, hydrolyzing O-glycosyl compounds; GO:0003743,translation initiation factor activity; GO:0005975,carbohydrate metabolic process	--
Cluster-10258.0	K18443 golgi-specific brefeldin A-resistance guanine nucleotide exchange factor 1 | (RefSeq) ARF guanine-nucleotide exchange factor GNL1 (A)	PREDICTED: ARF guanine-nucleotide exchange factor GNL1 [Brassica oleracea var. oleracea]	RecName: Full=ARF guanine-nucleotide exchange factor GNL1; AltName: Full=Protein ENDOPLASMIC RETICULUM MORPHOLOGY 1; AltName: Full=Protein GNOM-like 1;	SubName: Full=Uncharacterized protein {ECO:0000313|EnsemblPlants:Bo00578s190.1};	Pattern-formation protein/guanine nucleotide exchange factor	GO:0005829,cytosol; GO:0005794,Golgi apparatus; GO:0000139,Golgi membrane; GO:0005802,trans-Golgi network; GO:0005086,ARF guanyl-nucleotide exchange factor activity; GO:0006897,endocytosis; GO:0080119,ER body organization; GO:0015031,protein transport; GO:0032012,regulation of ARF protein signal transduction; GO:0006890,retrograde vesicle-mediated transport, Golgi to ER	--
Cluster-1026.0	K11594 ATP-dependent RNA helicase DDX3X [EC:3.6.4.13] | (RefSeq) DEAD-box ATP-dependent RNA helicase 11-like (A)	PREDICTED: DEAD-box ATP-dependent RNA helicase 11-like [Brassica oleracea var. oleracea]	RecName: Full=F-box protein At3g58530;	SubName: Full=Uncharacterized protein {ECO:0000313|EnsemblPlants:Bo8g092710.1};	Leucine rich repeat proteins, some proteins contain F-box	GO:0005829,cytosol	Leucine Rich Repeat
Cluster-10260.0	--	PREDICTED: uncharacterized protein LOC103833382 [Brassica rapa]	--	SubName: Full=Uncharacterized protein {ECO:0000313|EnsemblPlants:Bo2g095390.1};	--	--	--
Cluster-10261.0	K22763 deubiquitinase DESI2 [EC:3.4.19.12] | (Kazusa) Lj2g3v1989220.3; - (A)	PREDICTED: nudix hydrolase 8 [Raphanus sativus]	RecName: Full=Nudix hydrolase 8; Short=AtNUDT8; EC=3.6.1.-;	SubName: Full=Nudix hydrolase homolog 8 {ECO:0000313|EMBL:ANM69977.1};	Predicted NUDIX hydrolase FGF-2 and related proteins	GO:0016787,hydrolase activity; GO:0046872,metal ion binding; GO:0009611,response to wounding	Nudix hydrolase domain
Cluster-10261.1	K22763 deubiquitinase DESI2 [EC:3.4.19.12] | (Kazusa) Lj2g3v1989220.3; - (A)	PREDICTED: nudix hydrolase 8 [Raphanus sativus]	RecName: Full=Nudix hydrolase 8; Short=AtNUDT8; EC=3.6.1.-;	SubName: Full=Uncharacterized protein {ECO:0000313|EnsemblPlants:Bo7g077450.1};	Predicted NUDIX hydrolase FGF-2 and related proteins	GO:0016787,hydrolase activity; GO:0046872,metal ion binding; GO:0009611,response to wounding	Nudix hydrolase domain
Cluster-10262.0	K03122 transcription initiation factor TFIIA large subunit | (RefSeq) transcription initiation factor IIA subunit 1-like isoform X1 (A)	PREDICTED: transcription initiation factor IIA subunit 1 isoform X2 [Brassica oleracea var. oleracea]	--	SubName: Full=Uncharacterized protein {ECO:0000313|EnsemblPlants:Bo9g136960.1};	RNA polymerase II transcription initiation factor TFIIA, large chain	GO:0005672,transcription factor TFIIA complex; GO:0006367,transcription initiation from RNA polymerase II promoter	Transcription factor IIA, alpha/beta subunit
Cluster-10262.1	--	--	--	--	--	--	--
Cluster-10263.0	K15414 complement component 1 Q subcomponent-binding protein, mitochondrial | (RefSeq) BNAC03G00540D; uncharacterized protein At2g39795, mitochondrial isoform X1 (A)	uncharacterized protein At2g39795, mitochondrial isoform X2 [Brassica napus]	--	SubName: Full=Uncharacterized protein {ECO:0000313|EnsemblPlants:Bo3g001710.1};	MAM33, mitochondrial matrix glycoprotein	GO:0005759,mitochondrial matrix	--
Cluster-10264.0	K01881 prolyl-tRNA synthetase [EC:6.1.1.15] | (RefSeq) proline--tRNA ligase, cytoplasmic-like (A)	proline--tRNA ligase, cytoplasmic-like [Brassica napus]	RecName: Full=Proline--tRNA ligase, cytoplasmic {ECO:0000305}; EC=6.1.1.15 {ECO:0000305}; AltName: Full=Prolyl-tRNA synthetase {ECO:0000305}; Short=ProRS {ECO:0000305};	SubName: Full=Uncharacterized protein {ECO:0000313|EnsemblPlants:Bra028248.1-P};	Prolyl-tRNA synthetase	GO:0017101,aminoacyl-tRNA synthetase multienzyme complex; GO:0005829,cytosol; GO:0016020,membrane; GO:0009506,plasmodesma; GO:0005524,ATP binding; GO:0004827,proline-tRNA ligase activity; GO:0006433,prolyl-tRNA aminoacylation	Anticodon binding domain
Cluster-10265.0	K00134 glyceraldehyde 3-phosphate dehydrogenase [EC:1.2.1.12] | (RefSeq) glyceraldehyde 3-phosphate dehydrogenase (phosphorylating) (A)	unknown [Medicago truncatula]	RecName: Full=Glyceraldehyde-3-phosphate dehydrogenase, chloroplastic; EC=1.2.1.59; AltName: Full=NAD(P)-dependent glyceraldehyde-3-phosphate dehydrogenase; Flags: Precursor;	SubName: Full=Glyceraldehyde-3-phosphate dehydrogenase, cytosolic {ECO:0000313|EMBL:ETM02351.1}; Flags: Fragment;	Glyceraldehyde 3-phosphate dehydrogenase	GO:0009507,chloroplast; GO:0043891,glyceraldehyde-3-phosphate dehydrogenase (NAD(P)+) (phosphorylating) activity; GO:0051287,NAD binding; GO:0050661,NADP binding; GO:0006006,glucose metabolic process; GO:0019253,reductive pentose-phosphate cycle	Glyceraldehyde 3-phosphate dehydrogenase, C-terminal domain
Cluster-10266.0	--	PREDICTED: uncharacterized protein LOC106294795 [Brassica oleracea var. oleracea]	--	SubName: Full=Uncharacterized protein {ECO:0000313|EnsemblPlants:Bo5g062970.1};	FOG: Reverse transcriptase	GO:0003676,nucleic acid binding; GO:0004523,RNA-DNA hybrid ribonuclease activity	Reverse transcriptase-like
Cluster-10267.0	K09511 DnaJ homolog subfamily B member 5 | (RefSeq) uncharacterized protein LOC18791531 (A)	pre-mRNA-splicing factor cwf23-like [Brassica napus]	--	SubName: Full=Uncharacterized protein {ECO:0000313|EnsemblPlants:Bra040290.1-P};	--	--	--
Cluster-10268.0	--	--	--	--	--	--	--
Cluster-1027.0	K08827 serine/threonine-protein kinase PRP4 [EC:2.7.11.1] | (RefSeq) serine/threonine-protein kinase prp4-like isoform X1 (A)	serine/threonine-protein kinase prp4-like isoform X1 [Brassica napus]	--	SubName: Full=Uncharacterized protein {ECO:0000313|EnsemblPlants:Bo7g082210.1};	U4/U6-associated splicing factor PRP4	GO:0005524,ATP binding; GO:0004672,protein kinase activity	--
Cluster-10270.0	K01988 lactosylceramide 4-alpha-galactosyltransferase [EC:2.4.1.228] | (RefSeq) lactosylceramide 4-alpha-galactosyltransferase (A)	PREDICTED: lactosylceramide 4-alpha-galactosyltransferase [Brassica oleracea var. oleracea]	RecName: Full=Uncharacterized protein At4g19900;	SubName: Full=Uncharacterized protein {ECO:0000313|EnsemblPlants:Bo9g185030.1};	Alpha-1,4-N-acetylglucosaminyltransferase	--	Glycosyltransferase sugar-binding region containing DXD motif
Cluster-10271.0	--	defensin-like protein 37 [Brassica napus]	RecName: Full=Defensin-like protein 37; AltName: Full=Protein EMBRYO SAC DEVELOPMENT ARREST 21; Flags: Precursor;	SubName: Full=Uncharacterized protein {ECO:0000313|EnsemblPlants:Bo9g135050.1};	--	GO:0005576,extracellular region; GO:0050832,defense response to fungus; GO:0031640,killing of cells of other organism	S locus-related glycoprotein 1 binding pollen coat protein (SLR1-BP)
Cluster-10272.0	--	--	--	SubName: Full=Uncharacterized protein {ECO:0000313|EnsemblPlants:Bo1g078820.1};	--	--	--
Cluster-10273.0	--	--	--	--	--	--	--
Cluster-10274.0	K16055 trehalose 6-phosphate synthase/phosphatase [EC:2.4.1.15 3.1.3.12] | (RefSeq) probable alpha,alpha-trehalose-phosphate synthase [UDP-forming] 8 (A)	BnaC02g29600D [Brassica napus]	RecName: Full=Probable alpha,alpha-trehalose-phosphate synthase [UDP-forming] 10; EC=2.4.1.15; AltName: Full=Trehalose-6-phosphate synthase 10; Short=AtTPS10;	SubName: Full=BnaC02g29600D protein {ECO:0000313|EMBL:CDY23913.1};	Trehalose-6-phosphate synthase component TPS1 and related subunits	GO:0005737,cytoplasm; GO:0016791,phosphatase activity; GO:0016757,transferase activity, transferring glycosyl groups; GO:0005992,trehalose biosynthetic process; GO:0070413,trehalose metabolism in response to stress	--
Cluster-10275.0	--	--	--	--	--	--	--
Cluster-10276.0	K02150 V-type H+-transporting ATPase subunit E | (RefSeq) TSL-kinase interacting protein 1-like isoform X1 (A)	PREDICTED: uncharacterized protein LOC106332308 [Brassica oleracea var. oleracea]	RecName: Full=TSL-kinase interacting protein 1; AltName: Full=Myb-related protein TKI1;	SubName: Full=Uncharacterized protein {ECO:0000313|EnsemblPlants:Bo3g149960.1}; Flags: Fragment;	--	GO:0005634,nucleus; GO:0003682,chromatin binding; GO:0003677,DNA binding; GO:0006355,regulation of transcription, DNA-templated; GO:0006351,transcription, DNA-templated	--
Cluster-10277.0	K15402 fatty acid omega-hydroxylase [EC:1.14.-.-] | (RefSeq) cytochrome P450 86B1 (A)	cytochrome P450 86B1 [Brassica napus]	RecName: Full=Cytochrome P450 86B1; EC=1.14.-.-;	SubName: Full=Uncharacterized protein {ECO:0000313|EnsemblPlants:Bra017333.1-P};	Cytochrome P450 CYP4/CYP19/CYP26 subfamilies	GO:0005783,endoplasmic reticulum; GO:0005789,endoplasmic reticulum membrane; GO:0016021,integral component of membrane; GO:0020037,heme binding; GO:0005506,iron ion binding; GO:0004497,monooxygenase activity; GO:0016705,oxidoreductase activity, acting on paired donors, with incorporation or reduction of molecular oxygen; GO:0071555,cell wall organization; GO:0010345,suberin biosynthetic process; …	Cytochrome P450
Cluster-10279.0	K17500 integrin-linked kinase-associated serine/threonine phosphatase 2C [EC:3.1.3.16] | (RefSeq) WAT1-related protein At3g18200-like (A)	PREDICTED: WAT1-related protein At2g37460-like [Brassica rapa]	RecName: Full=WAT1-related protein At2g37460;	RecName: Full=WAT1-related protein {ECO:0000256|RuleBase:RU363077};	--	GO:0016021,integral component of membrane; GO:0005886,plasma membrane; GO:0015171,amino acid transmembrane transporter activity; GO:0032973,amino acid export across plasma membrane; GO:0080144,amino acid homeostasis; GO:0043090,amino acid import	EamA-like transporter family
Cluster-10280.0	K22262 WD repeat and FYVE domain-containing protein 3 | (RefSeq) protein SPIRRIG (A)	PREDICTED: putative pentatricopeptide repeat-containing protein At3g01580 [Brassica oleracea var. oleracea]	RecName: Full=Putative pentatricopeptide repeat-containing protein At3g01580;	RecName: Full=Oleosin {ECO:0000256|RuleBase:RU000540};	FOG: PPR repeat	GO:0043231,intracellular membrane-bounded organelle; GO:0004519,endonuclease activity; GO:0003723,RNA binding; GO:0009451,RNA modification	26S proteasome subunit RPN7
Cluster-10281.0	--	--	--	--	--	--	--
Cluster-10282.0	K09286 EREBP-like factor | (RefSeq) dehydration-responsive element-binding protein 2B-like (A)	dehydration-responsive element-binding protein 2B-like [Brassica napus]	RecName: Full=Dehydration-responsive element-binding protein 2B; Short=Protein DREB2B;	SubName: Full=BnaAnng23490D protein {ECO:0000313|EMBL:CDY67039.1};	--	GO:0005634,nucleus; GO:0003700,DNA-binding transcription factor activity; GO:0043565,sequence-specific DNA binding; GO:0044212,transcription regulatory region DNA binding; GO:0010286,heat acclimation; GO:0009555,pollen development; GO:0045893,positive regulation of transcription, DNA-templated; GO:0006351,transcription, DNA-templated	AP2 domain
Cluster-10284.0	--	PREDICTED: pentatricopeptide repeat-containing protein At1g62680, mitochondrial [Brassica rapa]	RecName: Full=Pentatricopeptide repeat-containing protein At1g62680, mitochondrial; Flags: Precursor;	SubName: Full=Uncharacterized protein {ECO:0000313|EnsemblPlants:Bra027026.1-P};	FOG: PPR repeat	GO:0005739,mitochondrion; GO:0004519,endonuclease activity; GO:0003723,RNA binding; GO:0080156,mitochondrial mRNA modification; GO:0006397,mRNA processing	PPR repeat
Cluster-10285.0	K10523 speckle-type POZ protein | (RefSeq) hypothetical protein (A)	BnaA08g12280D [Brassica napus]	RecName: Full=MATH domain and coiled-coil domain-containing protein At3g27040; AltName: Full=RTM3-like protein At3g27040;	SubName: Full=BnaA08g12280D protein {ECO:0000313|EMBL:CDY23318.1};	Speckle-type POZ protein SPOP and related proteins with TRAF, MATH and BTB/POZ domains	--	Arabidopsis phospholipase-like protein (PEARLI 4)
Cluster-10286.0	K23336 armadillo repeat-containing protein 8 | (RefSeq) armadillo repeat-containing protein 8-like (A)	PREDICTED: armadillo repeat-containing protein 8-like [Brassica rapa]	--	SubName: Full=Uncharacterized protein {ECO:0000313|EnsemblPlants:Bra018903.1-P};	Proteins containing armadillo/beta-catenin-like repeat	--	HEAT repeats
Cluster-10287.0	K03955 NADH dehydrogenase (ubiquinone) 1 alpha/beta subcomplex 1 | (RefSeq) acyl carrier protein 2, mitochondrial-like (A)	PREDICTED: acyl carrier protein, chloroplastic [Brassica oleracea var. oleracea]	RecName: Full=Acyl carrier protein, chloroplastic; Short=ACP; AltName: Full=Clones 28F10, 10H11/11D11, 34F12 and 04F05/05E01; Flags: Precursor;	RecName: Full=Acyl carrier protein {ECO:0000256|RuleBase:RU000722};	Acyl carrier protein/NADH-ubiquinone oxidoreductase, NDUFAB1/SDAP subunit	GO:0009507,chloroplast; GO:0031177,phosphopantetheine binding; GO:0006633,fatty acid biosynthetic process	Acyl-carrier
Cluster-10288.0	K20044 phosphatidylinositol-binding clathrin assembly protein | (RefSeq) putative clathrin assembly protein At5g57200 (A)	PREDICTED: putative clathrin assembly protein At5g57200 isoform X2 [Raphanus sativus]	RecName: Full=Putative clathrin assembly protein At5g57200;	SubName: Full=Uncharacterized protein {ECO:0000313|EMBL:EOA12406.1};	Clathrin assembly protein AP180 and related proteins, contain ENTH domain	GO:0005905,clathrin-coated pit; GO:0030136,clathrin-coated vesicle; GO:0005794,Golgi apparatus; GO:0005545,1-phosphatidylinositol binding; GO:0030276,clathrin binding; GO:0048268,clathrin coat assembly; GO:0006897,endocytosis	ANTH domain
Cluster-10289.0	--	--	--	--	--	--	--
Cluster-10290.0	K12486 stromal membrane-associated protein | (RefSeq) probable ADP-ribosylation factor GTPase-activating protein AGD15 isoform X1 (A)	probable ADP-ribosylation factor GTPase-activating protein AGD15 isoform X1 [Brassica napus]	RecName: Full=Probable ADP-ribosylation factor GTPase-activating protein AGD15; Short=ARF GAP AGD15; AltName: Full=Protein ARF-GAP DOMAIN 15; Short=AtAGD15;	SubName: Full=Uncharacterized protein {ECO:0000313|EnsemblPlants:Bo5g122770.1};	--	GO:0005096,GTPase activator activity; GO:0046872,metal ion binding	--
Cluster-10291.0	K15382 solute carrier family 50 (sugar transporter) | (RefSeq) bidirectional sugar transporter SWEET4 (A)	PREDICTED: bidirectional sugar transporter SWEET4 isoform X2 [Brassica rapa]	RecName: Full=Bidirectional sugar transporter SWEET4 {ECO:0000303|PubMed:21107422}; Short=AtSWEET4 {ECO:0000303|PubMed:21107422}; AltName: Full=Protein SUGARS WILL EVENTUALLY BE EXPORTED TRANSPORTERS 4 {ECO:0000303|PubMed:21107422};	RecName: Full=Bidirectional sugar transporter SWEET {ECO:0000256|RuleBase:RU910715};	Multitransmembrane protein	GO:0016021,integral component of membrane; GO:0005887,integral component of plasma membrane; GO:0005886,plasma membrane; GO:0051119,sugar transmembrane transporter activity; GO:0008643,carbohydrate transport; GO:0051260,protein homooligomerization	Sugar efflux transporter for intercellular exchange
Cluster-10293.0	K11423 histone-lysine N-methyltransferase SETD2 [EC:2.1.1.43] | (RefSeq) histone-lysine N-methyltransferase ASHR3 (A)	PREDICTED: histone-lysine N-methyltransferase ASHR3 [Brassica oleracea var. oleracea]	RecName: Full=Histone-lysine N-methyltransferase ASHR3; EC=2.1.1.43; AltName: Full=ASH1-related protein 3; AltName: Full=Protein SET DOMAIN GROUP 4; AltName: Full=Protein stamen loss;	RecName: Full=Histone-lysine N-methyltransferase {ECO:0000256|SAAS:SAAS00591749}; EC=2.1.1.43 {ECO:0000256|SAAS:SAAS00591749};	Transcription factor NSD1 and related SET domain proteins	GO:0000785,chromatin; GO:0005634,nucleus; GO:0046872,metal ion binding; GO:0008168,methyltransferase activity; GO:0016569,covalent chromatin modification; GO:0007275,multicellular organism development	SET domain
Cluster-10293.1	K11423 histone-lysine N-methyltransferase SETD2 [EC:2.1.1.43] | (RefSeq) histone-lysine N-methyltransferase ASHR3 (A)	PREDICTED: histone-lysine N-methyltransferase ASHR3 [Brassica oleracea var. oleracea]	RecName: Full=Histone-lysine N-methyltransferase ASHR3; EC=2.1.1.43; AltName: Full=ASH1-related protein 3; AltName: Full=Protein SET DOMAIN GROUP 4; AltName: Full=Protein stamen loss;	RecName: Full=Histone-lysine N-methyltransferase {ECO:0000256|SAAS:SAAS00591749}; EC=2.1.1.43 {ECO:0000256|SAAS:SAAS00591749};	Transcription factor NSD1 and related SET domain proteins	GO:0000785,chromatin; GO:0005634,nucleus; GO:0046872,metal ion binding; GO:0008168,methyltransferase activity; GO:0016569,covalent chromatin modification; GO:0007275,multicellular organism development	SET domain
Cluster-10293.2	K11423 histone-lysine N-methyltransferase SETD2 [EC:2.1.1.43] | (RefSeq) histone-lysine N-methyltransferase ASHR3 (A)	PREDICTED: histone-lysine N-methyltransferase ASHR3 [Brassica oleracea var. oleracea]	RecName: Full=Histone-lysine N-methyltransferase ASHR3; EC=2.1.1.43; AltName: Full=ASH1-related protein 3; AltName: Full=Protein SET DOMAIN GROUP 4; AltName: Full=Protein stamen loss;	RecName: Full=Histone-lysine N-methyltransferase {ECO:0000256|SAAS:SAAS00591749}; EC=2.1.1.43 {ECO:0000256|SAAS:SAAS00591749};	Transcription factor NSD1 and related SET domain proteins	GO:0000785,chromatin; GO:0005634,nucleus; GO:0046872,metal ion binding; GO:0008168,methyltransferase activity; GO:0016569,covalent chromatin modification; GO:0007275,multicellular organism development	SET domain
Cluster-10294.0	--	--	--	--	--	--	--
Cluster-10295.0	--	--	--	SubName: Full=Uncharacterized protein {ECO:0000313|EMBL:JAU89648.1}; Flags: Fragment;	--	--	--
Cluster-10296.0	K14207 solute carrier family 38 (sodium-coupled neutral amino acid transporter), member 2 | (RefSeq) probable sodium-coupled neutral amino acid transporter 6 (A)	BnaA09g52260D [Brassica napus]	RecName: Full=Amino acid transporter AVT6A {ECO:0000305}; Short=AtAvt6A {ECO:0000303|PubMed:27925655};	SubName: Full=BnaA09g52260D protein {ECO:0000313|EMBL:CDY67720.1};	Amino acid transporter protein	GO:0016021,integral component of membrane; GO:0005774,vacuolar membrane; GO:0005773,vacuole; GO:0015171,amino acid transmembrane transporter activity; GO:0003333,amino acid transmembrane transport	--
Cluster-10297.0	K11251 histone H2A | (RefSeq) probable histone H2A.5 (A)	BnaCnng27210D [Brassica napus]	RecName: Full=Probable histone H2A.5; AltName: Full=HTA7;	SubName: Full=Uncharacterized protein {ECO:0000313|EnsemblPlants:Bo05054s010.1};	Histone 2A	GO:0000792,heterochromatin; GO:0000790,nuclear chromatin; GO:0005730,nucleolus; GO:0000786,nucleosome; GO:0003682,chromatin binding; GO:0003677,DNA binding; GO:0046982,protein heterodimerization activity; GO:0006342,chromatin silencing	--
Cluster-10298.0	K07466 replication factor A1 | (RefSeq) uncharacterized protein LOC109838687 (A)	uncharacterized protein LOC106373902 isoform X1 [Brassica napus]	--	SubName: Full=Uncharacterized protein {ECO:0000313|EnsemblPlants:Bra010446.1-P};	--	GO:0016021,integral component of membrane; GO:0008375,acetylglucosaminyltransferase activity	Core-2/I-Branching enzyme
Cluster-10299.0	K03686 molecular chaperone DnaJ | (RefSeq) chaperone protein dnaJ 1, mitochondrial (A)	BnaC03g58400D [Brassica napus]	RecName: Full=Chaperone protein dnaJ 1, mitochondrial; Short=AtDjB1; Short=AtJ1; Flags: Precursor;	SubName: Full=BnaC03g58400D protein {ECO:0000313|EMBL:CDY35719.1};	Molecular chaperone (DnaJ superfamily)	GO:0005739,mitochondrion; GO:0005524,ATP binding; GO:0031072,heat shock protein binding; GO:0046872,metal ion binding; GO:0051082,unfolded protein binding; GO:0006457,protein folding; GO:0009408,response to heat	DnaJ C terminal domain
Cluster-103.0	K21484 benzoate/salicylate 1-O-methyltransferase [EC:2.1.1.273 2.1.1.274] | (RefSeq) uncharacterized protein LOC106315356 (A)	uncharacterized protein LOC106358678 [Brassica napus]	--	SubName: Full=BnaC02g22580D protein {ECO:0000313|EMBL:CDY45862.1};	FOG: Reverse transcriptase	GO:0003676,nucleic acid binding; GO:0004523,RNA-DNA hybrid ribonuclease activity	--
Cluster-1030.0	--	--	--	--	--	--	--
Cluster-10300.0	--	--	--	--	--	--	--
Cluster-10301.0	K14379 tartrate-resistant acid phosphatase type 5 [EC:3.1.3.2] | (RefSeq) purple acid phosphatase 7-like (A)	purple acid phosphatase 7-like isoform X1 [Brassica napus]	RecName: Full=Purple acid phosphatase 7; EC=3.1.3.2; Flags: Precursor;	RecName: Full=Purple acid phosphatase {ECO:0000256|PIRNR:PIRNR000898}; EC=3.1.3.2 {ECO:0000256|PIRNR:PIRNR000898};	Purple (tartrate-resistant) acid phosphatase	GO:0005576,extracellular region; GO:0003993,acid phosphatase activity; GO:0046872,metal ion binding	--
Cluster-10302.0	--	BnaC06g16040D [Brassica napus]	--	SubName: Full=Uncharacterized protein {ECO:0000313|EnsemblPlants:Bo6g072280.1};	--	GO:0080019,fatty-acyl-CoA reductase (alcohol-forming) activity	--
Cluster-10303.0	K01262 Xaa-Pro aminopeptidase [EC:3.4.11.9] | (RefSeq) probable Xaa-Pro aminopeptidase P isoform X1 (A)	PREDICTED: probable Xaa-Pro aminopeptidase P isoform X1 [Brassica oleracea var. oleracea]	--	SubName: Full=Uncharacterized protein {ECO:0000313|EnsemblPlants:Bo1g005420.1};	Xaa-Pro aminopeptidase	GO:0046872,metal ion binding; GO:0070006,metalloaminopeptidase activity	Creatinase/Prolidase N-terminal domain
Cluster-10304.0	--	--	--	--	--	--	--
Cluster-10305.0	K13421 uridine monophosphate synthetase [EC:2.4.2.10 4.1.1.23] | (RefSeq) uridine 5'-monophosphate synthase (A)	BnaAnng22940D [Brassica napus]	RecName: Full=Uridine 5'-monophosphate synthase; Short=UMP synthase; Includes: RecName: Full=Orotate phosphoribosyltransferase; Short=OPRTase; EC=2.4.2.10; Includes: RecName: Full=Orotidine 5'-phosphate decarboxylase; EC=4.1.1.23; AltName: Full=OMPdecase;	SubName: Full=BnaAnng22940D protein {ECO:0000313|EMBL:CDY66783.1};	Amidases	GO:0005829,cytosol; GO:0004588,orotate phosphoribosyltransferase activity; GO:0004590,orotidine-5'-phosphate decarboxylase activity; GO:0006207,'de novo' pyrimidine nucleobase biosynthetic process; GO:0044205,'de novo' UMP biosynthetic process; GO:0016036,cellular response to phosphate starvation; GO:0046686,response to cadmium ion	--
Cluster-10306.0	--	--	--	--	--	--	--
Cluster-10307.0	--	uncharacterized protein BNAC04G23880D [Brassica napus]	--	SubName: Full=Uncharacterized protein {ECO:0000313|EnsemblPlants:Bo4g109680.1};	--	--	Cotton fibre expressed protein
Cluster-10308.0	--	--	--	--	--	--	--
Cluster-10309.0	--	--	--	--	--	--	--
Cluster-10311.0	--	--	--	--	--	--	--
Cluster-10312.0	--	PREDICTED: uncharacterized protein LOC106303941 [Brassica oleracea var. oleracea]	--	--	--	--	--
Cluster-10313.0	K21867 potassium channel | (RefSeq) potassium channel SKOR-like (A)	uncharacterized protein LOC111201676, partial [Brassica napus]	RecName: Full=Retrovirus-related Pol polyprotein from transposon TNT 1-94; Includes: RecName: Full=Protease; EC=3.4.23.-; Includes: RecName: Full=Reverse transcriptase; EC=2.7.7.49; Includes: RecName: Full=Endonuclease;	SubName: Full=Uncharacterized protein {ECO:0000313|EnsemblPlants:Bo8g089880.1};	FOG: Transposon-encoded proteins with TYA, reverse transcriptase, integrase domains in various combinations	GO:0004190,aspartic-type endopeptidase activity; GO:0004519,endonuclease activity; GO:0003676,nucleic acid binding; GO:0003964,RNA-directed DNA polymerase activity; GO:0008270,zinc ion binding; GO:0015074,DNA integration	--
Cluster-10314.0	K13412 calcium-dependent protein kinase [EC:2.7.11.1] | (RefSeq) calcium-dependent protein kinase 34 (A)	calcium-dependent protein kinase 34 [Capsella rubella]	RecName: Full=Calcium-dependent protein kinase 17; EC=2.7.11.1;	SubName: Full=Uncharacterized protein {ECO:0000313|EMBL:EOA22641.1};	Ca2+/calmodulin-dependent protein kinase, EF-Hand protein superfamily	GO:0005737,cytoplasm; GO:0005634,nucleus; GO:0005886,plasma membrane; GO:0005524,ATP binding; GO:0005509,calcium ion binding; GO:0009931,calcium-dependent protein serine/threonine kinase activity; GO:0005516,calmodulin binding; GO:0004683,calmodulin-dependent protein kinase activity; GO:0004674,protein serine/threonine kinase activity; GO:0009738,abscisic acid-activated signaling pathway; GO:0035…	EF hand
Cluster-10315.0	K09753 cinnamoyl-CoA reductase [EC:1.2.1.44] | (RefSeq) cinnamoyl-CoA reductase 1-like isoform X1 (A)	PREDICTED: cinnamoyl-CoA reductase 2 isoform X2 [Brassica oleracea var. oleracea]	RecName: Full=Cinnamoyl-CoA reductase 1; Short=AtCCR1; EC=1.2.1.44; AltName: Full=Protein IRREGULAR XYLEM 4;	SubName: Full=Uncharacterized protein {ECO:0000313|EnsemblPlants:Bo6g120580.1};	Flavonol reductase/cinnamoyl-CoA reductase	GO:0005829,cytosol; GO:0016621,cinnamoyl-CoA reductase activity; GO:0050662,coenzyme binding; GO:0007623,circadian rhythm; GO:0009809,lignin biosynthetic process; GO:0009409,response to cold	NAD dependent epimerase/dehydratase family
Cluster-10316.0	--	--	--	--	--	--	--
Cluster-10317.0	--	hypothetical protein EUTSA_v10009272mg [Eutrema salsugineum]	--	SubName: Full=Uncharacterized protein {ECO:0000313|EMBL:ESQ35629.1};	--	--	--
Cluster-10318.0	K15404 aldehyde decarbonylase [EC:4.1.99.5] | (RefSeq) protein CER1-like 2 (A)	PREDICTED: protein CER1-like 2 [Brassica oleracea var. oleracea]	RecName: Full=Protein CER1-like 2;	SubName: Full=Uncharacterized protein {ECO:0000313|EnsemblPlants:Bo4g187150.1};	--	GO:0005789,endoplasmic reticulum membrane; GO:0016021,integral component of membrane; GO:0005506,iron ion binding; GO:0016491,oxidoreductase activity; GO:0008610,lipid biosynthetic process; GO:0006629,lipid metabolic process	Fatty acid hydroxylase superfamily
Cluster-10319.0	--	BnaC03g54830D [Brassica napus]	--	SubName: Full=Uncharacterized protein {ECO:0000313|EnsemblPlants:Bra021341.1-P};	--	--	--
Cluster-1032.0	--	PREDICTED: uncharacterized protein LOC103859605 [Brassica rapa]	--	SubName: Full=Uncharacterized protein {ECO:0000313|EnsemblPlants:Bra001580.1-P};	--	--	Senescence regulator
Cluster-10320.0	K11279 nucleosome assembly protein 1-like 1 | (RefSeq) hypothetical protein (A)	hypothetical protein EUTSA_v10013848mg [Eutrema salsugineum]	RecName: Full=Nucleosome assembly protein 1;3; Short=AtNAP1;3; AltName: Full=Nucleosome/chromatin assembly factor group A3; Flags: Precursor;	SubName: Full=Uncharacterized protein {ECO:0000313|EMBL:ESQ42716.1};	Nucleosome assembly protein NAP-1	GO:0005737,cytoplasm; GO:0005829,cytosol; GO:0005634,nucleus; GO:0003682,chromatin binding; GO:0042393,histone binding; GO:0042802,identical protein binding; GO:0009294,DNA mediated transformation; GO:0000724,double-strand break repair via homologous recombination; GO:0006334,nucleosome assembly; GO:0016444,somatic cell DNA recombination	Nucleosome assembly protein (NAP)
Cluster-10321.0	--	pho85 cyclin-1 [Quercus suber]	--	SubName: Full=G1/S-specific cyclin pas1 {ECO:0000313|EMBL:JAT54579.1}; Flags: Fragment;	Cyclin	GO:0019901,protein kinase binding; GO:0000079,regulation of cyclin-dependent protein serine/threonine kinase activity	Cyclin
Cluster-10322.0	K21842 protein EFR3 | (RefSeq) uncharacterized protein LOC106344084 (A)	BnaA10g03960D [Brassica napus]	--	SubName: Full=BnaA10g03960D protein {ECO:0000313|EMBL:CDY47707.1};	Putative transmembrane protein cmp44E	--	--
Cluster-10323.0	--	uncharacterized protein LOC106371677 isoform X2 [Brassica napus]	--	SubName: Full=Uncharacterized protein {ECO:0000313|EnsemblPlants:Bo1g033040.1};	--	--	--
Cluster-10324.0	K16573 gamma-tubulin complex component 6 | (RefSeq) uncharacterized LOC103722329 (A)	protein trichome birefringence-like 33 [Brassica napus]	RecName: Full=Protein trichome birefringence-like 33;	SubName: Full=BnaA04g29290D protein {ECO:0000313|EMBL:CDY52922.1};	--	GO:0005794,Golgi apparatus; GO:0016021,integral component of membrane; GO:1990538,xylan O-acetyltransferase activity; GO:0009834,plant-type secondary cell wall biogenesis; GO:1990937,xylan acetylation	PMR5 N terminal Domain
Cluster-10325.0	--	--	--	--	--	--	--
Cluster-10327.0	--	--	--	--	--	--	--
Cluster-10328.0	--	PREDICTED: uncharacterized membrane protein YjcL-like isoform X2 [Brassica oleracea var. oleracea]	--	SubName: Full=Uncharacterized protein {ECO:0000313|EnsemblPlants:Bo9g108290.1};	--	GO:0016021,integral component of membrane	--
Cluster-10329.0	--	--	--	--	--	--	--
Cluster-1033.0	--	--	--	--	--	--	--
Cluster-10330.0	--	PREDICTED: uncharacterized protein LOC106294205 [Brassica oleracea var. oleracea]	--	SubName: Full=Uncharacterized protein {ECO:0000313|EnsemblPlants:Bo5g025260.1};	--	--	Domain of unknown function (DUF4228)
Cluster-10331.0	--	PREDICTED: protein SIEVE ELEMENT OCCLUSION A-like [Brassica oleracea var. oleracea]	RecName: Full=Protein SIEVE ELEMENT OCCLUSION A {ECO:0000303|PubMed:20932300}; Short=AtSEOa {ECO:0000303|PubMed:20932300}; AltName: Full=Protein SIEVE ELEMENT OCCLUSION-RELATED 2 {ECO:0000303|PubMed:22470058}; Short=AtSEOR2 {ECO:0000303|PubMed:22470058};	SubName: Full=Uncharacterized protein {ECO:0000313|EnsemblPlants:Bo5g154010.1};	--	GO:0042803,protein homodimerization activity; GO:0043621,protein self-association; GO:0010088,phloem development	Sieve element occlusion N-terminus
Cluster-10332.0	K20606 mitogen-activated protein kinase kinase kinase ANP1 [EC:2.7.11.25] | (RefSeq) mitogen-activated protein kinase kinase kinase 3 (A)	PREDICTED: mitogen-activated protein kinase kinase kinase 3 [Brassica oleracea var. oleracea]	RecName: Full=Mitogen-activated protein kinase kinase kinase 3; EC=2.7.11.25; AltName: Full=Arabidopsis NPK1-related protein kinase 3;	SubName: Full=Uncharacterized protein {ECO:0000313|EnsemblPlants:Bo5g144850.1};	MEKK and related serine/threonine protein kinases	GO:0048046,apoplast; GO:0005737,cytoplasm; GO:0005874,microtubule; GO:0005524,ATP binding; GO:0004709,MAP kinase kinase kinase activity; GO:0004674,protein serine/threonine kinase activity; GO:0032147,activation of protein kinase activity; GO:0043622,cortical microtubule organization; GO:0046777,protein autophosphorylation; GO:0007346,regulation of mitotic cell cycle; GO:0023014,signal transducti…	--
Cluster-10333.0	K00857 thymidine kinase [EC:2.7.1.21] | (RefSeq) thymidine kinase-like (A)	PREDICTED: thymidine kinase-like [Brassica oleracea var. oleracea]	RecName: Full=Thymidine kinase; EC=2.7.1.21;	RecName: Full=Thymidine kinase {ECO:0000256|RuleBase:RU000544}; EC=2.7.1.21 {ECO:0000256|RuleBase:RU000544};	Thymidine kinase	GO:0005524,ATP binding; GO:0042802,identical protein binding; GO:0046872,metal ion binding; GO:0004797,thymidine kinase activity; GO:0071897,DNA biosynthetic process; GO:0006259,DNA metabolic process; GO:0006302,double-strand break repair; GO:0010225,response to UV-C; GO:0046104,thymidine metabolic process	Thymidine kinase
Cluster-10334.0	--	--	--	--	--	--	--
Cluster-10335.0	K05658 ATP-binding cassette, subfamily B (MDR/TAP), member 1 [EC:3.6.3.44] | (RefSeq) ABC transporter B family member 22-like (A)	BnaC09g18000D [Brassica napus]	RecName: Full=ABC transporter B family member 22; Short=ABC transporter ABCB.22; Short=AtABCB22; AltName: Full=P-glycoprotein 22; AltName: Full=Putative multidrug resistance protein 21;	SubName: Full=Uncharacterized protein {ECO:0000313|EnsemblPlants:Bo9g059690.1};	Multidrug/pheromone exporter, ABC superfamily	GO:0016021,integral component of membrane; GO:0016020,membrane; GO:0005886,plasma membrane; GO:0005524,ATP binding; GO:0042626,ATPase activity, coupled to transmembrane movement of substances	RecF/RecN/SMC N terminal domain
Cluster-10336.0	--	--	--	--	--	--	--
Cluster-10337.0	K12160 small ubiquitin-related modifier | (RefSeq) small ubiquitin-related modifier 5 isoform X1 (A)	small ubiquitin-related modifier 5 isoform X1 [Brassica napus]	RecName: Full=Small ubiquitin-related modifier 5; Short=AtSUMO5;	SubName: Full=BnaC04g11950D protein {ECO:0000313|EMBL:CDY12165.1};	Ubiquitin-like proteins	GO:0005737,cytoplasm; GO:0005634,nucleus; GO:0031386,protein tag; GO:0016925,protein sumoylation	Ubiquitin family
Cluster-10339.0	--	--	--	--	--	--	--
Cluster-1034.0	K13508 glycerol-3-phosphate acyltransferase [EC:2.3.1.15 2.3.1.198] | (RefSeq) glycerol-3-phosphate 2-O-acyltransferase 6 (A)	glycerol-3-phosphate 2-O-acyltransferase 6 [Brassica napus]	RecName: Full=Glycerol-3-phosphate 2-O-acyltransferase 6; Short=AtGPAT6; EC=2.3.1.198; AltName: Full=Glycerol-3-phosphate acyltransferase 6;	SubName: Full=BnaCnng43470D protein {ECO:0000313|EMBL:CDY64226.1};	--	GO:0016021,integral component of membrane; GO:0016020,membrane; GO:0090447,glycerol-3-phosphate 2-O-acyltransferase activity; GO:0016791,phosphatase activity; GO:0102419,sn-2-glycerol-3-phosphate omega-OH-C22:0-CoA acyl transferase activity; GO:0010143,cutin biosynthetic process; GO:0009908,flower development; GO:0008654,phospholipid biosynthetic process	Acyltransferase
Cluster-10340.0	K16290 xylem cysteine proteinase [EC:3.4.22.-] | (RefSeq) xylem cysteine proteinase 2-like (A)	PREDICTED: xylem cysteine proteinase 2-like [Brassica oleracea var. oleracea]	RecName: Full=Cysteine protease XCP2 {ECO:0000305}; EC=3.4.22.-; AltName: Full=Xylem cysteine peptidase 2 {ECO:0000303|PubMed:10889267}; Short=AtXCP2 {ECO:0000303|PubMed:10889267}; Flags: Precursor;	SubName: Full=Uncharacterized protein {ECO:0000313|EnsemblPlants:Bo8g070430.1};	Cysteine proteinase Cathepsin L	GO:0005618,cell wall; GO:0005615,extracellular space; GO:0005764,lysosome; GO:0005886,plasma membrane; GO:0004197,cysteine-type endopeptidase activity; GO:0042742,defense response to bacterium; GO:0010623,programmed cell death involved in cell development; GO:0051603,proteolysis involved in cellular protein catabolic process	Peptidase C1-like family
Cluster-10342.0	--	--	--	--	--	--	--
Cluster-10343.0	--	PREDICTED: uncharacterized protein LOC106331678 [Brassica oleracea var. oleracea]	--	SubName: Full=Uncharacterized protein {ECO:0000313|EnsemblPlants:Bo3g022840.1};	--	--	--
Cluster-10344.0	K16948 cell division control protein 12 | (RefSeq) septin homolog spn4-like (A)	septin like spn4 [Quercus suber]	--	SubName: Full=Septin spn4 {ECO:0000313|EMBL:JAT40703.1};	Septin family protein (P-loop GTPase)	GO:0005525,GTP binding	Septin
Cluster-10344.1	K16948 cell division control protein 12 | (RefSeq) septin homolog spn4-like (A)	septin like spn4 [Quercus suber]	--	SubName: Full=Septin spn4 {ECO:0000313|EMBL:JAT40703.1};	Septin family protein (P-loop GTPase)	GO:0005525,GTP binding	Septin
Cluster-10344.2	K16948 cell division control protein 12 | (RefSeq) septin homolog spn4-like (A)	septin like spn4 [Quercus suber]	--	SubName: Full=Septin spn4 {ECO:0000313|EMBL:JAT40703.1};	Septin family protein (P-loop GTPase)	GO:0005525,GTP binding	Septin
Cluster-10344.3	K16948 cell division control protein 12 | (RefSeq) septin homolog spn4-like (A)	septin like spn4 [Quercus suber]	--	SubName: Full=Septin spn4 {ECO:0000313|EMBL:JAT40703.1};	Septin family protein (P-loop GTPase)	GO:0005525,GTP binding	Ras family
Cluster-10345.0	--	--	--	--	--	--	--
Cluster-10347.0	K07300 Ca2+:H+ antiporter | (RefSeq) vacuolar cation/proton exchanger 4-like isoform X1 (A)	vacuolar cation/proton exchanger 4-like isoform X1 [Brassica napus]	RecName: Full=Vacuolar cation/proton exchanger 4; Short=AtCAX4; AltName: Full=Ca(2+)/H(+) antiporter CAX4; AltName: Full=Ca(2+)/H(+) exchanger 4; AltName: Full=Protein CATION EXCHANGER 4;	SubName: Full=Uncharacterized protein {ECO:0000313|EnsemblPlants:Bo9g186080.1};	Ca2+/H+ antiporter VCX1 and related proteins	GO:0016021,integral component of membrane; GO:0009705,plant-type vacuole membrane; GO:0015368,calcium:cation antiporter activity; GO:0015369,calcium:proton antiporter activity; GO:0009733,response to auxin; GO:0048364,root development	Virilizer, N-terminal
Cluster-10348.0	--	PREDICTED: uncharacterized protein At4g22758-like [Brassica oleracea var. oleracea]	RecName: Full=Uncharacterized protein At4g22758;	SubName: Full=Uncharacterized protein {ECO:0000313|EnsemblPlants:Bo2g106390.1};	FOG: PPR repeat	--	--
Cluster-10349.0	--	transmembrane protein [Arabidopsis thaliana]	RecName: Full=Protein ORGAN SIZE RELATED 1;	SubName: Full=Transmembrane protein {ECO:0000313|EMBL:AEC09949.1};	--	GO:0005783,endoplasmic reticulum; GO:0016021,integral component of membrane; GO:0005634,nucleus; GO:0071215,cellular response to abscisic acid stimulus; GO:0071367,cellular response to brassinosteroid stimulus; GO:0071369,cellular response to ethylene stimulus; GO:0090696,post-embryonic plant organ development; GO:0051302,regulation of cell division; GO:0001558,regulation of cell growth; GO:00101…	--
Cluster-1035.0	--	--	--	--	--	--	--
Cluster-10351.0	K23222 nuclease HARBI1 [EC:3.1.-.-] | (RefSeq) uncharacterized protein LOC106303263 (A)	uncharacterized protein At4g04775-like [Brassica napus]	RecName: Full=Uncharacterized protein At4g04775;	SubName: Full=Uncharacterized protein {ECO:0000313|EnsemblPlants:Bo4g125800.1};	--	GO:0016592,mediator complex; GO:0001104,NA	Protein of unknown function (DUF730)
Cluster-10355.0	--	putative potassium ion transmembrane transporter [Brassica napus]	RecName: Full=K(+) efflux antiporter 6 {ECO:0000303|PubMed:11500563}; Short=AtKEA6 {ECO:0000303|PubMed:11500563}; Flags: Precursor;	SubName: Full=Uncharacterized protein {ECO:0000313|EnsemblPlants:Bra008936.1-P};	Predicted K+/H+-antiporter	GO:0016021,integral component of membrane; GO:0016020,membrane; GO:0022890,inorganic cation transmembrane transporter activity; GO:0015299,solute:proton antiporter activity; GO:0006813,potassium ion transport	Sodium/hydrogen exchanger family
Cluster-10357.0	K00558 DNA (cytosine-5)-methyltransferase 1 [EC:2.1.1.37] | (RefSeq) hypothetical protein (A)	BnaA04g21710D [Brassica napus]	RecName: Full=UPF0725 protein At2g20620;	SubName: Full=BnaA04g21710D protein {ECO:0000313|EMBL:CDY18416.1};	--	--	Protein MS5
Cluster-10358.0	--	--	--	SubName: Full=Putative NADP-dependent oxidoreductase yfmJ {ECO:0000313|EMBL:JAT47889.1}; Flags: Fragment;	--	GO:0055114,oxidation-reduction process	--
Cluster-10359.0	K12524 bifunctional aspartokinase / homoserine dehydrogenase 1 [EC:2.7.2.4 1.1.1.3] | (RefSeq) bifunctional aspartokinase/homoserine dehydrogenase 2, chloroplastic-like (A)	PREDICTED: uncharacterized protein LOC106338281 [Brassica oleracea var. oleracea]	--	SubName: Full=Uncharacterized protein {ECO:0000313|EnsemblPlants:Bo4g052110.1};	--	--	Domain of unknown function (DUF4371)
Cluster-1036.0	--	BnaA02g24420D [Brassica napus]	--	SubName: Full=Uncharacterized protein {ECO:0000313|EnsemblPlants:Bra022031.1-P};	--	--	--
Cluster-10360.0	--	--	--	--	--	--	--
Cluster-10361.0	--	hypothetical protein CFP56_16806 [Quercus suber]	--	SubName: Full=Uncharacterized protein {ECO:0000313|EMBL:BAM79149.1};	--	GO:0016021,integral component of membrane	--
Cluster-10362.0	K04733 interleukin-1 receptor-associated kinase 4 [EC:2.7.11.1] | (RefSeq) putative cysteine-rich receptor-like protein kinase 39 isoform X1 (A)	PREDICTED: cysteine-rich receptor-like protein kinase 36 isoform X1 [Brassica oleracea var. oleracea]	RecName: Full=Cysteine-rich receptor-like protein kinase 36 {ECO:0000305}; Short=Cysteine-rich RLK36 {ECO:0000303|PubMed:11402176}; EC=2.7.11.1 {ECO:0000269|PubMed:22225700}; Flags: Precursor;	SubName: Full=Uncharacterized protein {ECO:0000313|EnsemblPlants:Bo9g078080.1};	--	GO:0016021,integral component of membrane; GO:0005886,plasma membrane; GO:0005524,ATP binding; GO:0004674,protein serine/threonine kinase activity; GO:0009737,response to abscisic acid	Salt stress response/antifungal
Cluster-10363.0	K00327 NADPH-ferrihemoprotein reductase [EC:1.6.2.4] | (RefSeq) NADPH--cytochrome P450 reductase 2-like (A)	uncharacterized protein LOC110786231 [Spinacia oleracea]	RecName: Full=Retrovirus-related Pol polyprotein from transposon TNT 1-94; Includes: RecName: Full=Protease; EC=3.4.23.-; Includes: RecName: Full=Reverse transcriptase; EC=2.7.7.49; Includes: RecName: Full=Endonuclease;	SubName: Full=Retrovirus-related Pol polyprotein from transposon TNT 1-94 {ECO:0000313|EMBL:KYP43092.1};	FOG: Transposon-encoded proteins with TYA, reverse transcriptase, integrase domains in various combinations	GO:0004190,aspartic-type endopeptidase activity; GO:0004519,endonuclease activity; GO:0003676,nucleic acid binding; GO:0003964,RNA-directed DNA polymerase activity; GO:0008270,zinc ion binding; GO:0015074,DNA integration	--
Cluster-10364.0	--	uncharacterized protein LOC106400183 [Brassica napus]	--	SubName: Full=Uncharacterized protein {ECO:0000313|EnsemblPlants:Bo5g013490.1};	--	GO:0016021,integral component of membrane	--
Cluster-10366.0	K18857 alcohol dehydrogenase class-P [EC:1.1.1.1] | (RefSeq) alcohol dehydrogenase class-P-like (A)	alcohol dehydrogenase class-P-like [Brassica napus]	RecName: Full=Alcohol dehydrogenase class-P {ECO:0000305}; Short=AtADH {ECO:0000303|PubMed:25447145}; EC=1.1.1.1 {ECO:0000269|PubMed:23707506, ECO:0000269|PubMed:3377754};	SubName: Full=Uncharacterized protein {ECO:0000313|EnsemblPlants:Bo6g083440.1};	Alcohol dehydrogenase, class III	GO:0005829,cytosol; GO:0005886,plasma membrane; GO:0004022,alcohol dehydrogenase (NAD) activity; GO:0000166,nucleotide binding; GO:0042803,protein homodimerization activity; GO:0008270,zinc ion binding; GO:1900039,positive regulation of cellular response to hypoxia; GO:0009737,response to abscisic acid; GO:0046686,response to cadmium ion; GO:0031000,response to caffeine; GO:0009409,response to co…	Alcohol dehydrogenase GroES-like domain
Cluster-10367.0	K00430 peroxidase [EC:1.11.1.7] | (RefSeq) peroxidase N-like (A)	PREDICTED: uncharacterized protein LOC103832258 [Brassica rapa]	--	SubName: Full=Uncharacterized protein {ECO:0000313|EnsemblPlants:Bo5g129230.1};	FOG: Reverse transcriptase	--	--
Cluster-10368.0	K17525 chitinase domain-containing protein 1 | (RefSeq) chitinase domain-containing protein 1 (A)	PREDICTED: chitinase domain-containing protein 1 [Brassica oleracea var. oleracea]	--	SubName: Full=Uncharacterized protein {ECO:0000313|EnsemblPlants:Bo3g054420.1};	Predicted member of glycosyl hydrolase family 18	GO:0016021,integral component of membrane; GO:0008061,chitin binding; GO:0005975,carbohydrate metabolic process	Glycosyl hydrolases family 18
Cluster-1037.0	K16570 gamma-tubulin complex component 3 | (RefSeq) gamma-tubulin complex component 3-like (A)	gamma-tubulin complex component 3-like [Brassica napus]	RecName: Full=Gamma-tubulin complex component 3; Short=AtGCP3; Short=GCP-3; AltName: Full=Spindle pole body component 98; Short=AtSPC98;	RecName: Full=Gamma-tubulin complex component {ECO:0000256|RuleBase:RU363050};	Gamma-tubulin complex, DGRIP91/SPC98 component	GO:0005938,cell cortex; GO:0055028,cortical microtubule; GO:0005737,cytoplasm; GO:0009898,cytoplasmic side of plasma membrane; GO:0000923,equatorial microtubule organizing center; GO:0000930,gamma-tubulin complex; GO:0008275,gamma-tubulin small complex; GO:0005874,microtubule; GO:0005635,nuclear envelope; GO:0005819,spindle; GO:0000922,spindle pole; GO:0043015,gamma-tubulin binding; GO:0005200,st…	--
Cluster-10371.0	--	--	--	--	--	--	--
Cluster-10372.0	--	--	--	--	--	--	--
Cluster-10373.0	--	--	--	--	--	--	--
Cluster-10375.0	--	--	--	--	--	--	--
Cluster-10377.0	K07200 5'-AMP-activated protein kinase, regulatory gamma subunit | (RefSeq) SNF1-related protein kinase regulatory subunit gamma-1-like isoform X1 (A)	PREDICTED: SNF1-related protein kinase regulatory subunit gamma-1-like isoform X1 [Brassica oleracea var. oleracea]	RecName: Full=SNF1-related protein kinase regulatory subunit gamma-1-like; AltName: Full=AKIN subunit gamma-1-like; AltName: Full=CBS domain-containing protein CBSCBS2;	SubName: Full=Uncharacterized protein {ECO:0000313|EnsemblPlants:Bo2g064620.1};	5'-AMP-activated protein kinase, gamma subunit	GO:0005975,carbohydrate metabolic process	CBS domain
Cluster-10378.0	K19027 zinc finger FYVE domain-containing protein 26 | (RefSeq) hypothetical protein (A)	dirigent protein 6 [Brassica napus]	RecName: Full=Dirigent protein 6; Short=AtDIR6; Flags: Precursor;	RecName: Full=Dirigent protein {ECO:0000256|RuleBase:RU363099};	--	GO:0048046,apoplast; GO:0042349,guiding stereospecific synthesis activity; GO:0042802,identical protein binding; GO:0016853,isomerase activity; GO:0042803,protein homodimerization activity; GO:1901599,(-)-pinoresinol biosynthetic process; GO:0050790,regulation of catalytic activity	Dirigent-like protein
Cluster-10379.0	K23222 nuclease HARBI1 [EC:3.1.-.-] | (RefSeq) putative nuclease HARBI1 (A)	putative nuclease HARBI1 [Brassica napus]	RecName: Full=Protein ALP1-like {ECO:0000305}; EC=3.1.-.-;	SubName: Full=Uncharacterized protein {ECO:0000313|EMBL:OAP16375.1};	Predicted transposase	GO:0005634,nucleus; GO:0046872,metal ion binding; GO:0004518,nuclease activity	Plant transposon protein
Cluster-1038.0	K18192 mitochondrial ATPase complex subunit ATP10 | (RefSeq) uncharacterized protein LOC106433191 isoform X1 (A)	uncharacterized protein LOC106433191 isoform X1 [Brassica napus]	--	SubName: Full=BnaC08g02480D protein {ECO:0000313|EMBL:CDY32826.1};	Inner membrane protein required for assembly of the F0 sector of ATP synthase	--	ATP10 protein
Cluster-10380.0	K23222 nuclease HARBI1 [EC:3.1.-.-] | (RefSeq) protein ALP1-like (A)	protein ALP1-like [Brassica napus]	RecName: Full=Protein ALP1-like {ECO:0000305}; EC=3.1.-.-;	SubName: Full=Uncharacterized protein {ECO:0000313|EMBL:OAP16375.1};	Predicted transposase	GO:0005634,nucleus; GO:0046872,metal ion binding; GO:0004518,nuclease activity	Plant transposon protein
Cluster-10381.0	K14493 gibberellin receptor GID1 [EC:3.-.-.-] | (RefSeq) GLP1; GLP1 GID1-like protein (A)	PREDICTED: probable carboxylesterase 15 [Brassica oleracea var. oleracea]	RecName: Full=Probable carboxylesterase 15; AltName: Full=AtCXE15; EC=3.1.1.1;	SubName: Full=Uncharacterized protein {ECO:0000313|EnsemblPlants:Bo3g003910.1};	Arylacetamide deacetylase	GO:0052689,carboxylic ester hydrolase activity; GO:0016787,hydrolase activity; GO:0009056,catabolic process	alpha/beta hydrolase fold
Cluster-10382.0	K17279 receptor expression-enhancing protein 5/6 | (RefSeq) HVA22-like protein e (A)	PREDICTED: HVA22-like protein e [Brassica oleracea var. oleracea]	RecName: Full=HVA22-like protein e; Short=AtHVA22e;	RecName: Full=HVA22-like protein {ECO:0000256|RuleBase:RU362006};	Protein involved in membrane traffic (YOP1/TB2/DP1/HVA22 family)	GO:0016021,integral component of membrane; GO:0042538,hyperosmotic salinity response; GO:0009737,response to abscisic acid; GO:0009409,response to cold; GO:0009414,response to water deprivation	TB2/DP1, HVA22 family
Cluster-10383.0	--	--	--	--	--	--	--
Cluster-10384.0	K11593 eukaryotic translation initiation factor 2C | (RefSeq) protein argonaute 1A-like (A)	polyprotein [Arabidopsis thaliana]	RecName: Full=Retrovirus-related Pol polyprotein from transposon RE2; AltName: Full=Retro element 2 {ECO:0000303|PubMed:10689195}; Short=AtRE2 {ECO:0000303|PubMed:10689195}; Includes: RecName: Full=Protease RE2; EC=3.4.23.-; Includes: RecName: Full=Reverse transcriptase RE2; EC=2.7.7.49; Includes: RecName: Full=Endonuclease RE2;	SubName: Full=Polyprotein {ECO:0000313|EMBL:BAK41507.1};	FOG: Transposon-encoded proteins with TYA, reverse transcriptase, integrase domains in various combinations	GO:0004190,aspartic-type endopeptidase activity; GO:0004519,endonuclease activity; GO:0046872,metal ion binding; GO:0003676,nucleic acid binding; GO:0003964,RNA-directed DNA polymerase activity; GO:0015074,DNA integration; GO:0006310,DNA recombination	GAG-pre-integrase domain
Cluster-10385.0	--	--	--	--	--	--	--
Cluster-10386.0	--	--	--	--	--	--	--
Cluster-10387.0	K07213 copper chaperone | (RefSeq) copper transport protein ATX1 (A)	PREDICTED: heavy metal-associated isoprenylated plant protein 26-like isoform X1 [Brassica oleracea var. oleracea]	RecName: Full=Heavy metal-associated isoprenylated plant protein 26 {ECO:0000303|PubMed:21072340, ECO:0000303|PubMed:23368984}; Short=AtHIP26 {ECO:0000303|PubMed:23368984}; Short=AtHIPP26 {ECO:0000303|PubMed:21072340, ECO:0000303|PubMed:23368984}; AltName: Full=Farnesylated protein 6 {ECO:0000303|PubMed:8837031}; Short=AtFP6 {ECO:0000303|PubMed:8837031}; Flags: Precursor;	SubName: Full=Uncharacterized protein {ECO:0000313|EnsemblPlants:Bo2g138670.1};	Copper chaperone	GO:0005737,cytoplasm; GO:0031965,nuclear membrane; GO:0005886,plasma membrane; GO:0009506,plasmodesma; GO:0046870,cadmium ion binding; GO:0005507,copper ion binding; GO:0032791,lead ion binding; GO:0046916,cellular transition metal ion homeostasis; GO:0010286,heat acclimation; GO:0030001,metal ion transport	Putative heavy-metal chelation
Cluster-10388.0	--	PREDICTED: germin-like protein subfamily 2 member 3 [Brassica oleracea var. oleracea]	RecName: Full=Germin-like protein subfamily 2 member 3; Flags: Precursor;	SubName: Full=Uncharacterized protein {ECO:0000313|EnsemblPlants:Bo3g060270.1};	--	GO:0048046,apoplast; GO:0005618,cell wall; GO:0009506,plasmodesma; GO:0030145,manganese ion binding; GO:0045735,nutrient reservoir activity; GO:0010497,plasmodesmata-mediated intercellular transport; GO:2000280,regulation of root development	Cupin domain
Cluster-10389.0	--	--	--	--	--	--	--
Cluster-1039.0	--	--	--	--	--	--	--
Cluster-10390.0	K08176 MFS transporter, PHS family, inorganic phosphate transporter | (RefSeq) probable inorganic phosphate transporter 1-8 (A)	PREDICTED: uncharacterized protein LOC106302815 [Brassica oleracea var. oleracea]	--	SubName: Full=BnaC01g44490D protein {ECO:0000313|EMBL:CDY63810.1};	--	GO:0008270,zinc ion binding	SWIM zinc finger
Cluster-10391.0	--	--	--	SubName: Full=Uncharacterized protein {ECO:0000313|EnsemblPlants:Bra024947.1-P};	--	--	--
Cluster-10392.0	--	PREDICTED: probable myosin-binding protein 5 [Brassica oleracea var. oleracea]	RecName: Full=Probable myosin-binding protein 5 {ECO:0000305};	SubName: Full=Uncharacterized protein {ECO:0000313|EnsemblPlants:Bo5g027010.1};	--	GO:0016021,integral component of membrane	--
Cluster-10394.0	K18195 rhamnogalacturonan endolyase [EC:4.2.2.23] | (RefSeq) uncharacterized protein LOC104807150 isoform X1 (A)	uncharacterized protein LOC111208089 [Brassica napus]	RecName: Full=Uncharacterized mitochondrial protein AtMg01250; AltName: Full=ORF102;	SubName: Full=LINE-1 retrotransposable element ORF2 protein {ECO:0000313|EMBL:JAU51200.1}; Flags: Fragment;	FOG: Reverse transcriptase	GO:0005739,mitochondrion	Reverse transcriptase (RNA-dependent DNA polymerase)
Cluster-10395.0	--	--	--	--	--	--	--
Cluster-10396.0	--	--	--	--	--	--	--
Cluster-10397.0	--	--	--	--	--	--	--
Cluster-10398.0	--	BnaC07g16880D [Brassica napus]	--	SubName: Full=BnaC07g16880D protein {ECO:0000313|EMBL:CDY30788.1};	--	--	--
Cluster-10399.0	--	uncharacterized protein LOC106408523 [Brassica napus]	--	SubName: Full=BnaC07g32240D protein {ECO:0000313|EMBL:CDY29018.1};	FOG: Reverse transcriptase	--	--
Cluster-104.0	--	--	--	--	--	--	--
Cluster-1040.0	K01915 glutamine synthetase [EC:6.3.1.2] | (RefSeq) glutamine synthetase-like (A)	glutamine synthetase [Helicosporidium sp. ex Simulium jonesi]	RecName: Full=Glutamine synthetase, chloroplastic/mitochondrial; EC=6.3.1.2; AltName: Full=GS2; AltName: Full=Glutamate--ammonia ligase; Flags: Precursor;	RecName: Full=Glutamine synthetase {ECO:0000256|RuleBase:RU004356}; EC=6.3.1.2 {ECO:0000256|RuleBase:RU004356};	Glutamine synthetase	GO:0048046,apoplast; GO:0009507,chloroplast; GO:0009941,chloroplast envelope; GO:0009570,chloroplast stroma; GO:0009535,chloroplast thylakoid membrane; GO:0022626,cytosolic ribosome; GO:0016020,membrane; GO:0005739,mitochondrion; GO:0009579,thylakoid; GO:0005524,ATP binding; GO:0004356,glutamate-ammonia ligase activity; GO:0007568,aging; GO:0019676,ammonia assimilation cycle; GO:0006542,glutamine…	Glutamine synthetase, beta-Grasp domain
Cluster-10400.0	K16297 serine carboxypeptidase-like clade II [EC:3.4.16.-] | (RefSeq) serine carboxypeptidase-like 29 (A)	PREDICTED: serine carboxypeptidase-like 29 [Brassica oleracea var. oleracea]	RecName: Full=Serine carboxypeptidase-like 29; EC=3.4.16.-; Flags: Precursor;	RecName: Full=Carboxypeptidase {ECO:0000256|RuleBase:RU361156}; EC=3.4.16.- {ECO:0000256|RuleBase:RU361156};	Serine carboxypeptidases (lysosomal cathepsin A)	GO:0005576,extracellular region; GO:0005773,vacuole; GO:0004185,serine-type carboxypeptidase activity; GO:0051603,proteolysis involved in cellular protein catabolic process	Serine carboxypeptidase
Cluster-10401.0	--	--	--	--	--	--	--
Cluster-10402.0	--	--	--	--	--	--	--
Cluster-10404.0	--	--	--	--	--	--	--
Cluster-10405.0	--	PREDICTED: uncharacterized protein LOC106306533 [Brassica oleracea var. oleracea]	--	SubName: Full=Uncharacterized protein {ECO:0000313|EnsemblPlants:Bo7g104530.1};	--	--	--
Cluster-10406.0	K10400 kinesin family member 15 | (RefSeq) kinesin-like protein KIN-12D (A)	kinesin-like protein KIN-12D [Brassica napus]	RecName: Full=Kinesin-like protein KIN-12D {ECO:0000305}; AltName: Full=Phragmoplast orienting kinesin 2 {ECO:0000303|PubMed:16682350};	RecName: Full=Kinesin-like protein {ECO:0000256|RuleBase:RU000394}; Flags: Fragment;	Kinesin-like protein	GO:0005871,kinesin complex; GO:0005874,microtubule; GO:0009524,phragmoplast; GO:0005524,ATP binding; GO:0016887,ATPase activity; GO:0008017,microtubule binding; GO:0003777,microtubule motor activity; GO:0000911,cytokinesis by cell plate formation; GO:0007018,microtubule-based movement; GO:0000281,mitotic cytokinesis	Kinesin motor domain
Cluster-10407.0	K00616 transaldolase [EC:2.2.1.2] | (RefSeq) transaldolase-like (A)	transaldolase [Quercus suber]	--	RecName: Full=Transaldolase {ECO:0000256|RuleBase:RU000501}; EC=2.2.1.2 {ECO:0000256|RuleBase:RU000501}; Flags: Fragment;	Transaldolase	GO:0005737,cytoplasm; GO:0004801,sedoheptulose-7-phosphate:D-glyceraldehyde-3-phosphate glyceronetransferase activity; GO:0005975,carbohydrate metabolic process; GO:0006098,pentose-phosphate shunt	Transaldolase/Fructose-6-phosphate aldolase
Cluster-10408.0	K13420 LRR receptor-like serine/threonine-protein kinase FLS2 [EC:2.7.11.1] | (RefSeq) LRR receptor-like serine/threonine-protein kinase FLS2 (A)	PREDICTED: probable LRR receptor-like serine/threonine-protein kinase At4g36180 [Brassica oleracea var. oleracea]	RecName: Full=Probable leucine-rich repeat receptor-like protein kinase At1g35710; EC=2.7.11.1; Flags: Precursor;	SubName: Full=Uncharacterized protein {ECO:0000313|EnsemblPlants:Bo3g028130.1};	FOG: Leucine rich repeat	GO:0016021,integral component of membrane; GO:0005524,ATP binding; GO:0004674,protein serine/threonine kinase activity	Leucine Rich repeat
Cluster-10409.0	--	BnaC08g11180D [Brassica napus]	--	SubName: Full=BnaC08g11180D protein {ECO:0000313|EMBL:CDY08888.1};	--	--	--
Cluster-1041.0	--	PREDICTED: FBD-associated F-box protein At3g49020-like [Raphanus sativus]	RecName: Full=FBD-associated F-box protein At3g49020;	SubName: Full=Uncharacterized protein {ECO:0000313|EnsemblPlants:Bo4g161340.1};	--	GO:0005634,nucleus	FBD
Cluster-10410.0	--	BnaC09g18970D [Brassica napus]	--	SubName: Full=BnaC09g18970D protein {ECO:0000313|EMBL:CDY23143.1};	--	--	--
Cluster-10411.0	--	--	--	--	--	--	--
Cluster-10412.0	K04733 interleukin-1 receptor-associated kinase 4 [EC:2.7.11.1] | (RefSeq) receptor-like protein kinase HERK 1 (A)	PREDICTED: protein BREVIS RADIX [Brassica rapa]	RecName: Full=Protein BREVIS RADIX; Short=AtBRX;	SubName: Full=Uncharacterized protein {ECO:0000313|EnsemblPlants:Bra023219.1-P};	--	GO:0005634,nucleus; GO:0005886,plasma membrane; GO:0009734,auxin-activated signaling pathway; GO:0009736,cytokinin-activated signaling pathway; GO:0048527,lateral root development; GO:0009737,response to abscisic acid; GO:0048364,root development	Transcription factor BRX N-terminal domain
Cluster-10413.0	K08869 aarF domain-containing kinase | (RefSeq) predicted protein (A)	PREDICTED: transcription factor DIVARICATA [Brassica oleracea var. oleracea]	RecName: Full=Transcription factor DIVARICATA;	SubName: Full=Uncharacterized protein {ECO:0000313|EnsemblPlants:Bo4g029810.1};	Zuotin and related molecular chaperones (DnaJ superfamily), contains DNA-binding domains	GO:0005634,nucleus; GO:0003677,DNA binding; GO:0048262,determination of dorsal/ventral asymmetry; GO:0009908,flower development; GO:0006355,regulation of transcription, DNA-templated; GO:0006351,transcription, DNA-templated	Myb DNA-binding like
Cluster-10414.0	--	--	--	--	--	--	--
Cluster-10415.0	K05391 cyclic nucleotide gated channel, plant | (RefSeq) probable cyclic nucleotide-gated ion channel 12 (A)	probable cyclic nucleotide-gated ion channel 12 [Brassica napus]	RecName: Full=Probable cyclic nucleotide-gated ion channel 3; Short=AtCNGC3; AltName: Full=Cyclic nucleotide- and calmodulin-regulated ion channel 3;	SubName: Full=Uncharacterized protein {ECO:0000313|EnsemblPlants:Bra003323.1-P};	K+-channel ERG and related proteins, contain PAS/PAC sensor domain	GO:0005887,integral component of plasma membrane; GO:0005516,calmodulin binding; GO:0030552,cAMP binding; GO:0030553,cGMP binding; GO:0005249,voltage-gated potassium channel activity; GO:0042391,regulation of membrane potential	--
Cluster-10416.0	K13648 alpha-1,4-galacturonosyltransferase [EC:2.4.1.43] | (RefSeq) polygalacturonate 4-alpha-galacturonosyltransferase-like (A)	polygalacturonate 4-alpha-galacturonosyltransferase-like [Brassica napus]	RecName: Full=Polygalacturonate 4-alpha-galacturonosyltransferase; EC=2.4.1.43; AltName: Full=Alpha-1,4-galacturonosyltransferase 1; AltName: Full=Galacturonosyltransferase 1; AltName: Full=Like glycosyl transferase 1;	RecName: Full=Hexosyltransferase {ECO:0000256|RuleBase:RU362027}; EC=2.4.1.- {ECO:0000256|RuleBase:RU362027};	--	GO:0005768,endosome; GO:0005794,Golgi apparatus; GO:0000139,Golgi membrane; GO:0016021,integral component of membrane; GO:0005802,trans-Golgi network; GO:0047262,polygalacturonate 4-alpha-galacturonosyltransferase activity; GO:0010289,homogalacturonan biosynthetic process	--
Cluster-10417.0	K06990 MEMO1 family protein | (RefSeq) protein MEMO1 (A)	PREDICTED: protein MEMO1 [Brassica oleracea var. oleracea]	--	SubName: Full=BnaC08g49100D protein {ECO:0000313|EMBL:CDY58930.1};	Predicted dioxygenase	--	Memo-like protein
Cluster-10418.0	--	--	--	--	--	--	--
Cluster-10419.0	--	--	--	--	--	--	--
Cluster-1042.0	K04733 interleukin-1 receptor-associated kinase 4 [EC:2.7.11.1] | (RefSeq) probable serine/threonine-protein kinase PBL10 (A)	PREDICTED: UPF0496 protein At4g34320-like [Brassica rapa]	RecName: Full=UPF0496 protein At4g34320;	SubName: Full=Uncharacterized protein {ECO:0000313|EnsemblPlants:Bra017645.1-P};	--	GO:0016021,integral component of membrane	Protein of unknown function (DUF677)
Cluster-10420.0	K01179 endoglucanase [EC:3.2.1.4] | (RefSeq) uncharacterized protein LOC106350934 (A)	PREDICTED: uncharacterized protein LOC108854962 [Raphanus sativus]	--	SubName: Full=BnaC05g09040D protein {ECO:0000313|EMBL:CDY19395.1};	--	GO:0004553,hydrolase activity, hydrolyzing O-glycosyl compounds; GO:0005975,carbohydrate metabolic process	--
Cluster-10421.0	K09422 transcription factor MYB, plant | (RefSeq) transcription factor DUO1 (A)	transcription factor DUO1 [Brassica napus]	RecName: Full=Transcription factor DUO1 {ECO:0000303|PubMed:15694308}; AltName: Full=Myb-related protein 125 {ECO:0000303|PubMed:19300502}; Short=AtMYB125 {ECO:0000303|PubMed:19300502}; AltName: Full=Protein DUO POLLEN 1 {ECO:0000303|PubMed:15694308};	SubName: Full=Uncharacterized protein {ECO:0000313|EnsemblPlants:Bo8g095170.1};	Transcription factor, Myb superfamily	GO:0048555,generative cell nucleus; GO:0005634,nucleus; GO:0003700,DNA-binding transcription factor activity; GO:0043565,sequence-specific DNA binding; GO:0044839,cell cycle G2/M phase transition; GO:0055047,generative cell mitosis; GO:0048235,pollen sperm cell differentiation; GO:0045893,positive regulation of transcription, DNA-templated; GO:0006351,transcription, DNA-templated	--
Cluster-10422.0	--	PREDICTED: uncharacterized protein LOC103874865 [Brassica rapa]	--	SubName: Full=Uncharacterized protein {ECO:0000313|EnsemblPlants:Bra010134.1-P};	--	--	--
Cluster-10423.0	--	--	--	--	--	--	--
Cluster-10424.0	K14487 auxin responsive GH3 gene family | (RefSeq) 4-substituted benzoates-glutamate ligase GH3.12-like (A)	4-substituted benzoates-glutamate ligase GH3.12-like [Brassica napus]	RecName: Full=4-substituted benzoates-glutamate ligase GH3.12; EC=6.3.2.-; AltName: Full=Auxin-responsive GH3-like protein 12; Short=AtGH3-12; AltName: Full=Protein GH3-LIKE DEFENSE GENE 1; AltName: Full=Protein GRETCHEN HAGEN 3.12; AltName: Full=Protein HOPW1-1-INTERACTING 3; AltName: Full=Protein avrPPHB SUSCEPTIBLE 3;	SubName: Full=Uncharacterized protein {ECO:0000313|EnsemblPlants:Bo9g117680.1};	--	GO:0052625,4-aminobenzoate amino acid synthetase activity; GO:0052628,4-hydroxybenzoate amino acid synthetase activity; GO:0052626,benzoate amino acid synthetase activity; GO:0052627,vanillate amino acid synthetase activity; GO:0018874,benzoate metabolic process; GO:0071456,cellular response to hypoxia; GO:0006952,defense response; GO:0042742,defense response to bacterium; GO:0009816,defense resp…	GH3 auxin-responsive promoter
Cluster-10425.0	--	--	--	--	--	--	--
Cluster-10426.0	K05909 laccase [EC:1.10.3.2] | (RefSeq) laccase-2-like (A)	uncharacterized protein LOC106392833 [Brassica napus]	RecName: Full=Retrovirus-related Pol polyprotein from transposon TNT 1-94; Includes: RecName: Full=Protease; EC=3.4.23.-; Includes: RecName: Full=Reverse transcriptase; EC=2.7.7.49; Includes: RecName: Full=Endonuclease;	SubName: Full=F14M2.5 protein {ECO:0000313|EMBL:AAF97297.1};	FOG: Transposon-encoded proteins with TYA, reverse transcriptase, integrase domains in various combinations	GO:0004190,aspartic-type endopeptidase activity; GO:0004519,endonuclease activity; GO:0003676,nucleic acid binding; GO:0003964,RNA-directed DNA polymerase activity; GO:0008270,zinc ion binding; GO:0015074,DNA integration	--
Cluster-10427.0	--	BnaA01g35970D [Brassica napus]	--	SubName: Full=BnaA01g35970D protein {ECO:0000313|EMBL:CDY56785.1};	--	--	--
Cluster-10429.0	K00059 3-oxoacyl-[acyl-carrier protein] reductase [EC:1.1.1.100] | (RefSeq) short-chain type dehydrogenase/reductase (A)	PREDICTED: short-chain type dehydrogenase/reductase [Brassica rapa]	RecName: Full=NADPH-dependent aldehyde reductase-like protein, chloroplastic {ECO:0000250|UniProtKB:Q9SQR2}; EC=1.1.1.- {ECO:0000250|UniProtKB:Q9SQR2}; Flags: Precursor;	SubName: Full=Uncharacterized protein {ECO:0000313|EnsemblPlants:Bra002142.1-P};	Reductases with broad range of substrate specificities	GO:0009507,chloroplast; GO:0016491,oxidoreductase activity	NAD dependent epimerase/dehydratase family
Cluster-1043.0	K19748 RAB6-interacting golgin | (RefSeq) uncharacterized protein LOC106298617 (A)	hypothetical protein EUTSA_v10010763mg [Eutrema salsugineum]	--	SubName: Full=Uncharacterized protein {ECO:0000313|EMBL:ESQ45210.1};	--	--	Transcriptional activator
Cluster-10430.0	--	PREDICTED: uncharacterized protein LOC106316835 isoform X1 [Brassica oleracea var. oleracea]	--	SubName: Full=Uncharacterized protein {ECO:0000313|EnsemblPlants:Bo9g133530.1};	--	--	--
Cluster-10431.0	K11294 nucleolin | (RefSeq) nucleolin-like (A)	uncharacterized protein LOC106398687 [Brassica napus]	RecName: Full=Uncharacterized protein At4g02000;	SubName: Full=Uncharacterized protein {ECO:0000313|EMBL:KFK24303.1};	FOG: Reverse transcriptase	--	Zinc knuckle
Cluster-10432.0	K01728 pectate lyase [EC:4.2.2.2] | (RefSeq) probable pectate lyase 10 (A)	probable pectate lyase 10 [Brassica napus]	RecName: Full=Probable pectate lyase 10; EC=4.2.2.2; Flags: Precursor;	RecName: Full=Pectate lyase {ECO:0000256|RuleBase:RU361123}; EC=4.2.2.2 {ECO:0000256|RuleBase:RU361123};	--	GO:0046872,metal ion binding; GO:0030570,pectate lyase activity; GO:0045490,pectin catabolic process	--
Cluster-10433.0	K08081 tropinone reductase I [EC:1.1.1.206] | (RefSeq) tropinone reductase homolog At5g06060 (A)	d-arabinitol 2-dehydrogenase [ribulose-forming]	RecName: Full=Tropinone reductase homolog At5g06060 {ECO:0000305}; EC=1.1.1.- {ECO:0000305};	SubName: Full=Uncharacterized protein {ECO:0000313|EMBL:EEF22849.1}; Flags: Fragment;	Reductases with broad range of substrate specificities	GO:0005829,cytosol; GO:0016491,oxidoreductase activity	short chain dehydrogenase
Cluster-10433.1	K17742 sorbose reductase [EC:1.1.1.289] | (RefSeq) probable NADP-dependent mannitol dehydrogenase (A)	d-arabinitol 2-dehydrogenase [ribulose-forming]	RecName: Full=Zerumbone synthase; EC=1.1.1.326;	SubName: Full=Uncharacterized protein {ECO:0000313|EMBL:KDP36168.1};	Reductases with broad range of substrate specificities	GO:0102069,zerumbone synthase activity	KR domain
Cluster-10434.0	--	--	--	--	--	--	--
Cluster-10435.0	--	BnaC08g48470D, partial [Brassica napus]	RecName: Full=Protein SHI RELATED SEQUENCE 1; AltName: Full=Protein STYLISH 1;	SubName: Full=BnaC08g48470D protein {ECO:0000313|EMBL:CDY67534.1}; Flags: Fragment;	--	GO:0005634,nucleus; GO:0003677,DNA binding; GO:0046872,metal ion binding; GO:0046982,protein heterodimerization activity; GO:0009851,auxin biosynthetic process; GO:0009734,auxin-activated signaling pathway; GO:0007275,multicellular organism development; GO:0045893,positive regulation of transcription, DNA-templated	--
Cluster-10436.0	--	--	--	--	--	--	--
Cluster-10438.0	--	uncharacterized protein LOC111206203 [Brassica napus]	--	SubName: Full=Uncharacterized protein {ECO:0000313|EnsemblPlants:Bo4g084830.1};	--	--	--
Cluster-10438.1	--	uncharacterized protein LOC111206203 [Brassica napus]	--	SubName: Full=Uncharacterized protein {ECO:0000313|EnsemblPlants:Bo4g084830.1};	--	--	--
Cluster-10439.0	K09260 MADS-box transcription enhancer factor 2A | (RefSeq) agamous-like MADS-box protein AGL15 (A)	BnaCnng56130D [Brassica napus]	RecName: Full=Agamous-like MADS-box protein AGL15;	SubName: Full=Uncharacterized protein {ECO:0000313|EnsemblPlants:Bo9g166450.1};	MADS box transcription factor	GO:0005634,nucleus; GO:0003700,DNA-binding transcription factor activity; GO:0046983,protein dimerization activity; GO:0000977,RNA polymerase II regulatory region sequence-specific DNA binding; GO:0045944,positive regulation of transcription by RNA polymerase II; GO:0006351,transcription, DNA-templated	SRF-type transcription factor (DNA-binding and dimerisation domain)
Cluster-1044.0	--	uncharacterized protein LOC106401039 isoform X3 [Brassica napus]	--	SubName: Full=Uncharacterized protein {ECO:0000313|EnsemblPlants:Bo8g001230.1};	--	--	--
Cluster-10441.0	K12392 AP-1 complex subunit beta-1 | (RefSeq) beta-adaptin-like protein C (A)	PREDICTED: beta-adaptin-like protein B [Brassica oleracea var. oleracea]	RecName: Full=Beta-adaptin-like protein B; Short=At-bB-Ad; Short=At-betaB-Ad; AltName: Full=AP complex subunit beta-B; AltName: Full=Adaptor protein complex AP subunit beta-B; AltName: Full=Beta-adaptin B; AltName: Full=Clathrin assembly protein complex beta large chain B;	SubName: Full=Uncharacterized protein {ECO:0000313|EnsemblPlants:Bo3g045260.1};	Vesicle coat complex AP-1/AP-2/AP-4, beta subunit	GO:0030131,clathrin adaptor complex; GO:0030665,clathrin-coated vesicle membrane; GO:0005794,Golgi apparatus; GO:0030276,clathrin binding; GO:0006886,intracellular protein transport; GO:0016192,vesicle-mediated transport	Adaptin C-terminal domain
Cluster-10442.0	--	uncharacterized protein LOC106387711 [Brassica napus]	--	SubName: Full=BnaC09g40770D protein {ECO:0000313|EMBL:CDY16950.1};	--	--	--
Cluster-10444.0	--	--	--	--	--	--	--
Cluster-10445.0	K03452 magnesium/proton exchanger | (RefSeq) uncharacterized LOC18613571 (A)	pentatricopeptide repeat-containing protein At5g08510-like [Brassica napus]	RecName: Full=Pentatricopeptide repeat-containing protein At5g08510;	SubName: Full=Uncharacterized protein {ECO:0000313|EnsemblPlants:Bo9g174390.1};	FOG: PPR repeat	GO:0043231,intracellular membrane-bounded organelle; GO:0004519,endonuclease activity; GO:0003723,RNA binding; GO:0009451,RNA modification	Tetratricopeptide repeat
Cluster-10446.0	K11812 tryptophan N-monooxygenase [EC:1.14.13.125] | (RefSeq) cytochrome P450 79B1 (A)	PREDICTED: cytochrome P450 79B1 [Brassica oleracea var. oleracea]	RecName: Full=Cytochrome P450 79B1; EC=1.14.-.-;	SubName: Full=Uncharacterized protein {ECO:0000313|EnsemblPlants:Bo7g118840.1};	Cytochrome P450 CYP2 subfamily	GO:0016021,integral component of membrane; GO:0020037,heme binding; GO:0005506,iron ion binding; GO:0004497,monooxygenase activity; GO:0016705,oxidoreductase activity, acting on paired donors, with incorporation or reduction of molecular oxygen	Cytochrome P450
Cluster-10447.0	K18195 rhamnogalacturonan endolyase [EC:4.2.2.23] | (RefSeq) uncharacterized protein LOC104807150 isoform X1 (A)	uncharacterized protein LOC106355988 [Brassica napus]	RecName: Full=Putative ribonuclease H protein At1g65750; EC=3.1.26.4;	SubName: Full=LINE-1 retrotransposable element ORF2 protein {ECO:0000313|EMBL:JAU55373.1};	FOG: Reverse transcriptase	GO:0046872,metal ion binding; GO:0003676,nucleic acid binding; GO:0004523,RNA-DNA hybrid ribonuclease activity	Reverse transcriptase (RNA-dependent DNA polymerase)
Cluster-10448.0	K10706 senataxin [EC:3.6.4.-] | (RefSeq) hypothetical protein (A)	BnaC06g00890D [Brassica napus]	--	SubName: Full=Uncharacterized protein {ECO:0000313|EnsemblPlants:Bo6g004630.1};	--	GO:0002161,aminoacyl-tRNA editing activity	Aminoacyl-tRNA editing domain
Cluster-10449.0	K16297 serine carboxypeptidase-like clade II [EC:3.4.16.-] | (RefSeq) putative serine carboxypeptidase-like 23 (A)	BnaCnng57600D [Brassica napus]	RecName: Full=Putative serine carboxypeptidase-like 23; EC=3.4.16.-; Flags: Precursor;	RecName: Full=Carboxypeptidase {ECO:0000256|RuleBase:RU361156}; EC=3.4.16.- {ECO:0000256|RuleBase:RU361156};	Serine carboxypeptidases (lysosomal cathepsin A)	GO:0005615,extracellular space; GO:0004185,serine-type carboxypeptidase activity; GO:0009742,brassinosteroid mediated signaling pathway; GO:0051603,proteolysis involved in cellular protein catabolic process	Serine carboxypeptidase
Cluster-10450.0	--	--	--	--	--	--	--
Cluster-10451.0	K14831 protein MAK16 | (RefSeq) protein mak16-like (A)	PREDICTED: protein mak16-like [Brassica oleracea var. oleracea]	--	RecName: Full=Protein MAK16 homolog {ECO:0000256|PIRNR:PIRNR003352};	RNA-binding nuclear protein (MAK16) containing a distinct C4 Zn-finger	GO:0005730,nucleolus	Ribosomal L28e protein family
Cluster-10452.0	--	PREDICTED: uncharacterized protein LOC106329971 [Brassica oleracea var. oleracea]	--	SubName: Full=Uncharacterized protein {ECO:0000313|EMBL:ESQ27786.1}; Flags: Fragment;	--	GO:0003676,nucleic acid binding; GO:0008270,zinc ion binding	--
Cluster-10453.0	K04733 interleukin-1 receptor-associated kinase 4 [EC:2.7.11.1] | (RefSeq) L-type lectin-domain containing receptor kinase V.9-like (A)	PREDICTED: L-type lectin-domain containing receptor kinase V.9 [Raphanus sativus]	RecName: Full=L-type lectin-domain containing receptor kinase V.9; Short=LecRK-V.9; EC=2.7.11.1; Flags: Precursor;	SubName: Full=Uncharacterized protein {ECO:0000313|EnsemblPlants:Bo1g016880.1};	--	GO:0016021,integral component of membrane; GO:0005886,plasma membrane; GO:0005524,ATP binding; GO:0030246,carbohydrate binding; GO:0004674,protein serine/threonine kinase activity	Protein tyrosine kinase
Cluster-10454.0	K04733 interleukin-1 receptor-associated kinase 4 [EC:2.7.11.1] | (RefSeq) receptor-like serine/threonine-protein kinase SD1-7 (A)	PREDICTED: G-type lectin S-receptor-like serine/threonine-protein kinase SRK [Brassica rapa]	RecName: Full=Receptor-like serine/threonine-protein kinase SD1-8; EC=2.7.11.1; AltName: Full=Arabidopsis thaliana receptor kinase 3; AltName: Full=S-domain-1 (SD1) receptor kinase 8; Short=SD1-8; Flags: Precursor;	SubName: Full=Uncharacterized protein {ECO:0000313|EnsemblPlants:Bra014780.1-P};	--	GO:0016021,integral component of membrane; GO:0005886,plasma membrane; GO:0009506,plasmodesma; GO:0005773,vacuole; GO:0005524,ATP binding; GO:0030246,carbohydrate binding; GO:0004674,protein serine/threonine kinase activity; GO:0004675,transmembrane receptor protein serine/threonine kinase activity; GO:0031625,ubiquitin protein ligase binding; GO:0006468,protein phosphorylation; GO:0048544,recogn…	--
Cluster-10455.0	--	--	--	--	--	--	--
Cluster-10458.0	--	--	--	--	--	--	--
Cluster-10459.0	K13434 pathogenesis-related genes transcriptional activator PTI6 | (RefSeq) pathogenesis-related genes transcriptional activator PTI6 (A)	PREDICTED: ethylene-responsive transcription factor CRF2-like [Brassica oleracea var. oleracea]	RecName: Full=Ethylene-responsive transcription factor CRF2; AltName: Full=Protein CYTOKININ RESPONSE FACTOR 2;	SubName: Full=Uncharacterized protein {ECO:0000313|EnsemblPlants:Bo1g037170.1};	--	GO:0005737,cytoplasm; GO:0005634,nucleus; GO:0003700,DNA-binding transcription factor activity; GO:0042802,identical protein binding; GO:0043565,sequence-specific DNA binding; GO:0048825,cotyledon development; GO:0009736,cytokinin-activated signaling pathway; GO:0009873,ethylene-activated signaling pathway; GO:0048364,root development; GO:0006351,transcription, DNA-templated	AP2 domain
Cluster-1046.0	--	--	--	--	Creatine kinases	--	ATP:guanido phosphotransferase, C-terminal catalytic domain
Cluster-10460.0	--	PREDICTED: CLAVATA3/ESR (CLE)-related protein 13 [Brassica oleracea var. oleracea]	RecName: Full=CLAVATA3/ESR (CLE)-related protein 13; Contains: RecName: Full=CLE13p; Flags: Precursor;	SubName: Full=Uncharacterized protein {ECO:0000313|EnsemblPlants:Bo6g118250.1};	--	GO:0048046,apoplast; GO:0005615,extracellular space; GO:0033612,receptor serine/threonine kinase binding; GO:0045168,cell-cell signaling involved in cell fate commitment; GO:0007275,multicellular organism development	--
Cluster-10461.0	K22817 non-structural maintenance of chromosomes element 1 [EC:2.3.2.27] | (RefSeq) non-structural maintenance of chromosomes element 1 homolog (A)	PREDICTED: non-structural maintenance of chromosomes element 1 homolog [Brassica oleracea var. oleracea]	--	SubName: Full=Uncharacterized protein {ECO:0000313|EnsemblPlants:Bo2g023460.1};	--	GO:0030915,Smc5-Smc6 complex; GO:0006281,DNA repair	RING-like domain
Cluster-10462.0	--	--	--	--	--	--	--
Cluster-10463.0	--	F-box/kelch-repeat protein At1g64840 [Brassica napus]	RecName: Full=F-box/kelch-repeat protein At1g64840;	SubName: Full=BnaCnng42230D protein {ECO:0000313|EMBL:CDY63516.1};	--	GO:0005694,chromosome; GO:0005737,cytoplasm; GO:0005634,nucleus; GO:0043140,ATP-dependent 3'-5' DNA helicase activity; GO:0003677,DNA binding; GO:0009378,four-way junction helicase activity; GO:0006284,base-excision repair; GO:0032508,DNA duplex unwinding; GO:0006260,DNA replication; GO:0000724,double-strand break repair via homologous recombination	F-box domain
Cluster-10464.0	--	PREDICTED: uncharacterized protein LOC104818135 [Tarenaya hassleriana]	--	SubName: Full=Uncharacterized protein {ECO:0000313|EMBL:OWM73286.1};	--	--	--
Cluster-10465.0	K12741 heterogeneous nuclear ribonucleoprotein A1/A3 | (RefSeq) UBP1-associated protein 2A-like (A)	BnaC04g51640D [Brassica napus]	RecName: Full=Probable RNA-binding protein ARP1; AltName: Full=ABA-regulated RNA-binding protein 1 {ECO:0000303|PubMed:23040517};	SubName: Full=BnaC04g51640D protein {ECO:0000313|EMBL:CDY27523.1};	Predicted RNA-binding protein SEB4 (RRM superfamily)	GO:0005634,nucleus; GO:0003729,mRNA binding; GO:0010029,regulation of seed germination; GO:0009737,response to abscisic acid; GO:0009651,response to salt stress; GO:0009414,response to water deprivation	RNA recognition motif
Cluster-10467.0	K20855 beta-1,3-galactosyltransferase 1/2/3/4/5/7/8 [EC:2.4.1.-] | (RefSeq) probable beta-1,3-galactosyltransferase 2 (A)	uncharacterized protein LOC106386046 [Brassica napus]	--	SubName: Full=Uncharacterized protein {ECO:0000313|EnsemblPlants:Bo3g145170.1};	--	--	Senescence regulator
Cluster-10468.0	K06676 condensin complex subunit 2 | (RefSeq) condensin complex subunit 2 isoform X1 (A)	condensin complex subunit 2 isoform X1 [Brassica napus]	RecName: Full=Condensin complex subunit 2; AltName: Full=Chromosome-associated protein H; Short=AtCAP-H; AltName: Full=Non-SMC condensin I complex subunit H; AltName: Full=Protein EMBRYO DEFECTIVE 2795;	SubName: Full=Uncharacterized protein {ECO:0000313|EnsemblPlants:Bo4g046090.1}; Flags: Fragment;	Chromosome condensation complex Condensin, subunit H	GO:0000793,condensed chromosome; GO:0005737,cytoplasm; GO:0000799,nuclear condensin complex; GO:0003682,chromatin binding; GO:0072587,DNA topoisomerase (ATP-hydrolyzing) activator activity; GO:0044547,DNA topoisomerase binding; GO:0051301,cell division; GO:0007076,mitotic chromosome condensation	--
Cluster-10468.2	K06676 condensin complex subunit 2 | (RefSeq) condensin complex subunit 2 isoform X1 (A)	PREDICTED: condensin complex subunit 2 isoform X1 [Brassica oleracea var. oleracea]	RecName: Full=Condensin complex subunit 2; AltName: Full=Chromosome-associated protein H; Short=AtCAP-H; AltName: Full=Non-SMC condensin I complex subunit H; AltName: Full=Protein EMBRYO DEFECTIVE 2795;	RecName: Full=Condensin complex subunit 2 {ECO:0000256|PIRNR:PIRNR017126};	Chromosome condensation complex Condensin, subunit H	GO:0000793,condensed chromosome; GO:0005737,cytoplasm; GO:0000799,nuclear condensin complex; GO:0003682,chromatin binding; GO:0072587,DNA topoisomerase (ATP-hydrolyzing) activator activity; GO:0044547,DNA topoisomerase binding; GO:0051301,cell division; GO:0007076,mitotic chromosome condensation	Condensin II complex subunit CAP-H2 or CNDH2, N-terminal
Cluster-10469.0	K08343 ubiquitin-like-conjugating enzyme ATG3 | (RefSeq) autophagy-related protein 3-like (A)	BnaC04g19380D [Brassica napus]	RecName: Full=Autophagy-related protein 3; AltName: Full=Autophagy-related E2-like conjugation enzyme ATG3; Short=AtAPG3; Short=Protein autophagy 3;	SubName: Full=Uncharacterized protein {ECO:0000313|EnsemblPlants:Bo4g092570.1};	--	GO:0000153,cytoplasmic ubiquitin ligase complex; GO:0005829,cytosol; GO:0019776,Atg8 ligase activity; GO:0000045,autophagosome assembly; GO:0000422,autophagy of mitochondrion; GO:0044804,autophagy of nucleus; GO:0015031,protein transport	Autophagocytosis associated protein (Atg3), N-terminal domain
Cluster-10469.1	K08343 ubiquitin-like-conjugating enzyme ATG3 | (RefSeq) autophagy 3 (A)	uncharacterized protein LOC106374716 isoform X1 [Brassica napus]	RecName: Full=Autophagy-related protein 3; AltName: Full=Autophagy-related E2-like conjugation enzyme ATG3; Short=AtAPG3; Short=Protein autophagy 3;	SubName: Full=Uncharacterized protein {ECO:0000313|EnsemblPlants:Bo4g092570.1};	--	GO:0000153,cytoplasmic ubiquitin ligase complex; GO:0005829,cytosol; GO:0019776,Atg8 ligase activity; GO:0000045,autophagosome assembly; GO:0000422,autophagy of mitochondrion; GO:0044804,autophagy of nucleus; GO:0015031,protein transport	--
Cluster-10470.0	--	--	--	--	--	--	--
Cluster-10471.0	--	PREDICTED: uncharacterized protein LOC103857455 [Brassica rapa]	--	SubName: Full=Uncharacterized protein {ECO:0000313|EnsemblPlants:Bra022913.1-P};	--	GO:0016021,integral component of membrane	--
Cluster-10472.0	--	PREDICTED: uncharacterized protein LOC106306037 [Brassica oleracea var. oleracea]	--	SubName: Full=Uncharacterized protein {ECO:0000313|EnsemblPlants:Bo1g022100.1};	--	--	--
Cluster-10473.0	K18195 rhamnogalacturonan endolyase [EC:4.2.2.23] | (RefSeq) uncharacterized protein LOC104807150 isoform X1 (A)	uncharacterized protein LOC106351242 [Brassica napus]	--	SubName: Full=uncharacterized protein LOC103493225 {ECO:0000313|RefSeq:XP_008452126.1};	FOG: Reverse transcriptase	--	Reverse transcriptase (RNA-dependent DNA polymerase)
Cluster-10474.0	--	--	--	--	--	--	--
Cluster-10475.0	--	--	--	--	--	--	--
Cluster-10476.0	K03109 signal recognition particle subunit SRP9 | (RefSeq) signal recognition particle 9 kDa protein (A)	PREDICTED: signal recognition particle 9 kDa protein [Nelumbo nucifera]	RecName: Full=Signal recognition particle 9 kDa protein; Short=SRP9;	RecName: Full=Signal recognition particle 9 kDa protein {ECO:0000256|PIRNR:PIRNR017029}; Short=SRP9 {ECO:0000256|PIRNR:PIRNR017029};	Signal recognition particle, subunit Srp9	GO:0005785,signal recognition particle receptor complex; GO:0005786,signal recognition particle, endoplasmic reticulum targeting; GO:0008312,7S RNA binding; GO:0005047,signal recognition particle binding; GO:0045900,negative regulation of translational elongation; GO:0006616,SRP-dependent cotranslational protein targeting to membrane, translocation	--
Cluster-10477.0	--	uncharacterized protein At4g04775-like [Brassica napus]	--	SubName: Full=Uncharacterized protein {ECO:0000313|EnsemblPlants:Bra038572.1-P};	--	--	Growth-arrest specific micro-tubule binding
Cluster-1048.0	--	PREDICTED: LOW QUALITY PROTEIN: bifunctional epoxide hydrolase 2 [Brassica oleracea var. oleracea]	--	SubName: Full=Uncharacterized protein {ECO:0000313|EnsemblPlants:Bra012750.1-P};	--	GO:0003824,catalytic activity	--
Cluster-10481.0	--	--	--	--	--	--	--
Cluster-10482.0	--	--	--	--	--	--	--
Cluster-10483.0	--	PREDICTED: dirigent protein 6-like [Brassica rapa]	RecName: Full=Dirigent protein 6; Short=AtDIR6; Flags: Precursor;	RecName: Full=Dirigent protein {ECO:0000256|RuleBase:RU363099};	--	GO:0048046,apoplast; GO:0042349,guiding stereospecific synthesis activity; GO:0042802,identical protein binding; GO:0016853,isomerase activity; GO:0042803,protein homodimerization activity; GO:1901599,(-)-pinoresinol biosynthetic process; GO:0050790,regulation of catalytic activity	Dirigent-like protein
Cluster-10484.0	--	PREDICTED: blue copper protein-like [Brassica oleracea var. oleracea]	RecName: Full=Uclacyanin 1 {ECO:0000303|PubMed:9761472}; Flags: Precursor;	SubName: Full=Uncharacterized protein {ECO:0000313|EnsemblPlants:Bo4g177880.1};	--	GO:0031225,anchored component of membrane; GO:0046658,anchored component of plasma membrane; GO:0009055,electron transfer activity; GO:0046872,metal ion binding	--
Cluster-10485.0	K04733 interleukin-1 receptor-associated kinase 4 [EC:2.7.11.1] | (RefSeq) probable inactive receptor kinase At4g23740 isoform X1 (A)	BnaC05g40920D [Brassica napus]	RecName: Full=Leucine-rich repeat protein FLOR 1 {ECO:0000303|PubMed:11689012}; AltName: Full=Protein FLORAL TRANSITION AT THE MERISTEM 4 {ECO:0000303|PubMed:22319055};	SubName: Full=BnaC05g40920D protein {ECO:0000313|EMBL:CDY42127.1};	--	GO:0005737,cytoplasm; GO:0005634,nucleus; GO:0048471,perinuclear region of cytoplasm; GO:0005886,plasma membrane; GO:0008134,transcription factor binding; GO:0048574,long-day photoperiodism, flowering; GO:0048510,regulation of timing of transition from vegetative to reproductive phase; GO:0010228,vegetative to reproductive phase transition of meristem	Leucine Rich Repeat
Cluster-10486.0	K03006 DNA-directed RNA polymerase II subunit RPB1 [EC:2.7.7.6] | (RefSeq) leucine-rich repeat extensin-like protein 1 (A)	pollen-specific leucine-rich repeat extensin-like protein 1 [Brassica napus]	RecName: Full=Pollen-specific leucine-rich repeat extensin-like protein 1; Short=AtPEX1; Short=Pollen-specific LRR/EXTENSIN1; AltName: Full=Cell wall hydroxyproline-rich glycoprotein; Flags: Precursor;	SubName: Full=BnaC03g73850D protein {ECO:0000313|EMBL:CDY53036.1};	--	GO:0005618,cell wall; GO:0005576,extracellular region; GO:0005199,structural constituent of cell wall; GO:0071555,cell wall organization; GO:0009860,pollen tube growth	Leucine rich repeat
Cluster-10487.0	--	--	--	--	--	--	--
Cluster-10488.0	--	polygalacturonase QRT3-like [Brassica napus]	RecName: Full=Polygalacturonase QRT3; Short=AtQRT3; Short=PG QRT3; EC=3.2.1.15; AltName: Full=Pectinase QRT3; AltName: Full=Protein QUARTET 3; Flags: Precursor;	SubName: Full=Polygalacturonase {ECO:0000313|EMBL:AFL69960.1};	--	GO:0005618,cell wall; GO:0005576,extracellular region; GO:0004650,polygalacturonase activity; GO:0071555,cell wall organization; GO:0008152,metabolic process; GO:0009556,microsporogenesis; GO:0010584,pollen exine formation	NTF2-like N-terminal transpeptidase domain
Cluster-10489.0	--	PREDICTED: uncharacterized protein LOC106331540 [Brassica oleracea var. oleracea]	--	SubName: Full=Uncharacterized protein {ECO:0000313|EnsemblPlants:Bo3g093660.1};	--	--	--
Cluster-1049.0	K10735 GINS complex subunit 4 | (RefSeq) DNA replication complex GINS protein SLD5 (A)	PREDICTED: DNA replication complex GINS protein SLD5 [Brassica oleracea var. oleracea]	--	RecName: Full=DNA replication complex GINS protein SLD5 {ECO:0000256|PIRNR:PIRNR007764};	Predicted alpha-helical protein, potentially involved in replication/repair	GO:0005634,nucleus; GO:0006261,DNA-dependent DNA replication	GINS complex protein
Cluster-10490.0	--	uncharacterized protein LOC106426818 [Brassica napus]	--	SubName: Full=Uncharacterized protein {ECO:0000313|EnsemblPlants:Bo1g004880.1};	--	--	--
Cluster-10493.0	--	PREDICTED: B3 domain-containing protein At3g17010-like [Brassica oleracea var. oleracea]	RecName: Full=B3 domain-containing protein At3g17010;	SubName: Full=Uncharacterized protein {ECO:0000313|EnsemblPlants:Bo5g123540.1};	--	GO:0005634,nucleus; GO:0003677,DNA binding; GO:0006355,regulation of transcription, DNA-templated; GO:0006351,transcription, DNA-templated	B3 DNA binding domain
Cluster-10493.1	--	B3 domain-containing protein At3g17010-like [Brassica napus]	RecName: Full=B3 domain-containing protein At3g17010;	SubName: Full=Uncharacterized protein {ECO:0000313|EnsemblPlants:Bra022189.1-P};	--	GO:0005634,nucleus; GO:0003677,DNA binding; GO:0006355,regulation of transcription, DNA-templated; GO:0006351,transcription, DNA-templated	B3 DNA binding domain
Cluster-10494.0	--	--	--	--	--	--	--
Cluster-10495.0	--	--	--	--	--	--	--
Cluster-10495.1	--	--	--	--	--	--	--
Cluster-10496.0	K11308 histone acetyltransferase MYST1 [EC:2.3.1.48] | (RefSeq) histone acetyltransferase of the MYST family 2 isoform X1 (A)	PREDICTED: LOW QUALITY PROTEIN: histone acetyltransferase of the MYST family 1 [Brassica oleracea var. oleracea]	RecName: Full=Histone acetyltransferase of the MYST family 1 {ECO:0000303|PubMed:17877703}; EC=2.3.1.48 {ECO:0000255|RuleBase:RU361211}; AltName: Full=Histone acetyltransferase of the GNAT/MYST superfamily 4 {ECO:0000303|PubMed:12466527}; AltName: Full=MYST-like histone acetyltransferase 1 {ECO:0000303|PubMed:17877703};	RecName: Full=Histone acetyltransferase {ECO:0000256|RuleBase:RU361211}; EC=2.3.1.48 {ECO:0000256|RuleBase:RU361211};	Histone acetyltransferase (MYST family)	GO:0005634,nucleus; GO:0004402,histone acetyltransferase activity; GO:0043995,histone acetyltransferase activity (H4-K5 specific); GO:0046872,metal ion binding; GO:0006281,DNA repair; GO:2000028,regulation of photoperiodism, flowering; GO:0006355,regulation of transcription, DNA-templated; GO:0010224,response to UV-B; GO:0006351,transcription, DNA-templated	Acetyltransferase (GNAT) family
Cluster-10497.0	--	--	--	--	--	--	--
Cluster-10498.0	K05929 phosphoethanolamine N-methyltransferase [EC:2.1.1.103] | (RefSeq) phosphoethanolamine N-methyltransferase 3 (A)	BnaC06g23520D [Brassica napus]	RecName: Full=Phosphoethanolamine N-methyltransferase 3; EC=2.1.1.103;	SubName: Full=BnaC06g23520D protein {ECO:0000313|EMBL:CDY11100.1};	SAM-dependent methyltransferases	GO:0005737,cytoplasm; GO:0000234,phosphoethanolamine N-methyltransferase activity; GO:0008757,S-adenosylmethionine-dependent methyltransferase activity; GO:0032259,methylation; GO:0006656,phosphatidylcholine biosynthetic process	Histone methylation protein DOT1
Cluster-10499.0	K21026 acetylajmaline esterase [EC:3.1.1.80] | (RefSeq) GDSL esterase/lipase At1g28570 (A)	GDSL esterase/lipase At1g28570 [Brassica napus]	RecName: Full=GDSL esterase/lipase At1g28580; EC=3.1.1.-; AltName: Full=Extracellular lipase At1g28580; Flags: Precursor;	SubName: Full=BnaA07g08260D protein {ECO:0000313|EMBL:CDY15655.1};	--	GO:0005576,extracellular region; GO:0005773,vacuole; GO:0016788,hydrolase activity, acting on ester bonds; GO:0016042,lipid catabolic process	GDSL-like Lipase/Acylhydrolase
Cluster-105.0	--	PREDICTED: transcription factor bHLH89 [Brassica oleracea var. oleracea]	RecName: Full=Transcription factor bHLH89; AltName: Full=Basic helix-loop-helix protein 89; Short=AtbHLH89; Short=bHLH 89; AltName: Full=Transcription factor EN 24; AltName: Full=bHLH transcription factor bHLH089;	SubName: Full=Uncharacterized protein {ECO:0000313|EnsemblPlants:Bo5g007310.1};	--	GO:0005634,nucleus; GO:0003677,DNA binding; GO:0003700,DNA-binding transcription factor activity; GO:0046983,protein dimerization activity; GO:0048658,anther wall tapetum development; GO:0052543,callose deposition in cell wall; GO:0009555,pollen development; GO:0006355,regulation of transcription, DNA-templated; GO:0006351,transcription, DNA-templated	--
Cluster-105.1	K13422 transcription factor MYC2 | (RefSeq) transcription factor MYC2-like (A)	PREDICTED: transcription factor bHLH89 [Brassica oleracea var. oleracea]	RecName: Full=Transcription factor bHLH89; AltName: Full=Basic helix-loop-helix protein 89; Short=AtbHLH89; Short=bHLH 89; AltName: Full=Transcription factor EN 24; AltName: Full=bHLH transcription factor bHLH089;	SubName: Full=Uncharacterized protein {ECO:0000313|EnsemblPlants:Bo5g007310.1};	--	GO:0005634,nucleus; GO:0003677,DNA binding; GO:0003700,DNA-binding transcription factor activity; GO:0046983,protein dimerization activity; GO:0048658,anther wall tapetum development; GO:0052543,callose deposition in cell wall; GO:0009555,pollen development; GO:0006355,regulation of transcription, DNA-templated; GO:0006351,transcription, DNA-templated	Helix-loop-helix DNA-binding domain
Cluster-1050.0	--	--	--	--	--	--	--
Cluster-10500.0	--	--	--	--	--	--	--
Cluster-10501.0	--	--	--	--	--	--	--
Cluster-10502.0	--	PREDICTED: GDSL esterase/lipase At5g45920-like [Raphanus sativus]	RecName: Full=GDSL esterase/lipase At5g45920; EC=3.1.1.-;	SubName: Full=GDSL esterase/lipase {ECO:0000313|EMBL:JAU39751.1}; Flags: Fragment;	Isoamyl acetate-hydrolyzing esterase	GO:0016788,hydrolase activity, acting on ester bonds; GO:0016042,lipid catabolic process	--
Cluster-10503.0	--	PREDICTED: uncharacterized protein LOC106321872 [Brassica oleracea var. oleracea]	--	SubName: Full=Uncharacterized protein {ECO:0000313|EnsemblPlants:Bo03447s010.1};	--	--	Protein of unknown function (DUF1223)
Cluster-10504.0	K14411 RNA-binding protein Musashi | (RefSeq) heterogeneous nuclear ribonucleoprotein 1 (A)	PREDICTED: uncharacterized protein LOC106333132 isoform X1 [Brassica oleracea var. oleracea]	--	SubName: Full=Uncharacterized protein {ECO:0000313|EnsemblPlants:Bo3g170790.1};	FOG: Reverse transcriptase	--	--
Cluster-10505.0	K20393 PRA1 family protein 3 | (RefSeq) hypothetical protein (A)	uncharacterized protein LOC106447531 [Brassica napus]	--	SubName: Full=Uncharacterized protein {ECO:0000313|EnsemblPlants:Bo4g190070.1};	--	--	--
Cluster-10506.0	--	--	--	--	--	--	--
Cluster-10507.0	K13415 protein brassinosteroid insensitive 1 [EC:2.7.10.1 2.7.11.1] | (RefSeq) uncharacterized LOC103401427 (A)	squamosa promoter-binding-like protein 5 [Brassica napus]	RecName: Full=Squamosa promoter-binding-like protein 5;	SubName: Full=BnaC01g36290D protein {ECO:0000313|EMBL:CDY32310.1};	--	GO:0005737,cytoplasm; GO:0005634,nucleus; GO:0003677,DNA binding; GO:0003700,DNA-binding transcription factor activity; GO:0046872,metal ion binding; GO:0006355,regulation of transcription, DNA-templated; GO:0010321,regulation of vegetative phase change; GO:0006351,transcription, DNA-templated	SBP domain
Cluster-10508.0	K01599 uroporphyrinogen decarboxylase [EC:4.1.1.37] | (RefSeq) uroporphyrinogen decarboxylase 1, chloroplastic-like (A)	uroporphyrinogen decarboxylase 1, chloroplastic-like [Brassica napus]	RecName: Full=Uroporphyrinogen decarboxylase 1, chloroplastic; Short=UPD1; Short=URO-D1; EC=4.1.1.37; Flags: Precursor;	SubName: Full=Uncharacterized protein {ECO:0000313|EnsemblPlants:Bo3g066490.1};	Uroporphyrinogen decarboxylase	GO:0009507,chloroplast; GO:0009570,chloroplast stroma; GO:0005829,cytosol; GO:0004853,uroporphyrinogen decarboxylase activity; GO:0015995,chlorophyll biosynthetic process; GO:0006783,heme biosynthetic process; GO:0006782,protoporphyrinogen IX biosynthetic process; GO:0046686,response to cadmium ion	Uroporphyrinogen decarboxylase (URO-D)
Cluster-10509.0	K13425 WRKY transcription factor 22 | (RefSeq) WRKY transcription factor 22-like (A)	probable WRKY transcription factor 74 [Brassica napus]	RecName: Full=Probable WRKY transcription factor 39; AltName: Full=WRKY DNA-binding protein 39;	SubName: Full=Uncharacterized protein {ECO:0000313|EnsemblPlants:Bo2g151880.1};	--	GO:0005634,nucleus; GO:0005516,calmodulin binding; GO:0003700,DNA-binding transcription factor activity; GO:0043565,sequence-specific DNA binding; GO:0006351,transcription, DNA-templated	FLYWCH zinc finger domain
Cluster-10509.1	K13425 WRKY transcription factor 22 | (RefSeq) WRKY transcription factor 22-like (A)	probable WRKY transcription factor 74 [Brassica napus]	RecName: Full=Probable WRKY transcription factor 74; AltName: Full=WRKY DNA-binding protein 74;	SubName: Full=Uncharacterized protein {ECO:0000313|EnsemblPlants:Bo2g151880.1};	--	GO:0005634,nucleus; GO:0005516,calmodulin binding; GO:0003700,DNA-binding transcription factor activity; GO:0043565,sequence-specific DNA binding; GO:0006351,transcription, DNA-templated	WRKY DNA -binding domain
Cluster-1051.0	--	--	--	--	--	--	--
Cluster-10510.0	K03232 elongation factor 1-beta | (RefSeq) uncharacterized LOC103865769 (A)	uncharacterized protein LOC111208071 [Brassica napus]	RecName: Full=S-protein homolog 30 {ECO:0000303|PubMed:10344198}; Flags: Precursor;	SubName: Full=BnaA10g29430D protein {ECO:0000313|EMBL:CDY52114.1};	--	GO:0005576,extracellular region; GO:0060320,rejection of self pollen	Reverse transcriptase-like
Cluster-10511.0	--	uncharacterized protein LOC106432134 [Brassica napus]	--	SubName: Full=Uncharacterized protein {ECO:0000313|EnsemblPlants:Bo9g163010.1};	--	--	--
Cluster-10513.0	K12823 ATP-dependent RNA helicase DDX5/DBP2 [EC:3.6.4.13] | (RefSeq) ATP-dependent RNA helicase DBP2, putative (A)	hypothetical protein M569_06950, partial [Genlisea aurea]	RecName: Full=DEAD-box ATP-dependent RNA helicase 46; EC=3.6.4.13;	SubName: Full=Uncharacterized protein {ECO:0000313|EMBL:EPS67824.1}; Flags: Fragment;	ATP-dependent RNA helicase	GO:0005737,cytoplasm; GO:0005730,nucleolus; GO:0005524,ATP binding; GO:0004004,ATP-dependent RNA helicase activity; GO:0003723,RNA binding; GO:0010501,RNA secondary structure unwinding	Helicase conserved C-terminal domain
Cluster-10514.0	--	--	--	--	--	--	--
Cluster-10515.0	--	--	--	--	--	--	--
Cluster-10516.0	--	--	--	--	--	--	--
Cluster-10517.0	--	--	--	--	--	--	--
Cluster-10519.0	--	PREDICTED: LOW QUALITY PROTEIN: transcription factor bHLH149-like [Brassica oleracea var. oleracea]	RecName: Full=Transcription factor bHLH149; AltName: Full=ATBS1 interacting factor 4; AltName: Full=Basic helix-loop-helix protein 149; Short=AtbHLH149; Short=bHLH 149; AltName: Full=Transcription factor EN 144; AltName: Full=bHLH transcription factor bHLH149;	SubName: Full=Uncharacterized protein {ECO:0000313|EnsemblPlants:Bra018572.1-P};	--	GO:0005634,nucleus; GO:0003677,DNA binding; GO:0003700,DNA-binding transcription factor activity; GO:0046983,protein dimerization activity; GO:0006351,transcription, DNA-templated	--
Cluster-1052.0	--	BnaCnng22640D [Brassica napus]	--	SubName: Full=BnaCnng22640D protein {ECO:0000313|EMBL:CDY52579.1};	--	GO:0005622,intracellular; GO:0046872,metal ion binding; GO:0035556,intracellular signal transduction	Putative zinc-RING and/or ribbon
Cluster-10520.0	K22038 volume-regulated anion channel | (RefSeq) disease resistance protein (TIR-NBS-LRR class) (A)	TMV resistance protein N-like [Brassica napus]	RecName: Full=Disease resistance protein CHS1 {ECO:0000303|PubMed:16667557}; AltName: Full=Protein CHILLING SENSITIVE 1 {ECO:0000303|PubMed:16667557};	SubName: Full=Uncharacterized protein {ECO:0000313|EnsemblPlants:Bo6g116370.1};	--	GO:0005737,cytoplasm; GO:0005634,nucleus; GO:0043531,ADP binding; GO:0046713,borate transport; GO:0006952,defense response; GO:0007165,signal transduction	AAA ATPase domain
Cluster-10522.0	K01057 6-phosphogluconolactonase [EC:3.1.1.31] | (RefSeq) hypothetical protein (A)	6-phosphogluconolactonase [Klebsormidium nitens]	RecName: Full=Probable 6-phosphogluconolactonase 4, chloroplastic; Short=6PGL 4; EC=3.1.1.31; Flags: Precursor;	SubName: Full=6-phosphogluconolactonase {ECO:0000313|EMBL:GAQ91586.1};	6-phosphogluconolactonase - like protein	GO:0009507,chloroplast; GO:0005737,cytoplasm; GO:0017057,6-phosphogluconolactonase activity; GO:0005975,carbohydrate metabolic process; GO:0009051,pentose-phosphate shunt, oxidative branch	Glucosamine-6-phosphate isomerases/6-phosphogluconolactonase
Cluster-10523.0	K02210 DNA replication licensing factor MCM7 [EC:3.6.4.12] | (RefSeq) DNA replication licensing factor MCM7 (A)	PREDICTED: DNA replication licensing factor MCM7-like, partial [Raphanus sativus]	RecName: Full=DNA replication licensing factor MCM7; EC=3.6.4.12; AltName: Full=Minichromosome maintenance protein 7; Short=AtMCM7; AltName: Full=Protein PROLIFERA;	RecName: Full=DNA helicase {ECO:0000256|SAAS:SAAS00536514}; EC=3.6.4.12 {ECO:0000256|SAAS:SAAS00536514};	DNA replication licensing factor, MCM7 component	GO:0005737,cytoplasm; GO:0042555,MCM complex; GO:0005634,nucleus; GO:0000347,THO complex; GO:0005524,ATP binding; GO:0003677,DNA binding; GO:0003678,DNA helicase activity; GO:0046872,metal ion binding; GO:0007049,cell cycle; GO:0006270,DNA replication initiation; GO:0006268,DNA unwinding involved in DNA replication; GO:0006355,regulation of transcription, DNA-templated; GO:0010182,sugar mediated …	MCM OB domain
Cluster-10524.0	K13456 RPM1-interacting protein 4 | (RefSeq) hypothetical protein (A)	PREDICTED: RPM1-interacting protein 4-like isoform X2 [Gossypium hirsutum]	RecName: Full=RPM1-interacting protein 4;	SubName: Full=Uncharacterized protein {ECO:0000313|EnsemblPlants:Bo7g030470.1};	--	GO:0012505,endomembrane system; GO:0019897,extrinsic component of plasma membrane; GO:0016020,membrane; GO:0005886,plasma membrane; GO:0010204,defense response signaling pathway, resistance gene-independent; GO:0009816,defense response to bacterium, incompatible interaction; GO:0034051,negative regulation of plant-type hypersensitive response; GO:0009626,plant-type hypersensitive response; GO:000…	Cleavage site for pathogenic type III effector avirulence factor Avr
Cluster-10524.2	K13456 RPM1-interacting protein 4 | (RefSeq) hypothetical protein (A)	PREDICTED: RPM1-interacting protein 4-like isoform X2 [Gossypium hirsutum]	RecName: Full=RPM1-interacting protein 4;	SubName: Full=Uncharacterized protein {ECO:0000313|EnsemblPlants:Bo7g030470.1};	--	GO:0012505,endomembrane system; GO:0019897,extrinsic component of plasma membrane; GO:0016020,membrane; GO:0005886,plasma membrane; GO:0010204,defense response signaling pathway, resistance gene-independent; GO:0009816,defense response to bacterium, incompatible interaction; GO:0034051,negative regulation of plant-type hypersensitive response; GO:0009626,plant-type hypersensitive response; GO:000…	Cleavage site for pathogenic type III effector avirulence factor Avr
Cluster-10524.3	K13456 RPM1-interacting protein 4 | (RefSeq) RPM1-interacting protein 4-like (A)	PREDICTED: RPM1-interacting protein 4-like isoform X1 [Gossypium arboreum]	RecName: Full=RPM1-interacting protein 4;	SubName: Full=Uncharacterized protein {ECO:0000313|EnsemblPlants:Bo7g030470.1};	--	GO:0012505,endomembrane system; GO:0019897,extrinsic component of plasma membrane; GO:0016020,membrane; GO:0005886,plasma membrane; GO:0010204,defense response signaling pathway, resistance gene-independent; GO:0009816,defense response to bacterium, incompatible interaction; GO:0034051,negative regulation of plant-type hypersensitive response; GO:0009626,plant-type hypersensitive response; GO:000…	Cleavage site for pathogenic type III effector avirulence factor Avr
Cluster-10524.4	K03046 DNA-directed RNA polymerase subunit beta' [EC:2.7.7.6] | (RefSeq) rpoC2, BRNAC_p011; RNA polymerase beta'' subunit (A)	RecName: Full=DNA-directed RNA polymerase subunit beta''; AltName: Full=PEP; AltName: Full=Plastid-encoded RNA polymerase subunit beta''; Short=RNA polymerase subunit beta'' CAB48415.2 RNA polymerase A beta prime prime subunit (chloroplast) [Sinapis alba]	RecName: Full=DNA-directed RNA polymerase subunit beta''; EC=2.7.7.6; AltName: Full=PEP; AltName: Full=Plastid-encoded RNA polymerase subunit beta''; Short=RNA polymerase subunit beta'';	RecName: Full=DNA-directed RNA polymerase subunit beta'' {ECO:0000256|HAMAP-Rule:MF_01324}; EC=2.7.7.6 {ECO:0000256|HAMAP-Rule:MF_01324}; AltName: Full=PEP {ECO:0000256|HAMAP-Rule:MF_01324}; AltName: Full=Plastid-encoded RNA polymerase subunit beta'' {ECO:0000256|HAMAP-Rule:MF_01324}; Short=RNA polymerase subunit beta'' {ECO:0000256|HAMAP-Rule:MF_01324};	--	GO:0009507,chloroplast; GO:0003677,DNA binding; GO:0003899,DNA-directed 5'-3' RNA polymerase activity; GO:0006351,transcription, DNA-templated	--
Cluster-10524.5	--	--	--	SubName: Full=Uncharacterized protein {ECO:0000313|EnsemblPlants:Bo7g030470.1};	--	--	--
Cluster-10525.0	--	uncharacterized protein LOC106359269 [Brassica napus]	--	SubName: Full=Uncharacterized protein {ECO:0000313|EnsemblPlants:Bo7g030470.1};	--	--	--
Cluster-10526.0	--	uncharacterized protein LOC106385871 [Brassica napus]	--	SubName: Full=Uncharacterized protein {ECO:0000313|EnsemblPlants:Bra020252.1-P};	--	--	--
Cluster-10527.0	--	uncharacterized protein LOC106430494 [Brassica napus]	--	SubName: Full=Uncharacterized protein {ECO:0000313|EnsemblPlants:Bo2g024940.1};	--	--	--
Cluster-10528.0	--	BnaC02g43250D [Brassica napus]	--	SubName: Full=Uncharacterized protein {ECO:0000313|EnsemblPlants:Bo2g166360.1};	--	GO:0005739,mitochondrion; GO:0005777,peroxisome; GO:0000964,mitochondrial RNA 5'-end processing; GO:0010468,regulation of gene expression	--
Cluster-10529.0	--	--	--	--	--	--	--
Cluster-1053.0	K04733 interleukin-1 receptor-associated kinase 4 [EC:2.7.11.1] | (RefSeq) LEAF RUST 10 DISEASE-RESISTANCE LOCUS RECEPTOR-LIKE PROTEIN KINASE-like 1.4 isoform X2 (A)	PREDICTED: LEAF RUST 10 DISEASE-RESISTANCE LOCUS RECEPTOR-LIKE PROTEIN KINASE-like 1.4 [Brassica rapa]	RecName: Full=LEAF RUST 10 DISEASE-RESISTANCE LOCUS RECEPTOR-LIKE PROTEIN KINASE-like 2.7 {ECO:0000303|PubMed:12805585}; EC=2.7.11.1 {ECO:0000255|PROSITE-ProRule:PRU00159}; AltName: Full=Probable receptor-like serine/threonine-protein kinase LRK10L-2.7 {ECO:0000305}; Flags: Precursor;	SubName: Full=BnaC06g27850D protein {ECO:0000313|EMBL:CDY52892.1};	Serine/threonine protein kinase	GO:0016021,integral component of membrane; GO:0005524,ATP binding; GO:0030247,polysaccharide binding; GO:0004674,protein serine/threonine kinase activity	Wall-associated receptor kinase C-terminal
Cluster-10530.0	K01379 cathepsin D [EC:3.4.23.5] | (RefSeq) aspartic proteinase oryzasin-1-like (A)	aspartic proteinase oryzasin-1-like [Brassica napus]	RecName: Full=Phytepsin; EC=3.4.23.40; AltName: Full=Aspartic proteinase; Contains: RecName: Full=Phytepsin 32 kDa subunit; Contains: RecName: Full=Phytepsin 29 kDa subunit; Contains: RecName: Full=Phytepsin 16 kDa subunit; Contains: RecName: Full=Phytepsin 11 kDa subunit; Flags: Precursor;	SubName: Full=Uncharacterized protein {ECO:0000313|EnsemblPlants:Bo8g087040.1};	Aspartyl protease	GO:0005773,vacuole; GO:0004190,aspartic-type endopeptidase activity; GO:0006629,lipid metabolic process	Xylanase inhibitor N-terminal
Cluster-10531.0	K22069 LYR motif-containing protein 4 | (RefSeq) uncharacterized protein LOC111009499 (A)	PREDICTED: uncharacterized protein LOC108810596 isoform X1 [Raphanus sativus]	--	SubName: Full=Uncharacterized protein {ECO:0000313|EnsemblPlants:Bo1g121540.1};	--	--	--
Cluster-10532.0	K14492 two-component response regulator ARR-A family | (RefSeq) two-component response regulator ARR17-like isoform X1 (A)	PREDICTED: two-component response regulator ARR17 isoform X1 [Brassica rapa]	RecName: Full=Two-component response regulator ARR17;	SubName: Full=Uncharacterized protein {ECO:0000313|EnsemblPlants:Bo4g114060.1};	GATA-4/5/6 transcription factors	GO:0005634,nucleus; GO:0000156,phosphorelay response regulator activity; GO:0009736,cytokinin-activated signaling pathway; GO:0006355,regulation of transcription, DNA-templated; GO:0006351,transcription, DNA-templated	Response regulator receiver domain
Cluster-10533.0	--	--	--	--	--	--	--
Cluster-10536.0	--	--	--	--	Adenylosuccinate lyase	--	Adenylosuccinate lyase C-terminus
Cluster-10537.0	K14209 solute carrier family 36 (proton-coupled amino acid transporter) | (RefSeq) lysine histidine transporter-like 8 (A)	BnaC05g25570D [Brassica napus]	RecName: Full=Lysine histidine transporter-like 8; AltName: Full=Amino acid transporter-like protein 1;	SubName: Full=BnaC05g25570D protein {ECO:0000313|EMBL:CDY25678.1};	Amino acid transporters	GO:0016021,integral component of membrane; GO:0005886,plasma membrane; GO:0015171,amino acid transmembrane transporter activity; GO:0003333,amino acid transmembrane transport	Transmembrane amino acid transporter protein
Cluster-10538.0	--	--	--	--	--	--	--
Cluster-10539.0	K09588 cytochrome P450 family 90 subfamily A polypeptide 1 [EC:1.14.-.-] | (RefSeq) cytochrome P450 90A1 (A)	cytochrome P450 90A1 [Brassica napus]	RecName: Full=Cytochrome P450 90A1; EC=1.14.-.-;	SubName: Full=Uncharacterized protein {ECO:0000313|EnsemblPlants:Bo3g003460.1};	Cytochrome P450 CYP4/CYP19/CYP26 subfamilies	GO:0016021,integral component of membrane; GO:0020037,heme binding; GO:0005506,iron ion binding; GO:0004497,monooxygenase activity; GO:0016705,oxidoreductase activity, acting on paired donors, with incorporation or reduction of molecular oxygen; GO:0048657,anther wall tapetum cell differentiation; GO:0016132,brassinosteroid biosynthetic process; GO:0010268,brassinosteroid homeostasis; GO:0010584,…	--
Cluster-1054.0	K01180 endo-1,3(4)-beta-glucanase [EC:3.2.1.6] | (RefSeq) LOW QUALITY PROTEIN: endo-1,3(4)-beta-glucanase 2-like (A)	PREDICTED: LOW QUALITY PROTEIN: endo-1,3(4)-beta-glucanase 2-like [Brassica oleracea var. oleracea]	--	SubName: Full=Uncharacterized protein {ECO:0000313|EnsemblPlants:Bo2g012840.1};	Predicted endo-1,3-beta-glucanase	GO:0052861,glucan endo-1,3-beta-glucanase activity, C-3 substituted reducing group	Glycosyl hydrolase family 81 C-terminal domain
Cluster-10540.0	--	--	--	--	--	--	--
Cluster-10541.0	--	uncharacterized protein At3g43530-like [Brassica napus]	--	SubName: Full=BnaCnng46050D protein {ECO:0000313|EMBL:CDY65212.1};	--	--	--
Cluster-10542.0	K00799 glutathione S-transferase [EC:2.5.1.18] | (RefSeq) uncharacterized protein LOC106406178 (A)	uncharacterized protein LOC106350466 [Brassica napus]	--	SubName: Full=Uncharacterized protein T15F17.k {ECO:0000313|EMBL:AAF67379.1};	--	GO:0003676,nucleic acid binding; GO:0008270,zinc ion binding	gag-polypeptide of LTR copia-type
Cluster-10543.0	K02962 small subunit ribosomal protein S17e | (RefSeq) 40S ribosomal protein S17 (A)	40s ribosomal protein s17 [Quercus suber]	RecName: Full=40S ribosomal protein S17;	SubName: Full=Predicted protein {ECO:0000313|EMBL:BAK07272.1};	40S ribosomal protein S17	GO:0022627,cytosolic small ribosomal subunit; GO:0003735,structural constituent of ribosome; GO:0000028,ribosomal small subunit assembly; GO:0006412,translation	Ribosomal S17
Cluster-10544.0	K14329 agmatine coumaroyltransferase [EC:2.3.1.64 2.3.1.-] | (RefSeq) AACT1; anthocyanin 5-aromatic acyltransferase 1 (A)	PREDICTED: BAHD acyltransferase At3g29680-like [Brassica oleracea var. oleracea]	RecName: Full=BAHD acyltransferase At3g29680; EC=2.3.1.-; AltName: Full=Probable anthocyanin acyltransferase;	SubName: Full=Uncharacterized protein {ECO:0000313|EnsemblPlants:Bo2g149340.1};	--	GO:0016747,transferase activity, transferring acyl groups other than amino-acyl groups	Transferase family
Cluster-10545.0	K14329 agmatine coumaroyltransferase [EC:2.3.1.64 2.3.1.-] | (RefSeq) AACT1; anthocyanin 5-aromatic acyltransferase 1 (A)	PREDICTED: BAHD acyltransferase At3g29680-like [Brassica oleracea var. oleracea]	RecName: Full=BAHD acyltransferase At3g29680; EC=2.3.1.-; AltName: Full=Probable anthocyanin acyltransferase;	SubName: Full=Uncharacterized protein {ECO:0000313|EnsemblPlants:Bo2g149340.1};	--	GO:0016747,transferase activity, transferring acyl groups other than amino-acyl groups	Transferase family
Cluster-10546.0	--	--	--	--	--	--	--
Cluster-10547.0	--	uncharacterized protein LOC111205638 [Brassica napus]	--	SubName: Full=Uncharacterized protein {ECO:0000313|EnsemblPlants:Bra033841.1-P};	FOG: Transposon-encoded proteins with TYA, reverse transcriptase, integrase domains in various combinations	--	--
Cluster-10548.0	K20393 PRA1 family protein 3 | (RefSeq) hypothetical protein (A)	uncharacterized protein LOC106447531 [Brassica napus]	--	SubName: Full=Uncharacterized protein {ECO:0000313|EnsemblPlants:Bra017007.1-P};	--	GO:0046872,metal ion binding	Phorbol esters/diacylglycerol binding domain (C1 domain)
Cluster-10549.0	K02915 large subunit ribosomal protein L34e | (RefSeq) 60S ribosomal protein L34-A-like (A)	60s ribosomal protein l34-b [Quercus suber]	RecName: Full=60S ribosomal protein L34;	SubName: Full=60S ribosomal protein L34-B {ECO:0000313|EMBL:JAT65147.1};	60s ribosomal protein L34	GO:0005840,ribosome; GO:0003735,structural constituent of ribosome; GO:0006412,translation	Ribosomal protein L34e
Cluster-1055.0	--	--	--	--	--	--	--
Cluster-10550.0	--	--	--	--	--	--	--
Cluster-10551.0	--	--	--	SubName: Full=Uncharacterized protein {ECO:0000313|EnsemblPlants:Bra001621.1-P};	--	--	--
Cluster-10552.0	--	PREDICTED: uncharacterized protein LOC106311010 [Brassica oleracea var. oleracea]	--	SubName: Full=BnaC03g48170D protein {ECO:0000313|EMBL:CDY07805.1};	--	--	Domain of unknown function (DUF4228)
Cluster-10553.0	K01759 lactoylglutathione lyase [EC:4.4.1.5] | (RefSeq) uncharacterized protein LOC108456367 isoform X1 (A)	hypothetical protein AXX17_AT3G07130 [Arabidopsis thaliana]	--	SubName: Full=Uncharacterized protein {ECO:0000313|EnsemblPlants:Bo5g141760.1}; Flags: Fragment;	--	--	--
Cluster-10554.0	--	protein BIG GRAIN 1-like A [Brassica napus]	RecName: Full=Protein BIG GRAIN 1-like A {ECO:0000305};	SubName: Full=BnaC01g37330D protein {ECO:0000313|EMBL:CDY33260.1};	--	GO:0005886,plasma membrane; GO:0060918,auxin transport; GO:0009734,auxin-activated signaling pathway; GO:0010929,positive regulation of auxin mediated signaling pathway	--
Cluster-10555.0	--	--	--	--	--	--	--
Cluster-10557.0	K00430 peroxidase [EC:1.11.1.7] | (RefSeq) peroxidase 20 (A)	PREDICTED: peroxidase 20 [Brassica oleracea var. oleracea]	RecName: Full=Peroxidase 20; Short=Atperox P20; EC=1.11.1.7; AltName: Full=ATP28a; Flags: Precursor;	RecName: Full=Peroxidase {ECO:0000256|RuleBase:RU362060, ECO:0000256|SAAS:SAAS00709852}; EC=1.11.1.7 {ECO:0000256|RuleBase:RU362060, ECO:0000256|SAAS:SAAS00709852};	--	GO:0005576,extracellular region; GO:0020037,heme binding; GO:0046872,metal ion binding; GO:0004601,peroxidase activity; GO:0042744,hydrogen peroxide catabolic process; GO:0006979,response to oxidative stress	Peroxidase
Cluster-10558.0	K03549 KUP system potassium uptake protein | (RefSeq) potassium transporter 19-like (A)	uncharacterized protein LOC111203222 [Brassica napus]	--	SubName: Full=Putative transposon protein {ECO:0000313|EMBL:AAD29773.1};	--	--	Transposase-associated domain
Cluster-10559.0	--	PREDICTED: CASP-like protein 1C1 [Brassica rapa]	RecName: Full=CASP-like protein 1C1; Short=AlCASPL1C1;	RecName: Full=CASP-like protein {ECO:0000256|RuleBase:RU361233}; Flags: Fragment;	--	GO:0016021,integral component of membrane; GO:0005886,plasma membrane	Domain of unknown function (DUF588)
Cluster-1056.0	--	--	--	--	--	--	--
Cluster-10560.0	K19600 tubby-related protein 1 | (RefSeq) tubby-like protein 8 (A)	PREDICTED: tubby-like protein 8 [Brassica oleracea var. oleracea]	RecName: Full=Tubby-like protein 8; Short=AtTLP8;	SubName: Full=Uncharacterized protein {ECO:0000313|EnsemblPlants:Bo5g021530.1};	Tub family proteins	GO:0035091,phosphatidylinositol binding	Domain of unknown function (DUF3527)
Cluster-10561.0	K20715 phototropin [EC:2.7.11.1] | (RefSeq) phototropin-2 (A)	PREDICTED: protein kinase PINOID-like [Brassica oleracea var. oleracea]	RecName: Full=Protein kinase PINOID; EC=2.7.11.1; AltName: Full=Protein kinase ABRUPTUS;	SubName: Full=Uncharacterized protein {ECO:0000313|EnsemblPlants:Bo4g182790.1};	Putative serine/threonine protein kinase	GO:0009986,cell surface; GO:0005737,cytoplasm; GO:0005829,cytosol; GO:0005634,nucleus; GO:0005886,plasma membrane; GO:0005524,ATP binding; GO:0016301,kinase activity; GO:0004672,protein kinase activity; GO:0004674,protein serine/threonine kinase activity; GO:0009926,auxin polar transport; GO:0009734,auxin-activated signaling pathway; GO:0048825,cotyledon development; GO:0035556,intracellular sign…	Protein tyrosine kinase
Cluster-10562.0	--	BnaC05g23290D [Brassica napus]	--	SubName: Full=Uncharacterized protein {ECO:0000313|EnsemblPlants:Bo5g062920.1};	--	GO:0016021,integral component of membrane	--
Cluster-10564.0	--	--	--	--	--	--	--
Cluster-10565.0	--	PREDICTED: calponin homology domain-containing protein DDB_G0272472 [Brassica oleracea var. oleracea]	--	SubName: Full=Uncharacterized protein {ECO:0000313|EnsemblPlants:Bo8g011100.1};	--	--	Protein of unknown function (DUF1679)
Cluster-10566.0	--	PREDICTED: uncharacterized protein LOC106307435 isoform X1 [Brassica oleracea var. oleracea]	--	SubName: Full=Uncharacterized protein {ECO:0000313|EMBL:ESQ36238.1};	--	GO:0008270,zinc ion binding	--
Cluster-10567.0	K21374 7-deoxyloganetin glucosyltransferase [EC:2.4.1.324] | (RefSeq) 7-deoxyloganetin glucosyltransferase-like (A)	PREDICTED: uncharacterized protein At4g04775-like [Brassica oleracea var. oleracea]	RecName: Full=Uncharacterized protein At4g04775;	SubName: Full=Uncharacterized protein {ECO:0000313|EnsemblPlants:Bo5g123040.1};	--	GO:0016592,mediator complex; GO:0001104,NA	GRF zinc finger
Cluster-10568.0	K08675 ATP-dependent Lon protease [EC:3.4.21.53] | (RefSeq) uncharacterized protein LOC106377651 (A)	meiosis-specific protein ASY2-like [Brassica napus]	RecName: Full=Meiosis-specific protein ASY2 {ECO:0000305}; AltName: Full=Protein ASYNAPTIC 2 {ECO:0000305};	SubName: Full=Uncharacterized protein {ECO:0000313|EnsemblPlants:Bra038433.1-P};	--	GO:0005694,chromosome; GO:0005634,nucleus; GO:0007130,synaptonemal complex assembly	--
Cluster-1057.0	K03676 glutaredoxin 3 | (RefSeq) glutaredoxin-C9-like (A)	PREDICTED: monothiol glutaredoxin-S13-like [Brassica oleracea var. oleracea]	RecName: Full=Monothiol glutaredoxin-S13; Short=AtGrxS13; AltName: Full=Protein ROXY 18;	SubName: Full=Uncharacterized protein {ECO:0000313|EnsemblPlants:Bo8g115890.1};	Glutaredoxin and related proteins	GO:0005737,cytoplasm; GO:0005634,nucleus; GO:0051537,2 iron, 2 sulfur cluster binding; GO:0009055,electron transfer activity; GO:0046872,metal ion binding; GO:0015035,protein disulfide oxidoreductase activity; GO:0045454,cell redox homeostasis; GO:0050832,defense response to fungus; GO:0009735,response to cytokinin; GO:0080183,response to photooxidative stress	Glutaredoxin
Cluster-10570.0	K18160 NADH dehydrogenase [ubiquinone] 1 alpha subcomplex assembly factor 2 | (RefSeq) mimitin, mitochondrial-like isoform X1 (A)	BnaC01g19130D [Brassica napus]	--	RecName: Full=NADH dehydrogenase [ubiquinone] 1 alpha subcomplex subunit 12 {ECO:0000256|RuleBase:RU363103};	--	GO:0005743,mitochondrial inner membrane; GO:0070469,respiratory chain; GO:0009055,electron transfer activity; GO:0008137,NADH dehydrogenase (ubiquinone) activity	NADH ubiquinone oxidoreductase subunit NDUFA12
Cluster-10571.0	K09422 transcription factor MYB, plant | (RefSeq) myb-related protein Hv1 (A)	PREDICTED: myb-related protein Hv1 [Brassica oleracea var. oleracea]	RecName: Full=Transcription factor MYB106 {ECO:0000305}; AltName: Full=Myb-related protein 106 {ECO:0000303|PubMed:11597504}; Short=AtMYB106 {ECO:0000303|PubMed:11597504}; AltName: Full=Transcription factor NOEK {ECO:0000303|PubMed:18805951};	SubName: Full=Uncharacterized protein {ECO:0000313|EnsemblPlants:Bo5g156410.1};	Transcription factor, Myb superfamily	GO:0005634,nucleus; GO:0003677,DNA binding; GO:0000902,cell morphogenesis; GO:0035017,cuticle pattern formation; GO:1901957,regulation of cutin biosynthetic process; GO:0006355,regulation of transcription, DNA-templated; GO:0006351,transcription, DNA-templated; GO:0010091,trichome branching	Myb-like DNA-binding domain
Cluster-10571.1	K09422 transcription factor MYB, plant | (RefSeq) transcription factor MYB106-like (A)	transcription factor MYB106-like [Brassica napus]	RecName: Full=Transcription factor MYB106 {ECO:0000305}; AltName: Full=Myb-related protein 106 {ECO:0000303|PubMed:11597504}; Short=AtMYB106 {ECO:0000303|PubMed:11597504}; AltName: Full=Transcription factor NOEK {ECO:0000303|PubMed:18805951};	SubName: Full=Uncharacterized protein {ECO:0000313|EnsemblPlants:Bo1g157620.1};	Transcription factor, Myb superfamily	GO:0005634,nucleus; GO:0003677,DNA binding; GO:0000902,cell morphogenesis; GO:0035017,cuticle pattern formation; GO:1901957,regulation of cutin biosynthetic process; GO:0006355,regulation of transcription, DNA-templated; GO:0006351,transcription, DNA-templated; GO:0010091,trichome branching	Myb-like DNA-binding domain
Cluster-10572.0	--	--	--	--	--	--	--
Cluster-10573.0	K01244 5'-methylthioadenosine nucleosidase [EC:3.2.2.16] | (RefSeq) 5'-methylthioadenosine/S-adenosylhomocysteine nucleosidase 1-like (A)	PREDICTED: 5'-methylthioadenosine/S-adenosylhomocysteine nucleosidase 1 [Brassica rapa]	RecName: Full=5'-methylthioadenosine/S-adenosylhomocysteine nucleosidase 1; Short=AtMTN1; EC=3.2.2.9; AltName: Full=5'-methylthioadenosine nucleosidase; Short=MTA nucleosidase; AltName: Full=MTA/SAH nucleosidase 1; Short=AtMTAN1; AltName: Full=S-adenosylhomocysteine nucleosidase; Short=AdoHcy nucleosidase; Short=SAH nucleosidase; Short=SRH nucleosidase;	SubName: Full=Uncharacterized protein {ECO:0000313|EnsemblPlants:Bra010725.1-P};	--	GO:0005829,cytosol; GO:0005886,plasma membrane; GO:0008782,adenosylhomocysteine nucleosidase activity; GO:0008930,methylthioadenosine nucleosidase activity; GO:0019509,L-methionine salvage from methylthioadenosine; GO:0009116,nucleoside metabolic process; GO:0010087,phloem or xylem histogenesis; GO:0000003,reproduction	Phosphorylase superfamily
Cluster-10577.0	--	--	--	--	--	--	--
Cluster-10578.0	--	hypothetical protein BVRB_024720, partial [Beta vulgaris subsp. vulgaris]	--	SubName: Full=Uncharacterized protein {ECO:0000313|EMBL:KMS94108.1}; Flags: Fragment;	--	GO:0016884,carbon-nitrogen ligase activity, with glutamine as amido-N-donor; GO:0003677,DNA binding; GO:0003896,DNA primase activity; GO:0008270,zinc ion binding	CHC2 zinc finger
Cluster-10579.0	--	uncharacterized protein LOC106418183 [Brassica napus]	--	--	--	--	--
Cluster-1058.0	K00975 glucose-1-phosphate adenylyltransferase [EC:2.7.7.27] | (RefSeq) inactive glucose-1-phosphate adenylyltransferase small subunit 2, chloroplastic isoform X1 (A)	PREDICTED: inactive glucose-1-phosphate adenylyltransferase small subunit 2, chloroplastic isoform X2 [Brassica oleracea var. oleracea]	RecName: Full=Inactive glucose-1-phosphate adenylyltransferase small subunit 2, chloroplastic {ECO:0000303|PubMed:12748181}; AltName: Full=ADP-Glc pyrophosphorylase small subunit-like {ECO:0000303|PubMed:15347792}; AltName: Full=ADP-glucose pyrophosphorylase small subunit 2 {ECO:0000303|PubMed:12748181}; Short=ApS2 {ECO:0000303|PubMed:12748181}; Flags: Precursor;	SubName: Full=BnaC05g03730D protein {ECO:0000313|EMBL:CDY10130.1};	GDP-mannose pyrophosphorylase/mannose-1-phosphate guanylyltransferase	GO:0009507,chloroplast; GO:0005524,ATP binding; GO:0008878,glucose-1-phosphate adenylyltransferase activity; GO:0005978,glycogen biosynthetic process	--
Cluster-10580.0	--	--	--	--	--	--	--
Cluster-10581.0	--	glycerophosphodiester phosphodiesterase GDPDL4 [Brassica napus]	RecName: Full=Glycerophosphodiester phosphodiesterase GDPDL4 {ECO:0000305}; EC=3.1.4.46 {ECO:0000250|UniProtKB:Q7Y208}; AltName: Full=Glycerophosphodiester phosphodiesterase-like 4 {ECO:0000303|PubMed:21323773}; Short=ATGDPDL4 {ECO:0000303|PubMed:21323773}; AltName: Full=Glycerophosphodiesterase-like 1 {ECO:0000303|PubMed:18718934}; AltName: Full=Protein SHV3-LIKE 1 {ECO:0000303|PubMed:18718934};…	SubName: Full=BnaA03g11400D protein {ECO:0000313|EMBL:CDY36746.1};	Glycerophosphoryl diester phosphodiesterase	GO:0031225,anchored component of membrane; GO:0046658,anchored component of plasma membrane; GO:0005886,plasma membrane; GO:0009506,plasmodesma; GO:0008889,glycerophosphodiester phosphodiesterase activity; GO:0006071,glycerol metabolic process; GO:0010442,guard cell morphogenesis; GO:0006629,lipid metabolic process; GO:0052541,plant-type cell wall cellulose metabolic process; GO:0010026,trichome …	--
Cluster-10582.0	K04733 interleukin-1 receptor-associated kinase 4 [EC:2.7.11.1] | (RefSeq) receptor-like cytosolic serine/threonine-protein kinase RBK2 (A)	PREDICTED: receptor-like cytosolic serine/threonine-protein kinase RBK2 [Brassica oleracea var. oleracea]	RecName: Full=Receptor-like cytosolic serine/threonine-protein kinase RBK2; EC=2.7.11.1; AltName: Full=Protein ROP BINDING PROTEIN KINASES 2;	SubName: Full=Uncharacterized protein {ECO:0000313|EnsemblPlants:Bo5g146650.1};	Serine/threonine protein kinase	GO:0005737,cytoplasm; GO:0005634,nucleus; GO:0005886,plasma membrane; GO:0005524,ATP binding; GO:0051020,GTPase binding; GO:0004675,transmembrane receptor protein serine/threonine kinase activity; GO:0007166,cell surface receptor signaling pathway; GO:0006468,protein phosphorylation	Fungal protein kinase
Cluster-10584.0	--	BnaA09g43010D [Brassica napus]	--	SubName: Full=BnaA09g43010D protein {ECO:0000313|EMBL:CDY13799.1};	--	--	Spectrin like domain
Cluster-10585.0	--	--	--	--	--	--	--
Cluster-10586.0	K00665 fatty acid synthase, animal type [EC:2.3.1.85] | (RefSeq) hypothetical protein (A)	predicted protein [Hordeum vulgare subsp. vulgare]	--	SubName: Full=Uncharacterized protein {ECO:0000313|EMBL:GAX17765.1};	--	GO:0016021,integral component of membrane	Glycosyl hydrolase catalytic core
Cluster-10587.0	K02946 small subunit ribosomal protein S10 | (RefSeq) 40S ribosomal protein S10, mitochondrial-like (A)	PREDICTED: 40S ribosomal protein S10, mitochondrial-like [Brassica oleracea var. oleracea]	RecName: Full=40S ribosomal protein S10, mitochondrial; Flags: Precursor;	SubName: Full=Uncharacterized protein {ECO:0000313|EnsemblPlants:Bo3g080120.1};	--	GO:0005763,mitochondrial small ribosomal subunit; GO:0005739,mitochondrion; GO:0015935,small ribosomal subunit; GO:0003735,structural constituent of ribosome; GO:0006412,translation	Ribosomal protein S10p/S20e
Cluster-10588.0	K00658 2-oxoglutarate dehydrogenase E2 component (dihydrolipoamide succinyltransferase) [EC:2.3.1.61] | (RefSeq) dihydrolipoyllysine-residue succinyltransferase component of 2-oxoglutarate dehydrogenase complex, mitochondrial-like (A)	putative dihydrolipoyllysine-residue succinyltransferase component [Quercus suber]	RecName: Full=Dihydrolipoyllysine-residue succinyltransferase component of 2-oxoglutarate dehydrogenase complex 1, mitochondrial; EC=2.3.1.61; AltName: Full=2-oxoglutarate dehydrogenase complex component E2-1; Short=OGDC-E2-1; AltName: Full=Dihydrolipoamide succinyltransferase component of 2-oxoglutarate dehydrogenase complex 1; AltName: Full=E2K-1; Flags: Precursor;	SubName: Full=2-oxoacid dehydrogenases acyltransferase {ECO:0000313|EMBL:KDD74747.1};	Dihydrolipoamide succinyltransferase (2-oxoglutarate dehydrogenase, E2 subunit)	GO:0022626,cytosolic ribosome; GO:0005739,mitochondrion; GO:0045252,oxoglutarate dehydrogenase complex; GO:0004149,dihydrolipoyllysine-residue succinyltransferase activity; GO:0008270,zinc ion binding; GO:0033512,L-lysine catabolic process to acetyl-CoA via saccharopine; GO:0006979,response to oxidative stress; GO:0006099,tricarboxylic acid cycle	2-oxoacid dehydrogenases acyltransferase (catalytic domain)
Cluster-10589.0	K13464 jasmonate ZIM domain-containing protein | (RefSeq) protein TIFY 11A-like (A)	protein TIFY 11A-like [Brassica napus]	RecName: Full=Protein TIFY 11A; AltName: Full=Jasmonate ZIM domain-containing protein 5;	SubName: Full=Uncharacterized protein {ECO:0000313|EnsemblPlants:Bo8g104890.1};	--	GO:0005634,nucleus; GO:0003714,transcription corepressor activity; GO:0006952,defense response; GO:1903507,negative regulation of nucleic acid-templated transcription; GO:0031347,regulation of defense response; GO:2000022,regulation of jasmonic acid mediated signaling pathway; GO:0006355,regulation of transcription, DNA-templated; GO:0009753,response to jasmonic acid; GO:0009611,response to wound…	haloacid dehalogenase-like hydrolase
Cluster-1059.0	K16810 TBCC domain-containing protein 1 | (RefSeq) TBCC domain-containing protein 1 (A)	hypothetical protein AXX17_AT3G52470 [Arabidopsis thaliana]	--	SubName: Full=Uncharacterized protein {ECO:0000313|EnsemblPlants:Bo9g084340.1};	Uncharacterized conserved protein	--	Tubulin binding cofactor C
Cluster-10590.0	--	PREDICTED: uncharacterized protein LOC108869857 [Brassica rapa]	--	SubName: Full=Uncharacterized protein {ECO:0000313|EnsemblPlants:Bra032417.1-P};	--	GO:0016021,integral component of membrane	--
Cluster-10591.0	--	uncharacterized protein LOC106398769 [Brassica napus]	--	SubName: Full=Uncharacterized protein {ECO:0000313|EnsemblPlants:Bo5g041530.1};	--	--	--
Cluster-10592.0	--	--	--	--	--	--	--
Cluster-10593.0	K10950 ERO1-like protein alpha [EC:1.8.4.-] | (RefSeq) endoplasmic reticulum oxidoreductin-1 (A)	endoplasmic reticulum oxidoreductin-1 [Brassica napus]	RecName: Full=Endoplasmic reticulum oxidoreductin-1; EC=1.8.4.-; Flags: Precursor;	SubName: Full=Uncharacterized protein {ECO:0000313|EnsemblPlants:Bo00722s090.1};	Endoplasmic reticulum membrane-associated oxidoreductin involved in disulfide bond formation	GO:0005783,endoplasmic reticulum; GO:0005789,endoplasmic reticulum membrane; GO:0016671,oxidoreductase activity, acting on a sulfur group of donors, disulfide as acceptor; GO:0003756,protein disulfide isomerase activity; GO:0015035,protein disulfide oxidoreductase activity; GO:0006464,cellular protein modification process; GO:0034975,protein folding in endoplasmic reticulum; GO:0051604,protein ma…	--
Cluster-10594.0	K07466 replication factor A1 | (RefSeq) uncharacterized protein LOC106302349 (A)	BnaCnng07460D [Brassica napus]	--	SubName: Full=BnaCnng07460D protein {ECO:0000313|EMBL:CDY33828.1};	--	--	--
Cluster-10595.0	--	--	--	--	--	--	--
Cluster-10596.0	K01244 5'-methylthioadenosine nucleosidase [EC:3.2.2.16] | (RefSeq) 5'-methylthioadenosine/S-adenosylhomocysteine nucleosidase 2 (A)	5'-methylthioadenosine/S-adenosylhomocysteine nucleosidase 2 [Brassica napus]	RecName: Full=5'-methylthioadenosine/S-adenosylhomocysteine nucleosidase 2; Short=AtMTN2; EC=3.2.2.9; AltName: Full=5'-methylthioadenosine nucleosidase; Short=MTA nucleosidase; AltName: Full=MTA/SAH nucleosidase 2; Short=AtMTAN2; AltName: Full=S-adenosylhomocysteine nucleosidase; Short=AdoHcy nucleosidase; Short=SAH nucleosidase; Short=SRH nucleosidase;	SubName: Full=BnaC03g65740D protein {ECO:0000313|EMBL:CDY17489.1};	--	GO:0008782,adenosylhomocysteine nucleosidase activity; GO:0008930,methylthioadenosine nucleosidase activity; GO:0019509,L-methionine salvage from methylthioadenosine; GO:0009116,nucleoside metabolic process; GO:0010087,phloem or xylem histogenesis; GO:0000003,reproduction	Phosphorylase superfamily
Cluster-10597.0	--	--	--	--	--	--	--
Cluster-10598.0	K03801 lipoyl(octanoyl) transferase [EC:2.3.1.181] | (RefSeq) plastidial lipoyltransferase 2-like (A)	plastidial lipoyltransferase 2-like [Brassica napus]	RecName: Full=Plastidial lipoyltransferase 2; EC=2.3.1.-; AltName: Full=Lipoate-protein ligase 2p; AltName: Full=Lipoyl-[acyl-carrier-protein]-protein-N-lipoyltransferase 2p;	SubName: Full=Uncharacterized protein {ECO:0000313|EnsemblPlants:Bo1g011660.1};	Lipoyltransferase	GO:0009507,chloroplast; GO:0033819,lipoyl(octanoyl) transferase activity; GO:0009249,protein lipoylation	Biotin/lipoate A/B protein ligase family
Cluster-10599.0	--	agamous-like MADS-box protein AGL3 [Brassica napus]	RecName: Full=Agamous-like MADS-box protein AGL3; AltName: Full=Protein SEPALLATA 4 {ECO:0000303|PubMed:15530395};	SubName: Full=Uncharacterized protein {ECO:0000313|EnsemblPlants:Bo7g081460.1};	MADS box transcription factor	GO:0005634,nucleus; GO:0003700,DNA-binding transcription factor activity; GO:0046983,protein dimerization activity; GO:0000977,RNA polymerase II regulatory region sequence-specific DNA binding; GO:0048440,carpel development; GO:0030154,cell differentiation; GO:0010076,maintenance of floral meristem identity; GO:0048441,petal development; GO:0045944,positive regulation of transcription by RNA poly…	K-box region
Cluster-106.0	--	PREDICTED: putative phosphatidylglycerol/phosphatidylinositol transfer protein DDB_G0282179 [Brassica oleracea var. oleracea]	--	SubName: Full=Uncharacterized protein {ECO:0000313|EnsemblPlants:Bo2g007230.1};	Uncharacterized conserved protein, contains ML domain	GO:0005622,intracellular; GO:0032366,intracellular sterol transport	ML domain
Cluster-1060.0	K07466 replication factor A1 | (RefSeq) uncharacterized protein LOC106302349 (A)	PREDICTED: uncharacterized protein LOC106326215 [Brassica oleracea var. oleracea]	--	SubName: Full=Uncharacterized protein {ECO:0000313|EnsemblPlants:Bo2g047730.1};	--	--	--
Cluster-10600.0	K18789 xylogalacturonan beta-1,3-xylosyltransferase [EC:2.4.2.41] | (RefSeq) probable glycosyltransferase At5g20260 (A)	PREDICTED: probable glycosyltransferase At3g07620 [Brassica oleracea var. oleracea]	RecName: Full=Probable glycosyltransferase At3g07620; EC=2.4.-.-;	SubName: Full=BnaA09g04460D protein {ECO:0000313|EMBL:CDY19793.1};	Acetylglucosaminyltransferase EXT1/exostosin 1	GO:0000139,Golgi membrane; GO:0016021,integral component of membrane; GO:0016757,transferase activity, transferring glycosyl groups; GO:0071555,cell wall organization; GO:0006486,protein glycosylation	Exostosin family
Cluster-10601.0	--	PREDICTED: glycine-rich cell wall structural protein 1-like [Brassica oleracea var. oleracea]	--	SubName: Full=Uncharacterized protein {ECO:0000313|EnsemblPlants:Bo8g054580.1};	--	--	--
Cluster-10602.0	K11699 RNA-dependent RNA polymerase [EC:2.7.7.48] | (RefSeq) probable RNA-dependent RNA polymerase 5 (A)	BnaCnng26460D [Brassica napus]	RecName: Full=Protein DA1-related 7;	SubName: Full=Uncharacterized protein {ECO:0000313|EnsemblPlants:Bo7g064740.1};	Adaptor protein Enigma and related PDZ-LIM proteins	GO:0046872,metal ion binding; GO:0043130,ubiquitin binding	Protein DA1
Cluster-10603.0	--	--	--	SubName: Full=Uncharacterized protein {ECO:0000313|EnsemblPlants:Bo5g114010.1};	--	GO:0016021,integral component of membrane	--
Cluster-10604.0	--	BnaA09g53920D [Brassica napus]	--	SubName: Full=BnaA09g53920D protein {ECO:0000313|EMBL:CDY29139.1};	--	--	--
Cluster-10605.0	--	BnaC04g29150D [Brassica napus]	RecName: Full=Protein RALF-like 32; Flags: Precursor;	SubName: Full=BnaC04g29150D protein {ECO:0000313|EMBL:CDY12726.1};	--	GO:0048046,apoplast; GO:0005622,intracellular; GO:0009506,plasmodesma; GO:0005179,hormone activity; GO:0004871,NA; GO:0019722,calcium-mediated signaling; GO:0007267,cell-cell signaling	Rapid ALkalinization Factor (RALF)
Cluster-10606.0	K15113 solute carrier family 25 (mitochondrial iron transporter), member 28/37 | (RefSeq) mitochondrial substrate carrier family protein (A)	mitoferrin [Arabidopsis lyrata subsp. lyrata]	--	SubName: Full=Uncharacterized protein {ECO:0000313|EnsemblPlants:Bo4g170820.1};	Mitochondrial carrier protein MRS3/4	GO:0016021,integral component of membrane	Mitochondrial carrier protein
Cluster-10607.0	--	uncharacterized protein LOC106421410 [Brassica napus]	--	SubName: Full=Uncharacterized protein {ECO:0000313|EnsemblPlants:Bo7g040740.1};	--	--	--
Cluster-10608.0	K17553 protein phosphatase 1 regulatory subunit 11 | (RefSeq) protein phosphatase inhibitor protein (A)	uncharacterized protein LOC106425600 [Brassica napus]	--	SubName: Full=Uncharacterized protein {ECO:0000313|EnsemblPlants:Bo2g159290.1};	--	GO:0016021,integral component of membrane	Protein of unknown function, DUF599
Cluster-10609.0	--	--	--	SubName: Full=Uncharacterized protein {ECO:0000313|EnsemblPlants:Bo2g055180.1};	--	GO:0016021,integral component of membrane	--
Cluster-1061.0	--	PREDICTED: uncharacterized protein LOC103860473 [Brassica rapa]	--	SubName: Full=Uncharacterized protein {ECO:0000313|EnsemblPlants:Bra013056.1-P};	--	--	--
Cluster-10611.0	--	uncharacterized protein LOC111473999 [Cucurbita maxima]	--	SubName: Full=BnaC06g42930D protein {ECO:0000313|EMBL:CDY52013.1};	--	GO:0008233,peptidase activity	--
Cluster-10612.0	K02365 separase [EC:3.4.22.49] | (RefSeq) separase (A)	PREDICTED: separase [Brassica oleracea var. oleracea]	RecName: Full=Separase; EC=3.4.22.49; AltName: Full=Protein EXTRA SPINDLE POLES; Short=AtESP; AltName: Full=Protein RADIALLY SWOLLEN 4;	SubName: Full=Uncharacterized protein {ECO:0000313|EnsemblPlants:Bo7g108380.1};	Regulator of spindle pole body duplication	GO:0005737,cytoplasm; GO:0005874,microtubule; GO:0072686,mitotic spindle; GO:0005634,nucleus; GO:0004197,cysteine-type endopeptidase activity; GO:0008233,peptidase activity; GO:0051304,chromosome separation; GO:0000911,cytokinesis by cell plate formation; GO:0009793,embryo development ending in seed dormancy; GO:0009960,endosperm development; GO:0006887,exocytosis; GO:0051307,meiotic chromosome s…	--
Cluster-10613.0	--	uncharacterized protein LOC106453874 [Brassica napus]	--	SubName: Full=Uncharacterized protein {ECO:0000313|EnsemblPlants:Bra039522.1-P};	--	--	--
Cluster-10614.0	--	--	--	--	--	--	--
Cluster-10616.0	K14505 cyclin D3, plant | (RefSeq) cyclin-D3-3 (A)	cyclin-D3-3 [Brassica napus]	RecName: Full=Cyclin-D3-3; AltName: Full=G1/S-specific cyclin-D3-3; Short=CycD3;3;	SubName: Full=BnaC07g31650D protein {ECO:0000313|EMBL:CDY23022.1};	G1/S-specific cyclin D	GO:0005634,nucleus; GO:0007049,cell cycle; GO:0051301,cell division; GO:0010444,guard mother cell differentiation; GO:0048316,seed development	Cyclin, N-terminal domain
Cluster-10616.1	K14505 cyclin D3, plant | (RefSeq) cyclin-D3-3 (A)	cyclin-D3-3 [Brassica napus]	RecName: Full=Cyclin-D3-3; AltName: Full=G1/S-specific cyclin-D3-3; Short=CycD3;3;	SubName: Full=BnaC07g31650D protein {ECO:0000313|EMBL:CDY23022.1};	G1/S-specific cyclin D	GO:0005634,nucleus; GO:0007049,cell cycle; GO:0051301,cell division; GO:0010444,guard mother cell differentiation; GO:0048316,seed development	Cyclin, C-terminal domain
Cluster-10617.0	--	--	--	--	--	--	--
Cluster-10619.0	K17964 leucine-rich PPR motif-containing protein, mitochondrial | (RefSeq) putative pentatricopeptide repeat-containing protein At1g19290 (A)	protein DA1-related 6 [Brassica napus]	RecName: Full=Protein DA1-related 6;	SubName: Full=Uncharacterized protein {ECO:0000313|EnsemblPlants:Bo9g021820.1};	Adaptor protein Enigma and related PDZ-LIM proteins	GO:0046872,metal ion binding; GO:0043130,ubiquitin binding	Protein DA1
Cluster-1062.0	--	predicted protein [Arabidopsis lyrata subsp. lyrata]	--	SubName: Full=Uncharacterized protein {ECO:0000313|EnsemblPlants:Bo5g123340.1};	--	--	--
Cluster-10620.0	--	--	--	--	--	--	--
Cluster-10621.0	K05658 ATP-binding cassette, subfamily B (MDR/TAP), member 1 [EC:3.6.3.44] | (RefSeq) ABC transporter B family member 11-like (A)	uncharacterized protein LOC106362308 [Brassica napus]	--	SubName: Full=Uncharacterized protein {ECO:0000313|EnsemblPlants:Bo03098s010.1};	--	--	Protein of unknown function (DUF 659)
Cluster-10622.0	--	--	--	--	--	--	--
Cluster-10623.0	K04077 chaperonin GroEL | (RefSeq) chaperonin CPN60-2, mitochondrial-like (A)	uncharacterized protein LOC106393767 [Brassica napus]	--	SubName: Full=Uncharacterized protein {ECO:0000313|EnsemblPlants:Bra040269.1-P};	FOG: Transposon-encoded proteins with TYA, reverse transcriptase, integrase domains in various combinations	--	--
Cluster-10624.0	--	--	--	--	--	--	--
Cluster-10625.0	--	--	--	--	--	--	--
Cluster-10626.0	--	--	--	--	--	--	--
Cluster-10627.0	K05747 Wiskott-Aldrich syndrome protein | (RefSeq) leucine-rich repeat extensin-like protein 3 (A)	BnaC08g45270D [Brassica napus]	--	SubName: Full=BnaC08g45270D protein {ECO:0000313|EMBL:CDY09924.1};	--	--	--
Cluster-10628.0	--	BnaC03g42670D [Brassica napus]	--	SubName: Full=Uncharacterized protein {ECO:0000313|EnsemblPlants:Bo3g091340.1};	--	--	--
Cluster-10629.0	--	PREDICTED: probable 2-oxoglutarate-dependent dioxygenase AOP1 [Brassica rapa]	--	SubName: Full=Uncharacterized protein {ECO:0000313|EnsemblPlants:Bra018991.1-P};	Iron/ascorbate family oxidoreductases	GO:0046872,metal ion binding; GO:0016491,oxidoreductase activity	--
Cluster-1063.0	K23222 nuclease HARBI1 [EC:3.1.-.-] | (RefSeq) uncharacterized protein LOC106297895 (A)	glutathione S-transferase T3-like [Brassica napus]	RecName: Full=Glutathione S-transferase T3; Short=AtGSTT3; EC=2.5.1.18; AltName: Full=GST class-theta member 3; AltName: Full=Glutathione S-transferase 10C;	SubName: Full=BnaC09g41820D protein {ECO:0000313|EMBL:CDY26486.1};	--	GO:0005737,cytoplasm; GO:0005634,nucleus; GO:0004364,glutathione transferase activity; GO:0006749,glutathione metabolic process; GO:0009407,toxin catabolic process	Myb-like DNA-binding domain
Cluster-10630.0	--	--	--	--	--	--	--
Cluster-10631.0	--	BnaA04g17970D [Brassica napus]	--	SubName: Full=Uncharacterized protein {ECO:0000313|EnsemblPlants:Bo4g173700.1};	--	--	--
Cluster-10632.0	--	BnaC03g67800D [Brassica napus]	--	SubName: Full=BnaC03g67800D protein {ECO:0000313|EMBL:CDY36460.1};	--	--	--
Cluster-10633.0	K00261 glutamate dehydrogenase (NAD(P)+) [EC:1.4.1.3] | (RefSeq) probable glutamate dehydrogenase 3 (A)	PREDICTED: probable glutamate dehydrogenase 3 [Tarenaya hassleriana]	RecName: Full=Glutamate dehydrogenase 1; Short=GDH 1; EC=1.4.1.3;	RecName: Full=Glutamate dehydrogenase {ECO:0000256|PIRNR:PIRNR000185};	Glutamate/leucine/phenylalanine/valine dehydrogenases	GO:0005739,mitochondrion; GO:0005524,ATP binding; GO:0050897,cobalt ion binding; GO:0005507,copper ion binding; GO:0004353,glutamate dehydrogenase [NAD(P)+] activity; GO:0008270,zinc ion binding; GO:0006520,cellular amino acid metabolic process; GO:0006807,nitrogen compound metabolic process; GO:0009646,response to absence of light; GO:0046686,response to cadmium ion; GO:0009651,response to salt …	Glu/Leu/Phe/Val dehydrogenase, dimerisation domain
Cluster-10634.0	--	--	--	--	--	--	--
Cluster-10635.0	--	--	--	--	--	--	--
Cluster-10636.0	--	PREDICTED: succinate dehydrogenase assembly factor 2, mitochondrial-like [Brassica oleracea var. oleracea]	--	SubName: Full=Uncharacterized protein {ECO:0000313|EnsemblPlants:Bra015177.1-P};	--	--	--
Cluster-10637.0	--	BnaA02g21610D [Brassica napus]	--	SubName: Full=BnaA02g21610D protein {ECO:0000313|EMBL:CDY47421.1};	--	--	--
Cluster-10638.0	K07437 cytochrome P450 family 26 subfamily A | (RefSeq) hypothetical protein (A)	PREDICTED: abscisic acid 8'-hydroxylase 1 isoform X2 [Brassica rapa]	RecName: Full=Cytochrome P450 90D2; EC=1.14.-.-; AltName: Full=C6-oxidase;	SubName: Full=Uncharacterized protein {ECO:0000313|EnsemblPlants:Bo8g068600.1};	Cytochrome P450 CYP4/CYP19/CYP26 subfamilies	GO:0016021,integral component of membrane; GO:0020037,heme binding; GO:0005506,iron ion binding; GO:0016709,oxidoreductase activity, acting on paired donors, with incorporation or reduction of molecular oxygen, NAD(P)H as one donor, and incorporation of one atom of oxygen; GO:0016132,brassinosteroid biosynthetic process; GO:0010268,brassinosteroid homeostasis; GO:0007275,multicellular organism de…	Cytochrome P450
Cluster-10639.0	K05391 cyclic nucleotide gated channel, plant | (RefSeq) putative cyclic nucleotide-gated ion channel 15 (A)	BnaC08g48050D [Brassica napus]	RecName: Full=Uncharacterized protein At4g02000;	SubName: Full=BnaC08g48050D protein {ECO:0000313|EMBL:CDY52041.1};	FOG: Reverse transcriptase	--	--
Cluster-10640.0	--	PREDICTED: uncharacterized protein LOC106334283 [Brassica oleracea var. oleracea]	--	SubName: Full=Uncharacterized protein {ECO:0000313|EMBL:ESQ29173.1};	--	GO:0005777,peroxisome; GO:0010468,regulation of gene expression	NYN domain
Cluster-10641.0	K05768 gelsolin | (RefSeq) villin-5 (A)	BnaC02g11610D [Brassica napus]	RecName: Full=Villin-5 {ECO:0000303|PubMed:20807879};	SubName: Full=Villin-5 {ECO:0000313|EMBL:JAU48616.1}; Flags: Fragment;	Actin regulatory proteins (gelsolin/villin family)	GO:0005737,cytoplasm; GO:0005856,cytoskeleton; GO:0051015,actin filament binding; GO:0051017,actin filament bundle assembly; GO:0051693,actin filament capping	Gelsolin repeat
Cluster-10642.0	--	--	--	--	--	--	--
Cluster-10643.0	--	--	--	--	--	--	--
Cluster-10644.0	--	--	--	--	--	--	--
Cluster-10645.0	--	BnaCnng58400D [Brassica napus]	--	SubName: Full=BnaCnng58400D protein {ECO:0000313|EMBL:CDY68300.1};	--	--	--
Cluster-10647.0	K11593 eukaryotic translation initiation factor 2C | (RefSeq) protein argonaute 6-like (A)	protein argonaute 6-like [Brassica napus]	RecName: Full=Protein argonaute 6;	SubName: Full=Uncharacterized protein {ECO:0000313|EnsemblPlants:Bra022918.1-P};	Translation initiation factor 2C (eIF-2C) and related proteins	GO:0030529,NA; GO:0005634,nucleus; GO:0035197,siRNA binding; GO:0006342,chromatin silencing; GO:0051607,defense response to virus; GO:0006306,DNA methylation; GO:0030422,production of siRNA involved in RNA interference; GO:0006417,regulation of translation; GO:0006351,transcription, DNA-templated	Piwi domain
Cluster-10648.0	--	--	--	--	Globins and related hemoproteins	--	Globin
Cluster-10649.0	--	--	--	--	--	--	--
Cluster-1065.0	K06892 feruloyl-CoA ortho-hydroxylase [EC:1.14.11.-] | (RefSeq) feruloyl CoA ortho-hydroxylase 2 (A)	PREDICTED: probable 2-oxoglutarate-dependent dioxygenase AOP1 [Brassica oleracea var. oleracea]	RecName: Full=Probable 2-oxoglutarate-dependent dioxygenase AOP1.2; EC=1.14.11.-;	SubName: Full=Uncharacterized protein {ECO:0000313|EnsemblPlants:Bo6g030790.1};	Iron/ascorbate family oxidoreductases	GO:0051213,dioxygenase activity; GO:0046872,metal ion binding	non-haem dioxygenase in morphine synthesis N-terminal
Cluster-10650.0	K14488 SAUR family protein | (RefSeq) auxin-induced protein 6B-like (A)	hypothetical protein POPTR_005G055500v3 [Populus trichocarpa]	--	SubName: Full=Uncharacterized protein {ECO:0000313|EnsemblPlants:Bo3g183960.1}; Flags: Fragment;	--	--	--
Cluster-10651.0	K05681 ATP-binding cassette, subfamily G (WHITE), member 2 | (RefSeq) ppabcg11; ATP-binding cassette transporter, subfamily G, member 11, group WBC protein PpABCG11 (A)	brefeldin a resistance protein [Quercus suber]	RecName: Full=ABC transporter G family member 35; Short=ABC transporter ABCG.35; Short=AtABCG35; AltName: Full=Pleiotropic drug resistance protein 7;	SubName: Full=Predicted protein {ECO:0000313|EMBL:BAK03773.1}; Flags: Fragment;	Pleiotropic drug resistance proteins (PDR1-15), ABC superfamily	GO:0009507,chloroplast; GO:0016021,integral component of membrane; GO:0016020,membrane; GO:0005886,plasma membrane; GO:0005524,ATP binding; GO:0042626,ATPase activity, coupled to transmembrane movement of substances; GO:0006855,drug transmembrane transport	ABC transporter
Cluster-10652.0	--	PREDICTED: methyl-CpG-binding domain-containing protein 7-like isoform X2 [Brassica oleracea var. oleracea]	RecName: Full=Methyl-CpG-binding domain-containing protein 7 {ECO:0000303|PubMed:12954765}; Short=AtMBD7 {ECO:0000303|PubMed:12954765}; Short=MBD07 {ECO:0000303|PubMed:12954765}; AltName: Full=Methyl-CpG-binding protein MBD7;	SubName: Full=Uncharacterized protein {ECO:0000313|EnsemblPlants:Bo9g140790.1};	Methyl-CpG binding transcription regulators	GO:0010369,chromocenter; GO:0005634,nucleus; GO:0019899,enzyme binding; GO:0008327,methyl-CpG binding; GO:1901537,positive regulation of DNA demethylation; GO:0006355,regulation of transcription, DNA-templated; GO:0080167,response to karrikin; GO:0006351,transcription, DNA-templated	Methyl-CpG binding domain
Cluster-10653.0	K04733 interleukin-1 receptor-associated kinase 4 [EC:2.7.11.1] | (RefSeq) LOW QUALITY PROTEIN: non-functional pseudokinase ZED1 (A)	non-functional pseudokinase ZED1 [Brassica napus]	RecName: Full=Non-functional pseudokinase ZED1 {ECO:0000305}; AltName: Full=Protein HOPZ-ETI-DEFICIENT 1 {ECO:0000303|PubMed:24170858};	SubName: Full=Uncharacterized protein {ECO:0000313|EnsemblPlants:Bra014610.1-P};	Serine/threonine protein kinase	GO:0005886,plasma membrane; GO:0005524,ATP binding; GO:0004674,protein serine/threonine kinase activity; GO:0007166,cell surface receptor signaling pathway; GO:0050829,defense response to Gram-negative bacterium	--
Cluster-10654.0	--	--	--	--	--	--	--
Cluster-10656.0	K20628 expansin | (RefSeq) expansin-A4 (A)	PREDICTED: expansin-A9 [Brassica rapa]	RecName: Full=Expansin-A9; Short=AtEXPA9; AltName: Full=Alpha-expansin-9; Short=At-EXP9; Short=AtEx9; AltName: Full=Ath-ExpAlpha-1.10; Flags: Precursor;	SubName: Full=Uncharacterized protein {ECO:0000313|EnsemblPlants:Bo9g184700.1}; Flags: Fragment;	--	GO:0005618,cell wall; GO:0009507,chloroplast; GO:0005576,extracellular region; GO:0016020,membrane; GO:0009664,plant-type cell wall organization	Lytic transglycolase
Cluster-10657.0	--	hypothetical protein EUTSA_v10026817mg [Eutrema salsugineum]	--	SubName: Full=Uncharacterized protein {ECO:0000313|EMBL:ESQ56144.1};	--	GO:0003676,nucleic acid binding	--
Cluster-10658.0	K00820 glucosamine---fructose-6-phosphate aminotransferase (isomerizing) [EC:2.6.1.16] | (RefSeq) glutamine--fructose-6-phosphate aminotransferase [isomerizing] 2-like (A)	PREDICTED: glutamine--fructose-6-phosphate aminotransferase [isomerizing]	RecName: Full=Glutamine--fructose-6-phosphate aminotransferase [isomerizing] {ECO:0000255|HAMAP-Rule:MF_00164}; EC=2.6.1.16 {ECO:0000255|HAMAP-Rule:MF_00164}; AltName: Full=D-fructose-6-phosphate amidotransferase {ECO:0000255|HAMAP-Rule:MF_00164}; AltName: Full=GFAT {ECO:0000255|HAMAP-Rule:MF_00164}; AltName: Full=Glucosamine-6-phosphate synthase {ECO:0000255|HAMAP-Rule:MF_00164}; AltName: Full=H…	SubName: Full=Uncharacterized protein {ECO:0000313|EnsemblPlants:Bo3g081960.1};	Glucosamine 6-phosphate synthetases, contain amidotransferase and phosphosugar isomerase domains	GO:0009507,chloroplast; GO:0097367,carbohydrate derivative binding; GO:0004360,glutamine-fructose-6-phosphate transaminase (isomerizing) activity; GO:1901137,carbohydrate derivative biosynthetic process; GO:0006541,glutamine metabolic process	Domain of unknown function (DUF2529)
Cluster-10659.0	--	--	--	--	--	--	--
Cluster-1066.0	K13412 calcium-dependent protein kinase [EC:2.7.11.1] | (RefSeq) hypothetical protein (A)	PREDICTED: stomatin-like protein 2, mitochondrial isoform X2 [Brassica oleracea var. oleracea]	RecName: Full=Hypersensitive-induced response protein 3; Short=AtHIR3;	SubName: Full=Uncharacterized protein {ECO:0000313|EnsemblPlants:Bo2g042150.1};	Prohibitins and stomatins of the PID superfamily	GO:0016020,membrane; GO:0005739,mitochondrion; GO:0005886,plasma membrane; GO:0009506,plasmodesma; GO:0005774,vacuolar membrane; GO:0005773,vacuole; GO:0002239,response to oomycetes	SPFH domain / Band 7 family
Cluster-10660.0	--	--	RecName: Full=Probable replicative DNA helicase; EC=3.6.4.12;	RecName: Full=Replicative DNA helicase {ECO:0000256|RuleBase:RU362085}; EC=3.6.4.12 {ECO:0000256|RuleBase:RU362085};	--	GO:0009507,chloroplast; GO:0005524,ATP binding; GO:0003677,DNA binding; GO:0003678,DNA helicase activity; GO:0006269,DNA replication, synthesis of RNA primer	DnaB-like helicase C terminal domain
Cluster-10661.0	--	--	--	--	--	--	--
Cluster-10662.0	K00912 tetraacyldisaccharide 4'-kinase [EC:2.7.1.130] | (RefSeq) probable tetraacyldisaccharide 4'-kinase, mitochondrial (A)	probable tetraacyldisaccharide 4'-kinase, mitochondrial [Brassica napus]	RecName: Full=Probable tetraacyldisaccharide 4'-kinase, mitochondrial; EC=2.7.1.130; AltName: Full=Protein LIPID X 4'-kinase; Short=AtLpxK; Flags: Precursor;	SubName: Full=Uncharacterized protein {ECO:0000313|EnsemblPlants:Bo2g124300.1};	--	GO:0005739,mitochondrion; GO:0005524,ATP binding; GO:0009029,tetraacyldisaccharide 4'-kinase activity; GO:0009245,lipid A biosynthetic process; GO:2001289,lipid X metabolic process	Tetraacyldisaccharide-1-P 4'-kinase
Cluster-10663.0	K16675 palmitoyltransferase ZDHHC9/14/18 [EC:2.3.1.225] | (RefSeq) probable protein S-acyltransferase 6 (A)	PREDICTED: probable protein S-acyltransferase 6 [Brassica oleracea var. oleracea]	RecName: Full=Probable protein S-acyltransferase 6; EC=2.3.1.225; AltName: Full=Probable palmitoyltransferase At5g41060; AltName: Full=Zinc finger DHHC domain-containing protein At5g41060;	RecName: Full=S-acyltransferase {ECO:0000256|RuleBase:RU079119}; EC=2.3.1.225 {ECO:0000256|RuleBase:RU079119}; AltName: Full=Palmitoyltransferase {ECO:0000256|RuleBase:RU079119};	DHHC-type Zn-finger proteins	GO:0016021,integral component of membrane; GO:0005886,plasma membrane; GO:0019706,protein-cysteine S-palmitoyltransferase activity	DHHC palmitoyltransferase
Cluster-10664.0	--	PREDICTED: uncharacterized protein PB18E9.04c-like [Raphanus sativus]	--	SubName: Full=Uncharacterized protein {ECO:0000313|EnsemblPlants:Bo7g118940.1};	--	--	--
Cluster-10665.0	--	PREDICTED: zinc finger MYM-type protein 1 [Brassica rapa]	--	SubName: Full=Uncharacterized protein {ECO:0000313|EnsemblPlants:Bo1g055340.1};	--	GO:0046983,protein dimerization activity	--
Cluster-10667.0	--	--	--	--	--	--	--
Cluster-10668.0	K18195 rhamnogalacturonan endolyase [EC:4.2.2.23] | (RefSeq) uncharacterized protein LOC104807150 isoform X1 (A)	PREDICTED: uncharacterized protein LOC103853357 [Brassica rapa]	--	SubName: Full=BnaC08g42760D protein {ECO:0000313|EMBL:CDY22642.1};	FOG: Reverse transcriptase	--	zinc-binding in reverse transcriptase
Cluster-1067.0	--	--	--	--	--	--	--
Cluster-10670.0	K03686 molecular chaperone DnaJ | (RefSeq) chaperone protein dnaJ 1, mitochondrial (A)	PREDICTED: chaperone protein dnaJ 1, mitochondrial isoform X1 [Brassica rapa]	RecName: Full=Chaperone protein dnaJ 1, mitochondrial; Short=AtDjB1; Short=AtJ1; Flags: Precursor;	SubName: Full=Uncharacterized protein {ECO:0000313|EnsemblPlants:Bra010892.1-P};	Molecular chaperone (DnaJ superfamily)	GO:0005739,mitochondrion; GO:0005524,ATP binding; GO:0031072,heat shock protein binding; GO:0046872,metal ion binding; GO:0051082,unfolded protein binding; GO:0006457,protein folding; GO:0009408,response to heat	DnaJ C terminal domain
Cluster-10671.0	--	PREDICTED: uncharacterized protein LOC103841279 [Brassica rapa]	RecName: Full=Protein SODIUM POTASSIUM ROOT DEFECTIVE 2 {ECO:0000303|PubMed:21193571}; Short=NaKR2 {ECO:0000303|PubMed:21193571}; AltName: Full=Heavy metal-associated plant protein 3 {ECO:0000303|PubMed:23368984}; Short=AtHPP03 {ECO:0000303|PubMed:23368984};	SubName: Full=Uncharacterized protein {ECO:0000313|EnsemblPlants:Bra007008.1-P};	Copper chaperone	GO:0005737,cytoplasm; GO:0046914,transition metal ion binding; GO:0046916,cellular transition metal ion homeostasis; GO:0030001,metal ion transport	--
Cluster-10672.0	--	PREDICTED: uncharacterized protein LOC106310750 [Brassica oleracea var. oleracea]	--	SubName: Full=Uncharacterized protein {ECO:0000313|EnsemblPlants:Bo8g101490.1};	--	--	--
Cluster-10673.0	--	--	--	SubName: Full=Uncharacterized protein {ECO:0000313|EnsemblPlants:Bra018998.1-P};	--	GO:0005634,nucleus; GO:0003677,DNA binding; GO:0003700,DNA-binding transcription factor activity; GO:0009414,response to water deprivation; GO:0006351,transcription, DNA-templated	--
Cluster-10674.0	--	--	--	--	--	--	--
Cluster-10675.0	--	PREDICTED: uncharacterized protein LOC106310377 [Brassica oleracea var. oleracea]	--	SubName: Full=Uncharacterized protein {ECO:0000313|EnsemblPlants:Bo8g097440.1};	--	--	Domain of unknown function (DUF4228)
Cluster-10676.0	--	--	--	--	--	--	--
Cluster-10676.1	--	--	--	--	--	--	--
Cluster-10677.0	K01126 glycerophosphoryl diester phosphodiesterase [EC:3.1.4.46] | (RefSeq) hypothetical protein (A)	PREDICTED: glycerophosphodiester phosphodiesterase GDPDL7-like [Brassica rapa]	RecName: Full=Glycerophosphodiester phosphodiesterase GDPDL7 {ECO:0000305}; EC=3.1.4.46 {ECO:0000250|UniProtKB:Q7Y208}; AltName: Full=Glycerophosphodiester phosphodiesterase-like 7 {ECO:0000303|PubMed:21323773}; Short=ATGDPDL7 {ECO:0000303|PubMed:21323773}; AltName: Full=Glycerophosphodiesterase-like 6 {ECO:0000303|PubMed:18718934}; AltName: Full=Protein SHV3-LIKE 5 {ECO:0000303|PubMed:18718934};…	SubName: Full=Uncharacterized protein {ECO:0000313|EnsemblPlants:Bra002676.1-P};	Glycerophosphoryl diester phosphodiesterase	GO:0031225,anchored component of membrane; GO:0048046,apoplast; GO:0008889,glycerophosphodiester phosphodiesterase activity; GO:0006071,glycerol metabolic process; GO:0006629,lipid metabolic process	Glycerophosphoryl diester phosphodiesterase family
Cluster-10678.0	K08235 xyloglucan:xyloglucosyl transferase [EC:2.4.1.207] | (RefSeq) probable xyloglucan endotransglucosylase/hydrolase protein 29 (A)	PREDICTED: probable xyloglucan endotransglucosylase/hydrolase protein 29 [Brassica oleracea var. oleracea]	RecName: Full=Probable xyloglucan endotransglucosylase/hydrolase protein 29; Short=At-XTH29; Short=XTH-29; EC=2.4.1.207; Flags: Precursor;	RecName: Full=Xyloglucan endotransglucosylase/hydrolase {ECO:0000256|RuleBase:RU361120}; EC=2.4.1.207 {ECO:0000256|RuleBase:RU361120};	--	GO:0048046,apoplast; GO:0005618,cell wall; GO:0004553,hydrolase activity, hydrolyzing O-glycosyl compounds; GO:0016762,xyloglucan:xyloglucosyl transferase activity; GO:0042546,cell wall biogenesis; GO:0071555,cell wall organization; GO:0010411,xyloglucan metabolic process	Glycosyl hydrolases family 16
Cluster-10679.0	K05909 laccase [EC:1.10.3.2] | (RefSeq) laccase-2-like (A)	laccase-2-like [Brassica napus]	RecName: Full=Laccase-2; EC=1.10.3.2; AltName: Full=Benzenediol:oxygen oxidoreductase 2; AltName: Full=Diphenol oxidase 2; AltName: Full=Urishiol oxidase 2; Flags: Precursor;	SubName: Full=BnaA05g13050D protein {ECO:0000313|EMBL:CDY38576.1};	Multicopper oxidases	GO:0048046,apoplast; GO:0005507,copper ion binding; GO:0052716,hydroquinone:oxygen oxidoreductase activity; GO:0016722,oxidoreductase activity, oxidizing metal ions; GO:0046274,lignin catabolic process; GO:0009414,response to water deprivation	Multicopper oxidase
Cluster-1068.0	K00434 L-ascorbate peroxidase [EC:1.11.1.11] | (RefSeq) L-ascorbate peroxidase 2, cytosolic-like (A)	L-ascorbate peroxidase 2, cytosolic-like [Brassica napus]	RecName: Full=L-ascorbate peroxidase 2, cytosolic; EC=1.11.1.11; AltName: Full=L-ascorbate peroxidase 1b; Short=APX1b; Short=AtAPx02;	SubName: Full=BnaA01g32160D protein {ECO:0000313|EMBL:CDY41303.1}; SubName: Full=BnaC01g39080D protein {ECO:0000313|EMBL:CDY22193.1};	--	GO:0009507,chloroplast; GO:0005829,cytosol; GO:0004130,cytochrome-c peroxidase activity; GO:0020037,heme binding; GO:0016688,L-ascorbate peroxidase activity; GO:0046872,metal ion binding; GO:0034599,cellular response to oxidative stress; GO:0042744,hydrogen peroxide catabolic process; GO:0006979,response to oxidative stress; GO:0000302,response to reactive oxygen species	Peroxidase
Cluster-10680.0	--	PREDICTED: probable carbohydrate esterase At4g34215 [Brassica rapa]	RecName: Full=Probable carbohydrate esterase At4g34215; EC=3.1.-.-;	SubName: Full=Uncharacterized protein {ECO:0000313|EnsemblPlants:Bra019633.1-P};	--	GO:0016787,hydrolase activity	Carbohydrate esterase, sialic acid-specific acetylesterase
Cluster-10681.0	--	--	--	--	--	--	--
Cluster-10682.0	--	BnaC04g56480D [Brassica napus]	--	SubName: Full=BnaC04g56480D protein {ECO:0000313|EMBL:CDY65314.1};	--	--	--
Cluster-10683.0	K22324 aliphatic glucosinolate S-oxygenase [EC:1.14.13.237] | (RefSeq) hypothetical protein (A)	PREDICTED: flavin-containing monooxygenase FMO GS-OX-like 8 isoform X1 [Brassica oleracea var. oleracea]	RecName: Full=Flavin-containing monooxygenase FMO GS-OX-like 8 {ECO:0000303|PubMed:17461789}; EC=1.8.-.- {ECO:0000305}; AltName: Full=Flavin-monooxygenase glucosinolate S-oxygenase-like 8 {ECO:0000303|PubMed:17461789};	RecName: Full=Flavin-containing monooxygenase {ECO:0000256|RuleBase:RU361177}; EC=1.-.-.- {ECO:0000256|RuleBase:RU361177};	Flavin-containing monooxygenase	GO:0050660,flavin adenine dinucleotide binding; GO:0004497,monooxygenase activity; GO:0004499,N,N-dimethylaniline monooxygenase activity; GO:0050661,NADP binding; GO:0055114,oxidation-reduction process	Flavin-binding monooxygenase-like
Cluster-10684.0	K04733 interleukin-1 receptor-associated kinase 4 [EC:2.7.11.1] | (RefSeq) G-type lectin S-receptor-like serine/threonine-protein kinase SD2-5 (A)	PREDICTED: G-type lectin S-receptor-like serine/threonine-protein kinase SD2-5 isoform X1 [Brassica oleracea var. oleracea]	RecName: Full=G-type lectin S-receptor-like serine/threonine-protein kinase SD2-5; EC=2.7.11.1; AltName: Full=S-domain-2 (SD2) receptor kinase 5; Short=SD2-5; Flags: Precursor;	SubName: Full=G-type lectin S-receptor-like serine/threonine-protein kinase SD2-5 {ECO:0000313|EMBL:JAU71647.1};	--	GO:0016021,integral component of membrane; GO:0005886,plasma membrane; GO:0005524,ATP binding; GO:0005516,calmodulin binding; GO:0030246,carbohydrate binding; GO:0004672,protein kinase activity; GO:0004674,protein serine/threonine kinase activity; GO:0031625,ubiquitin protein ligase binding; GO:0046777,protein autophosphorylation	Protein-kinase domain of FAM69
Cluster-10686.0	--	--	--	--	--	--	--
Cluster-10687.0	--	--	--	--	--	--	--
Cluster-10689.0	K13210 far upstream element-binding protein | (RefSeq) far upstream element-binding protein 2-like (A)	far upstream element-binding protein 2-like [Brassica napus]	--	SubName: Full=BnaC06g07680D protein {ECO:0000313|EMBL:CDY15282.1};	K-homology type RNA binding proteins	GO:0003723,RNA binding	--
Cluster-1069.0	K00079 carbonyl reductase 1 [EC:1.1.1.184 1.1.1.189 1.1.1.197] | (RefSeq) carbonyl reductase [NADPH] 1 (A)	NAD(P)-binding Rossmann-fold superfamily protein [Klebsormidium nitens]	--	SubName: Full=NAD(P)-binding Rossmann-fold superfamily protein {ECO:0000313|EMBL:GAQ91112.1};	1-Acyl dihydroxyacetone phosphate reductase and related dehydrogenases	GO:0016491,oxidoreductase activity	Enoyl-(Acyl carrier protein) reductase
Cluster-10690.0	--	--	--	--	--	--	--
Cluster-10691.0	--	--	--	--	--	--	--
Cluster-10692.0	--	--	--	--	--	--	--
Cluster-10693.0	K04733 interleukin-1 receptor-associated kinase 4 [EC:2.7.11.1] | (RefSeq) probable serine/threonine-protein kinase PBL5 (A)	PREDICTED: uncharacterized protein LOC106312672 [Brassica oleracea var. oleracea]	--	SubName: Full=Uncharacterized protein {ECO:0000313|EnsemblPlants:Bo8g010860.1};	--	GO:0016021,integral component of membrane	--
Cluster-10694.0	--	BnaUnng04300D [Brassica napus]	RecName: Full=NAC domain-containing protein 90; Short=ANAC090;	SubName: Full=BnaUnng04300D protein {ECO:0000313|EMBL:CDY71306.1};	--	GO:0005634,nucleus; GO:0003677,DNA binding; GO:0003700,DNA-binding transcription factor activity; GO:0006351,transcription, DNA-templated	--
Cluster-10695.0	--	BnaC09g30090D [Brassica napus]	--	SubName: Full=Uncharacterized protein {ECO:0000313|EnsemblPlants:Bo9g112610.1};	--	--	Domain of unknown function (DUF4228)
Cluster-10696.0	--	--	--	--	--	--	--
Cluster-10697.0	--	uncharacterized protein LOC106407839 [Brassica napus]	--	SubName: Full=BnaC08g10310D protein {ECO:0000313|EMBL:CDY09077.1};	--	GO:0005739,mitochondrion	--
Cluster-10697.1	--	uncharacterized protein LOC106407839 [Brassica napus]	--	SubName: Full=BnaC08g10310D protein {ECO:0000313|EMBL:CDY09077.1};	--	GO:0005739,mitochondrion	--
Cluster-10698.0	--	PREDICTED: subtilisin-like protease SBT2.5 [Brassica oleracea var. oleracea]	--	SubName: Full=Uncharacterized protein {ECO:0000313|EnsemblPlants:Bo1g037190.1};	--	--	--
Cluster-107.0	K13681 xyloglucan fucosyltransferase [EC:2.4.1.-] | (RefSeq) probable fucosyltransferase 8 (A)	PREDICTED: probable fucosyltransferase 8 [Brassica oleracea var. oleracea]	RecName: Full=Galactoside 2-alpha-L-fucosyltransferase; EC=2.4.1.-; AltName: Full=Xyloglucan alpha-(1,2)-fucosyltransferase; Short=AtFUT1;	SubName: Full=Uncharacterized protein {ECO:0000313|EnsemblPlants:Bo5g018180.1};	--	GO:0005794,Golgi apparatus; GO:0032580,Golgi cisterna membrane; GO:0016021,integral component of membrane; GO:0008417,fucosyltransferase activity; GO:0008107,galactoside 2-alpha-L-fucosyltransferase activity; GO:0042803,protein homodimerization activity; GO:0042546,cell wall biogenesis; GO:0071555,cell wall organization; GO:0009969,xyloglucan biosynthetic process	Xyloglucan fucosyltransferase
Cluster-1070.0	--	--	--	--	--	--	--
Cluster-10700.0	K07466 replication factor A1 | (RefSeq) uncharacterized protein LOC106321451 (A)	BnaC09g21130D [Brassica napus]	--	SubName: Full=BnaC09g21130D protein {ECO:0000313|EMBL:CDY17424.1};	--	--	Hydrogenase/urease nickel incorporation, metallochaperone, hypA
Cluster-10701.0	--	--	--	--	--	--	--
Cluster-10702.0	K10664 E3 ubiquitin-protein ligase ATL6/9/15/31/42/55 [EC:2.3.2.27] | (RefSeq) putative RING-H2 finger protein ATL12 (A)	putative RING-H2 finger protein ATL12 [Brassica napus]	RecName: Full=Putative RING-H2 finger protein ATL12; EC=2.3.2.27 {ECO:0000305}; AltName: Full=RING-type E3 ubiquitin transferase ATL12 {ECO:0000305}; Flags: Precursor;	SubName: Full=Uncharacterized protein {ECO:0000313|EnsemblPlants:Bo8g102490.1};	FOG: Predicted E3 ubiquitin ligase	GO:0016021,integral component of membrane; GO:0046872,metal ion binding; GO:0061630,ubiquitin protein ligase activity; GO:0043161,proteasome-mediated ubiquitin-dependent protein catabolic process	Zinc-finger of the MIZ type in Nse subunit
Cluster-10704.0	K05391 cyclic nucleotide gated channel, plant | (RefSeq) probable cyclic nucleotide-gated ion channel 12 (A)	probable cyclic nucleotide-gated ion channel 12 [Brassica napus]	RecName: Full=Probable cyclic nucleotide-gated ion channel 12; AltName: Full=Cyclic nucleotide- and calmodulin-regulated ion channel 12;	SubName: Full=Uncharacterized protein {ECO:0000313|EMBL:ESQ39288.1};	K+-channel ERG and related proteins, contain PAS/PAC sensor domain	GO:0005887,integral component of plasma membrane; GO:0005886,plasma membrane; GO:0005516,calmodulin binding; GO:0030552,cAMP binding; GO:0005261,cation channel activity; GO:0030553,cGMP binding; GO:0005249,voltage-gated potassium channel activity; GO:0006952,defense response; GO:0042391,regulation of membrane potential; GO:0009617,response to bacterium; GO:0009620,response to fungus	Ion transport protein
Cluster-10705.0	K00799 glutathione S-transferase [EC:2.5.1.18] | (RefSeq) uncharacterized protein LOC106406178 (A)	uncharacterized protein LOC106384517 [Brassica napus]	--	SubName: Full=Zinc knuckle containing protein {ECO:0000313|EMBL:ABD65024.1};	--	GO:0003676,nucleic acid binding; GO:0008270,zinc ion binding	--
Cluster-10706.0	--	PREDICTED: uncharacterized protein LOC106334636 [Brassica oleracea var. oleracea]	--	SubName: Full=Uncharacterized protein {ECO:0000313|EnsemblPlants:Bo3g064060.1};	--	GO:0005622,intracellular; GO:0046872,metal ion binding; GO:0035556,intracellular signal transduction	C1 domain
Cluster-10707.0	--	--	--	SubName: Full=Uncharacterized protein {ECO:0000313|EnsemblPlants:Bo8g032350.1};	--	--	--
Cluster-10708.0	--	PREDICTED: defensin-like protein 245 [Brassica oleracea var. oleracea]	RecName: Full=Defensin-like protein 245; AltName: Full=S locus cysteine-rich-like protein 4; Short=Protein SCRL4; Short=SCR-like protein 4; Flags: Precursor;	SubName: Full=Uncharacterized protein {ECO:0000313|EnsemblPlants:Bo1g094530.1};	--	GO:0005576,extracellular region; GO:0050832,defense response to fungus; GO:0031640,killing of cells of other organism; GO:0007165,signal transduction	Plant self-incompatibility response (SCRL) protein
Cluster-10709.0	K18195 rhamnogalacturonan endolyase [EC:4.2.2.23] | (RefSeq) uncharacterized protein LOC104807150 isoform X1 (A)	BnaC04g21910D [Brassica napus]	--	SubName: Full=BnaC04g21910D protein {ECO:0000313|EMBL:CDY42490.1};	FOG: Reverse transcriptase	--	zinc-binding in reverse transcriptase
Cluster-10710.0	--	hypothetical protein EUTSA_v10014033mg [Eutrema salsugineum]	RecName: Full=Probable long-chain-alcohol O-fatty-acyltransferase 4; EC=2.3.1.75; AltName: Full=Wax synthase 4;	SubName: Full=Uncharacterized protein {ECO:0000313|EMBL:ESQ42915.1};	--	GO:0016021,integral component of membrane; GO:0102966,arachidoyl-CoA:1-dodecanol O-acyltransferase activity; GO:0047196,long-chain-alcohol O-fatty-acyltransferase activity; GO:0103095,wax ester synthase activity; GO:0006629,lipid metabolic process	--
Cluster-10711.0	K21867 potassium channel | (RefSeq) probable potassium channel AKT5 isoform X1 (A)	PREDICTED: uncharacterized protein LOC103850942 isoform X2 [Brassica rapa]	--	SubName: Full=Uncharacterized protein {ECO:0000313|EnsemblPlants:Bo2g012120.1};	--	GO:0016021,integral component of membrane	--
Cluster-10712.0	--	PREDICTED: probable carbohydrate esterase At4g34215 [Brassica oleracea var. oleracea]	RecName: Full=Probable carbohydrate esterase At4g34215; EC=3.1.-.-;	SubName: Full=Uncharacterized protein {ECO:0000313|EnsemblPlants:Bo8g082440.1};	--	GO:0016787,hydrolase activity	Carbohydrate esterase, sialic acid-specific acetylesterase
Cluster-10713.0	--	--	--	--	--	--	--
Cluster-10714.0	--	BnaC09g31920D [Brassica napus]	RecName: Full=Probable long-chain-alcohol O-fatty-acyltransferase 1; EC=2.3.1.75; AltName: Full=Wax synthase 1;	SubName: Full=BnaC09g31920D protein {ECO:0000313|EMBL:CDY19926.1};	--	GO:0016021,integral component of membrane; GO:0102966,arachidoyl-CoA:1-dodecanol O-acyltransferase activity; GO:0047196,long-chain-alcohol O-fatty-acyltransferase activity; GO:0103095,wax ester synthase activity; GO:0006629,lipid metabolic process	--
Cluster-10715.0	K05663 mitochondrial ABC transporter ATM | (RefSeq) ABC transporter B family member 25, mitochondrial (A)	BnaC09g33710D [Brassica napus]	RecName: Full=ABC transporter B family member 25, mitochondrial; Short=ABC transporter ABCB.25; Short=AtABCB25; AltName: Full=ABC transporter of the mitochondrion 3; Short=AtATM3; Short=Iron-sulfur clusters transporter ATM3; AltName: Full=Protein STARIK 1; Flags: Precursor;	SubName: Full=BnaC09g33710D protein {ECO:0000313|EMBL:CDY43872.1};	Mitochondrial Fe/S cluster exporter, ABC superfamily	GO:0009507,chloroplast; GO:0009941,chloroplast envelope; GO:0016021,integral component of membrane; GO:0005743,mitochondrial inner membrane; GO:0005739,mitochondrion; GO:0005524,ATP binding; GO:0042626,ATPase activity, coupled to transmembrane movement of substances; GO:0005215,transporter activity; GO:0006879,cellular iron ion homeostasis; GO:0009658,chloroplast organization; GO:0051276,chromoso…	RsgA GTPase
Cluster-10716.0	--	PREDICTED: uncharacterized protein LOC106316738 [Brassica oleracea var. oleracea]	--	SubName: Full=Uncharacterized protein {ECO:0000313|EnsemblPlants:Bo9g181980.1};	--	--	Protein of unknown function (DUF4050)
Cluster-10717.0	--	BnaCnng66000D [Brassica napus]	--	SubName: Full=Uncharacterized protein {ECO:0000313|EnsemblPlants:Bo1g075710.1};	--	--	--
Cluster-10718.0	--	PREDICTED: myosin heavy chain, clone 203 isoform X1 [Brassica oleracea var. oleracea]	--	SubName: Full=Uncharacterized protein {ECO:0000313|EnsemblPlants:Bo7g025280.1};	--	GO:0016491,oxidoreductase activity; GO:0009793,embryo development ending in seed dormancy	--
Cluster-10719.0	K20027 palmitoyltransferase ZDHHC1/11 [EC:2.3.1.225] | (RefSeq) protein S-acyltransferase 18 (A)	PREDICTED: protein S-acyltransferase 18 [Brassica oleracea var. oleracea]	RecName: Full=Protein S-acyltransferase 18; EC=2.3.1.225; AltName: Full=Probable palmitoyltransferase At4g01730; AltName: Full=Zinc finger DHHC domain-containing protein At4g01730;	RecName: Full=S-acyltransferase {ECO:0000256|RuleBase:RU079119}; EC=2.3.1.225 {ECO:0000256|RuleBase:RU079119}; AltName: Full=Palmitoyltransferase {ECO:0000256|RuleBase:RU079119};	DHHC-type Zn-finger proteins	GO:0030659,cytoplasmic vesicle membrane; GO:0005789,endoplasmic reticulum membrane; GO:0016021,integral component of membrane; GO:0019706,protein-cysteine S-palmitoyltransferase activity	--
Cluster-1072.0	--	--	--	--	--	--	--
Cluster-10720.0	--	protein trichome birefringence-like 37 [Brassica napus]	RecName: Full=Protein trichome birefringence-like 37;	SubName: Full=BnaCnng44810D protein {ECO:0000313|EMBL:CDY64767.1};	--	GO:0005794,Golgi apparatus; GO:0016021,integral component of membrane; GO:0016413,O-acetyltransferase activity; GO:0071554,cell wall organization or biogenesis	GDSL/SGNH-like Acyl-Esterase family found in Pmr5 and Cas1p
Cluster-10721.0	K04733 interleukin-1 receptor-associated kinase 4 [EC:2.7.11.1] | (RefSeq) wall-associated receptor kinase-like 20 (A)	PREDICTED: wall-associated receptor kinase-like 20 [Brassica rapa]	RecName: Full=Wall-associated receptor kinase-like 20; EC=2.7.11.-; Flags: Precursor;	SubName: Full=Uncharacterized protein {ECO:0000313|EnsemblPlants:Bra009616.1-P};	Serine/threonine protein kinase	GO:0016021,integral component of membrane; GO:0005886,plasma membrane; GO:0005524,ATP binding; GO:0030247,polysaccharide binding; GO:0004674,protein serine/threonine kinase activity; GO:0007166,cell surface receptor signaling pathway	Protein tyrosine kinase
Cluster-10723.0	K07466 replication factor A1 | (RefSeq) uncharacterized protein LOC106452310 (A)	uncharacterized protein LOC106418862 isoform X1 [Brassica napus]	--	SubName: Full=Uncharacterized protein {ECO:0000313|EnsemblPlants:Bo4g154040.1}; Flags: Fragment;	--	--	--
Cluster-10724.0	K02605 origin recognition complex subunit 3 | (RefSeq) origin of replication complex subunit 3 (A)	PREDICTED: origin of replication complex subunit 3 [Brassica oleracea var. oleracea]	RecName: Full=Origin of replication complex subunit 3 {ECO:0000303|PubMed:16179646}; Short=AtORC3 {ECO:0000303|PubMed:16179646};	SubName: Full=Uncharacterized protein {ECO:0000313|EnsemblPlants:Bo9g162940.1};	Origin recognition complex, subunit 3	GO:0031261,DNA replication preinitiation complex; GO:0000784,nuclear chromosome, telomeric region; GO:0005664,nuclear origin of replication recognition complex; GO:0005656,nuclear pre-replicative complex; GO:0000808,origin recognition complex; GO:0003688,DNA replication origin binding; GO:0006260,DNA replication; GO:0006270,DNA replication initiation; GO:0048527,lateral root development; GO:00062…	Origin recognition complex winged helix C-terminal
Cluster-10725.0	K08908 light-harvesting complex I chlorophyll a/b binding protein 2 | (RefSeq) photosystem I chlorophyll a/b-binding protein 2, chloroplastic-like (A)	photosystem I chlorophyll a/b-binding protein 2, chloroplastic-like [Brassica napus]	RecName: Full=Chlorophyll a-b binding protein 7, chloroplastic; AltName: Full=LHCI type II CAB-7; Flags: Precursor;	RecName: Full=Chlorophyll a-b binding protein, chloroplastic {ECO:0000256|RuleBase:RU363080};	--	GO:0009941,chloroplast envelope; GO:0009535,chloroplast thylakoid membrane; GO:0016021,integral component of membrane; GO:0009522,photosystem I; GO:0009523,photosystem II; GO:0010287,plastoglobule; GO:0016168,chlorophyll binding; GO:0046872,metal ion binding; GO:0031409,pigment binding; GO:0009768,photosynthesis, light harvesting in photosystem I; GO:0018298,protein-chromophore linkage; GO:000941…	Chlorophyll A-B binding protein
Cluster-10726.0	K04733 interleukin-1 receptor-associated kinase 4 [EC:2.7.11.1] | (RefSeq) LEAF RUST 10 DISEASE-RESISTANCE LOCUS RECEPTOR-LIKE PROTEIN KINASE-like 2.4 (A)	pathogenesis-related protein 5-like [Brassica napus]	RecName: Full=Thaumatin-like protein; Flags: Precursor;	SubName: Full=Uncharacterized protein {ECO:0000313|EnsemblPlants:Bo2g092880.1};	--	--	Beta-1,3-glucanase
Cluster-10727.0	--	--	--	--	--	--	--
Cluster-10728.0	--	PREDICTED: uncharacterized protein LOC106328235 [Brassica oleracea var. oleracea]	RecName: Full=Nitrate regulatory gene2 protein {ECO:0000303|PubMed:26744214}; Short=NRG2 protein {ECO:0000303|PubMed:26744214};	SubName: Full=Uncharacterized protein {ECO:0000313|EnsemblPlants:Bo1g002850.1};	--	GO:0005634,nucleus; GO:0071249,cellular response to nitrate; GO:0015706,nitrate transport; GO:0071705,nitrogen compound transport; GO:0006355,regulation of transcription, DNA-templated; GO:0010167,response to nitrate; GO:1901698,response to nitrogen compound; GO:0006351,transcription, DNA-templated	Protein of unknown function (DUF632)
Cluster-10729.0	K14488 SAUR family protein | (RefSeq) auxin-responsive protein SAUR22-like (A)	BnaCnng20020D [Brassica napus]	RecName: Full=Auxin-responsive protein SAUR50 {ECO:0000303|PubMed:12036261}; AltName: Full=Protein SMALL AUXIN UP RNA 50 {ECO:0000303|PubMed:12036261};	SubName: Full=BnaCnng20020D protein {ECO:0000313|EMBL:CDY51099.1};	--	GO:0009734,auxin-activated signaling pathway; GO:0040008,regulation of growth	Auxin responsive protein
Cluster-1073.0	K19613 leucine-rich repeat protein SHOC2 | (RefSeq) plant intracellular Ras-group-related LRR protein 1-like (A)	plant intracellular Ras-group-related LRR protein 8-like [Brassica napus]	RecName: Full=Plant intracellular Ras-group-related LRR protein 8;	SubName: Full=Uncharacterized protein {ECO:0000313|EnsemblPlants:Bra013944.1-P};	FOG: Leucine rich repeat	--	--
Cluster-10730.0	--	BnaC04g56450D [Brassica napus]	--	SubName: Full=Uncharacterized protein {ECO:0000313|EnsemblPlants:Bo2g023760.1};	--	GO:0016021,integral component of membrane	--
Cluster-10731.0	--	--	--	--	--	--	--
Cluster-10732.0	--	uncharacterized protein LOC106385960 [Brassica napus]	--	SubName: Full=Uncharacterized protein {ECO:0000313|EnsemblPlants:Bo3g143110.1};	--	--	Domain of unknown function (DUF4228)
Cluster-10732.1	--	PREDICTED: uncharacterized protein LOC106332800 [Brassica oleracea var. oleracea]	--	SubName: Full=Uncharacterized protein {ECO:0000313|EnsemblPlants:Bo3g143110.1};	--	--	Domain of unknown function (DUF4228)
Cluster-10733.0	K08343 ubiquitin-like-conjugating enzyme ATG3 | (RefSeq) autophagy-related protein 3-like (A)	PREDICTED: uncharacterized protein LOC106316413 [Brassica oleracea var. oleracea]	RecName: Full=Increased DNA methylation 1 {ECO:0000303|PubMed:22700931}; AltName: Full=Histone H3 acetyltransferase IDM1 {ECO:0000305}; EC=2.3.1.- {ECO:0000255|PROSITE-ProRule:PRU00532}; AltName: Full=Protein ROS4 {ECO:0000303|PubMed:22733760}; AltName: Full=Repressor of silencing 4 {ECO:0000303|PubMed:22733760};	SubName: Full=Uncharacterized protein {ECO:0000313|EnsemblPlants:Bo9g017900.1};	--	GO:0005634,nucleus; GO:0009506,plasmodesma; GO:0010385,double-stranded methylated DNA binding; GO:0004402,histone acetyltransferase activity; GO:0042393,histone binding; GO:0046872,metal ion binding; GO:0044154,histone H3-K14 acetylation; GO:0043971,histone H3-K18 acetylation; GO:0043972,histone H3-K23 acetylation; GO:0044030,regulation of DNA methylation; GO:0006355,regulation of transcription, …	PHD-finger
Cluster-10734.0	--	--	--	--	--	--	--
Cluster-10735.0	--	PREDICTED: uncharacterized protein LOC106331751 [Brassica oleracea var. oleracea]	--	SubName: Full=Uncharacterized protein {ECO:0000313|EnsemblPlants:Bo3g065420.1};	--	--	--
Cluster-10736.0	--	PREDICTED: uncharacterized protein LOC106307229 [Brassica oleracea var. oleracea]	--	SubName: Full=Uncharacterized protein {ECO:0000313|EnsemblPlants:Bo8g020570.1}; Flags: Fragment;	--	GO:0005886,plasma membrane	Remorin, C-terminal region
Cluster-10737.0	--	--	--	--	--	--	--
Cluster-10738.0	--	--	--	--	--	--	--
Cluster-1074.0	K14292 trimethylguanosine synthase [EC:2.1.1.-] | (RefSeq) uncharacterized LOC107850838 (A)	PREDICTED: WUSCHEL-related homeobox 7-like [Brassica oleracea var. oleracea]	RecName: Full=WUSCHEL-related homeobox 5;	SubName: Full=Uncharacterized protein {ECO:0000313|EnsemblPlants:Bo2g007050.1};	--	GO:0005634,nucleus; GO:0003700,DNA-binding transcription factor activity; GO:0043565,sequence-specific DNA binding; GO:0010078,maintenance of root meristem identity; GO:1902459,positive regulation of stem cell population maintenance; GO:0009733,response to auxin; GO:0006351,transcription, DNA-templated	Homeodomain
Cluster-10740.0	--	--	--	--	--	--	--
Cluster-10741.0	K14816 pre-60S factor REI1 | (RefSeq) cytoplasmic 60S subunit biogenesis factor REI1 homolog 2-like (A)	BnaA09g41330D [Brassica napus]	RecName: Full=Cytoplasmic 60S subunit biogenesis factor REI1 homolog 2 {ECO:0000305}; AltName: Full=Protein REI1-LIKE 2 {ECO:0000303|PubMed:24038679}; AltName: Full=pre-60S factor REI1 homolog 2 {ECO:0000305};	SubName: Full=BnaA09g41330D protein {ECO:0000313|EMBL:CDY34766.1};	C2H2-type Zn-finger protein	GO:0022625,cytosolic large ribosomal subunit; GO:0030687,preribosome, large subunit precursor; GO:0003700,DNA-binding transcription factor activity; GO:0003676,nucleic acid binding; GO:0008270,zinc ion binding; GO:0006355,regulation of transcription, DNA-templated; GO:0042273,ribosomal large subunit biogenesis	C2H2 type zinc-finger (2 copies)
Cluster-10742.0	--	--	--	--	--	--	--
Cluster-10743.0	--	--	--	--	FOG: Transposon-encoded proteins with TYA, reverse transcriptase, integrase domains in various combinations	--	--
Cluster-10744.0	K22804 structural maintenance of chromosomes protein 6 | (RefSeq) structural maintenance of chromosomes protein 6B-like (A)	PREDICTED: uncharacterized protein LOC108871651 [Brassica rapa]	RecName: Full=Putative ribonuclease H protein At1g65750; EC=3.1.26.4;	SubName: Full=RNA-directed DNA polymerase-like protein {ECO:0000313|EMBL:CAB39638.1};	FOG: Reverse transcriptase	GO:0046872,metal ion binding; GO:0003676,nucleic acid binding; GO:0004523,RNA-DNA hybrid ribonuclease activity	zinc-binding in reverse transcriptase
Cluster-10745.0	K10739 replication factor A2 | (RefSeq) replication protein A 32 kDa subunit A (A)	PREDICTED: replication protein A 32 kDa subunit A [Brassica oleracea var. oleracea]	RecName: Full=Replication protein A 32 kDa subunit A; Short=AtRPA32A; Short=RP-A p32 A; AltName: Full=DNA replication protein A2 subunit A; AltName: Full=Protein SUPPRESSOR OF ROS1; AltName: Full=Replication factor A protein 2 A; Short=AtRPA2 A; Short=RF-A protein 2 A; AltName: Full=Replicon protein A2 A;	SubName: Full=Uncharacterized protein {ECO:0000313|EnsemblPlants:Bo4g154680.1};	Single-stranded DNA-binding replication protein A (RPA), medium (30 kD) subunit	GO:0005634,nucleus; GO:0003677,DNA binding; GO:0006310,DNA recombination; GO:0006281,DNA repair; GO:0006260,DNA replication; GO:0016458,gene silencing	--
Cluster-10746.0	K11816 indole-3-pyruvate monooxygenase [EC:1.14.13.168] | (RefSeq) flavin containing monooxygenase YUCCA8-like protein (A)	PREDICTED: mitochondrial import receptor subunit TOM20-2-like isoform X2 [Brassica rapa]	RecName: Full=Mitochondrial import receptor subunit TOM20-2; AltName: Full=Translocase of outer membrane 20 kDa subunit 2;	SubName: Full=Uncharacterized protein {ECO:0000313|EnsemblPlants:Bra010946.1-P};	--	GO:0022626,cytosolic ribosome; GO:0016021,integral component of membrane; GO:0005743,mitochondrial inner membrane; GO:0005744,TIM23 mitochondrial import inner membrane translocase complex; GO:0005741,mitochondrial outer membrane; GO:0005742,mitochondrial outer membrane translocase complex; GO:0005739,mitochondrion; GO:0046872,metal ion binding; GO:0015450,P-P-bond-hydrolysis-driven protein transm…	Tetratricopeptide repeat
Cluster-10749.0	K15015 solute carrier family 32 (vesicular inhibitory amino acid transporter) | (RefSeq) vacuolar amino acid transporter 1-like (A)	BnaC04g01690D [Brassica napus]	RecName: Full=Amino acid transporter AVT1A {ECO:0000305}; Short=AtAvt1A {ECO:0000303|PubMed:27925655};	SubName: Full=BnaC04g01690D protein {ECO:0000313|EMBL:CDY23868.1};	Amino acid transporters	GO:0016021,integral component of membrane; GO:0005774,vacuolar membrane; GO:0015171,amino acid transmembrane transporter activity; GO:0003333,amino acid transmembrane transport	Transmembrane amino acid transporter protein
Cluster-1075.0	K04733 interleukin-1 receptor-associated kinase 4 [EC:2.7.11.1] | (RefSeq) NSP-interacting kinase-like protein (A)	probable LRR receptor-like serine/threonine-protein kinase At2g23950 [Brassica napus]	RecName: Full=Probable LRR receptor-like serine/threonine-protein kinase At2g23950; EC=2.7.11.1; Flags: Precursor;	SubName: Full=Uncharacterized protein {ECO:0000313|EnsemblPlants:Bo4g154110.1};	--	GO:0016021,integral component of membrane; GO:0005886,plasma membrane; GO:0005524,ATP binding; GO:0004675,transmembrane receptor protein serine/threonine kinase activity; GO:0007166,cell surface receptor signaling pathway; GO:0006468,protein phosphorylation	Leucine rich repeat N-terminal domain
Cluster-10750.0	--	PREDICTED: uncharacterized protein LOC106314019 isoform X3 [Brassica oleracea var. oleracea]	--	SubName: Full=Uncharacterized protein {ECO:0000313|EnsemblPlants:Bo9g079590.1};	--	--	--
Cluster-10751.0	K07761 metalloendoproteinase 5-MMP [EC:3.4.24.-] | (RefSeq) metalloendoproteinase 5-MMP (A)	BnaCnng41160D [Brassica napus]	RecName: Full=Metalloendoproteinase 5-MMP {ECO:0000303|PubMed:10574937}; Short=At5-MMP {ECO:0000303|PubMed:10574937}; EC=3.4.24.- {ECO:0000305}; Flags: Precursor;	SubName: Full=BnaCnng41160D protein {ECO:0000313|EMBL:CDY62974.1};	Gelatinase A and related matrix metalloproteases	GO:0031225,anchored component of membrane; GO:0031012,extracellular matrix; GO:0005886,plasma membrane; GO:0004222,metalloendopeptidase activity; GO:0008270,zinc ion binding	--
Cluster-10753.0	--	--	--	--	--	--	--
Cluster-10754.0	--	PREDICTED: uncharacterized protein LOC106307229 [Brassica oleracea var. oleracea]	--	SubName: Full=Uncharacterized protein {ECO:0000313|EnsemblPlants:Bo8g020570.1}; Flags: Fragment;	--	GO:0005886,plasma membrane	Remorin, C-terminal region
Cluster-10755.0	K18469 TBC1 domain family member 5 | (RefSeq) TBC1 domain family member 5 homolog A-like (A)	TBC1 domain family member 5 homolog A-like [Brassica napus]	--	SubName: Full=Uncharacterized protein {ECO:0000313|EnsemblPlants:Bra011154.1-P};	Ypt/Rab-specific GTPase-activating protein GYP6	--	Rab-GTPase-TBC domain
Cluster-10756.0	K01870 isoleucyl-tRNA synthetase [EC:6.1.1.5] | (RefSeq) hypothetical protein (A)	PREDICTED: dirigent protein 7-like [Brassica oleracea var. oleracea]	RecName: Full=Dirigent protein 7; Short=AtDIR7; Flags: Precursor;	RecName: Full=Dirigent protein {ECO:0000256|RuleBase:RU363099};	--	GO:0048046,apoplast; GO:0016853,isomerase activity	Dirigent-like protein
Cluster-10757.0	--	PREDICTED: uncharacterized protein LOC103828663 [Brassica rapa]	--	SubName: Full=Uncharacterized protein {ECO:0000313|EnsemblPlants:Bra015017.1-P};	--	GO:0016021,integral component of membrane	--
Cluster-10758.0	K05349 beta-glucosidase [EC:3.2.1.21] | (RefSeq) uncharacterized protein LOC106352732 (A)	PREDICTED: beta-glucosidase BoGH3B-like isoform X2 [Brassica oleracea var. oleracea]	RecName: Full=Probable beta-D-xylosidase 2; Short=AtBXL2; EC=3.2.1.-; Flags: Precursor;	SubName: Full=Uncharacterized protein {ECO:0000313|EnsemblPlants:Bo3g134180.1};	--	GO:0009505,plant-type cell wall; GO:0005578,NA; GO:0004553,hydrolase activity, hydrolyzing O-glycosyl compounds; GO:0005975,carbohydrate metabolic process	Glycosyl hydrolase family 3 C-terminal domain
Cluster-10759.0	K11000 callose synthase [EC:2.4.1.-] | (RefSeq) callose synthase 5 (A)	BnaC09g32860D [Brassica napus]	RecName: Full=Callose synthase 5; EC=2.4.1.34; AltName: Full=1,3-beta-glucan synthase; AltName: Full=Protein GLUCAN SYNTHASE-LIKE 2; AltName: Full=Protein LESS ADHERENT POLLEN 1;	SubName: Full=Uncharacterized protein {ECO:0000313|EnsemblPlants:Bo9g133090.1};	1,3-beta-glucan synthase/callose synthase catalytic subunit	GO:0000148,1,3-beta-D-glucan synthase complex; GO:0016021,integral component of membrane; GO:0003843,1,3-beta-D-glucan synthase activity; GO:0006075,(1->3)-beta-D-glucan biosynthetic process; GO:0071555,cell wall organization; GO:0009556,microsporogenesis; GO:0009846,pollen germination; GO:0009860,pollen tube growth; GO:0010208,pollen wall assembly; GO:0008360,regulation of cell shape; GO:0080092…	--
Cluster-1076.0	--	--	--	--	--	--	--
Cluster-10760.0	--	--	--	--	--	--	--
Cluster-10761.0	--	--	--	--	--	--	--
Cluster-10762.0	K11996 adenylyltransferase and sulfurtransferase [EC:2.7.7.80 2.8.1.11] | (RefSeq) adenylyltransferase and sulfurtransferase MOCS3 (A)	adenylyltransferase and sulfurtransferase MOCS3 [Brassica napus]	RecName: Full=Adenylyltransferase and sulfurtransferase MOCS3 {ECO:0000255|HAMAP-Rule:MF_03049}; AltName: Full=Molybdenum cofactor synthesis protein 3 {ECO:0000255|HAMAP-Rule:MF_03049}; Includes: RecName: Full=Molybdopterin-synthase adenylyltransferase {ECO:0000255|HAMAP-Rule:MF_03049}; EC=2.7.7.80 {ECO:0000255|HAMAP-Rule:MF_03049}; AltName: Full=Adenylyltransferase MOCS3 {ECO:0000255|HAMAP-Rule:…	RecName: Full=Adenylyltransferase and sulfurtransferase MOCS3 {ECO:0000256|HAMAP-Rule:MF_03049}; AltName: Full=Molybdenum cofactor synthesis protein 3 {ECO:0000256|HAMAP-Rule:MF_03049}; Includes: RecName: Full=Molybdopterin-synthase adenylyltransferase {ECO:0000256|HAMAP-Rule:MF_03049}; EC=2.7.7.80 {ECO:0000256|HAMAP-Rule:MF_03049}; AltName: Full=Sulfur carrier protein MOCS2A adenylyltransferase …	Molybdopterin synthase sulfurylase	GO:0005737,cytoplasm; GO:0005829,cytosol; GO:0005524,ATP binding; GO:0046872,metal ion binding; GO:0008265,Mo-molybdopterin cofactor sulfurase activity; GO:0061605,molybdopterin-synthase adenylyltransferase activity; GO:0061604,molybdopterin-synthase sulfurtransferase activity; GO:0004792,thiosulfate sulfurtransferase activity; GO:0008641,ubiquitin-like modifier activating enzyme activity; GO:000…	ThiF family
Cluster-10763.0	--	PREDICTED: MADS-box protein AGL42-like isoform X2 [Camelina sativa]	RecName: Full=MADS-box protein AGL42; AltName: Full=Protein AGAMOUS-LIKE 42; AltName: Full=Protein FOREVER YOUNG FLOWER {ECO:0000303|PubMed:21689171};	SubName: Full=Uncharacterized protein {ECO:0000313|EnsemblPlants:Bo2g162920.1};	--	GO:0005634,nucleus; GO:0003700,DNA-binding transcription factor activity; GO:0046983,protein dimerization activity; GO:0000977,RNA polymerase II regulatory region sequence-specific DNA binding; GO:0009838,abscission; GO:0030154,cell differentiation; GO:0080187,floral organ senescence; GO:0010150,leaf senescence; GO:0045944,positive regulation of transcription by RNA polymerase II; GO:0009909,regu…	--
Cluster-10764.0	--	--	--	--	--	--	--
Cluster-10765.0	K15601 lysine-specific demethylase 3 [EC:1.14.11.-] | (RefSeq) lysine-specific demethylase JMJ25-like isoform X1 (A)	PREDICTED: lysine-specific demethylase JMJ25-like isoform X1 [Brassica oleracea var. oleracea]	--	SubName: Full=Uncharacterized protein {ECO:0000313|EnsemblPlants:Bo9g038630.1};	--	--	--
Cluster-10766.0	K14487 auxin responsive GH3 gene family | (RefSeq) indole-3-acetic acid-amido synthetase GH3.17 (A)	PREDICTED: indole-3-acetic acid-amido synthetase GH3.17-like [Raphanus sativus]	RecName: Full=Indole-3-acetic acid-amido synthetase GH3.17; EC=6.3.2.-; AltName: Full=Auxin-responsive GH3-like protein 17; Short=AtGH3-17;	SubName: Full=BnaCnng66170D protein {ECO:0000313|EMBL:CDY69969.1}; Flags: Fragment;	--	GO:0005737,cytoplasm; GO:0005634,nucleus; GO:0010279,indole-3-acetic acid amido synthetase activity; GO:0010252,auxin homeostasis; GO:0009733,response to auxin	GH3 auxin-responsive promoter
Cluster-10768.0	K11294 nucleolin | (RefSeq) nucleolin-like (A)	uncharacterized protein LOC106438219 [Brassica napus]	RecName: Full=Flowering time control protein FPA;	SubName: Full=Uncharacterized protein {ECO:0000313|EnsemblPlants:Bo4g161380.1};	FOG: Reverse transcriptase	GO:0000785,chromatin; GO:0005634,nucleus; GO:0003676,nucleic acid binding; GO:0003723,RNA binding; GO:0030154,cell differentiation; GO:0031048,chromatin silencing by small RNA; GO:0009553,embryo sac development; GO:0009908,flower development; GO:0006378,mRNA polyadenylation; GO:0000398,mRNA splicing, via spliceosome; GO:0009911,positive regulation of flower development; GO:0006351,transcription, …	Zinc knuckle
Cluster-10769.0	--	--	--	--	--	--	--
Cluster-10770.0	K04733 interleukin-1 receptor-associated kinase 4 [EC:2.7.11.1] | (RefSeq) cysteine-rich receptor-like protein kinase 25 (A)	PREDICTED: cysteine-rich repeat secretory protein 2-like isoform X1 [Brassica oleracea var. oleracea]	RecName: Full=Cysteine-rich repeat secretory protein 2; AltName: Full=Cysteine-rich repeat protein HWI1; AltName: Full=Plasmodesmata-located protein 5; Short=PDLP5; AltName: Full=Protein HOPW1-1-INDUCED 1; Flags: Precursor;	SubName: Full=Uncharacterized protein {ECO:0000313|EnsemblPlants:Bo2g068440.1};	--	GO:0016021,integral component of membrane; GO:0009506,plasmodesma; GO:0042742,defense response to bacterium; GO:0051707,response to other organism; GO:0016032,viral process	Salt stress response/antifungal
Cluster-10771.0	--	protein PATRONUS 1-like [Brassica napus]	RecName: Full=Protein PATRONUS 1 {ECO:0000303|Ref.5}; AltName: Full=Protein COPPER MODIFIED RESISTANCE 1 {ECO:0000303|PubMed:24134393};	SubName: Full=Uncharacterized protein {ECO:0000313|EnsemblPlants:Bo3g065940.1};	--	GO:0005737,cytoplasm; GO:0005730,nucleolus; GO:0005634,nucleus; GO:0051301,cell division; GO:0007059,chromosome segregation; GO:0051321,meiotic cell cycle; GO:0034096,positive regulation of maintenance of meiotic sister chromatid cohesion; GO:2000711,positive regulation of maintenance of meiotic sister chromatid cohesion, centromeric; GO:0007346,regulation of mitotic cell cycle	--
Cluster-10772.0	--	protein PATRONUS 1-like [Brassica napus]	RecName: Full=Protein PATRONUS 1 {ECO:0000303|Ref.5}; AltName: Full=Protein COPPER MODIFIED RESISTANCE 1 {ECO:0000303|PubMed:24134393};	SubName: Full=Uncharacterized protein {ECO:0000313|EnsemblPlants:Bo3g065940.1};	--	GO:0005737,cytoplasm; GO:0005730,nucleolus; GO:0005634,nucleus; GO:0051301,cell division; GO:0007059,chromosome segregation; GO:0051321,meiotic cell cycle; GO:0034096,positive regulation of maintenance of meiotic sister chromatid cohesion; GO:2000711,positive regulation of maintenance of meiotic sister chromatid cohesion, centromeric; GO:0007346,regulation of mitotic cell cycle	--
Cluster-10773.0	K15208 snRNA-activating protein complex subunit 1 | (RefSeq) uncharacterized protein LOC106298527 (A)	PREDICTED: uncharacterized protein LOC106298527 [Brassica oleracea var. oleracea]	--	SubName: Full=Uncharacterized protein {ECO:0000313|EnsemblPlants:Bo6g067260.1};	--	--	Small nuclear RNA activating complex (SNAPc), subunit SNAP43
Cluster-10774.0	K00648 3-oxoacyl-[acyl-carrier-protein] synthase III [EC:2.3.1.180] | (RefSeq) 3-oxoacyl-[acyl-carrier-protein] synthase III, chloroplastic-like (A)	3-oxoacyl-[acyl-carrier-protein]	RecName: Full=3-oxoacyl-[acyl-carrier-protein] synthase III, chloroplastic; EC=2.3.1.180; AltName: Full=Beta-ketoacyl-ACP synthase III; Short=KAS III; Flags: Precursor;	SubName: Full=3-ketoacyl ACP synthase III {ECO:0000313|EMBL:ABP38071.1}; Flags: Fragment;	--	GO:0009507,chloroplast; GO:0009570,chloroplast stroma; GO:0004315,3-oxoacyl-[acyl-carrier-protein] synthase activity; GO:0033818,beta-ketoacyl-acyl-carrier-protein synthase III activity; GO:0006633,fatty acid biosynthetic process	Thiolase, N-terminal domain
Cluster-10775.0	--	--	--	--	--	--	--
Cluster-10777.0	--	PREDICTED: uncharacterized protein LOC106334504 [Brassica oleracea var. oleracea]	RecName: Full=Probable lysophospholipase BODYGUARD 3 {ECO:0000303|PubMed:16415209}; Short=AtBDG3 {ECO:0000303|PubMed:16415209}; EC=3.1.1.- {ECO:0000305}; Flags: Precursor;	SubName: Full=Uncharacterized protein {ECO:0000313|EnsemblPlants:Bo3g044880.1};	Predicted hydrolase/acyltransferase (alpha/beta hydrolase superfamily)	GO:0005618,cell wall; GO:0005576,extracellular region; GO:0005886,plasma membrane; GO:0016787,hydrolase activity; GO:0071555,cell wall organization	alpha/beta hydrolase fold
Cluster-10777.1	--	PREDICTED: uncharacterized protein LOC106334504 [Brassica oleracea var. oleracea]	RecName: Full=Probable lysophospholipase BODYGUARD 3 {ECO:0000303|PubMed:16415209}; Short=AtBDG3 {ECO:0000303|PubMed:16415209}; EC=3.1.1.- {ECO:0000305}; Flags: Precursor;	SubName: Full=Uncharacterized protein {ECO:0000313|EnsemblPlants:Bo3g044880.1};	Predicted hydrolase/acyltransferase (alpha/beta hydrolase superfamily)	GO:0005618,cell wall; GO:0005576,extracellular region; GO:0005886,plasma membrane; GO:0016787,hydrolase activity; GO:0071555,cell wall organization	Chlorophyllase enzyme
Cluster-10778.0	K13126 polyadenylate-binding protein | (RefSeq) uncharacterized protein LOC112511000 (A)	PREDICTED: protein CHUP1, chloroplastic [Brassica oleracea var. oleracea]	RecName: Full=Protein CHUP1, chloroplastic; AltName: Full=Protein CHLOROPLAST UNUSUAL POSITIONING 1;	SubName: Full=Uncharacterized protein {ECO:0000313|EnsemblPlants:Bo6g040010.1};	--	GO:0009507,chloroplast; GO:0009707,chloroplast outer membrane; GO:0009902,chloroplast relocation	--
Cluster-10779.0	--	--	--	--	--	--	--
Cluster-1078.0	--	BnaCnng27210D [Brassica napus]	--	SubName: Full=BnaCnng27210D protein {ECO:0000313|EMBL:CDY54540.1};	--	GO:0046982,protein heterodimerization activity	--
Cluster-10780.0	K14724 solute carrier family 9 (sodium/hydrogen exchanger), member 8 | (RefSeq) hypothetical protein (A)	BnaC05g10850D [Brassica napus]	RecName: Full=Sodium/hydrogen exchanger 8; AltName: Full=Na(+)/H(+) exchanger 8; Short=NHE-8; AltName: Full=Protein SALT OVERLY SENSITIVE 1B;	SubName: Full=BnaC05g10850D protein {ECO:0000313|EMBL:CDY41094.1};	Sodium/hydrogen exchanger protein	GO:0009941,chloroplast envelope; GO:0016021,integral component of membrane; GO:0005886,plasma membrane; GO:0015386,potassium:proton antiporter activity; GO:0010352,lithium ion export across the plasma membrane; GO:0071805,potassium ion transmembrane transport; GO:0051453,regulation of intracellular pH; GO:0006814,sodium ion transport	Sodium/hydrogen exchanger family
Cluster-10781.0	--	--	--	--	--	--	--
Cluster-10782.0	K07937 ADP-ribosylation factor 1 | (RefSeq) uncharacterized protein LOC106416731 isoform X1 (A)	uncharacterized protein LOC106416731 isoform X1 [Brassica napus]	RecName: Full=2-oxoisovalerate dehydrogenase subunit beta 1, mitochondrial; EC=1.2.4.4; AltName: Full=Branched-chain alpha-keto acid dehydrogenase E1 component beta chain; Short=BCKDE1B; Short=BCKDH E1-beta; Flags: Precursor;	SubName: Full=BnaA02g29230D protein {ECO:0000313|EMBL:CDY47237.1};	FOG: Reverse transcriptase	GO:0005759,mitochondrial matrix; GO:0003863,3-methyl-2-oxobutanoate dehydrogenase (2-methylpropanoyl-transferring) activity	--
Cluster-10782.1	K07937 ADP-ribosylation factor 1 | (RefSeq) uncharacterized protein LOC106416731 isoform X1 (A)	uncharacterized protein LOC106416731 isoform X1 [Brassica napus]	RecName: Full=2-oxoisovalerate dehydrogenase subunit beta 1, mitochondrial; EC=1.2.4.4; AltName: Full=Branched-chain alpha-keto acid dehydrogenase E1 component beta chain; Short=BCKDE1B; Short=BCKDH E1-beta; Flags: Precursor;	--	--	GO:0005759,mitochondrial matrix; GO:0003863,3-methyl-2-oxobutanoate dehydrogenase (2-methylpropanoyl-transferring) activity	--
Cluster-10783.0	--	protein RER1A [Brassica napus]	RecName: Full=Protein RER1A; Short=AtRER1A;	RecName: Full=Protein RER1 {ECO:0000256|PIRNR:PIRNR016013};	Golgi proteins involved in ER retention (RER)	GO:0005794,Golgi apparatus; GO:0016021,integral component of membrane; GO:0006890,retrograde vesicle-mediated transport, Golgi to ER	Rer1 family
Cluster-10784.0	K18801 glucuronoxylan 4-O-methyltransferase [EC:2.1.1.112] | (RefSeq) glucuronoxylan 4-O-methyltransferase 1 (A)	BnaCnng19830D [Brassica napus]	RecName: Full=Glucuronoxylan 4-O-methyltransferase 1; EC=2.1.1.112;	SubName: Full=Uncharacterized protein {ECO:0000313|EnsemblPlants:Bo5g010030.1};	--	GO:0005794,Golgi apparatus; GO:0000139,Golgi membrane; GO:0016021,integral component of membrane; GO:0030775,glucuronoxylan 4-O-methyltransferase activity; GO:0045492,xylan biosynthetic process; GO:0045491,xylan metabolic process	FeoB-associated Cys-rich membrane protein
Cluster-10784.1	K18801 glucuronoxylan 4-O-methyltransferase [EC:2.1.1.112] | (RefSeq) glucuronoxylan 4-O-methyltransferase 1-like (A)	glucuronoxylan 4-O-methyltransferase 1-like [Brassica napus]	RecName: Full=Glucuronoxylan 4-O-methyltransferase 1; EC=2.1.1.112;	SubName: Full=BnaC08g13730D protein {ECO:0000313|EMBL:CDY20685.1};	--	GO:0005794,Golgi apparatus; GO:0000139,Golgi membrane; GO:0016021,integral component of membrane; GO:0030775,glucuronoxylan 4-O-methyltransferase activity; GO:0045492,xylan biosynthetic process; GO:0045491,xylan metabolic process	Polysaccharide biosynthesis
Cluster-10785.0	--	PREDICTED: uncharacterized protein LOC106325479 [Brassica oleracea var. oleracea]	--	SubName: Full=Uncharacterized protein {ECO:0000313|EnsemblPlants:Bo9g042320.1};	--	--	--
Cluster-10786.0	--	--	--	--	--	--	--
Cluster-10787.0	K14308 nuclear pore complex protein Nup54 | (RefSeq) LOW QUALITY PROTEIN: uncharacterized protein LOC106359187 (A)	LOW QUALITY PROTEIN: putative F-box/kelch-repeat protein At1g27420 [Brassica napus]	RecName: Full=Putative F-box/kelch-repeat protein At1g27420;	SubName: Full=Uncharacterized protein {ECO:0000313|EnsemblPlants:Bo3g141320.1};	FOG: Kelch repeat	--	F-box-like
Cluster-10788.0	K04733 interleukin-1 receptor-associated kinase 4 [EC:2.7.11.1] | (RefSeq) G-type lectin S-receptor-like serine/threonine-protein kinase At1g11330 isoform X1 (A)	PREDICTED: putative G-type lectin S-receptor-like serine/threonine-protein kinase At1g61610 isoform X1 [Brassica oleracea var. oleracea]	RecName: Full=Putative G-type lectin S-receptor-like serine/threonine-protein kinase At1g61610; EC=2.7.11.1; Flags: Precursor;	SubName: Full=Serine/threonine-protein kinase {ECO:0000313|EnsemblPlants:Bo1g098290.1};	--	GO:0016021,integral component of membrane; GO:0005886,plasma membrane; GO:0005524,ATP binding; GO:0005516,calmodulin binding; GO:0030246,carbohydrate binding; GO:0004674,protein serine/threonine kinase activity; GO:0006468,protein phosphorylation; GO:0048544,recognition of pollen	EB module
Cluster-10788.1	K04733 interleukin-1 receptor-associated kinase 4 [EC:2.7.11.1] | (RefSeq) LOW QUALITY PROTEIN: G-type lectin S-receptor-like serine/threonine-protein kinase B120 (A)	BnaC01g43340D [Brassica napus]	RecName: Full=Putative G-type lectin S-receptor-like serine/threonine-protein kinase At1g61610; EC=2.7.11.1; Flags: Precursor;	SubName: Full=BnaC01g43340D protein {ECO:0000313|EMBL:CDY48826.1};	--	GO:0016021,integral component of membrane; GO:0005886,plasma membrane; GO:0005524,ATP binding; GO:0005516,calmodulin binding; GO:0030246,carbohydrate binding; GO:0004674,protein serine/threonine kinase activity; GO:0006468,protein phosphorylation; GO:0048544,recognition of pollen	Haspin like kinase domain
Cluster-10789.0	--	PREDICTED: uncharacterized protein LOC106316154 [Brassica oleracea var. oleracea]	--	SubName: Full=Uncharacterized protein {ECO:0000313|EnsemblPlants:Bo9g025990.1};	Molecular chaperone (DnaJ superfamily)	GO:0009507,chloroplast	DnaJ domain
Cluster-1079.0	K12855 pre-mRNA-processing factor 6 | (RefSeq) protein STABILIZED1-like (A)	protein STABILIZED1-like [Brassica napus]	RecName: Full=Protein STABILIZED1; AltName: Full=Pre-mRNA processing factor 6-like protein; AltName: Full=Protein EMBRYO DEFECTIVE 2770;	SubName: Full=Uncharacterized protein {ECO:0000313|EnsemblPlants:Bra034571.1-P};	HAT repeat protein	GO:0015030,Cajal body; GO:0071013,catalytic step 2 spliceosome; GO:0005634,nucleus; GO:0005681,spliceosomal complex; GO:0046540,U4/U6 x U5 tri-snRNP complex; GO:0000398,mRNA splicing, via spliceosome; GO:2000630,positive regulation of miRNA metabolic process; GO:2000636,positive regulation of primary miRNA processing; GO:0009409,response to cold; GO:0080188,RNA-directed DNA methylation; GO:000984…	Tetratricopeptide repeat
Cluster-10790.0	--	--	--	--	--	--	--
Cluster-10791.0	K00695 sucrose synthase [EC:2.4.1.13] | (RefSeq) sucrose synthase 5 (A)	PREDICTED: sucrose synthase 5 [Brassica oleracea var. oleracea]	RecName: Full=Sucrose synthase 5; Short=AtSUS5; EC=2.4.1.13; AltName: Full=Sucrose-UDP glucosyltransferase 5;	RecName: Full=Sucrose synthase {ECO:0000256|RuleBase:RU280817}; EC=2.4.1.13 {ECO:0000256|RuleBase:RU280817};	Glycosyltransferase	GO:0005618,cell wall; GO:0005576,extracellular region; GO:0016157,sucrose synthase activity; GO:0080165,callose deposition in phloem sieve plate; GO:0005985,sucrose metabolic process	Glycosyl transferases group 1
Cluster-10792.0	--	--	--	--	--	--	--
Cluster-10793.0	K07513 acetyl-CoA acyltransferase 1 [EC:2.3.1.16] | (RefSeq) 3-ketoacyl-CoA thiolase, peroxisomal-like (A)	predicted protein [Hordeum vulgare subsp. vulgare]	RecName: Full=3-ketoacyl-CoA thiolase 1, peroxisomal; EC=2.3.1.16; AltName: Full=Acetyl-CoA acyltransferase 1; AltName: Full=Beta-ketothiolase 1; AltName: Full=Peroxisomal 3-oxoacyl-CoA thiolase 1; Flags: Precursor;	SubName: Full=Predicted protein {ECO:0000313|EMBL:BAK06976.1};	3-oxoacyl CoA thiolase	GO:0005777,peroxisome; GO:0005773,vacuole; GO:0003988,acetyl-CoA C-acyltransferase activity; GO:0031408,oxylipin biosynthetic process	3-Oxoacyl-[acyl-carrier-protein (ACP)] synthase III C terminal
Cluster-10794.0	--	--	--	--	--	--	--
Cluster-10795.0	--	--	--	--	--	--	--
Cluster-10796.0	K22804 structural maintenance of chromosomes protein 6 | (RefSeq) structural maintenance of chromosomes protein 6B-like (A)	uncharacterized protein LOC106442663 [Brassica napus]	RecName: Full=Uncharacterized mitochondrial protein AtMg00310; AltName: Full=ORF154;	SubName: Full=Uncharacterized protein {ECO:0000313|EnsemblPlants:Bra033926.1-P};	FOG: Reverse transcriptase	GO:0005739,mitochondrion	Reverse transcriptase (RNA-dependent DNA polymerase)
Cluster-10797.0	--	BnaC02g20670D [Brassica napus]	--	SubName: Full=Uncharacterized protein {ECO:0000313|EnsemblPlants:Bo2g072900.1};	--	--	--
Cluster-10798.0	K13415 protein brassinosteroid insensitive 1 [EC:2.7.10.1 2.7.11.1] | (RefSeq) uncharacterized LOC103401427 (A)	PREDICTED: squamosa promoter-binding-like protein 11 [Brassica oleracea var. oleracea]	RecName: Full=Squamosa promoter-binding-like protein 11;	SubName: Full=Uncharacterized protein {ECO:0000313|EnsemblPlants:Bo5g051970.1};	--	GO:0005634,nucleus; GO:0003677,DNA binding; GO:0003700,DNA-binding transcription factor activity; GO:0046872,metal ion binding; GO:0048510,regulation of timing of transition from vegetative to reproductive phase; GO:0006355,regulation of transcription, DNA-templated; GO:0006351,transcription, DNA-templated	SBP domain
Cluster-10799.0	K01784 UDP-glucose 4-epimerase [EC:5.1.3.2] | (RefSeq) UDP-glucose 4-epimerase GEPI48-like (A)	UDP-glucose 4-epimerase GEPI48-like [Hevea brasiliensis]	RecName: Full=UDP-glucose 4-epimerase 2; Short=AtUGE2; EC=5.1.3.2; AltName: Full=UDP-galactose 4-epimerase 2;	SubName: Full=Uncharacterized protein {ECO:0000313|EMBL:ESQ54946.1};	UDP-glucose 4-epimerase/UDP-sulfoquinovose synthase	GO:0005829,cytosol; GO:0003978,UDP-glucose 4-epimerase activity; GO:0042546,cell wall biogenesis; GO:0071555,cell wall organization; GO:0006012,galactose metabolic process	--
Cluster-108.0	--	--	--	--	--	--	--
Cluster-1080.0	--	PREDICTED: uncharacterized protein LOC102579694 [Solanum tuberosum]	--	SubName: Full=Protease, putative {ECO:0000313|EMBL:AES99810.1};	--	GO:0008233,peptidase activity	--
Cluster-10800.0	K00759 adenine phosphoribosyltransferase [EC:2.4.2.7] | (RefSeq) adenine phosphoribosyltransferase 5 isoform X1 (A)	PREDICTED: adenine phosphoribosyltransferase 5 isoform X1 [Brassica oleracea var. oleracea]	RecName: Full=Adenine phosphoribosyltransferase 5; Short=AtAPT5; EC=2.4.2.7;	SubName: Full=Uncharacterized protein {ECO:0000313|EnsemblPlants:Bo2g010270.1};	Adenine phosphoribosyl transferases	GO:0005829,cytosol; GO:0003999,adenine phosphoribosyltransferase activity; GO:0006168,adenine salvage; GO:0044209,AMP salvage; GO:0006166,purine ribonucleoside salvage	Phosphoribosyl transferase domain
Cluster-10801.0	K20363 protein transport protein YIP1 | (RefSeq) uncharacterized protein LOC111296848 isoform X1 (A)	uncharacterized protein LOC106452140 isoform X1 [Brassica napus]	--	SubName: Full=BnaA06g39040D protein {ECO:0000313|EMBL:CDY60542.1};	--	--	alpha/beta hydrolase fold
Cluster-10802.0	K09286 EREBP-like factor | (RefSeq) hypothetical protein (A)	PREDICTED: ethylene-responsive transcription factor ABR1-like [Brassica oleracea var. oleracea]	RecName: Full=Ethylene-responsive transcription factor ABR1; AltName: Full=Protein ABA REPRESSOR 1;	SubName: Full=Uncharacterized protein {ECO:0000313|EnsemblPlants:Bo9g018330.1};	--	GO:0005634,nucleus; GO:0003677,DNA binding; GO:0003700,DNA-binding transcription factor activity; GO:0009738,abscisic acid-activated signaling pathway; GO:0050832,defense response to fungus; GO:0009873,ethylene-activated signaling pathway; GO:0009788,negative regulation of abscisic acid-activated signaling pathway; GO:0009737,response to abscisic acid; GO:0009749,response to glucose; GO:0006970,r…	AP2 domain
Cluster-10803.0	--	PREDICTED: uncharacterized protein LOC106301229 [Brassica oleracea var. oleracea]	--	SubName: Full=Transmembrane protein {ECO:0000313|EMBL:AEE75351.1};	--	GO:0016021,integral component of membrane	--
Cluster-10804.0	K00912 tetraacyldisaccharide 4'-kinase [EC:2.7.1.130] | (RefSeq) probable tetraacyldisaccharide 4'-kinase, mitochondrial (A)	probable tetraacyldisaccharide 4'-kinase, mitochondrial [Brassica napus]	RecName: Full=Probable tetraacyldisaccharide 4'-kinase, mitochondrial; EC=2.7.1.130; AltName: Full=Protein LIPID X 4'-kinase; Short=AtLpxK; Flags: Precursor;	SubName: Full=Uncharacterized protein {ECO:0000313|EnsemblPlants:Bo2g124300.1};	--	GO:0005739,mitochondrion; GO:0005524,ATP binding; GO:0009029,tetraacyldisaccharide 4'-kinase activity; GO:0009245,lipid A biosynthetic process; GO:2001289,lipid X metabolic process	Tetraacyldisaccharide-1-P 4'-kinase
Cluster-10805.0	K00912 tetraacyldisaccharide 4'-kinase [EC:2.7.1.130] | (RefSeq) probable tetraacyldisaccharide 4'-kinase, mitochondrial (A)	probable tetraacyldisaccharide 4'-kinase, mitochondrial [Brassica napus]	RecName: Full=Probable tetraacyldisaccharide 4'-kinase, mitochondrial; EC=2.7.1.130; AltName: Full=Protein LIPID X 4'-kinase; Short=AtLpxK; Flags: Precursor;	SubName: Full=Uncharacterized protein {ECO:0000313|EnsemblPlants:Bo2g124300.1};	--	GO:0005739,mitochondrion; GO:0005524,ATP binding; GO:0009029,tetraacyldisaccharide 4'-kinase activity; GO:0009245,lipid A biosynthetic process; GO:2001289,lipid X metabolic process	Tetraacyldisaccharide-1-P 4'-kinase
Cluster-10806.0	--	--	--	--	--	--	--
Cluster-10807.0	--	--	--	--	--	--	--
Cluster-10808.0	K07466 replication factor A1 | (RefSeq) uncharacterized protein LOC106384720 (A)	BnaCnng51690D [Brassica napus]	--	SubName: Full=BnaCnng51690D protein {ECO:0000313|EMBL:CDY66631.1};	--	--	--
Cluster-10809.0	--	BnaCnng19330D [Brassica napus]	--	SubName: Full=BnaCnng19330D protein {ECO:0000313|EMBL:CDY50424.1};	--	--	--
Cluster-1081.0	--	uncharacterized protein LOC106389940 [Brassica napus]	--	SubName: Full=BnaC03g64660D protein {ECO:0000313|EMBL:CDY27426.1};	--	--	--
Cluster-10810.0	--	PREDICTED: uncharacterized protein LOC106330328 [Brassica oleracea var. oleracea]	--	SubName: Full=Uncharacterized protein {ECO:0000313|EnsemblPlants:Bo7g101200.1};	--	--	--
Cluster-10810.1	K07466 replication factor A1 | (RefSeq) uncharacterized protein LOC106410208 (A)	BnaC09g36290D [Brassica napus]	--	SubName: Full=Uncharacterized protein {ECO:0000313|EnsemblPlants:Bo6g080870.1};	Single-stranded DNA-binding replication protein A (RPA), large (70 kD) subunit and related ssDNA-binding proteins	--	--
Cluster-10811.0	--	--	--	--	--	--	--
Cluster-10812.0	K15027 translation initiation factor 2D | (RefSeq) hypothetical protein (A)	hypothetical protein EUTSA_v10018306mg [Eutrema salsugineum]	--	SubName: Full=Uncharacterized protein {ECO:0000313|EMBL:ESQ28066.1};	--	GO:0003743,translation initiation factor activity	--
Cluster-10813.0	K06901 putative MFS transporter, AGZA family, xanthine/uracil permease | (RefSeq) adenine/guanine permease AZG1-like (A)	WAT1-related protein At3g18200-like [Brassica napus]	RecName: Full=Adenine/guanine permease AZG1; AltName: Full=AzgA-homolog protein; AltName: Full=Protein AZAGUANINE RESISTANT 1; Short=AtAzg1;	SubName: Full=Uncharacterized protein {ECO:0000313|EnsemblPlants:Bo1g141340.1};	--	GO:0016021,integral component of membrane; GO:0005345,purine nucleobase transmembrane transporter activity; GO:0005215,transporter activity; GO:0015853,adenine transport; GO:0015854,guanine transport; GO:0006863,purine nucleobase transport	--
Cluster-10814.0	--	hypothetical protein BVRB_037930, partial [Beta vulgaris subsp. vulgaris]	--	SubName: Full=Uncharacterized protein {ECO:0000313|EMBL:KMS65245.1}; Flags: Fragment;	--	--	--
Cluster-10815.0	--	uncharacterized protein LOC106345646 isoform X1 [Brassica napus]	--	SubName: Full=Uncharacterized protein {ECO:0000313|EnsemblPlants:Bo5g145330.1};	--	--	--
Cluster-10816.0	--	--	--	--	--	--	--
Cluster-10817.0	K05761 villin 1 | (RefSeq) villin-1 isoform X1 (A)	PREDICTED: villin-1 [Brassica oleracea var. oleracea]	RecName: Full=Villin-1 {ECO:0000303|PubMed:10631247};	SubName: Full=Uncharacterized protein {ECO:0000313|EnsemblPlants:Bo4g061120.1};	Actin regulatory proteins (gelsolin/villin family)	GO:0005737,cytoplasm; GO:0005856,cytoskeleton; GO:0051015,actin filament binding; GO:0051017,actin filament bundle assembly; GO:0051693,actin filament capping	Gelsolin repeat
Cluster-10819.0	K09478 short/branched chain acyl-CoA dehydrogenase [EC:1.3.99.12] | (RefSeq) butyryl-CoA dehydrogenase (A)	hypothetical protein AXG93_960s1360 [Marchantia polymorpha subsp. ruderalis]	--	SubName: Full=Uncharacterized protein {ECO:0000313|EMBL:CCI49541.1};	Medium-chain acyl-CoA dehydrogenase	GO:0003995,acyl-CoA dehydrogenase activity; GO:0050660,flavin adenine dinucleotide binding	Acyl-CoA dehydrogenase, N-terminal domain
Cluster-1082.0	K03362 F-box and WD-40 domain protein 1/11 | (RefSeq) protein JINGUBANG-like (A)	PREDICTED: myosin heavy chain kinase B-like [Brassica oleracea var. oleracea]	RecName: Full=Protein JINGUBANG {ECO:0000303|PubMed:27468890};	SubName: Full=Uncharacterized protein {ECO:0000313|EnsemblPlants:Bo8g081150.1};	FOG: WD40 repeat	GO:0005737,cytoplasm; GO:0005634,nucleus; GO:0009846,pollen germination	Nup133 N terminal like
Cluster-10820.0	--	--	--	--	--	--	--
Cluster-10821.0	--	--	--	--	--	--	--
Cluster-10822.0	--	BnaA05g11080D [Brassica napus]	--	SubName: Full=Uncharacterized protein {ECO:0000313|EnsemblPlants:Bra005618.1-P};	--	--	--
Cluster-10823.0	--	uncharacterized protein LOC106453857 [Brassica napus]	--	SubName: Full=Uncharacterized protein {ECO:0000313|EnsemblPlants:Bo1g087540.1};	FOG: Reverse transcriptase	GO:0005576,extracellular region; GO:0003676,nucleic acid binding; GO:0009405,pathogenesis	--
Cluster-10824.0	--	--	--	SubName: Full=Uncharacterized protein {ECO:0000313|EnsemblPlants:Bo2g095890.1};	--	--	--
Cluster-10825.0	--	protein trichome birefringence-like 37 [Brassica napus]	RecName: Full=Protein trichome birefringence-like 37;	SubName: Full=Uncharacterized protein {ECO:0000313|EnsemblPlants:Bra005455.1-P};	--	GO:0005794,Golgi apparatus; GO:0016021,integral component of membrane; GO:0016413,O-acetyltransferase activity; GO:0071554,cell wall organization or biogenesis	GDSL/SGNH-like Acyl-Esterase family found in Pmr5 and Cas1p
Cluster-10826.0	K09260 MADS-box transcription enhancer factor 2A | (RefSeq) MADS-box protein AGL42-like isoform X1 (A)	PREDICTED: agamous-like MADS-box protein AGL19 isoform X2 [Brassica oleracea var. oleracea]	RecName: Full=MADS-box protein AGL42; AltName: Full=Protein AGAMOUS-LIKE 42; AltName: Full=Protein FOREVER YOUNG FLOWER {ECO:0000303|PubMed:21689171};	SubName: Full=Uncharacterized protein {ECO:0000313|EnsemblPlants:Bo2g162920.1};	MADS box transcription factor	GO:0005634,nucleus; GO:0003700,DNA-binding transcription factor activity; GO:0046983,protein dimerization activity; GO:0000977,RNA polymerase II regulatory region sequence-specific DNA binding; GO:0009838,abscission; GO:0030154,cell differentiation; GO:0080187,floral organ senescence; GO:0010150,leaf senescence; GO:0045944,positive regulation of transcription by RNA polymerase II; GO:0009909,regu…	K-box region
Cluster-10827.0	K22262 WD repeat and FYVE domain-containing protein 3 | (RefSeq) protein SPIRRIG (A)	putative pentatricopeptide repeat-containing protein At3g47840 [Brassica napus]	RecName: Full=Putative pentatricopeptide repeat-containing protein At3g47840;	SubName: Full=Uncharacterized protein {ECO:0000313|EnsemblPlants:Bo9g021930.1};	FOG: PPR repeat	GO:0043231,intracellular membrane-bounded organelle; GO:0004519,endonuclease activity; GO:0003723,RNA binding; GO:0009451,RNA modification	Tetratricopeptide repeat
Cluster-10829.0	--	--	--	--	--	--	--
Cluster-10830.0	--	--	--	SubName: Full=Uncharacterized protein {ECO:0000313|EnsemblPlants:Bo1g067440.1};	--	--	--
Cluster-10831.0	--	RHOMBOID-like protein 13 [Arabidopsis thaliana]	RecName: Full=RHOMBOID-like protein 13 {ECO:0000303|PubMed:17181860}; Short=AtRBL13 {ECO:0000303|PubMed:17181860}; EC=3.4.21.- {ECO:0000305};	SubName: Full=RBL13 {ECO:0000313|EMBL:OAP05499.1};	Rhomboid family proteins	GO:0016021,integral component of membrane; GO:0004252,serine-type endopeptidase activity	--
Cluster-10832.0	K12580 CCR4-NOT transcription complex subunit 3 | (RefSeq) general negative regulator of transcription subunit 3-like isoform X1 (A)	PREDICTED: general negative regulator of transcription subunit 3-like isoform X4 [Brassica oleracea var. oleracea]	--	SubName: Full=Uncharacterized protein {ECO:0000313|EnsemblPlants:Bo3g013030.1};	CCR4-NOT transcriptional regulation complex, NOT5 subunit	GO:0030015,CCR4-NOT core complex; GO:0005634,nucleus; GO:0006355,regulation of transcription, DNA-templated	--
Cluster-10833.0	K00688 glycogen phosphorylase [EC:2.4.1.1] | (RefSeq) alpha-glucan phosphorylase 1-like isoform X1 (A)	BnaC06g30220D [Brassica napus]	RecName: Full=Alpha-glucan phosphorylase 1; Short=AtPHS1; EC=2.4.1.1; AltName: Full=Alpha-glucan phosphorylase, L isozyme; AltName: Full=Starch phosphorylase L; Flags: Precursor;	RecName: Full=Alpha-1,4 glucan phosphorylase {ECO:0000256|RuleBase:RU000587}; EC=2.4.1.1 {ECO:0000256|RuleBase:RU000587};	Glycogen phosphorylase	GO:0009507,chloroplast; GO:0009570,chloroplast stroma; GO:0009536,plastid; GO:0008184,glycogen phosphorylase activity; GO:0102250,linear malto-oligosaccharide phosphorylase activity; GO:0004645,phosphorylase activity; GO:0030170,pyridoxal phosphate binding; GO:0102499,SHG alpha-glucan phosphorylase activity; GO:0005980,glycogen catabolic process; GO:0009266,response to temperature stimulus; GO:00…	--
Cluster-10835.0	--	--	--	--	--	--	--
Cluster-10836.0	--	--	--	--	--	--	--
Cluster-10837.0	K23404 transmembrane anterior posterior transformation protein 1 | (RefSeq) lysine ketoglutarate reductase trans-splicing-related protein, putative (A)	BnaAnng28070D [Brassica napus]	--	SubName: Full=BnaAnng28070D protein {ECO:0000313|EMBL:CDY68706.1};	--	--	Siphovirus protein of unknown function (DUF859)
Cluster-10838.0	K04733 interleukin-1 receptor-associated kinase 4 [EC:2.7.11.1] | (RefSeq) lectin-domain containing receptor kinase VI.3 (A)	PREDICTED: LOW QUALITY PROTEIN: L-type lectin-domain containing receptor kinase VI.2-like [Brassica oleracea var. oleracea]	RecName: Full=L-type lectin-domain containing receptor kinase VI.2 {ECO:0000303|PubMed:19773388}; Short=LecRK-VI.2 {ECO:0000303|PubMed:19773388}; EC=2.7.11.1 {ECO:0000255|PROSITE-ProRule:PRU00159}; AltName: Full=Lectin receptor kinase A4.1 {ECO:0000303|Ref.4}; Flags: Precursor;	SubName: Full=Uncharacterized protein {ECO:0000313|EnsemblPlants:Bo3g001400.1};	--	GO:0016021,integral component of membrane; GO:0005886,plasma membrane; GO:0005524,ATP binding; GO:0030246,carbohydrate binding; GO:0004674,protein serine/threonine kinase activity; GO:0009738,abscisic acid-activated signaling pathway; GO:0042742,defense response to bacterium; GO:0052033,pathogen-associated molecular pattern dependent induction by symbiont of host innate immune response; GO:000973…	Protein tyrosine kinase
Cluster-10839.0	--	PREDICTED: uncharacterized protein LOC106306709 [Brassica oleracea var. oleracea]	--	SubName: Full=Uncharacterized protein {ECO:0000313|EnsemblPlants:Bo7g112040.1};	--	--	--
Cluster-1084.0	--	--	--	--	--	--	--
Cluster-10840.0	K01968 3-methylcrotonyl-CoA carboxylase alpha subunit [EC:6.4.1.4] | (RefSeq) LOW QUALITY PROTEIN: methylcrotonoyl-CoA carboxylase subunit alpha, mitochondrial-like (A)	PREDICTED: serine/threonine-protein kinase HT1 isoform X1 [Brassica oleracea var. oleracea]	RecName: Full=Serine/threonine-protein kinase STY13 {ECO:0000305}; EC=2.7.11.1 {ECO:0000269|PubMed:16429265}; AltName: Full=AtSTYPK {ECO:0000303|PubMed:17291444}; AltName: Full=Serine/threonine/tyrosine-protein kinase 13 {ECO:0000303|PubMed:16429265};	SubName: Full=Uncharacterized protein {ECO:0000313|EnsemblPlants:Bo6g055900.1};	Tyrosine kinase specific for activated (GTP-bound) p21cdc42Hs	GO:0005622,intracellular; GO:0005886,plasma membrane; GO:0005524,ATP binding; GO:0004672,protein kinase activity; GO:0004674,protein serine/threonine kinase activity; GO:0004712,protein serine/threonine/tyrosine kinase activity; GO:0004713,protein tyrosine kinase activity; GO:0004871,NA; GO:0035556,intracellular signal transduction; GO:0006468,protein phosphorylation	Kinase-like
Cluster-10840.1	K01968 3-methylcrotonyl-CoA carboxylase alpha subunit [EC:6.4.1.4] | (RefSeq) LOW QUALITY PROTEIN: methylcrotonoyl-CoA carboxylase subunit alpha, mitochondrial-like (A)	PREDICTED: serine/threonine-protein kinase HT1 isoform X1 [Brassica oleracea var. oleracea]	RecName: Full=Serine/threonine-protein kinase STY13 {ECO:0000305}; EC=2.7.11.1 {ECO:0000269|PubMed:16429265}; AltName: Full=AtSTYPK {ECO:0000303|PubMed:17291444}; AltName: Full=Serine/threonine/tyrosine-protein kinase 13 {ECO:0000303|PubMed:16429265};	SubName: Full=Uncharacterized protein {ECO:0000313|EnsemblPlants:Bo6g055900.1};	Tyrosine kinase specific for activated (GTP-bound) p21cdc42Hs	GO:0005622,intracellular; GO:0005886,plasma membrane; GO:0005524,ATP binding; GO:0004672,protein kinase activity; GO:0004674,protein serine/threonine kinase activity; GO:0004712,protein serine/threonine/tyrosine kinase activity; GO:0004713,protein tyrosine kinase activity; GO:0004871,NA; GO:0035556,intracellular signal transduction; GO:0006468,protein phosphorylation	Kinase-like
Cluster-10840.2	K01968 3-methylcrotonyl-CoA carboxylase alpha subunit [EC:6.4.1.4] | (RefSeq) LOW QUALITY PROTEIN: methylcrotonoyl-CoA carboxylase subunit alpha, mitochondrial-like (A)	PREDICTED: serine/threonine-protein kinase HT1 isoform X1 [Brassica oleracea var. oleracea]	RecName: Full=Serine/threonine-protein kinase STY13 {ECO:0000305}; EC=2.7.11.1 {ECO:0000269|PubMed:16429265}; AltName: Full=AtSTYPK {ECO:0000303|PubMed:17291444}; AltName: Full=Serine/threonine/tyrosine-protein kinase 13 {ECO:0000303|PubMed:16429265};	SubName: Full=Uncharacterized protein {ECO:0000313|EnsemblPlants:Bo6g055900.1};	Tyrosine kinase specific for activated (GTP-bound) p21cdc42Hs	GO:0005622,intracellular; GO:0005886,plasma membrane; GO:0005524,ATP binding; GO:0004672,protein kinase activity; GO:0004674,protein serine/threonine kinase activity; GO:0004712,protein serine/threonine/tyrosine kinase activity; GO:0004713,protein tyrosine kinase activity; GO:0004871,NA; GO:0035556,intracellular signal transduction; GO:0006468,protein phosphorylation	Fungal protein kinase
Cluster-10840.3	K01968 3-methylcrotonyl-CoA carboxylase alpha subunit [EC:6.4.1.4] | (RefSeq) LOW QUALITY PROTEIN: methylcrotonoyl-CoA carboxylase subunit alpha, mitochondrial-like (A)	PREDICTED: serine/threonine-protein kinase HT1 isoform X2 [Brassica oleracea var. oleracea]	RecName: Full=Serine/threonine-protein kinase STY13 {ECO:0000305}; EC=2.7.11.1 {ECO:0000269|PubMed:16429265}; AltName: Full=AtSTYPK {ECO:0000303|PubMed:17291444}; AltName: Full=Serine/threonine/tyrosine-protein kinase 13 {ECO:0000303|PubMed:16429265};	SubName: Full=Uncharacterized protein {ECO:0000313|EnsemblPlants:Bo6g055900.1};	Tyrosine kinase specific for activated (GTP-bound) p21cdc42Hs	GO:0005622,intracellular; GO:0005886,plasma membrane; GO:0005524,ATP binding; GO:0004672,protein kinase activity; GO:0004674,protein serine/threonine kinase activity; GO:0004712,protein serine/threonine/tyrosine kinase activity; GO:0004713,protein tyrosine kinase activity; GO:0004871,NA; GO:0035556,intracellular signal transduction; GO:0006468,protein phosphorylation	Protein tyrosine kinase
Cluster-10841.0	--	--	--	--	--	--	--
Cluster-10842.0	K18696 glycerophosphodiester phosphodiesterase [EC:3.1.4.46] | (RefSeq) uncharacterized protein At2g33490-like isoform X1 (A)	PREDICTED: uncharacterized protein At2g33490 [Brassica oleracea var. oleracea]	RecName: Full=Uncharacterized protein At2g33490;	SubName: Full=Uncharacterized protein {ECO:0000313|EnsemblPlants:Bo4g140850.1};	--	GO:0005886,plasma membrane	--
Cluster-10843.0	K10026 7-carboxy-7-deazaguanine synthase [EC:4.3.99.3] | (RefSeq) hypothetical protein (A)	--	--	SubName: Full=Uncharacterized protein {ECO:0000313|EMBL:CDF32971.1};	--	GO:0003824,catalytic activity; GO:0051536,iron-sulfur cluster binding	4Fe-4S single cluster domain
Cluster-10844.0	--	--	--	--	--	--	--
Cluster-10845.0	--	uncharacterized protein LOC106387611 [Brassica napus]	--	SubName: Full=Uncharacterized protein {ECO:0000313|EnsemblPlants:Bra016613.1-P};	Uncharacterized conserved protein	GO:0005634,nucleus; GO:0008270,zinc ion binding	C3HC zinc finger-like
Cluster-10846.0	K11111 telomeric repeat-binding factor 2 | (RefSeq) uncharacterized protein LOC104085504 isoform X1 (A)	PREDICTED: uncharacterized protein LOC106309595 [Brassica oleracea var. oleracea]	--	SubName: Full=Uncharacterized protein {ECO:0000313|EnsemblPlants:Bo8g114370.1};	--	GO:0003677,DNA binding; GO:0009753,response to jasmonic acid; GO:0009751,response to salicylic acid	Mediator of RNA polymerase II transcription complex subunit 8
Cluster-10847.0	--	BnaC04g02470D [Brassica napus]	--	SubName: Full=Uncharacterized protein {ECO:0000313|EnsemblPlants:Bo4g014760.1};	--	--	--
Cluster-1085.0	--	--	--	--	--	--	--
Cluster-10850.0	--	--	--	--	--	--	--
Cluster-10852.0	--	--	--	--	--	--	--
Cluster-10853.0	K05663 mitochondrial ABC transporter ATM | (RefSeq) ABC transporter B family member 25, mitochondrial-like isoform X1 (A)	BnaC09g33710D [Brassica napus]	RecName: Full=ABC transporter B family member 25, mitochondrial; Short=ABC transporter ABCB.25; Short=AtABCB25; AltName: Full=ABC transporter of the mitochondrion 3; Short=AtATM3; Short=Iron-sulfur clusters transporter ATM3; AltName: Full=Protein STARIK 1; Flags: Precursor;	SubName: Full=BnaC09g33710D protein {ECO:0000313|EMBL:CDY43872.1};	Mitochondrial Fe/S cluster exporter, ABC superfamily	GO:0009507,chloroplast; GO:0009941,chloroplast envelope; GO:0016021,integral component of membrane; GO:0005743,mitochondrial inner membrane; GO:0005739,mitochondrion; GO:0005524,ATP binding; GO:0042626,ATPase activity, coupled to transmembrane movement of substances; GO:0005215,transporter activity; GO:0006879,cellular iron ion homeostasis; GO:0009658,chloroplast organization; GO:0051276,chromoso…	ABC transporter transmembrane region
Cluster-10855.0	K00784 ribonuclease Z [EC:3.1.26.11] | (RefSeq) zinc phosphodiesterase ELAC protein 2 (A)	PREDICTED: zinc phosphodiesterase ELAC protein 2 [Brassica oleracea var. oleracea]	RecName: Full=tRNAse Z TRZ4, mitochondrial {ECO:0000303|PubMed:16336119}; EC=3.1.26.11 {ECO:0000269|PubMed:19411372}; AltName: Full=Long tRNase Z 2 {ECO:0000303|PubMed:16336119}; AltName: Full=tRNase ZL2 {ECO:0000303|PubMed:16336119}; Short=AthTRZL2 {ECO:0000303|PubMed:16336119}; Flags: Precursor;	SubName: Full=Uncharacterized protein {ECO:0000313|EnsemblPlants:Bo5g126300.1};	Predicted metal-dependent hydrolase (beta-lactamase superfamily)	GO:0005739,mitochondrion; GO:0042781,3'-tRNA processing endoribonuclease activity; GO:0046872,metal ion binding; GO:0072684,mitochondrial tRNA 3'-trailer cleavage, endonucleolytic; GO:0042780,tRNA 3'-end processing	tRNase Z endonuclease
Cluster-10856.0	--	--	--	--	--	--	--
Cluster-10857.0	K01184 polygalacturonase [EC:3.2.1.15] | (RefSeq) polygalacturonase QRT2-like (A)	PREDICTED: polygalacturonase QRT2-like [Brassica oleracea var. oleracea]	RecName: Full=Polygalacturonase QRT2; Short=AtQRT2; Short=PG QRT2; EC=3.2.1.15; AltName: Full=Pectinase QRT2; AltName: Full=Protein QUARTET 2; Flags: Precursor;	SubName: Full=Uncharacterized protein {ECO:0000313|EnsemblPlants:Bo5g140060.1};	--	GO:0005618,cell wall; GO:0005576,extracellular region; GO:0004650,polygalacturonase activity; GO:0009901,anther dehiscence; GO:0009830,cell wall modification involved in abscission; GO:0010047,fruit dehiscence; GO:0045490,pectin catabolic process; GO:0048235,pollen sperm cell differentiation	Glycosyl hydrolases family 28
Cluster-10858.0	K04733 interleukin-1 receptor-associated kinase 4 [EC:2.7.11.1] | (RefSeq) wall-associated receptor kinase-like 2 (A)	PREDICTED: wall-associated receptor kinase-like 1 [Camelina sativa]	RecName: Full=Wall-associated receptor kinase-like 5; EC=2.7.11.-; Flags: Precursor;	SubName: Full=Wall-associated receptor kinase-like 1 {ECO:0000313|EMBL:JAU05797.1}; Flags: Fragment;	--	GO:0016021,integral component of membrane; GO:0005886,plasma membrane; GO:0005524,ATP binding; GO:0005509,calcium ion binding; GO:0030247,polysaccharide binding; GO:0004674,protein serine/threonine kinase activity; GO:0007166,cell surface receptor signaling pathway	Protein-kinase domain of FAM69
Cluster-10859.0	K23222 nuclease HARBI1 [EC:3.1.-.-] | (RefSeq) uncharacterized LOC103863354 (A)	glutathione S-transferase T3-like [Brassica napus]	--	SubName: Full=Uncharacterized protein {ECO:0000313|EnsemblPlants:Bo4g098380.1};	--	--	--
Cluster-1086.0	--	--	--	--	--	--	--
Cluster-10860.0	K20858 calcium uniporter protein, mitochondrial | (RefSeq) calcium uniporter protein 6, mitochondrial-like (A)	PREDICTED: calcium uniporter protein 6, mitochondrial [Raphanus sativus]	RecName: Full=Calcium uniporter protein 6, mitochondrial; Flags: Precursor;	SubName: Full=BnaA08g26290D protein {ECO:0000313|EMBL:CDY31079.1};	Uncharacterized conserved protein	GO:0016021,integral component of membrane; GO:0005743,mitochondrial inner membrane; GO:0005739,mitochondrion; GO:0005262,calcium channel activity; GO:0015292,uniporter activity	Mitochondrial calcium uniporter
Cluster-10861.0	--	PREDICTED: protein LIKE COV 3 [Brassica oleracea var. oleracea]	RecName: Full=Protein LIKE COV 3 {ECO:0000303|PubMed:12668628};	SubName: Full=BnaC03g48420D protein {ECO:0000313|EMBL:CDY36483.1};	--	GO:0005794,Golgi apparatus; GO:0016021,integral component of membrane	Protein of unknown function (DUF502)
Cluster-10862.0	--	BnaC04g37130D [Brassica napus]	RecName: Full=F-box/kelch-repeat protein At1g64840;	SubName: Full=BnaC04g37130D protein {ECO:0000313|EMBL:CDY36181.1};	--	GO:0005694,chromosome; GO:0005737,cytoplasm; GO:0005634,nucleus; GO:0043140,ATP-dependent 3'-5' DNA helicase activity; GO:0003677,DNA binding; GO:0009378,four-way junction helicase activity; GO:0006284,base-excision repair; GO:0032508,DNA duplex unwinding; GO:0006260,DNA replication; GO:0000724,double-strand break repair via homologous recombination	F-box domain
Cluster-10863.0	K10206 LL-diaminopimelate aminotransferase [EC:2.6.1.83] | (RefSeq) LL-diaminopimelate aminotransferase, chloroplastic isoform X1 (A)	PREDICTED: LOW QUALITY PROTEIN: F-box protein At5g25290-like [Raphanus sativus]	RecName: Full=F-box protein At5g25290;	SubName: Full=Uncharacterized protein {ECO:0000313|EnsemblPlants:Bo4g130920.1};	--	--	F-box domain
Cluster-10864.0	--	--	--	--	--	--	--
Cluster-10865.0	K13963 serpin B | (RefSeq) serpin-Z10-like (A)	PREDICTED: uncharacterized protein LOC103868323 [Brassica rapa]	--	SubName: Full=Uncharacterized protein {ECO:0000313|EnsemblPlants:Bo7g099460.1};	FOG: Reverse transcriptase	--	Reverse transcriptase-like
Cluster-10866.0	--	Bifunctional inhibitor/lipid-transfer protein/seed storage 2S albumin superfamily protein [Arabidopsis thaliana]	--	SubName: Full=Uncharacterized protein {ECO:0000313|EnsemblPlants:Bo6g120990.1};	--	--	Probable lipid transfer
Cluster-10867.0	--	--	--	--	--	--	--
Cluster-10868.0	K02888 large subunit ribosomal protein L21 | (RefSeq) 50S ribosomal protein L21, mitochondrial-like isoform X1 (A)	BnaC03g67840D [Brassica napus]	RecName: Full=50S ribosomal protein L21, mitochondrial {ECO:0000303|PubMed:11675010}; AltName: Full=Protein NUCLEAR FUSION DEFECTIVE 1 {ECO:0000303|PubMed:16698901}; Flags: Precursor;	SubName: Full=BnaC03g67840D protein {ECO:0000313|EMBL:CDY36464.1};	Mitochondrial/chloroplast ribosomal L21 protein	GO:0005739,mitochondrion; GO:0005840,ribosome; GO:0019843,rRNA binding; GO:0043565,sequence-specific DNA binding; GO:0003735,structural constituent of ribosome; GO:0009567,double fertilization forming a zygote and endosperm; GO:0009553,embryo sac development; GO:0000741,karyogamy; GO:0010197,polar nucleus fusion; GO:0009555,pollen development; GO:0007338,single fertilization; GO:0006412,translati…	Ribosomal prokaryotic L21 protein
Cluster-10869.0	K01535 H+-transporting ATPase [EC:3.6.3.6] | (RefSeq) ATPase 2, plasma membrane-type-like (A)	uncharacterized protein LOC106424398 [Brassica napus]	RecName: Full=Retrovirus-related Pol polyprotein from transposon TNT 1-94; Includes: RecName: Full=Protease; EC=3.4.23.-; Includes: RecName: Full=Reverse transcriptase; EC=2.7.7.49; Includes: RecName: Full=Endonuclease;	SubName: Full=Uncharacterized protein {ECO:0000313|EnsemblPlants:Bo03452s010.1};	FOG: Transposon-encoded proteins with TYA, reverse transcriptase, integrase domains in various combinations	GO:0004190,aspartic-type endopeptidase activity; GO:0004519,endonuclease activity; GO:0003676,nucleic acid binding; GO:0003964,RNA-directed DNA polymerase activity; GO:0008270,zinc ion binding; GO:0015074,DNA integration	RNA polymerase Rpb1, domain 7
Cluster-1087.0	K14488 SAUR family protein | (RefSeq) uncharacterized protein LOC106304999 (A)	PREDICTED: uncharacterized protein LOC106304999 [Brassica oleracea var. oleracea]	RecName: Full=Auxin-responsive protein SAUR71 {ECO:0000305}; AltName: Full=Protein SMALL AUXIN UP RNA 71 {ECO:0000303|PubMed:12036261};	SubName: Full=Uncharacterized protein {ECO:0000313|EnsemblPlants:Bo7g115050.1};	--	GO:0005737,cytoplasm; GO:0009734,auxin-activated signaling pathway; GO:0007275,multicellular organism development; GO:0040008,regulation of growth	Auxin responsive protein
Cluster-10870.0	K07977 Arf/Sar family, other | (RefSeq) probable ADP-ribosylation factor At2g15310 (A)	PREDICTED: probable ADP-ribosylation factor At2g15310 [Brassica rapa]	RecName: Full=Probable ADP-ribosylation factor At2g15310;	SubName: Full=Uncharacterized protein {ECO:0000313|EnsemblPlants:Bo7g021670.1};	GTP-binding ADP-ribosylation factor Arf1	GO:0005794,Golgi apparatus; GO:0005525,GTP binding; GO:0015031,protein transport; GO:0007264,small GTPase mediated signal transduction; GO:0016192,vesicle-mediated transport	AAA domain
Cluster-10871.0	K20393 PRA1 family protein 3 | (RefSeq) hypothetical protein (A)	PREDICTED: uncharacterized protein LOC106314253 [Brassica oleracea var. oleracea]	--	SubName: Full=Uncharacterized protein {ECO:0000313|EnsemblPlants:Bra038551.1-P};	--	GO:0005622,intracellular; GO:0046872,metal ion binding; GO:0035556,intracellular signal transduction	Zinc finger, ZZ type
Cluster-10871.1	K20393 PRA1 family protein 3 | (RefSeq) hypothetical protein (A)	PREDICTED: uncharacterized protein LOC106314253 [Brassica oleracea var. oleracea]	--	SubName: Full=Uncharacterized protein {ECO:0000313|EnsemblPlants:Bo9g027360.1};	--	GO:0005622,intracellular; GO:0046872,metal ion binding; GO:0035556,intracellular signal transduction	PHD-finger
Cluster-10872.0	K02879 large subunit ribosomal protein L17 | (RefSeq) uncharacterized protein LOC106385178 (A)	uncharacterized protein LOC106385178 [Brassica napus]	RecName: Full=50S ribosomal protein L17, chloroplastic {ECO:0000303|PubMed:10874046}; AltName: Full=CL17; AltName: Full=Chloroplastic large ribosomal subunit protein bL17c {ECO:0000303|PubMed:28007896}; Flags: Precursor;	SubName: Full=Uncharacterized protein {ECO:0000313|EnsemblPlants:Bra006032.1-P};	Mitochondrial/chloroplast ribosomal protein L17	GO:0009507,chloroplast; GO:0005840,ribosome; GO:0019843,rRNA binding; GO:0003735,structural constituent of ribosome; GO:0006412,translation	Ribosomal protein L17
Cluster-10873.1	K04733 interleukin-1 receptor-associated kinase 4 [EC:2.7.11.1] | (RefSeq) receptor-like serine/threonine-protein kinase SD1-8 (A)	PREDICTED: receptor-like serine/threonine-protein kinase SD1-7 isoform X4 [Raphanus sativus]	RecName: Full=Receptor-like serine/threonine-protein kinase SD1-7; EC=2.7.11.1; AltName: Full=Arabidopsis thaliana receptor kinase 1; AltName: Full=S-domain-1 (SD1) receptor kinase 7; Short=SD1-7; Flags: Precursor;	SubName: Full=SFR1 protein {ECO:0000313|EMBL:CAA74661.1};	--	GO:0016021,integral component of membrane; GO:0005634,nucleus; GO:0005886,plasma membrane; GO:0005524,ATP binding; GO:0030246,carbohydrate binding; GO:0004672,protein kinase activity; GO:0004674,protein serine/threonine kinase activity; GO:0031625,ubiquitin protein ligase binding; GO:0009738,abscisic acid-activated signaling pathway; GO:0071215,cellular response to abscisic acid stimulus; GO:0046…	Protein kinase domain
Cluster-10874.0	K19613 leucine-rich repeat protein SHOC2 | (RefSeq) hypothetical protein (A)	BnaCnng24060D [Brassica napus]	RecName: Full=Receptor-like protein 18 {ECO:0000303|PubMed:18434605}; Short=AtRLP18 {ECO:0000303|PubMed:18434605};	SubName: Full=BnaCnng24060D protein {ECO:0000313|EMBL:CDY53034.1};	FOG: Leucine rich repeat	GO:0016021,integral component of membrane	Leucine-rich repeat
Cluster-10876.0	--	PREDICTED: uncharacterized protein LOC106328722 [Brassica oleracea var. oleracea]	--	SubName: Full=Uncharacterized protein {ECO:0000313|EnsemblPlants:Bo3g040320.1};	--	--	Replication factor-A C terminal domain
Cluster-10877.0	--	BnaC04g32150D [Brassica napus]	--	SubName: Full=BnaC04g32150D protein {ECO:0000313|EMBL:CDY36822.1};	--	GO:0009941,chloroplast envelope; GO:0005886,plasma membrane; GO:0043531,ADP binding; GO:0007165,signal transduction	--
Cluster-10879.0	--	uncharacterized protein LOC106403900, partial [Brassica napus]	--	SubName: Full=Uncharacterized protein {ECO:0000313|EnsemblPlants:Bo8g115500.1};	--	--	--
Cluster-10880.0	--	PREDICTED: PHD finger protein MALE STERILITY 1 isoform X1 [Raphanus sativus]	RecName: Full=PHD finger protein MALE STERILITY 1;	SubName: Full=Uncharacterized protein {ECO:0000313|EnsemblPlants:Bra002401.1-P};	PHD Zn-finger proteins	GO:0005634,nucleus; GO:0046872,metal ion binding; GO:0048655,anther wall tapetum morphogenesis; GO:0071367,cellular response to brassinosteroid stimulus; GO:0055046,microgametogenesis; GO:0009846,pollen germination; GO:0010208,pollen wall assembly; GO:0045893,positive regulation of transcription, DNA-templated; GO:0022414,reproductive process; GO:0006351,transcription, DNA-templated	--
Cluster-10881.0	--	--	--	--	--	--	--
Cluster-10882.0	K23518 O-acetyl-ADP-ribose deacetylase [EC:3.1.1.106] | (RefSeq) uncharacterized protein LOC106394619 isoform X1 (A)	uncharacterized protein LOC106394619 isoform X1 [Brassica napus]	--	SubName: Full=Uncharacterized protein {ECO:0000313|EnsemblPlants:Bra016981.1-P};	Hismacro and SEC14 domain-containing proteins	GO:0005618,cell wall; GO:0005576,extracellular region; GO:0016020,membrane; GO:0005840,ribosome; GO:0003735,structural constituent of ribosome; GO:0009664,plant-type cell wall organization; GO:0006412,translation	Macro domain
Cluster-10882.1	K23518 O-acetyl-ADP-ribose deacetylase [EC:3.1.1.106] | (RefSeq) uncharacterized protein LOC106394619 isoform X1 (A)	uncharacterized protein LOC106394619 isoform X1 [Brassica napus]	--	SubName: Full=Uncharacterized protein {ECO:0000313|EMBL:KFK42331.1};	Hismacro and SEC14 domain-containing proteins	--	Macro domain
Cluster-10882.2	K23518 O-acetyl-ADP-ribose deacetylase [EC:3.1.1.106] | (RefSeq) uncharacterized protein LOC106394619 isoform X1 (A)	uncharacterized protein LOC106394619 isoform X1 [Brassica napus]	--	SubName: Full=Uncharacterized protein {ECO:0000313|EMBL:KFK42331.1};	Hismacro and SEC14 domain-containing proteins	--	Macro domain
Cluster-10882.3	K23518 O-acetyl-ADP-ribose deacetylase [EC:3.1.1.106] | (RefSeq) uncharacterized protein LOC106394619 isoform X1 (A)	uncharacterized protein LOC106394619 isoform X2 [Brassica napus]	--	SubName: Full=Uncharacterized protein {ECO:0000313|EnsemblPlants:Bra016981.1-P};	Hismacro and SEC14 domain-containing proteins	GO:0005618,cell wall; GO:0005576,extracellular region; GO:0016020,membrane; GO:0005840,ribosome; GO:0003735,structural constituent of ribosome; GO:0009664,plant-type cell wall organization; GO:0006412,translation	Macro domain
Cluster-10883.0	K15400 omega-hydroxypalmitate O-feruloyl transferase [EC:2.3.1.188] | (RefSeq) uncharacterized protein LOC110025962 (A)	putative retroelement pol polyprotein [Arabidopsis thaliana]	RecName: Full=Retrovirus-related Pol polyprotein from transposon TNT 1-94; Includes: RecName: Full=Protease; EC=3.4.23.-; Includes: RecName: Full=Reverse transcriptase; EC=2.7.7.49; Includes: RecName: Full=Endonuclease;	SubName: Full=Retrovirus-related Pol polyprotein from transposon TNT 1-94 {ECO:0000313|EMBL:JAU09405.1};	FOG: Transposon-encoded proteins with TYA, reverse transcriptase, integrase domains in various combinations	GO:0004190,aspartic-type endopeptidase activity; GO:0004519,endonuclease activity; GO:0003676,nucleic acid binding; GO:0003964,RNA-directed DNA polymerase activity; GO:0008270,zinc ion binding; GO:0015074,DNA integration	GAG-pre-integrase domain
Cluster-10884.0	K00288 methylenetetrahydrofolate dehydrogenase (NADP+) / methenyltetrahydrofolate cyclohydrolase / formyltetrahydrofolate synthetase [EC:1.5.1.5 3.5.4.9 6.3.4.3] | (RefSeq) C-1-tetrahydrofolate synthase, cytoplasmic-like (A)	c-1-tetrahydrofolate synthase, mitochondrial [Quercus suber]	RecName: Full=Formate--tetrahydrofolate ligase; EC=6.3.4.3; AltName: Full=10-formyletrahydrofolate synthetase; Short=FHS; Short=FTHFS; AltName: Full=Formyltetrahydrofolate synthetase;	SubName: Full=Uncharacterized protein {ECO:0000313|EMBL:EFJ51458.1};	C1-tetrahydrofolate synthase	GO:0048046,apoplast; GO:0009507,chloroplast; GO:0005829,cytosol; GO:0005886,plasma membrane; GO:0005524,ATP binding; GO:0005507,copper ion binding; GO:0004329,formate-tetrahydrofolate ligase activity; GO:0004477,methenyltetrahydrofolate cyclohydrolase activity; GO:0004488,methylenetetrahydrofolate dehydrogenase (NADP+) activity; GO:0009257,10-formyltetrahydrofolate biosynthetic process; GO:000911…	Formate--tetrahydrofolate ligase
Cluster-10885.0	--	PREDICTED: protein transport protein SFT2-like [Camelina sativa]	--	RecName: Full=Vesicle transport protein {ECO:0000256|RuleBase:RU363111};	Membrane protein involved in ER to Golgi transport	GO:0016021,integral component of membrane; GO:0015031,protein transport; GO:0016192,vesicle-mediated transport	Got1/Sft2-like family
Cluster-10886.0	K01513 ectonucleotide pyrophosphatase/phosphodiesterase family member 1/3 [EC:3.1.4.1 3.6.1.9] | (RefSeq) ectonucleotide pyrophosphatase/phosphodiesterase family member 1-like (A)	PREDICTED: venom phosphodiesterase 2-like [Brassica oleracea var. oleracea]	--	SubName: Full=Uncharacterized protein {ECO:0000313|EnsemblPlants:Bo1g016130.1};	Type I phosphodiesterase/nucleotide pyrophosphatase	GO:0003824,catalytic activity; GO:0008152,metabolic process	Sulfatase
Cluster-10887.0	K23286 neurobeachin-like protein 1/2 | (RefSeq) BEACH domain-containing protein C2-like isoform X1 (A)	BEACH domain-containing protein C2-like [Brassica napus]	RecName: Full=BEACH domain-containing protein C2 {ECO:0000303|PubMed:25618824}; AltName: Full=BEACH-domain homolog C2 {ECO:0000305};	SubName: Full=Uncharacterized protein {ECO:0000313|EnsemblPlants:Bo8g095610.1};	Kinase A-anchor protein Neurobeachin and related BEACH and WD40 repeat proteins	GO:0012505,endomembrane system	--
Cluster-10888.0	K14206 solute carrier family 15 (oligopeptide transporter), member 1 | (RefSeq) protein NRT1/ PTR FAMILY 5.13-like (A)	protein NRT1/ PTR FAMILY 5.13-like [Brassica napus]	RecName: Full=Protein NRT1/ PTR FAMILY 5.14; Short=AtNPF5.14; AltName: Full=Nitrate transporter 1.15;	SubName: Full=Uncharacterized protein {ECO:0000313|EnsemblPlants:Bo6g092780.1};	H+/oligopeptide symporter	GO:0016021,integral component of membrane; GO:0022857,transmembrane transporter activity; GO:0006857,oligopeptide transport	Inner membrane protein YlaC
Cluster-10889.0	--	--	--	--	--	--	--
Cluster-1089.0	--	uncharacterized protein BNAC04G47750D [Brassica napus]	--	SubName: Full=BnaC04g47750D protein {ECO:0000313|EMBL:CDY14778.1};	--	GO:0006353,DNA-templated transcription, termination	Rho termination factor, N-terminal domain
Cluster-10890.0	--	PREDICTED: probable 28S rRNA (cytosine-C(5))-methyltransferase [Brassica oleracea var. oleracea]	--	SubName: Full=BnaC02g45040D protein {ECO:0000313|EMBL:CDY57762.1};	tRNA cytosine-5-methylases and related enzymes of the NOL1/NOP2/sun superfamily	GO:0008168,methyltransferase activity; GO:0003723,RNA binding	--
Cluster-10891.0	--	hypothetical protein AXX17_AT2G33810 [Arabidopsis thaliana]	--	SubName: Full=Uncharacterized protein {ECO:0000313|EMBL:OAP10567.1};	--	GO:0016021,integral component of membrane	--
Cluster-10892.0	--	--	--	--	--	--	--
Cluster-10893.0	K22950 acylphloroglucinol glucosyltransferase [EC:2.4.1.358] | (RefSeq) anthocyanidin 3-O-glucosyltransferase 2-like (A)	BnaCnng07070D [Brassica napus]	RecName: Full=UDP-glycosyltransferase 71B1; EC=2.4.1.-; AltName: Full=Flavonol 3-O-glucosyltransferase UGT71B1; EC=2.4.1.91;	SubName: Full=BnaCnng07070D protein {ECO:0000313|EMBL:CDY33136.1};	UDP-glucuronosyl and UDP-glucosyl transferase	GO:0005829,cytosol; GO:0043231,intracellular membrane-bounded organelle; GO:0102360,daphnetin 3-O-glucosyltransferase activity; GO:0047893,flavonol 3-O-glucosyltransferase activity; GO:0102425,myricetin 3-O-glucosyltransferase activity; GO:0080043,quercetin 3-O-glucosyltransferase activity; GO:0080044,quercetin 7-O-glucosyltransferase activity; GO:0035251,UDP-glucosyltransferase activity; GO:0008…	--
Cluster-10894.0	--	PREDICTED: GDSL esterase/lipase At4g10955-like isoform X1 [Brassica oleracea var. oleracea]	RecName: Full=GDSL esterase/lipase At4g10955; EC=3.1.1.-;	SubName: Full=Uncharacterized protein {ECO:0000313|EnsemblPlants:Bo2g160630.1};	--	GO:0016787,hydrolase activity; GO:0016042,lipid catabolic process	Alpha/beta hydrolase family
Cluster-10895.0	K03232 elongation factor 1-beta | (RefSeq) uncharacterized LOC103865769 (A)	PREDICTED: uncharacterized protein LOC108819794 [Raphanus sativus]	--	SubName: Full=BnaC02g22580D protein {ECO:0000313|EMBL:CDY45862.1};	FOG: Reverse transcriptase	GO:0003676,nucleic acid binding; GO:0004523,RNA-DNA hybrid ribonuclease activity	zinc-binding in reverse transcriptase
Cluster-10895.1	K21484 benzoate/salicylate 1-O-methyltransferase [EC:2.1.1.273 2.1.1.274] | (RefSeq) uncharacterized protein LOC106315356 (A)	PREDICTED: uncharacterized protein LOC108849936 [Raphanus sativus]	--	SubName: Full=BnaC02g22580D protein {ECO:0000313|EMBL:CDY45862.1};	FOG: Reverse transcriptase	GO:0003676,nucleic acid binding; GO:0004523,RNA-DNA hybrid ribonuclease activity	Reverse transcriptase-like
Cluster-10895.2	K03232 elongation factor 1-beta | (RefSeq) uncharacterized LOC103865769 (A)	PREDICTED: uncharacterized protein LOC108819794 [Raphanus sativus]	--	SubName: Full=BnaC02g22580D protein {ECO:0000313|EMBL:CDY45862.1};	FOG: Reverse transcriptase	GO:0003676,nucleic acid binding; GO:0004523,RNA-DNA hybrid ribonuclease activity	Reverse transcriptase-like
Cluster-10895.3	K03232 elongation factor 1-beta | (RefSeq) uncharacterized LOC103865769 (A)	PREDICTED: uncharacterized protein LOC106333014 [Brassica oleracea var. oleracea]	--	SubName: Full=BnaC02g22580D protein {ECO:0000313|EMBL:CDY45862.1};	FOG: Reverse transcriptase	GO:0003676,nucleic acid binding; GO:0004523,RNA-DNA hybrid ribonuclease activity	Reverse transcriptase-like
Cluster-10896.0	K15505 DNA repair protein RAD5 [EC:3.6.4.-] | (RefSeq) LOC109737098; putative SWI/SNF-related matrix-associated actin-dependent regulator of chromatin subfamily A member 3-like 3 (A)	PREDICTED: putative SWI/SNF-related matrix-associated actin-dependent regulator of chromatin subfamily A member 3-like 2 [Brassica oleracea var. oleracea]	RecName: Full=DNA repair protein RAD5A {ECO:0000305}; EC=3.6.4.- {ECO:0000305}; AltName: Full=Putative SWI/SNF-related matrix-associated actin-dependent regulator of chromatin subfamily A member 3-like 2 {ECO:0000305}; Short=SMARCA3-like protein 2 {ECO:0000305}; AltName: Full=RAD5 homolog A {ECO:0000303|PubMed:18310306}; Short=AtRAD5a {ECO:0000303|PubMed:18310306};	SubName: Full=Uncharacterized protein {ECO:0000313|EMBL:EFH44146.1};	Helicase-like transcription factor HLTF/DNA helicase RAD5, DEAD-box superfamily	GO:0005634,nucleus; GO:0005524,ATP binding; GO:0004386,helicase activity; GO:0003676,nucleic acid binding; GO:0008270,zinc ion binding; GO:0016569,covalent chromatin modification; GO:0009294,DNA mediated transformation; GO:0000724,double-strand break repair via homologous recombination; GO:0045003,double-strand break repair via synthesis-dependent strand annealing	--
Cluster-10897.0	K00924 kinase [EC:2.7.1.-] | (RefSeq) hypothetical protein (A)	putative receptor-like protein kinase [Zea mays]	RecName: Full=Probable serine/threonine-protein kinase PBL20 {ECO:0000305}; EC=2.7.11.1 {ECO:0000305}; AltName: Full=PBS1-like protein 20 {ECO:0000303|PubMed:20413097};	SubName: Full=Putative receptor-like protein kinase {ECO:0000313|EMBL:AQK67166.1};	Serine/threonine protein kinase	GO:0005886,plasma membrane; GO:0005524,ATP binding; GO:0004675,transmembrane receptor protein serine/threonine kinase activity; GO:0007166,cell surface receptor signaling pathway; GO:0006952,defense response; GO:0006468,protein phosphorylation	Protein tyrosine kinase
Cluster-10898.0	--	BnaCnng66560D [Brassica napus]	--	SubName: Full=Uncharacterized protein {ECO:0000313|EnsemblPlants:Bo6g079500.1};	--	--	--
Cluster-10899.0	--	uncharacterized protein LOC106409533 [Brassica napus]	--	SubName: Full=Uncharacterized protein {ECO:0000313|EnsemblPlants:Bo1g116020.1};	--	--	Protein of unknown function, DUF547
Cluster-109.0	K00521 ferric-chelate reductase [EC:1.16.1.7] | (RefSeq) ferric reduction oxidase 7, chloroplastic-like (A)	PREDICTED: NAC domain-containing protein 89-like [Brassica oleracea var. oleracea]	RecName: Full=NAC domain-containing protein 89; Short=ANAC089; AltName: Full=Protein FRUCTOSE-SENSING QUANTITATIVE TRAIT LOCUS 6;	SubName: Full=Uncharacterized protein {ECO:0000313|EnsemblPlants:Bo3g016820.1};	--	GO:0005783,endoplasmic reticulum; GO:0005634,nucleus; GO:0003677,DNA binding; GO:0003700,DNA-binding transcription factor activity; GO:0009910,negative regulation of flower development; GO:0009626,plant-type hypersensitive response; GO:0045893,positive regulation of transcription, DNA-templated; GO:0034976,response to endoplasmic reticulum stress; GO:0006351,transcription, DNA-templated	No apical meristem (NAM) protein
Cluster-1090.0	--	uncharacterized protein BNAC04G21000D [Brassica napus]	--	SubName: Full=Uncharacterized protein {ECO:0000313|EnsemblPlants:Bo4g098270.1};	--	--	--
Cluster-10900.0	K04733 interleukin-1 receptor-associated kinase 4 [EC:2.7.11.1] | (RefSeq) uncharacterized protein LOC105629380 (A)	uncharacterized protein LOC106415751 [Brassica napus]	--	SubName: Full=Uncharacterized protein {ECO:0000313|EnsemblPlants:Bra031807.1-P};	--	GO:0016491,oxidoreductase activity	--
Cluster-10901.0	K15397 3-ketoacyl-CoA synthase [EC:2.3.1.199] | (RefSeq) 3-ketoacyl-CoA synthase 17-like (A)	hypothetical protein CARUB_v10006084mg, partial [Capsella rubella]	RecName: Full=Protein RADIALIS-like 3; Short=AtRL3; Short=Protein RAD-like 3;	SubName: Full=Uncharacterized protein {ECO:0000313|EMBL:EOA15655.1}; Flags: Fragment;	Zuotin and related molecular chaperones (DnaJ superfamily), contains DNA-binding domains	GO:0005634,nucleus; GO:0003677,DNA binding; GO:0003700,DNA-binding transcription factor activity; GO:0006351,transcription, DNA-templated	Myb-like DNA-binding domain
Cluster-10902.0	K00521 ferric-chelate reductase [EC:1.16.1.7] | (RefSeq) ferric reduction oxidase 7, chloroplastic-like (A)	NAC domain-containing protein 4 [Brassica napus]	RecName: Full=NAC domain-containing protein 5; Short=ANAC005;	SubName: Full=BnaC08g49760D protein {ECO:0000313|EMBL:CDY55325.1};	--	GO:0005634,nucleus; GO:0005886,plasma membrane; GO:0003677,DNA binding; GO:0003700,DNA-binding transcription factor activity; GO:0006351,transcription, DNA-templated; GO:0010089,xylem development	No apical meristem (NAM) protein
Cluster-10903.0	--	--	--	--	--	--	--
Cluster-10904.0	K08360 cytochrome b-561 [EC:1.16.5.1] | (RefSeq) probable transmembrane ascorbate ferrireductase 4 isoform X1 (A)	probable transmembrane ascorbate ferrireductase 4 isoform X1 [Brassica napus]	RecName: Full=Probable transmembrane ascorbate ferrireductase 4; EC=1.16.5.1; AltName: Full=Artb561-4; AltName: Full=Cytochrome b-561D; AltName: Full=Protein b561A.tha6;	SubName: Full=BnaC07g11960D protein {ECO:0000313|EMBL:CDY20529.1};	Cytochrome b	GO:0016021,integral component of membrane; GO:0046872,metal ion binding; GO:0016491,oxidoreductase activity; GO:0055114,oxidation-reduction process	Alpha/beta-hydrolase family N-terminus
Cluster-10905.0	--	uncharacterized protein BNAC08G03160D [Brassica napus]	--	SubName: Full=Uncharacterized protein {ECO:0000313|EnsemblPlants:Bo8g012690.1};	--	GO:0006950,response to stress	Universal stress protein family
Cluster-10907.0	--	--	--	SubName: Full=Uncharacterized protein {ECO:0000313|EnsemblPlants:Bo4g030130.1};	--	GO:0016021,integral component of membrane	--
Cluster-10907.1	--	--	--	SubName: Full=Uncharacterized protein {ECO:0000313|EnsemblPlants:Bo4g030130.1};	--	GO:0016021,integral component of membrane	--
Cluster-10908.0	--	--	--	--	--	--	--
Cluster-10909.0	K07466 replication factor A1 | (RefSeq) uncharacterized protein LOC106452310 (A)	PREDICTED: uncharacterized protein LOC108845329 [Raphanus sativus]	--	SubName: Full=Uncharacterized protein {ECO:0000313|EnsemblPlants:Bo1g049380.1};	DNA helicase PIF1/RRM3	--	--
Cluster-1091.0	K22048 mechanosensitive ion channel protein 4/5/6/7/8/9/10 | (RefSeq) mechanosensitive ion channel protein 10-like (A)	PREDICTED: mechanosensitive ion channel protein 10-like [Brassica oleracea var. oleracea]	RecName: Full=Mechanosensitive ion channel protein 10; AltName: Full=Mechanosensitive channel of small conductance-like 10; AltName: Full=MscS-Like protein 10; Short=AtMSL10;	SubName: Full=Uncharacterized protein {ECO:0000313|EnsemblPlants:Bo2g010810.1};	Predicted mechanosensitive ion channel	GO:0016021,integral component of membrane; GO:0005886,plasma membrane; GO:0008381,mechanosensitive ion channel activity; GO:0006820,anion transport; GO:0050982,detection of mechanical stimulus; GO:0010150,leaf senescence; GO:0097468,programmed cell death in response to reactive oxygen species	Mechanosensitive ion channel
Cluster-10910.0	K03063 26S proteasome regulatory subunit T3 | (RefSeq) 26S protease regulatory subunit 6B homolog (A)	PREDICTED: putative BTB/POZ domain-containing protein At3g08660 [Raphanus sativus]	RecName: Full=Putative BTB/POZ domain-containing protein At3g08660;	SubName: Full=Uncharacterized protein {ECO:0000313|EMBL:ESQ49207.1};	--	GO:0016567,protein ubiquitination	NPH3 family
Cluster-10912.0	K12448 UDP-arabinose 4-epimerase [EC:5.1.3.5] | (RefSeq) probable UDP-arabinose 4-epimerase 1 (A)	putative metal tolerance protein C3 [Brassica napus]	RecName: Full=Putative metal tolerance protein C3; Short=AtMTPc3; AltName: Full=AtMTP8;	SubName: Full=Uncharacterized protein {ECO:0000313|EnsemblPlants:Bo8g092400.1}; Flags: Fragment;	Mitochondrial Fe2+ transporter MMT1 and related transporters (cation diffusion facilitator superfamily)	GO:0016021,integral component of membrane; GO:0009705,plant-type vacuole membrane; GO:0035618,root hair; GO:0005384,manganese ion transmembrane transporter activity; GO:0071421,manganese ion transmembrane transport	Dimerisation domain of Zinc Transporter
Cluster-10913.0	K13415 protein brassinosteroid insensitive 1 [EC:2.7.10.1 2.7.11.1] | (RefSeq) protein BRASSINOSTEROID INSENSITIVE 1 (A)	PREDICTED: LOW QUALITY PROTEIN: protein BRASSINOSTEROID INSENSITIVE 1 [Brassica oleracea var. oleracea]	RecName: Full=Receptor like protein 9a {ECO:0000305}; Short=AtRLP9a {ECO:0000305}; AltName: Full=Receptor like protein 9 {ECO:0000303|PubMed:18434605}; Short=AtRLP9 {ECO:0000303|PubMed:18434605}; Flags: Precursor;	SubName: Full=Uncharacterized protein {ECO:0000313|EnsemblPlants:Bo1g087850.1};	FOG: Leucine rich repeat	GO:0016021,integral component of membrane	Leucine Rich Repeat
Cluster-10914.0	K20027 palmitoyltransferase ZDHHC1/11 [EC:2.3.1.225] | (RefSeq) protein S-acyltransferase 18 (A)	protein S-acyltransferase 18 [Capsella rubella]	RecName: Full=Protein S-acyltransferase 18; EC=2.3.1.225; AltName: Full=Probable palmitoyltransferase At4g01730; AltName: Full=Zinc finger DHHC domain-containing protein At4g01730;	SubName: Full=Uncharacterized protein {ECO:0000313|EnsemblPlants:Bo6g112460.1};	DHHC-type Zn-finger proteins	GO:0030659,cytoplasmic vesicle membrane; GO:0005789,endoplasmic reticulum membrane; GO:0016021,integral component of membrane; GO:0019706,protein-cysteine S-palmitoyltransferase activity	DHHC palmitoyltransferase
Cluster-10915.0	K21398 natural resistance-associated macrophage protein 2 | (RefSeq) metal transporter Nramp6-like isoform X1 (A)	PREDICTED: metal transporter Nramp6 isoform X2 [Eucalyptus grandis]	RecName: Full=Metal transporter Nramp6; Short=AtNramp6;	SubName: Full=Uncharacterized protein {ECO:0000313|EMBL:KCW53902.1};	Mn2+ and Fe2+ transporters of the NRAMP family	GO:0012505,endomembrane system; GO:0016021,integral component of membrane; GO:0015086,cadmium ion transmembrane transporter activity; GO:0070574,cadmium ion transmembrane transport; GO:0055072,iron ion homeostasis	Rer1 family
Cluster-10916.0	K16546 FGFR1 oncogene partner | (RefSeq) protein TONNEAU 1b-like (A)	PREDICTED: protein TONNEAU 1b-like [Brassica oleracea var. oleracea]	RecName: Full=Protein TONNEAU 1b;	SubName: Full=Uncharacterized protein {ECO:0000313|EnsemblPlants:Bo8g087310.1};	--	GO:0030981,cortical microtubule cytoskeleton; GO:0005737,cytoplasm; GO:0005886,plasma membrane; GO:0030865,cortical cytoskeleton organization; GO:0000226,microtubule cytoskeleton organization; GO:0000913,preprophase band assembly	FOP N terminal dimerisation domain
Cluster-10917.0	K04733 interleukin-1 receptor-associated kinase 4 [EC:2.7.11.1] | (RefSeq) receptor protein kinase-like protein At4g34220 (A)	probable LRR receptor-like serine/threonine-protein kinase At4g37250 [Brassica napus]	RecName: Full=Probable LRR receptor-like serine/threonine-protein kinase At4g37250; EC=2.7.11.1; Flags: Precursor;	SubName: Full=Uncharacterized protein {ECO:0000313|EnsemblPlants:Bo1g004910.1};	--	GO:0016021,integral component of membrane; GO:0005524,ATP binding; GO:0004674,protein serine/threonine kinase activity	Leucine rich repeat N-terminal domain
Cluster-10918.0	--	--	--	--	--	--	--
Cluster-10919.0	K00759 adenine phosphoribosyltransferase [EC:2.4.2.7] | (RefSeq) adenine phosphoribosyltransferase 2 (A)	PREDICTED: adenine phosphoribosyltransferase 2 [Brassica rapa]	RecName: Full=Adenine phosphoribosyltransferase 2; Short=APRT 2; Short=AtAPT2; EC=2.4.2.7;	SubName: Full=Uncharacterized protein {ECO:0000313|EnsemblPlants:Bra003547.1-P};	Adenine phosphoribosyl transferases	GO:0005829,cytosol; GO:0005794,Golgi apparatus; GO:0005886,plasma membrane; GO:0003999,adenine phosphoribosyltransferase activity; GO:0015114,phosphate ion transmembrane transporter activity; GO:0006168,adenine salvage; GO:0044209,AMP salvage; GO:0006166,purine ribonucleoside salvage	--
Cluster-1092.0	K11643 chromodomain-helicase-DNA-binding protein 4 [EC:3.6.4.12] | (RefSeq) CHD3-type chromatin-remodeling factor PICKLE-like (A)	uncharacterized protein LOC106422675 [Brassica napus]	--	SubName: Full=BnaC03g49230D protein {ECO:0000313|EMBL:CDY14536.1};	FOG: Reverse transcriptase	--	zinc-binding in reverse transcriptase
Cluster-10920.0	--	--	--	--	--	--	--
Cluster-10922.0	--	--	--	--	--	--	--
Cluster-10923.0	--	BnaC09g09790D [Brassica napus]	--	SubName: Full=BnaC09g09790D protein {ECO:0000313|EMBL:CDY51224.1};	Molecular chaperone (DnaJ superfamily)	GO:0016021,integral component of membrane; GO:0005524,ATP binding; GO:0004672,protein kinase activity	DnaJ domain
Cluster-10924.0	K04532 amyloid beta precursor protein binding protein 1 | (RefSeq) NEDD8-activating enzyme E1 regulatory subunit AXR1 isoform X1 (A)	PREDICTED: NEDD8-activating enzyme E1 regulatory subunit AXR1 [Raphanus sativus]	RecName: Full=NEDD8-activating enzyme E1 regulatory subunit AXR1 {ECO:0000305}; AltName: Full=Auxin-resistance protein AXR1 {ECO:0000303|PubMed:8321287}; AltName: Full=Protein AUXIN-RESISTANT 1 {ECO:0000303|PubMed:21311953};	RecName: Full=NEDD8-activating enzyme E1 regulatory subunit {ECO:0000256|PIRNR:PIRNR039099};	NEDD8-activating complex, APP-BP1/UBA5 component	GO:0005829,cytosol; GO:0005634,nucleus; GO:0019781,NEDD8 activating enzyme activity; GO:0000166,nucleotide binding; GO:0010252,auxin homeostasis; GO:0009734,auxin-activated signaling pathway; GO:0006281,DNA repair; GO:0009965,leaf morphogenesis; GO:0045116,protein neddylation; GO:0007131,reciprocal meiotic recombination; GO:0009735,response to cytokinin; GO:0009414,response to water deprivation	--
Cluster-10925.0	--	--	--	--	--	--	--
Cluster-10926.0	K02261 cytochrome c oxidase subunit 2 | (RefSeq) cox2-1, BrnapMp077; cytochrome c oxidase subunit 2 (A)	hypothetical protein CDL15_Pgr000020 [Punica granatum]	RecName: Full=Cytochrome c oxidase subunit 2; EC=1.9.3.1; AltName: Full=Cytochrome c oxidase polypeptide II;	SubName: Full=Uncharacterized protein {ECO:0000313|EMBL:OWM62595.1};	Cytochrome c oxidase, subunit II, and related proteins	GO:0016021,integral component of membrane; GO:0005743,mitochondrial inner membrane; GO:0070469,respiratory chain; GO:0005507,copper ion binding; GO:0004129,cytochrome-c oxidase activity; GO:0042773,ATP synthesis coupled electron transport	--
Cluster-10926.1	K02261 cytochrome c oxidase subunit 2 | (RefSeq) uncharacterized protein LOC106361778 (A)	cytochrome c oxidase subunit 2-1 (mitochondrion) (mitochondrion) [Brassica juncea var. tumida]	RecName: Full=Cytochrome c oxidase subunit 2; EC=1.9.3.1; AltName: Full=Cytochrome c oxidase polypeptide II;	RecName: Full=Cytochrome c oxidase subunit 2 {ECO:0000256|RuleBase:RU000457};	Cytochrome c oxidase, subunit II, and related proteins	GO:0016021,integral component of membrane; GO:0005743,mitochondrial inner membrane; GO:0070469,respiratory chain; GO:0005507,copper ion binding; GO:0004129,cytochrome-c oxidase activity; GO:0042773,ATP synthesis coupled electron transport	Cytochrome C oxidase subunit II, transmembrane domain
Cluster-10926.2	K02261 cytochrome c oxidase subunit 2 | (RefSeq) uncharacterized protein LOC106361778 (A)	uncharacterized protein LOC106361778 [Brassica napus]	RecName: Full=Cytochrome c oxidase subunit 2; EC=1.9.3.1; AltName: Full=Cytochrome c oxidase polypeptide II;	RecName: Full=Cytochrome c oxidase subunit 2 {ECO:0000256|RuleBase:RU000457};	Cytochrome c oxidase, subunit II, and related proteins	GO:0016021,integral component of membrane; GO:0005743,mitochondrial inner membrane; GO:0070469,respiratory chain; GO:0005507,copper ion binding; GO:0004129,cytochrome-c oxidase activity; GO:0042773,ATP synthesis coupled electron transport	Cytochrome C oxidase subunit II, transmembrane domain
Cluster-10927.0	--	PREDICTED: uncharacterized protein LOC106297968 [Brassica oleracea var. oleracea]	--	SubName: Full=Uncharacterized protein {ECO:0000313|EnsemblPlants:Bo1g037770.1};	--	--	--
Cluster-10928.0	K10728 topoisomerase (DNA) II binding protein 1 | (RefSeq) BRCT domain-containing protein At4g02110 (A)	PREDICTED: E3 ubiquitin-protein ligase RNF8-B isoform X1 [Brassica oleracea var. oleracea]	RecName: Full=BRCT domain-containing protein At4g02110;	SubName: Full=Uncharacterized protein {ECO:0000313|EnsemblPlants:Bo2g055500.1};	Signaling protein SWIFT and related BRCT domain proteins	--	Anaphase-promoting complex subunit 11 RING-H2 finger
Cluster-10929.0	--	--	--	--	--	--	--
Cluster-1093.0	K03036 26S proteasome regulatory subunit N6 | (RefSeq) hypothetical protein (A)	pollen-specific protein-like At4g18596 [Brassica napus]	RecName: Full=Pollen-specific protein-like At4g18596; Flags: Precursor;	SubName: Full=Uncharacterized protein {ECO:0000313|EnsemblPlants:Bo2g127480.1};	--	GO:0005615,extracellular space	Bacterial Ig-like domain (group 1)
Cluster-10930.0	--	hypothetical protein 40.t00087 [Brassica oleracea]	RecName: Full=Uncharacterized membrane protein At4g09580;	SubName: Full=Uncharacterized protein {ECO:0000313|EMBL:ABD65188.1};	Predicted membrane protein	GO:0005783,endoplasmic reticulum; GO:0016021,integral component of membrane	--
Cluster-10931.0	K09285 AP2-like factor, ANT lineage | (RefSeq) ethylene-responsive transcription factor WRI1 (A)	PREDICTED: ethylene-responsive transcription factor WRI1-like [Brassica oleracea var. oleracea]	RecName: Full=Ethylene-responsive transcription factor WRI1; AltName: Full=Protein ACTIVATOR OF SPORAMIN::LUC 1; AltName: Full=Protein WRINKLED 1;	SubName: Full=Uncharacterized protein {ECO:0000313|EnsemblPlants:Bo6g067950.1};	--	GO:0005634,nucleus; GO:0003677,DNA binding; GO:0003700,DNA-binding transcription factor activity; GO:0009873,ethylene-activated signaling pathway; GO:0008610,lipid biosynthetic process; GO:0006629,lipid metabolic process; GO:0007275,multicellular organism development; GO:1901959,positive regulation of cutin biosynthetic process; GO:0006109,regulation of carbohydrate metabolic process; GO:0006110,…	AP2 domain
Cluster-10933.0	K22804 structural maintenance of chromosomes protein 6 | (RefSeq) structural maintenance of chromosomes protein 6B-like (A)	PREDICTED: uncharacterized protein LOC103839673 [Brassica rapa]	--	SubName: Full=Reverse transcriptase, putative; 16838-20266 {ECO:0000313|EMBL:AAG51783.1};	FOG: Reverse transcriptase	GO:0003676,nucleic acid binding; GO:0003964,RNA-directed DNA polymerase activity	Reverse transcriptase (RNA-dependent DNA polymerase)
Cluster-10934.0	--	--	--	--	--	--	--
Cluster-10935.0	K22703 hydroxy-3-indolylmethylglucosinolate O-methyltransferase [EC:2.1.1.-] | (RefSeq) indole glucosinolate O-methyltransferase 1-like (A)	BnaA04g27820D [Brassica napus]	--	SubName: Full=BnaA04g27820D protein {ECO:0000313|EMBL:CDY68699.1};	--	--	--
Cluster-10936.0	--	--	--	--	--	--	--
Cluster-10938.0	K10644 E3 ubiquitin-protein ligase CHFR [EC:2.3.2.27] | (RefSeq) E3 ubiquitin-protein ligase CHFR-like isoform X1 (A)	E3 ubiquitin-protein ligase CHFR-like isoform X1 [Brassica napus]	--	SubName: Full=Uncharacterized protein {ECO:0000313|EnsemblPlants:Bra005251.1-P};	--	GO:0046872,metal ion binding	Prokaryotic RING finger family 4
Cluster-10939.0	--	--	--	SubName: Full=Uncharacterized protein {ECO:0000313|EMBL:JAT74185.1}; Flags: Fragment;	--	--	--
Cluster-1094.0	K13680 beta-mannan synthase [EC:2.4.1.32] | (RefSeq) glucomannan 4-beta-mannosyltransferase 9-like (A)	hypothetical protein AALP_AA8G031700 [Arabis alpina]	RecName: Full=Glucomannan 4-beta-mannosyltransferase 9; EC=2.4.1.32; AltName: Full=Cellulose synthase-like protein A9; Short=AtCslA9; AltName: Full=Glucomannan synthase; AltName: Full=Mannan synthase 9; AltName: Full=Protein RESISTANT TO AGROBACTERIUM TRANSFORMATION 4;	SubName: Full=Uncharacterized protein {ECO:0000313|EMBL:KFK24842.1};	--	GO:0000139,Golgi membrane; GO:0016021,integral component of membrane; GO:0047259,glucomannan 4-beta-mannosyltransferase activity; GO:0051753,mannan synthase activity; GO:0071555,cell wall organization; GO:0009294,DNA mediated transformation; GO:0009617,response to bacterium	Glycosyl transferase family 21
Cluster-10940.0	--	PREDICTED: F-box/kelch-repeat protein At2g22050-like [Brassica oleracea var. oleracea]	RecName: Full=F-box/kelch-repeat protein At2g22050;	SubName: Full=Uncharacterized protein {ECO:0000313|EnsemblPlants:Bo4g154490.1};	FOG: Kelch repeat	--	F-box-like
Cluster-10940.1	--	putative F-box/kelch-repeat protein At2g41360 [Brassica napus]	RecName: Full=Putative F-box/kelch-repeat protein At2g41360;	SubName: Full=Uncharacterized protein {ECO:0000313|EnsemblPlants:Bo4g154490.1};	FOG: Kelch repeat	--	Sprouty protein (Spry)
Cluster-10942.0	K03452 magnesium/proton exchanger | (RefSeq) uncharacterized LOC18613571 (A)	PREDICTED: pentatricopeptide repeat-containing protein At1g06145-like [Brassica oleracea var. oleracea]	RecName: Full=Pentatricopeptide repeat-containing protein At1g06143; AltName: Full=Protein EMBRYO DEFECTIVE 1444;	SubName: Full=Uncharacterized protein {ECO:0000313|EnsemblPlants:Bo8g114720.1};	FOG: PPR repeat	GO:0043231,intracellular membrane-bounded organelle; GO:0003700,DNA-binding transcription factor activity; GO:0004519,endonuclease activity; GO:0003723,RNA binding; GO:0009451,RNA modification	DYW family of nucleic acid deaminases
Cluster-10944.0	--	probable membrane-associated kinase regulator 3 [Brassica napus]	RecName: Full=Probable membrane-associated kinase regulator 3;	SubName: Full=Uncharacterized protein {ECO:0000313|EnsemblPlants:Bo4g030630.1};	--	GO:0005886,plasma membrane	--
Cluster-10945.0	--	BnaCnng11490D [Brassica napus]	RecName: Full=BTB/POZ and TAZ domain-containing protein 4; AltName: Full=BTB and TAZ domain protein 4;	SubName: Full=BnaCnng11490D protein {ECO:0000313|EMBL:CDY44538.1};	CREB binding protein/P300 and related TAZ Zn-finger proteins	GO:0005737,cytoplasm; GO:0005634,nucleus; GO:0019005,SCF ubiquitin ligase complex; GO:0005774,vacuolar membrane; GO:0005516,calmodulin binding; GO:0004402,histone acetyltransferase activity; GO:0003712,transcription coregulator activity; GO:0031625,ubiquitin protein ligase binding; GO:0008270,zinc ion binding; GO:0043161,proteasome-mediated ubiquitin-dependent protein catabolic process; GO:004278…	--
Cluster-10946.0	--	--	--	--	--	--	--
Cluster-10947.0	K02260 cytochrome c oxidase assembly protein subunit 17 | (RefSeq) cytochrome c oxidase copper chaperone 1 (A)	PREDICTED: cytochrome c oxidase copper chaperone 1 [Brassica oleracea var. oleracea]	RecName: Full=Cytochrome c oxidase copper chaperone 1; AltName: Full=Cytochrome c oxidase 17 copper chaperone; Short=AtCOX17;	SubName: Full=Uncharacterized protein {ECO:0000313|EnsemblPlants:Bo1g128550.1};	Cytochrome c oxidase assembly protein/Cu2+ chaperone COX17	GO:0005758,mitochondrial intermembrane space; GO:0016531,copper chaperone activity; GO:0006825,copper ion transport; GO:0009617,response to bacterium; GO:0046688,response to copper ion	Cytochrome C oxidase copper chaperone (COX17)
Cluster-10948.0	--	--	--	--	--	--	--
Cluster-10949.0	--	--	--	--	--	--	--
Cluster-1095.0	K18732 SAP domain-containing ribonucleoprotein | (RefSeq) protein MODIFIER OF SNC1 11 (A)	protein MODIFIER OF SNC1 11 [Brassica napus]	RecName: Full=Protein MODIFIER OF SNC1 11;	SubName: Full=Uncharacterized protein {ECO:0000313|EnsemblPlants:Bo1g103700.1};	--	GO:0005654,nucleoplasm; GO:0005634,nucleus; GO:0003723,RNA binding; GO:0016973,poly(A)+ mRNA export from nucleus	--
Cluster-10950.0	K00006 glycerol-3-phosphate dehydrogenase (NAD+) [EC:1.1.1.8] | (RefSeq) probable glycerol-3-phosphate dehydrogenase [NAD(+)] 1, cytosolic (A)	PREDICTED: probable glycerol-3-phosphate dehydrogenase [NAD(+)]	RecName: Full=Glycerol-3-phosphate dehydrogenase [NAD(+)] At3g07690, cytosolic; Short=G3Pdh(At3g07690); EC=1.1.1.8;	RecName: Full=Glycerol-3-phosphate dehydrogenase [NAD(+)] {ECO:0000256|RuleBase:RU361243}; EC=1.1.1.8 {ECO:0000256|RuleBase:RU361243};	Glycerol-3-phosphate dehydrogenase/dihydroxyacetone 3-phosphate reductase	GO:0009331,glycerol-3-phosphate dehydrogenase complex; GO:0004367,glycerol-3-phosphate dehydrogenase [NAD+] activity; GO:0051287,NAD binding; GO:0005975,carbohydrate metabolic process; GO:0046168,glycerol-3-phosphate catabolic process; GO:0009627,systemic acquired resistance	NAD-dependent glycerol-3-phosphate dehydrogenase C-terminus
Cluster-10951.0	--	--	--	--	--	--	--
Cluster-10952.0	K01051 pectinesterase [EC:3.1.1.11] | (RefSeq) probable pectinesterase/pectinesterase inhibitor 61 (A)	probable pectinesterase/pectinesterase inhibitor 61 [Brassica napus]	RecName: Full=Probable pectinesterase/pectinesterase inhibitor 61; Includes: RecName: Full=Pectinesterase inhibitor 61; AltName: Full=Pectin methylesterase inhibitor 61; Includes: RecName: Full=Pectinesterase 61; Short=PE 61; EC=3.1.1.11; AltName: Full=AtPMEpcrF; AltName: Full=Pectin methylesterase 61; Short=AtPME61;	RecName: Full=Pectinesterase {ECO:0000256|RuleBase:RU000589}; EC=3.1.1.11 {ECO:0000256|RuleBase:RU000589};	--	GO:0071944,cell periphery; GO:0005618,cell wall; GO:0016021,integral component of membrane; GO:0045330,aspartyl esterase activity; GO:0030599,pectinesterase activity; GO:0046910,pectinesterase inhibitor activity; GO:0042545,cell wall modification; GO:0045490,pectin catabolic process	Plant invertase/pectin methylesterase inhibitor
Cluster-10953.0	K17991 peroxygenase [EC:1.11.2.3] | (RefSeq) peroxygenase 1-like (A)	peroxygenase 1-like [Brassica napus]	RecName: Full=Peroxygenase 1; Short=AtPXG1; EC=1.11.2.3; AltName: Full=Caleosin-1; AltName: Full=Embryo-specific protein 1 (ATS1);	SubName: Full=Caleosin CLO1-6 {ECO:0000313|EMBL:ACG69538.1};	--	GO:0005783,endoplasmic reticulum; GO:0016021,integral component of membrane; GO:0005811,lipid droplet; GO:0031090,organelle membrane; GO:0005509,calcium ion binding; GO:0004392,heme oxygenase (decyclizing) activity; GO:0071614,linoleic acid epoxygenase activity; GO:0004497,monooxygenase activity; GO:1990137,plant seed peroxidase activity; GO:0006952,defense response; GO:0009793,embryo development…	Caleosin related protein
Cluster-10954.0	K04733 interleukin-1 receptor-associated kinase 4 [EC:2.7.11.1] | (RefSeq) probable LRR receptor-like serine/threonine-protein kinase At2g16250 (A)	PREDICTED: probable LRR receptor-like serine/threonine-protein kinase At2g16250 [Brassica oleracea var. oleracea]	RecName: Full=Probable LRR receptor-like serine/threonine-protein kinase At2g16250; EC=2.7.11.1; Flags: Precursor;	SubName: Full=Uncharacterized protein {ECO:0000313|EnsemblPlants:Bo7g019740.1};	--	GO:0016021,integral component of membrane; GO:0009505,plant-type cell wall; GO:0005886,plasma membrane; GO:0009506,plasmodesma; GO:0005524,ATP binding; GO:0004674,protein serine/threonine kinase activity	Protein kinase domain
Cluster-10955.0	K10406 kinesin family member C2/C3 | (RefSeq) kinesin-like protein KIN-14S (A)	kinesin-like protein KIN-14S [Brassica napus]	RecName: Full=Kinesin-like protein KIN-14S {ECO:0000305};	RecName: Full=Kinesin-like protein {ECO:0000256|RuleBase:RU000394};	Kinesin (KAR3 subfamily)	GO:0005871,kinesin complex; GO:0005874,microtubule; GO:0005524,ATP binding; GO:0016887,ATPase activity; GO:0008017,microtubule binding; GO:0003777,microtubule motor activity; GO:0007018,microtubule-based movement	Microtubule binding
Cluster-10956.0	K12198 charged multivesicular body protein 5 | (RefSeq) hypothetical protein (A)	uncharacterized protein LOC106368503 isoform X1 [Brassica napus]	RecName: Full=Vacuolar protein sorting-associated protein 60.1 {ECO:0000305};	SubName: Full=Uncharacterized protein {ECO:0000313|EMBL:EOA32872.1};	Protein involved in vacuolar protein sorting	GO:0005771,multivesicular body; GO:0032585,multivesicular body membrane; GO:0015031,protein transport; GO:0007034,vacuolar transport	Snf7
Cluster-10957.0	--	PREDICTED: uncharacterized protein LOC103850104 [Brassica rapa]	RecName: Full=Putative glutamine amidotransferase GAT1_2.1 {ECO:0000305}; EC=2.4.2.- {ECO:0000305}; AltName: Full=Class I glutamine amidotransferase {ECO:0000303|PubMed:22885937}; AltName: Full=GAT1_2 domain-containing protein 1 {ECO:0000305};	SubName: Full=Uncharacterized protein {ECO:0000313|EnsemblPlants:Bra028400.1-P};	--	GO:0016787,hydrolase activity; GO:0016740,transferase activity; GO:0006541,glutamine metabolic process; GO:2000032,regulation of secondary shoot formation	Glutamine amidotransferase class-I
Cluster-10958.0	--	PREDICTED: uncharacterized protein LOC106324078 [Brassica oleracea var. oleracea]	--	SubName: Full=Uncharacterized protein {ECO:0000313|EnsemblPlants:Bo9g140630.1};	FOG: Transposon-encoded proteins with TYA, reverse transcriptase, integrase domains in various combinations	--	--
Cluster-10959.0	--	--	--	--	--	--	--
Cluster-10960.0	--	--	--	--	--	--	--
Cluster-10961.0	--	PREDICTED: uncharacterized protein LOC106332717 [Brassica oleracea var. oleracea]	RecName: Full=Protein APEM9 {ECO:0000303|PubMed:21487094}; AltName: Full=ABERRANT PEROXISOME MORPHOLOGY 9 {ECO:0000303|PubMed:21487094}; AltName: Full=Protein DAYU {ECO:0000303|PubMed:24510720};	SubName: Full=Uncharacterized protein {ECO:0000313|EnsemblPlants:Bo3g062760.1};	--	GO:0016021,integral component of membrane; GO:0005730,nucleolus; GO:0005778,peroxisomal membrane; GO:0005777,peroxisome; GO:0015919,peroxisomal membrane transport; GO:0043574,peroxisomal transport	--
Cluster-10961.1	--	PREDICTED: uncharacterized protein LOC106332717 [Brassica oleracea var. oleracea]	RecName: Full=Protein APEM9 {ECO:0000303|PubMed:21487094}; AltName: Full=ABERRANT PEROXISOME MORPHOLOGY 9 {ECO:0000303|PubMed:21487094}; AltName: Full=Protein DAYU {ECO:0000303|PubMed:24510720};	SubName: Full=Uncharacterized protein {ECO:0000313|EnsemblPlants:Bo3g062760.1};	--	GO:0016021,integral component of membrane; GO:0005730,nucleolus; GO:0005778,peroxisomal membrane; GO:0005777,peroxisome; GO:0015919,peroxisomal membrane transport; GO:0043574,peroxisomal transport	--
Cluster-10961.2	--	PREDICTED: uncharacterized protein LOC106332717 [Brassica oleracea var. oleracea]	RecName: Full=Protein APEM9 {ECO:0000303|PubMed:21487094}; AltName: Full=ABERRANT PEROXISOME MORPHOLOGY 9 {ECO:0000303|PubMed:21487094}; AltName: Full=Protein DAYU {ECO:0000303|PubMed:24510720};	SubName: Full=Uncharacterized protein {ECO:0000313|EnsemblPlants:Bo3g062760.1};	--	GO:0016021,integral component of membrane; GO:0005730,nucleolus; GO:0005778,peroxisomal membrane; GO:0005777,peroxisome; GO:0015919,peroxisomal membrane transport; GO:0043574,peroxisomal transport	--
Cluster-10961.4	--	PREDICTED: uncharacterized protein LOC106332717 [Brassica oleracea var. oleracea]	RecName: Full=Protein APEM9 {ECO:0000303|PubMed:21487094}; AltName: Full=ABERRANT PEROXISOME MORPHOLOGY 9 {ECO:0000303|PubMed:21487094}; AltName: Full=Protein DAYU {ECO:0000303|PubMed:24510720};	SubName: Full=Uncharacterized protein {ECO:0000313|EnsemblPlants:Bo3g062760.1};	--	GO:0016021,integral component of membrane; GO:0005730,nucleolus; GO:0005778,peroxisomal membrane; GO:0005777,peroxisome; GO:0015919,peroxisomal membrane transport; GO:0043574,peroxisomal transport	--
Cluster-10962.0	K08486 syntaxin 1B/2/3 | (RefSeq) syntaxin-132-like (A)	PREDICTED: syntaxin-132-like isoform X2 [Raphanus sativus]	RecName: Full=Syntaxin-132; Short=AtSYP132;	SubName: Full=Uncharacterized protein {ECO:0000313|EnsemblPlants:Bo9g174820.1};	SNARE protein Syntaxin 1 and related proteins	GO:0016021,integral component of membrane; GO:0031201,SNARE complex; GO:0005484,SNAP receptor activity; GO:0000149,SNARE binding; GO:0006887,exocytosis; GO:0006886,intracellular protein transport; GO:0048278,vesicle docking; GO:0006906,vesicle fusion	Syntaxin
Cluster-10963.0	--	--	--	--	--	--	--
Cluster-10964.0	--	--	--	--	--	--	--
Cluster-10965.0	--	--	--	SubName: Full=Uncharacterized protein {ECO:0000313|EnsemblPlants:Bra040383.1-P};	--	--	--
Cluster-10966.0	K19366 spartin | (RefSeq) senescence/dehydration-associated protein At3g51250-like (A)	protein EARLY-RESPONSIVE TO DEHYDRATION 7, chloroplastic-like [Brassica napus]	RecName: Full=Senescence/dehydration-associated protein At3g51250 {ECO:0000305};	SubName: Full=Uncharacterized protein {ECO:0000313|EnsemblPlants:Bo1g056820.1};	--	GO:0009506,plasmodesma	Senescence-associated protein
Cluster-10967.0	--	--	--	--	--	--	--
Cluster-10968.0	--	DEAD-box ATP-dependent RNA helicase 9, mitochondrial [Capsella rubella]	RecName: Full=DEAD-box ATP-dependent RNA helicase 9, mitochondrial; EC=3.6.4.13; Flags: Precursor;	SubName: Full=Uncharacterized protein {ECO:0000313|EMBL:EOA30144.1};	ATP-dependent RNA helicase	GO:0005737,cytoplasm; GO:0005739,mitochondrion; GO:0005730,nucleolus; GO:0043234,NA; GO:0019034,viral replication complex; GO:0005524,ATP binding; GO:0004004,ATP-dependent RNA helicase activity; GO:0003677,DNA binding; GO:0003723,RNA binding; GO:0009409,response to cold; GO:0009651,response to salt stress; GO:0009414,response to water deprivation; GO:0010501,RNA secondary structure unwinding; GO:…	--
Cluster-10969.0	K11094 U2 small nuclear ribonucleoprotein B'' | (RefSeq) U2 small nuclear ribonucleoprotein B''-like isoform X1 (A)	uncharacterized protein LOC106385200 [Brassica napus]	--	SubName: Full=Uncharacterized protein {ECO:0000313|EnsemblPlants:Bo3g004900.1};	--	GO:0016021,integral component of membrane	Protein of unknown function (DUF3339)
Cluster-1097.0	--	--	--	--	--	--	--
Cluster-10970.0	--	PREDICTED: VQ motif-containing protein 33-like [Brassica rapa]	RecName: Full=VQ motif-containing protein 33 {ECO:0000303|PubMed:22535423}; Short=AtVQ33 {ECO:0000303|PubMed:22535423}; AltName: Full=MPK3/6-targeted VQ-motif-containing protein 3 {ECO:0000303|PubMed:24750137};	SubName: Full=Uncharacterized protein {ECO:0000313|EnsemblPlants:Bo9g112740.1};	--	GO:0005634,nucleus	VQ motif
Cluster-10971.0	--	--	--	--	--	--	--
Cluster-10972.0	--	--	--	--	--	--	--
Cluster-10974.0	--	--	--	--	--	--	--
Cluster-10975.0	--	--	--	--	--	--	--
Cluster-10976.0	--	--	--	SubName: Full=Uncharacterized protein {ECO:0000313|EnsemblPlants:Bo9g036650.1};	--	GO:0005634,nucleus; GO:0003677,DNA binding; GO:0006355,regulation of transcription, DNA-templated	--
Cluster-10977.0	--	--	--	--	--	--	--
Cluster-10978.0	--	hypothetical protein EUTSA_v10024221mg [Eutrema salsugineum]	RecName: Full=ABC transporter G family member 41; Short=ABC transporter ABCG.41; Short=AtABCG41; AltName: Full=Pleiotropic drug resistance protein 13;	SubName: Full=Uncharacterized protein {ECO:0000313|EnsemblPlants:Bo8g027130.1};	Transporter, ABC superfamily (Breast cancer resistance protein)	GO:0016021,integral component of membrane; GO:0005886,plasma membrane; GO:0005524,ATP binding; GO:0042626,ATPase activity, coupled to transmembrane movement of substances	--
Cluster-10979.0	--	--	--	--	--	--	--
Cluster-1098.0	K15406 wax-ester synthase / diacylglycerol O-acyltransferase [EC:2.3.1.75 2.3.1.20] | (RefSeq) O-acyltransferase WSD1 (A)	PREDICTED: O-acyltransferase WSD1-like [Brassica oleracea var. oleracea]	RecName: Full=O-acyltransferase WSD1; AltName: Full=Diacylglycerol O-acyltransferase; Short=DGAT; EC=2.3.1.20; AltName: Full=Long-chain-alcohol O-fatty-acyltransferase; EC=2.3.1.75; AltName: Full=Wax synthase; Short=WS;	SubName: Full=Uncharacterized protein {ECO:0000313|EnsemblPlants:Bo2g045850.1};	--	GO:0005783,endoplasmic reticulum; GO:0005789,endoplasmic reticulum membrane; GO:0016021,integral component of membrane; GO:0005886,plasma membrane; GO:0102966,arachidoyl-CoA:1-dodecanol O-acyltransferase activity; GO:0004144,diacylglycerol O-acyltransferase activity; GO:0047196,long-chain-alcohol O-fatty-acyltransferase activity; GO:0103095,wax ester synthase activity; GO:0019432,triglyceride bio…	Protein of unknown function (DUF1298)
Cluster-10980.0	--	--	--	SubName: Full=Uncharacterized protein {ECO:0000313|EnsemblPlants:Bo2g029140.1};	--	GO:0016021,integral component of membrane	--
Cluster-10981.0	K07466 replication factor A1 | (RefSeq) uncharacterized protein LOC106452310 (A)	uncharacterized protein LOC106418862 isoform X1 [Brassica napus]	--	SubName: Full=Uncharacterized protein {ECO:0000313|EnsemblPlants:Bo4g154040.1}; Flags: Fragment;	--	--	--
Cluster-10982.0	K13459 disease resistance protein RPS2 | (RefSeq) probable disease resistance protein At1g61180 isoform X3 (A)	hypothetical protein AXX17_AT1G54340 [Arabidopsis thaliana]	RecName: Full=Probable disease resistance protein At1g61180;	SubName: Full=Uncharacterized protein {ECO:0000313|EnsemblPlants:Bo9g004320.1};	Apoptotic ATPase	GO:0043531,ADP binding; GO:0005524,ATP binding; GO:0006952,defense response; GO:0007165,signal transduction	--
Cluster-10983.0	--	BnaC04g18610D [Brassica napus]	--	SubName: Full=BnaC04g18610D protein {ECO:0000313|EMBL:CDY27281.1};	--	GO:0016021,integral component of membrane	--
Cluster-10984.0	--	hypothetical protein CQW23_35136 [Capsicum baccatum]	--	SubName: Full=Uncharacterized protein {ECO:0000313|EMBL:PHT25226.1};	FOG: Zn-finger	--	--
Cluster-10985.0	K00547 homocysteine S-methyltransferase [EC:2.1.1.10] | (RefSeq) homocysteine S-methyltransferase 1 (A)	BnaA06g33260D [Brassica napus]	RecName: Full=Homocysteine S-methyltransferase 1; Short=BoHMT1; EC=2.1.1.10;	SubName: Full=Uncharacterized protein {ECO:0000313|EnsemblPlants:Bra025171.1-P};	Homocysteine S-methyltransferase	GO:0005737,cytoplasm; GO:0047150,betaine-homocysteine S-methyltransferase activity; GO:0008898,S-adenosylmethionine-homocysteine S-methyltransferase activity; GO:0008270,zinc ion binding; GO:0009086,methionine biosynthetic process; GO:0032259,methylation	Homocysteine S-methyltransferase
Cluster-10986.0	K00547 homocysteine S-methyltransferase [EC:2.1.1.10] | (RefSeq) homocysteine S-methyltransferase 1 (A)	BnaA06g33260D [Brassica napus]	RecName: Full=Homocysteine S-methyltransferase 1; Short=BoHMT1; EC=2.1.1.10;	SubName: Full=Uncharacterized protein {ECO:0000313|EnsemblPlants:Bra025171.1-P};	Homocysteine S-methyltransferase	GO:0005737,cytoplasm; GO:0047150,betaine-homocysteine S-methyltransferase activity; GO:0008898,S-adenosylmethionine-homocysteine S-methyltransferase activity; GO:0008270,zinc ion binding; GO:0009086,methionine biosynthetic process; GO:0032259,methylation	Homocysteine S-methyltransferase
Cluster-10987.0	K00609 aspartate carbamoyltransferase catalytic subunit [EC:2.1.3.2] | (RefSeq) aspartate carbamoyltransferase 2, chloroplastic-like (A)	lectin receptor kinase, partial [Arabidopsis thaliana]	RecName: Full=Retrovirus-related Pol polyprotein from transposon RE1; AltName: Full=Retro element 1 {ECO:0000303|PubMed:10689195}; Short=AtRE1 {ECO:0000303|PubMed:10689195}; Includes: RecName: Full=Protease RE1; EC=3.4.23.-; Includes: RecName: Full=Reverse transcriptase RE1; EC=2.7.7.49; Includes: RecName: Full=Endonuclease RE1;	SubName: Full=Lectin receptor kinase {ECO:0000313|EMBL:CAA69273.1}; Flags: Fragment;	FOG: Transposon-encoded proteins with TYA, reverse transcriptase, integrase domains in various combinations	GO:0004190,aspartic-type endopeptidase activity; GO:0004519,endonuclease activity; GO:0046872,metal ion binding; GO:0003676,nucleic acid binding; GO:0003964,RNA-directed DNA polymerase activity; GO:0015074,DNA integration; GO:0006310,DNA recombination	--
Cluster-10988.0	K11593 eukaryotic translation initiation factor 2C | (RefSeq) protein argonaute 1A-like (A)	uncharacterized protein LOC106440823 [Brassica napus]	RecName: Full=Retrovirus-related Pol polyprotein from transposon RE2; AltName: Full=Retro element 2 {ECO:0000303|PubMed:10689195}; Short=AtRE2 {ECO:0000303|PubMed:10689195}; Includes: RecName: Full=Protease RE2; EC=3.4.23.-; Includes: RecName: Full=Reverse transcriptase RE2; EC=2.7.7.49; Includes: RecName: Full=Endonuclease RE2;	SubName: Full=Polyprotein {ECO:0000313|EMBL:AAK51235.1};	FOG: Transposon-encoded proteins with TYA, reverse transcriptase, integrase domains in various combinations	GO:0004190,aspartic-type endopeptidase activity; GO:0004519,endonuclease activity; GO:0046872,metal ion binding; GO:0003676,nucleic acid binding; GO:0003964,RNA-directed DNA polymerase activity; GO:0015074,DNA integration; GO:0006310,DNA recombination	gag-polypeptide of LTR copia-type
Cluster-10989.0	K20720 reticulon-4 | (RefSeq) reticulon-like protein B9 (A)	PREDICTED: LOW QUALITY PROTEIN: reticulon-like protein B14 [Brassica oleracea var. oleracea]	RecName: Full=Reticulon-like protein B14; Short=AtRTNLB14;	RecName: Full=Reticulon-like protein {ECO:0000256|RuleBase:RU363132};	Reticulon	GO:0005789,endoplasmic reticulum membrane; GO:0016021,integral component of membrane	Golgin subfamily A member 7/ERF4 family
Cluster-10990.0	--	BnaC09g52810D [Brassica napus]	--	SubName: Full=BnaC09g52810D protein {ECO:0000313|EMBL:CDY62058.1};	--	--	--
Cluster-10991.0	K09422 transcription factor MYB, plant | (RefSeq) telomere repeat-binding factor 2-like (A)	PREDICTED: telomere repeat-binding factor 2-like [Brassica oleracea var. oleracea]	RecName: Full=Telomere repeat-binding factor 2; Short=AtTRB2; AltName: Full=MYB transcription factor; AltName: Full=Telomere-binding protein 3; Short=AtTBP3;	SubName: Full=Uncharacterized protein {ECO:0000313|EnsemblPlants:Bo9g019040.1};	--	GO:0000785,chromatin; GO:0000784,nuclear chromosome, telomeric region; GO:0005730,nucleolus; GO:0000786,nucleosome; GO:0005634,nucleus; GO:0003700,DNA-binding transcription factor activity; GO:0003691,double-stranded telomeric DNA binding; GO:0042803,protein homodimerization activity; GO:0043047,single-stranded telomeric DNA binding; GO:0042162,telomeric DNA binding; GO:0006334,nucleosome assembl…	--
Cluster-10992.0	--	--	--	--	--	--	--
Cluster-10993.0	K06911 uncharacterized protein | (RefSeq) F-box/LRR-repeat protein At3g59200-like isoform X1 (A)	PREDICTED: F-box protein At3g59150 isoform X1 [Brassica oleracea var. oleracea]	RecName: Full=F-box protein At3g59150;	SubName: Full=Uncharacterized protein {ECO:0000313|EnsemblPlants:Bo4g107960.1};	--	--	F-box-like
Cluster-10994.0	--	--	--	--	--	--	--
Cluster-10995.0	K17500 integrin-linked kinase-associated serine/threonine phosphatase 2C [EC:3.1.3.16] | (RefSeq) WAT1-related protein At3g18200 isoform X1 (A)	PREDICTED: WAT1-related protein At3g56620-like [Raphanus sativus]	RecName: Full=WAT1-related protein At3g56620;	RecName: Full=WAT1-related protein {ECO:0000256|RuleBase:RU363077};	--	GO:0016021,integral component of membrane; GO:0005886,plasma membrane; GO:0022857,transmembrane transporter activity	EamA-like transporter family
[truncated: 180,137 more rows]
