# Supplementary material for: Transcriptome-Based Screening of Candidate Low-Temperature-Associated Genes and Analysis of the BocARR-B Transcription Factor Gene Family in Kohlrabi (Brassica oleracea L. var. caulorapa L.)
Source: Int J Mol Sci. 2024 Aug 27;25(17):9261. doi: 10.3390/ijms25179261 (PMC11394831; doi:10.3390/ijms25179261)
Supplement: Supplementary file 1 [file ijms-25-09261-s001.zip › Table S3.xlsx]

## Sheet: Sheet1
ID	CK-1_fpkm	CK-2_fpkm	CK-3_fpkm	12C-1_fpkm	12C-2_fpkm	12C-3_fpkm	8C-1_fpkm	8C-2_fpkm	8C-3_fpkm	4C-1_fpkm	4C-2_fpkm	4C-3_fpkm	CK_vs_12C-GL.log2FoldChange	CK_vs_12C-GL.regulated	CK_vs_8C-GL.log2FoldChange	CK_vs_8C-GL.regulated	CK_vs_4C-GL.log2FoldChange	CK_vs_4C-GL.regulated	KEGG	NR	Swissprot	Tremble	KOG	GO	Pfam
Cluster-17807.74644	293.14	276.12	324.69	11.56	14.02	16.54	33.61	23.43	23.29	4.95	15.685	26.42	-4.56253	down	-3.60449	down	-4.69693	down	K03063 26S proteasome regulatory subunit T3 | (RefSeq) 26S protease regulatory subunit 6B homolog (A)	PREDICTED: root phototropism protein 2 [Brassica oleracea var. oleracea]	RecName: Full=Root phototropism protein 2; AltName: Full=BTB/POZ domain-containing protein RPT2;	SubName: Full=Uncharacterized protein {ECO:0000313|EnsemblPlants:Bo4g057410.1};	--	GO:0005737,cytoplasm; GO:0005634,nucleus; GO:0004871,NA; GO:0009638,phototropism; GO:0016567,protein ubiquitination	BTB/POZ domain
Cluster-17807.77370	163.33	188.58	176.19	13.71	13.81	15.97	14.86	21.09	21.085	20.09	22.99	25.89	-3.75962	down	-3.33015	down	-3.36867	down	--	protein LNK2-like isoform X1 [Brassica napus]	RecName: Full=Protein LNK2 {ECO:0000303|PubMed:23818596}; AltName: Full=Night light-inducible and clock-regulated 2 {ECO:0000303|PubMed:23818596};	SubName: Full=Uncharacterized protein {ECO:0000313|EnsemblPlants:Bo6g068060.1};	--	GO:0005634,nucleus; GO:0006355,regulation of transcription, DNA-templated; GO:0048511,rhythmic process; GO:0006351,transcription, DNA-templated	--
Cluster-17807.61182	39.4	34.15	43.01	5.31	5.64	6.07	7.91	4.36	6.325	4.79	5.295	5.8	-2.92708	down	-2.791	down	-3.29947	down	K03028 26S proteasome regulatory subunit N1 | (RefSeq) LOW QUALITY PROTEIN: protein NLP2-like (A)	protein NLP7-like isoform X1 [Brassica napus]	RecName: Full=Protein NLP7; Short=AtNLP7; AltName: Full=NIN-like protein 7; AltName: Full=Nodule inception protein-like protein 7;	SubName: Full=Uncharacterized protein {ECO:0000313|EnsemblPlants:Bo7g109290.1};	--	GO:0005634,nucleus; GO:0003677,DNA binding; GO:0003700,DNA-binding transcription factor activity; GO:0042128,nitrate assimilation; GO:0010167,response to nitrate; GO:0009414,response to water deprivation; GO:0010118,stomatal movement; GO:0006351,transcription, DNA-templated	PB1 domain
Cluster-17807.68237	48.91	73.32	69.95	0.75	1.07	0.99	1.29	0	0.805	0	0.075	0.15	-6.25287	down	-6.74985	down	-10.1143	down	K13783 MFS transporter, OPA family, solute carrier family 37 (glycerol-3-phosphate transporter), member 1/2 | (RefSeq) putative glycerol-3-phosphate transporter 4 (A)	PREDICTED: stem-specific protein TSJT1-like [Brassica oleracea var. oleracea]	RecName: Full=Stem-specific protein TSJT1;	SubName: Full=Uncharacterized protein {ECO:0000313|EnsemblPlants:Bo8g052750.1};	--	--	Glutamine amidotransferase domain
Cluster-17807.40455	3.07	3.04	3.55	83.78	81.28	70.62	70.13	4.24	114.075	85.77	115.72	145.67	4.47207	up	4.03102	up	4.68811	up	--	PREDICTED: uncharacterized protein LOC106319899 isoform X1 [Brassica oleracea var. oleracea]	--	SubName: Full=Uncharacterized protein {ECO:0000313|EnsemblPlants:Bo00685s090.1};	--	--	--
Cluster-17807.83810	122.77	101.41	136.47	0.14	0.67	0.43	0.27	4.32	0.135	0	0.205	0.41	-8.33028	down	-6.2321	down	-9.6052	down	K03676 glutaredoxin 3 | (RefSeq) monothiol glutaredoxin-S2 (A)	monothiol glutaredoxin-S2 [Brassica napus]	RecName: Full=Monothiol glutaredoxin-S2; Short=AtGrxS2; AltName: Full=Protein ROXY 10;	SubName: Full=Uncharacterized protein {ECO:0000313|EnsemblPlants:Bra006467.1-P};	Glutaredoxin and related proteins	GO:0005737,cytoplasm; GO:0051537,2 iron, 2 sulfur cluster binding; GO:0009055,electron transfer activity; GO:0046872,metal ion binding; GO:0015035,protein disulfide oxidoreductase activity; GO:0045454,cell redox homeostasis	Glutaredoxin
Cluster-17807.126414	5.17	4.88	4.71	1096.81	445.88	822.49	97.88	17.13	94.415	135.61	84.705	33.8	7.18391	up	3.61176	up	3.65531	up	K03809 NAD(P)H dehydrogenase (quinone) [EC:1.6.5.2] | (RefSeq) NAD(P)H dehydrogenase (quinone) FQR1 (A)	PREDICTED: NAD(P)H dehydrogenase (quinone) FQR1 [Brassica oleracea var. oleracea]	RecName: Full=NAD(P)H dehydrogenase (quinone) FQR1 {ECO:0000305}; EC=1.6.5.2 {ECO:0000269|PubMed:11842161}; AltName: Full=Flavodoxin-like quinone reductase 1 {ECO:0000303|PubMed:11842161};	SubName: Full=Uncharacterized protein {ECO:0000313|EnsemblPlants:Bo3g022100.1};	1,4-benzoquinone reductase-like; Trp repressor binding protein-like/protoplast-secreted protein	GO:0005886,plasma membrane; GO:0010181,FMN binding; GO:0003955,NAD(P)H dehydrogenase (quinone) activity; GO:0071365,cellular response to auxin stimulus; GO:0055114,oxidation-reduction process	Flavodoxin
Cluster-17807.29019	0.64	0.3	0.37	28.11	30.83	24.93	11.47	2.15	15.015	14.22	11.02	7.82	5.85555	up	4.25122	up	4.24552	up	K18059 sulfate transporter 4 | (RefSeq) sulfate transporter 4.1, chloroplastic (A)	sulfate transporter 4.1, chloroplastic [Brassica napus]	RecName: Full=Sulfate transporter 4.1, chloroplastic; AltName: Full=AST82; Flags: Precursor;	SubName: Full=BnaC09g43540D protein {ECO:0000313|EMBL:CDY09807.1};	Sulfate/bicarbonate/oxalate exchanger SAT-1 and related transporters (SLC26 family)	GO:0031969,chloroplast membrane; GO:0005887,integral component of plasma membrane; GO:0008271,secondary active sulfate transmembrane transporter activity; GO:0015116,sulfate transmembrane transporter activity; GO:0015293,symporter activity	Molybdate transporter of MFS superfamily
Cluster-17807.80587	41.78	47.28	44.69	2.45	3.27	2.35	3.63	3.2	3.92	0.2	3.705	7.21	-4.20045	down	-3.78256	down	-4.0542	down	--	protein LNK2-like isoform X1 [Brassica napus]	RecName: Full=Protein LNK2 {ECO:0000303|PubMed:23818596}; AltName: Full=Night light-inducible and clock-regulated 2 {ECO:0000303|PubMed:23818596};	SubName: Full=Uncharacterized protein {ECO:0000313|EnsemblPlants:Bo6g068060.1};	--	GO:0005634,nucleus; GO:0006355,regulation of transcription, DNA-templated; GO:0048511,rhythmic process; GO:0006351,transcription, DNA-templated	--
Cluster-17807.103421	2.33	1.12	1.58	57.17	55.13	60.29	74.15	29.75	89.55	134.55	146.765	158.98	4.95391	up	5.06794	up	5.98411	up	K02152 V-type H+-transporting ATPase subunit G | (RefSeq) V-type proton ATPase subunit G1-like (A)	PREDICTED: V-type proton ATPase subunit G1-like [Brassica oleracea var. oleracea]	RecName: Full=V-type proton ATPase subunit G1; Short=V-ATPase subunit G1; AltName: Full=Vacuolar H(+)-ATPase subunit G isoform 1; AltName: Full=Vacuolar proton pump subunit G1;	RecName: Full=V-type proton ATPase subunit G {ECO:0000256|RuleBase:RU364019};	Vacuolar H+-ATPase V1 sector, subunit G	GO:0005829,cytosol; GO:0005794,Golgi apparatus; GO:0000325,plant-type vacuole; GO:0005886,plasma membrane; GO:0016469,proton-transporting two-sector ATPase complex; GO:0005774,vacuolar membrane; GO:0016471,vacuolar proton-transporting V-type ATPase complex; GO:0005773,vacuole; GO:0046933,proton-transporting ATP synthase activity, rotational mechanism; GO:0015991,ATP hydrolysis coupled proton tran…	Apolipoprotein A1/A4/E domain
Cluster-17807.55841	128.71	90.37	91.39	7.72	7.17	6.89	16.66	2.22	8.515	1.57	1.13	0.69	-3.96631	down	-3.70801	down	-7.01704	down	K00031 isocitrate dehydrogenase [EC:1.1.1.42] | (RefSeq) cytosolic isocitrate dehydrogenase [NADP]-like (A)	BnaC06g27300D [Brassica napus]	RecName: Full=Cytosolic isocitrate dehydrogenase [NADP]; EC=1.1.1.42;	RecName: Full=Isocitrate dehydrogenase [NADP] {ECO:0000256|PIRNR:PIRNR000108}; EC=1.1.1.42 {ECO:0000256|PIRNR:PIRNR000108};	NADP-dependent isocitrate dehydrogenase	GO:0048046,apoplast; GO:0009570,chloroplast stroma; GO:0005829,cytosol; GO:0005886,plasma membrane; GO:0009506,plasmodesma; GO:0005507,copper ion binding; GO:0004450,isocitrate dehydrogenase (NADP+) activity; GO:0000287,magnesium ion binding; GO:0051287,NAD binding; GO:0042742,defense response to bacterium; GO:0006102,isocitrate metabolic process; GO:0006739,NADP metabolic process; GO:0046686,res…	Isocitrate/isopropylmalate dehydrogenase
Cluster-17807.81566	4.86	3.71	9.18	550.78	586.1	545.02	65.15	43.51	154.1	138.71	86.93	35.15	6.42032	up	3.68825	up	3.44986	up	--	PREDICTED: uncharacterized protein LOC106304168 [Brassica oleracea var. oleracea]	RecName: Full=Protein RESPONSE TO LOW SULFUR 2 {ECO:0000303|PubMed:25628631}; AltName: Full=Protein ENHANCED DE-ETIOLATION 6 {ECO:0000303|PubMed:22383539};	SubName: Full=Uncharacterized protein {ECO:0000313|EnsemblPlants:Bo7g096650.1};	--	GO:0010438,cellular response to sulfur starvation; GO:0009658,chloroplast organization; GO:0042742,defense response to bacterium; GO:0002229,defense response to oomycetes; GO:0045893,positive regulation of transcription, DNA-templated; GO:0031347,regulation of defense response; GO:0047484,regulation of response to osmotic stress; GO:0009651,response to salt stress	Microtubule associated protein (MAP65/ASE1 family)
Cluster-17807.34746	36.43	34.73	35.9	9.5	9.42	10.59	9.26	7.72	8.36	3.88	5.455	7.03	-2.01043	down	-2.21278	down	-3.15177	down	K11996 adenylyltransferase and sulfurtransferase [EC:2.7.7.80 2.8.1.11] | (RefSeq) adenylyltransferase and sulfurtransferase MOCS3 (A)	PREDICTED: adenylyltransferase and sulfurtransferase MOCS3 [Brassica oleracea var. oleracea]	RecName: Full=Adenylyltransferase and sulfurtransferase MOCS3 {ECO:0000255|HAMAP-Rule:MF_03049}; AltName: Full=Molybdenum cofactor synthesis protein 3 {ECO:0000255|HAMAP-Rule:MF_03049}; Includes: RecName: Full=Molybdopterin-synthase adenylyltransferase {ECO:0000255|HAMAP-Rule:MF_03049}; EC=2.7.7.80 {ECO:0000255|HAMAP-Rule:MF_03049}; AltName: Full=Adenylyltransferase MOCS3 {ECO:0000255|HAMAP-Rule:…	RecName: Full=Adenylyltransferase and sulfurtransferase MOCS3 {ECO:0000256|HAMAP-Rule:MF_03049}; AltName: Full=Molybdenum cofactor synthesis protein 3 {ECO:0000256|HAMAP-Rule:MF_03049}; Includes: RecName: Full=Molybdopterin-synthase adenylyltransferase {ECO:0000256|HAMAP-Rule:MF_03049}; EC=2.7.7.80 {ECO:0000256|HAMAP-Rule:MF_03049}; AltName: Full=Sulfur carrier protein MOCS2A adenylyltransferase …	Molybdopterin synthase sulfurylase	GO:0005737,cytoplasm; GO:0005829,cytosol; GO:0005524,ATP binding; GO:0046872,metal ion binding; GO:0008265,Mo-molybdopterin cofactor sulfurase activity; GO:0061605,molybdopterin-synthase adenylyltransferase activity; GO:0061604,molybdopterin-synthase sulfurtransferase activity; GO:0004792,thiosulfate sulfurtransferase activity; GO:0008641,ubiquitin-like modifier activating enzyme activity; GO:000…	Rhodanese-like domain
Cluster-17807.84610	28.98	33.69	25.67	1.45	1.59	1.59	1.81	1.62	0.995	0.07	0.21	0.35	-4.40648	down	-4.44661	down	-7.48394	down	K09286 EREBP-like factor | (RefSeq) ethylene-responsive transcription factor ERF010-like (A)	PREDICTED: ethylene-responsive transcription factor ERF010-like [Brassica oleracea var. oleracea]	RecName: Full=Ethylene-responsive transcription factor ERF010;	SubName: Full=Uncharacterized protein {ECO:0000313|EnsemblPlants:Bo9g020380.1};	--	GO:0005634,nucleus; GO:0003677,DNA binding; GO:0003700,DNA-binding transcription factor activity; GO:0009873,ethylene-activated signaling pathway; GO:0006351,transcription, DNA-templated	AP2 domain
Cluster-17807.58248	0.6	0.22	0	545.54	552.13	650.08	630.48	4729.36	2704.47	1264.01	3031.41	4798.8	10.9195	up	13.1459	up	12.8941	up	K22139 mitochondrial pyruvate carrier 2 | (RefSeq) hypothetical protein (A)	PREDICTED: early light-induced protein 1, chloroplastic-like [Raphanus sativus]	RecName: Full=Early light-induced protein 1, chloroplastic {ECO:0000305}; Flags: Precursor;	SubName: Full=BnaA01g24440D protein {ECO:0000313|EMBL:CDY34227.1};	--	GO:0009535,chloroplast thylakoid membrane; GO:0016021,integral component of membrane; GO:0009522,photosystem I; GO:0009523,photosystem II; GO:0071483,cellular response to blue light; GO:0071490,cellular response to far red light; GO:0034605,cellular response to heat; GO:0071486,cellular response to high light intensity; GO:0071491,cellular response to red light; GO:0071492,cellular response to UV…	Chlorophyll A-B binding protein
Cluster-17807.64312	3.3	3.14	3.85	199.2	122.11	118.81	122.92	10.61	277.83	405.09	388.685	372.28	5.27751	up	5.07594	up	6.386	up	K04460 serine/threonine-protein phosphatase 5 [EC:3.1.3.16] | (RefSeq) zinc finger BED domain-containing protein RICESLEEPER 2-like isoform X1 (A)	BnaCnng25180D [Brassica napus]	--	SubName: Full=Uncharacterized protein {ECO:0000313|EnsemblPlants:Bo00685s080.1};	Tam3-transposase (Ac family)	GO:0046983,protein dimerization activity	hAT family C-terminal dimerisation region
Cluster-17807.79458	127.95	181.26	154.28	12.02	11.81	11.2	37.46	46.48	40.865	33.82	36.06	38.3	-3.87943	down	-2.02327	down	-2.55697	down	K09060 plant G-box-binding factor | (RefSeq) G-box-binding factor 1 isoform X1 (A)	PREDICTED: ocs element-binding factor 1 [Brassica oleracea var. oleracea]	RecName: Full=bZIP transcription factor 2 {ECO:0000305}; Short=AtbZIP2 {ECO:0000303|PubMed:11906833}; AltName: Full=G-box-binding factor 5 {ECO:0000303|Ref.1}; AltName: Full=Protein FLORAL TRANSITION AT THE MERISTEM 3 {ECO:0000303|PubMed:22319055};	SubName: Full=Uncharacterized protein {ECO:0000313|EnsemblPlants:Bo7g011520.1};	--	GO:0005634,nucleus; GO:0003677,DNA binding; GO:0003700,DNA-binding transcription factor activity; GO:0046982,protein heterodimerization activity; GO:0006351,transcription, DNA-templated	Basic region leucine zipper
Cluster-17807.112491	3.03	1.72	1.73	138.08	139.1	95.13	302.34	145.81	311.115	97.79	179.18	260.57	5.70858	up	6.69165	up	5.91098	up	K01859 chalcone isomerase [EC:5.5.1.6] | (RefSeq) probable chalcone--flavonone isomerase 3 (A)	probable chalcone--flavonone isomerase 3 [Brassica napus]	RecName: Full=Probable chalcone--flavonone isomerase 3; Short=Chalcone isomerase 3; EC=5.5.1.6; AltName: Full=Chalcone isomerase-like 1;	RecName: Full=Chalcone-flavonone isomerase family protein {ECO:0000256|RuleBase:RU361158};	--	GO:0005783,endoplasmic reticulum; GO:0045430,chalcone isomerase activity; GO:0009813,flavonoid biosynthetic process; GO:0080167,response to karrikin	Chalcone-flavanone isomerase
Cluster-17807.116174	0.81	0.64	1.1	43.83	75.04	71.37	67.04	27.66	86.185	232.96	192.105	151.25	6.08348	up	5.96797	up	7.38746	up	K00688 glycogen phosphorylase [EC:2.4.1.1] | (RefSeq) alpha-glucan phosphorylase 1-like isoform X1 (A)	PREDICTED: alpha-glucan phosphorylase 1-like isoform X2 [Brassica oleracea var. oleracea]	RecName: Full=Alpha-glucan phosphorylase 1; Short=AtPHS1; EC=2.4.1.1; AltName: Full=Alpha-glucan phosphorylase, L isozyme; AltName: Full=Starch phosphorylase L; Flags: Precursor;	RecName: Full=Alpha-1,4 glucan phosphorylase {ECO:0000256|RuleBase:RU000587}; EC=2.4.1.1 {ECO:0000256|RuleBase:RU000587};	Glycogen phosphorylase	GO:0009507,chloroplast; GO:0009570,chloroplast stroma; GO:0009536,plastid; GO:0008184,glycogen phosphorylase activity; GO:0102250,linear malto-oligosaccharide phosphorylase activity; GO:0004645,phosphorylase activity; GO:0030170,pyridoxal phosphate binding; GO:0102499,SHG alpha-glucan phosphorylase activity; GO:0005980,glycogen catabolic process; GO:0009266,response to temperature stimulus; GO:00…	Carbohydrate phosphorylase
Cluster-17807.101619	0.13	0	0	188.29	197.25	230.87	414.85	189.2	431.46	196.13	314.5	432.87	12.1826	up	12.9122	up	12.5132	up	K00660 chalcone synthase [EC:2.3.1.74] | (RefSeq) chalcone synthase 3 (A)	PREDICTED: chalcone synthase 3 [Brassica oleracea var. oleracea]	RecName: Full=Chalcone synthase 3; EC=2.3.1.74; AltName: Full=Naringenin-chalcone synthase 3;	SubName: Full=Uncharacterized protein {ECO:0000313|EnsemblPlants:Bo9g166290.1};	--	GO:0016210,naringenin-chalcone synthase activity; GO:0009813,flavonoid biosynthetic process	FAE1/Type III polyketide synthase-like protein
Cluster-17807.103278	1.26	0.45	1.36	262.23	689.94	473.64	1335.81	1050.84	1072.86	258.2	731.96	1205.72	8.71953	up	9.97122	up	8.99834	up	K22139 mitochondrial pyruvate carrier 2 | (RefSeq) hypothetical protein (A)	PREDICTED: early light-induced protein 1, chloroplastic-like [Brassica oleracea var. oleracea]	RecName: Full=Early light-induced protein 1, chloroplastic {ECO:0000305}; Flags: Precursor;	SubName: Full=Uncharacterized protein {ECO:0000313|EnsemblPlants:Bo1g103750.1};	--	GO:0009535,chloroplast thylakoid membrane; GO:0016021,integral component of membrane; GO:0009522,photosystem I; GO:0009523,photosystem II; GO:0071483,cellular response to blue light; GO:0071490,cellular response to far red light; GO:0034605,cellular response to heat; GO:0071486,cellular response to high light intensity; GO:0071491,cellular response to red light; GO:0071492,cellular response to UV…	Chlorophyll A-B binding protein
Cluster-17807.82804	3.28	3.56	2.82	297.97	455.71	369.16	302.29	226.53	587.655	465.59	785.61	1105.63	6.77115	up	6.508	up	7.17618	up	--	--	--	--	--	--	--
Cluster-17807.69456	59.04	75.23	90.31	4.2	4.5	3.37	3.35	2.24	2.29	0	0.42	0.84	-4.36894	down	-4.97019	down	-7.92374	down	K01193 beta-fructofuranosidase [EC:3.2.1.26] | (RefSeq) acid beta-fructofuranosidase 4, vacuolar (A)	acid invertase [Brassica oleracea]	RecName: Full=Acid beta-fructofuranosidase 4, vacuolar {ECO:0000303|PubMed:9332372}; Short=At beta fruct4 {ECO:0000303|PubMed:9332372}; Short=AtBETAFRUCT4 {ECO:0000303|PubMed:9332372}; EC=3.2.1.26 {ECO:0000255|PROSITE-ProRule:PRU10067}; AltName: Full=Acid invertase 4 {ECO:0000303|PubMed:9332372}; Short=AI 4 {ECO:0000303|PubMed:9332372}; AltName: Full=Acid sucrose hydrolase 4 {ECO:0000305}; AltNam…	SubName: Full=Acid invertase {ECO:0000313|EMBL:AAG36942.1}; EC=3.2.1.26 {ECO:0000313|EMBL:AAG36942.1};	Beta-fructofuranosidase (invertase)	GO:0005789,endoplasmic reticulum membrane; GO:0000139,Golgi membrane; GO:0016021,integral component of membrane; GO:0031902,late endosome membrane; GO:0009505,plant-type cell wall; GO:0000325,plant-type vacuole; GO:0005775,vacuolar lumen; GO:0005774,vacuolar membrane; GO:0005773,vacuole; GO:0004564,beta-fructofuranosidase activity; GO:0004575,sucrose alpha-glucosidase activity; GO:0009738,abscisi…	Domain of unknown function (DUF3357)
Cluster-17807.107525	2.58	2.26	2.51	57.89	60.41	100.37	163.14	188.52	148.78	14.81	19.725	24.64	4.73754	up	5.96667	up	2.55192	up	K09422 transcription factor MYB, plant | (RefSeq) transcription factor MYB44-like (A)	BnaC07g31640D [Brassica napus]	RecName: Full=Transcription factor MYB77 {ECO:0000303|PubMed:11597504}; AltName: Full=Myb-related protein 77 {ECO:0000303|PubMed:11597504}; Short=AtMYB77 {ECO:0000303|PubMed:11597504}; AltName: Full=Myb-related protein R2 {ECO:0000303|PubMed:9678577}; Short=AtMYBR2 {ECO:0000303|PubMed:9678577};	SubName: Full=BnaC07g31640D protein {ECO:0000313|EMBL:CDY23023.1};	Transcription factor, Myb superfamily	GO:0005634,nucleus; GO:0003700,DNA-binding transcription factor activity; GO:0000981,DNA-binding transcription factor activity, RNA polymerase II-specific; GO:0043565,sequence-specific DNA binding; GO:0001135,RNA polymerase II transcription regulator recruiting activity; GO:0044212,transcription regulatory region DNA binding; GO:0030154,cell differentiation; GO:0048527,lateral root development; G…	SLIDE
Cluster-17807.79033	109.51	120.2	42.74	0.18	0.43	0.21	0.75	0.13	0.77	0	0.025	0.05	-8.52186	down	-7.56344	down	-11.9758	down	K12309 beta-galactosidase [EC:3.2.1.23] | (RefSeq) LOW QUALITY PROTEIN: beta-galactosidase 2 (A)	beta-galactosidase 4 isoform X2 [Brassica napus]	RecName: Full=Beta-galactosidase 4; Short=Lactase 4; EC=3.2.1.23; Flags: Precursor;	RecName: Full=Beta-galactosidase {ECO:0000256|RuleBase:RU000675}; EC=3.2.1.23 {ECO:0000256|RuleBase:RU000675};	Beta-galactosidase	GO:0048046,apoplast; GO:0005618,cell wall; GO:0005773,vacuole; GO:0004565,beta-galactosidase activity; GO:0005975,carbohydrate metabolic process	Beta-galactosidase jelly roll domain
Cluster-17807.81645	3361.02	3018.22	2954.44	649.91	534.83	714.74	652.77	894.18	595.73	271.53	682.32	1093.11	-2.42411	down	-2.29744	down	-2.75313	down	K00128 aldehyde dehydrogenase (NAD+) [EC:1.2.1.3] | (RefSeq) aldehyde dehydrogenase 5, mitochondrial-like (A)	PREDICTED: translationally-controlled tumor protein homolog [Brassica oleracea var. oleracea]	RecName: Full=Translationally-controlled tumor protein homolog; Short=TCTP;	SubName: Full=Uncharacterized protein {ECO:0000313|EnsemblPlants:Bo3g068470.1};	Microtubule-binding protein (translationally controlled tumor protein)	GO:0005737,cytoplasm	Translationally controlled tumour protein
Cluster-17807.103919	2.46	2.26	2.46	31.77	34.55	52.11	10.05	8.79	36.52	20.02	12.825	5.63	3.88688	up	2.74612	up	2.01107	up	K01082 3'(2'), 5'-bisphosphate nucleotidase [EC:3.1.3.7] | (RefSeq) PAP-specific phosphatase HAL2-like (A)	PREDICTED: PAP-specific phosphatase HAL2-like [Brassica oleracea var. oleracea]	RecName: Full=PAP-specific phosphatase HAL2-like; AltName: Full=3'(2'),5'-bisphosphate nucleotidase; EC=3.1.3.7; AltName: Full=3'(2'),5-bisphosphonucleoside 3'(2')-phosphohydrolase; AltName: Full=DPNPase; AltName: Full=Halotolerance protein;	SubName: Full=Uncharacterized protein {ECO:0000313|EnsemblPlants:Bo9g117330.1};	Salt-sensitive 3'-phosphoadenosine-5'-phosphatase HAL2/SAL1	GO:0008441,3'(2'),5'-bisphosphate nucleotidase activity; GO:0046872,metal ion binding; GO:0046854,phosphatidylinositol phosphorylation; GO:0006790,sulfur compound metabolic process	Inositol monophosphatase family
Cluster-17807.61658	44.04	43.71	64.12	1.54	0.89	1.82	4.55	2.43	3.05	3.94	5.125	6.31	-5.31265	down	-4.07026	down	-3.758	down	K09422 transcription factor MYB, plant | (RefSeq) transcription factor MYB48 (A)	PREDICTED: transcription factor MYB48 [Brassica oleracea var. oleracea]	RecName: Full=Transcription factor MYB48; AltName: Full=Myb-related protein 48; Short=AtMYB48;	SubName: Full=Uncharacterized protein {ECO:0000313|EnsemblPlants:Bo3g130340.1};	Transcription factor, Myb superfamily	GO:0005634,nucleus; GO:0003700,DNA-binding transcription factor activity; GO:0000981,DNA-binding transcription factor activity, RNA polymerase II-specific; GO:0043565,sequence-specific DNA binding; GO:0001135,RNA polymerase II transcription regulator recruiting activity; GO:0044212,transcription regulatory region DNA binding; GO:0030154,cell differentiation; GO:0006357,regulation of transcription…	Myb-like DNA-binding domain
Cluster-17807.86119	154.66	166.48	130.15	10.5	15.77	11.3	27.58	5.83	16.42	10.5	11.305	12.11	-3.73816	down	-3.35368	down	-4.16591	down	K19996 phosphatidylinositol transfer protein SFH5 | (RefSeq) patellin-3-like (A)	PREDICTED: patellin-1-like [Brassica oleracea var. oleracea]	RecName: Full=Patellin-1;	SubName: Full=Uncharacterized protein {ECO:0000313|EnsemblPlants:Bo6g114690.1};	Phosphatidylinositol transfer protein SEC14 and related proteins	GO:0048046,apoplast; GO:0009507,chloroplast; GO:0005794,Golgi apparatus; GO:0016020,membrane; GO:0005886,plasma membrane; GO:0009506,plasmodesma; GO:0005773,vacuole; GO:0008289,lipid binding; GO:0002020,protease binding; GO:0007049,cell cycle; GO:0051301,cell division; GO:0009860,pollen tube growth	VirC2 protein
Cluster-17807.51096	0.83	0.28	1.24	136.72	211.47	153.34	164.77	50.09	195.565	379.83	280.265	180.7	7.60722	up	7.2594	up	8.05431	up	K03539 ribonuclease P/MRP protein subunit RPP1 [EC:3.1.26.5] | (RefSeq) uncharacterized LOC105046161 (A)	PREDICTED: zinc finger protein HD1-like isoform X1 [Brassica oleracea var. oleracea]	RecName: Full=Zinc finger protein CONSTANS-LIKE 5;	SubName: Full=Uncharacterized protein {ECO:0000313|EnsemblPlants:Bo3g022670.1};	--	GO:0005634,nucleus; GO:0003700,DNA-binding transcription factor activity; GO:0008270,zinc ion binding; GO:0048571,long-day photoperiodism; GO:0048579,negative regulation of long-day photoperiodism, flowering; GO:0045892,negative regulation of transcription, DNA-templated; GO:0048576,positive regulation of short-day photoperiodism, flowering; GO:0009909,regulation of flower development; GO:0006355…	CCT motif
Cluster-17807.105082	0.41	0.33	0.39	7.67	8.98	9.95	8.65	7.87	10.32	13.14	10.815	8.49	4.398	up	4.42168	up	4.41219	up	K12135 zinc finger protein CONSTANS | (RefSeq) zinc finger protein CONSTANS isoform X2 (A)	zinc finger protein CONSTANS-LIKE 13-like [Brassica napus]	RecName: Full=Zinc finger protein CONSTANS-LIKE 13;	SubName: Full=Uncharacterized protein {ECO:0000313|EnsemblPlants:Bo4g002240.1}; Flags: Fragment;	--	GO:0005634,nucleus; GO:0003700,DNA-binding transcription factor activity; GO:0043565,sequence-specific DNA binding; GO:0044212,transcription regulatory region DNA binding; GO:0008270,zinc ion binding; GO:0006355,regulation of transcription, DNA-templated	B-box zinc finger
Cluster-17807.73461	16.13	17.1	14.22	0.63	0.54	0.42	1.34	0.17	0.67	0	0.125	0.25	-5.0242	down	-4.61008	down	-7.50335	down	--	--	--	--	--	--	--
Cluster-17807.111995	2.1	2.19	2.29	42.76	27.8	48.32	25.97	31.15	69.1	50.33	91.965	133.6	4.01808	up	4.09347	up	4.95026	up	K12309 beta-galactosidase [EC:3.2.1.23] | (RefSeq) BGAL2; beta-galactosidase 2 (A)	PREDICTED: beta-galactosidase 3 isoform X1 [Brassica oleracea var. oleracea]	RecName: Full=Beta-galactosidase 3; Short=Lactase 3; EC=3.2.1.23; Flags: Precursor;	RecName: Full=Beta-galactosidase {ECO:0000256|RuleBase:RU000675}; EC=3.2.1.23 {ECO:0000256|RuleBase:RU000675};	Beta-galactosidase	GO:0048046,apoplast; GO:0009505,plant-type cell wall; GO:0005773,vacuole; GO:0004565,beta-galactosidase activity; GO:0030246,carbohydrate binding; GO:0005975,carbohydrate metabolic process	Beta-galactosidase jelly roll domain
Cluster-17807.86221	91.88	93.86	89.64	8.76	11.99	14.16	21.54	4.5	12.28	0	1.165	2.33	-3.13603	down	-3.02842	down	-6.75469	down	K21371 crocetin glucosyltransferase [EC:2.4.1.271] | (RefSeq) crocetin glucosyltransferase, chloroplastic-like (A)	BnaA03g53980D [Brassica napus]	RecName: Full=Probable esterase KAI2; AltName: Full=Protein DWARF-14-like; Short=Protein D14-like; AltName: Full=Protein HYPOSENSITIVE TO LIGHT; AltName: Full=Protein KARRIKIN INSENSITIVE 2;	SubName: Full=BnaA03g53980D protein {ECO:0000313|EMBL:CDY29553.1};	--	GO:0005829,cytosol; GO:0005634,nucleus; GO:0016787,hydrolase activity; GO:0009704,de-etiolation; GO:0009640,photomorphogenesis; GO:0080167,response to karrikin	Serine aminopeptidase, S33
Cluster-17807.51023	2.3	2.24	2.05	16.71	19.71	16.14	6.01	10.11	14.62	22.12	28.855	35.59	2.84866	up	2.08502	up	3.28397	up	K01188 beta-glucosidase [EC:3.2.1.21] | (RefSeq) beta-glucosidase 10-like (A)	PREDICTED: beta-glucosidase 10-like [Brassica oleracea var. oleracea]	RecName: Full=Beta-glucosidase 10; Short=AtBGLU10; EC=3.2.1.21; Flags: Precursor;	SubName: Full=Uncharacterized protein {ECO:0000313|EnsemblPlants:Bo8g098070.1};	Beta-glucosidase, lactase phlorizinhydrolase, and related proteins	GO:0005773,vacuole; GO:0008422,beta-glucosidase activity; GO:0102483,scopolin beta-glucosidase activity; GO:0046283,anthocyanin-containing compound metabolic process; GO:0005975,carbohydrate metabolic process; GO:1901657,glycosyl compound metabolic process	Glycosyl hydrolase family 1
Cluster-17807.98502	35.62	35.36	22.13	706.66	831.6	1266.9	889.65	1638.29	1262.42	875.05	2204.32	3533.59	4.77944	up	5.15765	up	5.55995	up	--	PREDICTED: uncharacterized protein LOC106309845 [Brassica oleracea var. oleracea]	--	SubName: Full=Uncharacterized protein {ECO:0000313|EnsemblPlants:Bo8g100630.1};	--	--	Late embryogenesis abundant protein 18
Cluster-17807.65956	33.78	73.33	57.76	0.1	0.15	0.28	0.2	0.95	0.1	0	0	0	-8.42361	down	-7.08274	down	-12.8978	down	--	PREDICTED: uncharacterized protein LOC106292748 [Brassica oleracea var. oleracea]	--	SubName: Full=Uncharacterized protein {ECO:0000313|EnsemblPlants:Bo5g144800.1};	--	--	--
Cluster-17807.102088	0.22	0.53	0.19	169.57	83.26	72.51	488.8	114.33	313.975	178.67	176.925	175.18	8.28273	up	9.73551	up	8.69934	up	K00660 chalcone synthase [EC:2.3.1.74] | (RefSeq) chalcone synthase 3 (A)	chalcone synthase [Sisymbrium irio]	RecName: Full=Chalcone synthase 3; EC=2.3.1.74; AltName: Full=Naringenin-chalcone synthase 3;	SubName: Full=Chalcone synthase {ECO:0000313|EMBL:AAG43359.1};	--	GO:0016210,naringenin-chalcone synthase activity; GO:0009813,flavonoid biosynthetic process	FAE1/Type III polyketide synthase-like protein
Cluster-17807.26041	0	0.18	0.1	43.46	48.92	59.02	20.27	24.21	20.515	22.93	27.26	31.59	8.93073	up	7.74234	up	7.74414	up	K01411 nardilysin [EC:3.4.24.61] | (RefSeq) nardilysin-like isoform X1 (A)	PREDICTED: uncharacterized protein LOC106317029 [Brassica oleracea var. oleracea]	RecName: Full=Nardilysin-like {ECO:0000305}; EC=3.4.24.61 {ECO:0000305}; AltName: Full=N-arginine dibasic convertase-like {ECO:0000305}; Short=NRD convertase-like {ECO:0000305}; Short=NRD-C {ECO:0000305};	SubName: Full=Uncharacterized protein {ECO:0000313|EMBL:EFH56735.1};	N-arginine dibasic convertase NRD1 and related Zn2+-dependent endopeptidases, insulinase superfamily	GO:0005829,cytosol; GO:0046872,metal ion binding; GO:0004222,metalloendopeptidase activity	--
Cluster-17807.94640	20.51	14.92	19.91	1.69	1.58	2.27	2.12	2.49	2.72	0.82	2.165	3.51	-3.46604	down	-3.03901	down	-3.53329	down	K17964 leucine-rich PPR motif-containing protein, mitochondrial | (RefSeq) pentatricopeptide repeat-containing protein At5g12100, mitochondrial (A)	PREDICTED: pentatricopeptide repeat-containing protein At4g11690 [Brassica oleracea var. oleracea]	RecName: Full=Pentatricopeptide repeat-containing protein At4g11690;	SubName: Full=Uncharacterized protein {ECO:0000313|EnsemblPlants:Bo9g092720.1};	FOG: PPR repeat	GO:0005739,mitochondrion; GO:0004519,endonuclease activity; GO:0003723,RNA binding; GO:0080156,mitochondrial mRNA modification; GO:0009737,response to abscisic acid	Mitochondrial ATPase expression
Cluster-17807.81660	173.41	203.88	150.69	23.06	27.55	24.3	39.91	12.77	23.835	41.45	31.125	20.8	-2.97202	down	-2.94958	down	-2.92218	down	K19996 phosphatidylinositol transfer protein SFH5 | (RefSeq) patellin-3-like (A)	patellin-1 [Brassica napus]	RecName: Full=Patellin-1;	SubName: Full=Uncharacterized protein {ECO:0000313|EnsemblPlants:Bo2g075410.1};	Phosphatidylinositol transfer protein SEC14 and related proteins	GO:0048046,apoplast; GO:0009507,chloroplast; GO:0005794,Golgi apparatus; GO:0016020,membrane; GO:0005886,plasma membrane; GO:0009506,plasmodesma; GO:0005773,vacuole; GO:0008289,lipid binding; GO:0002020,protease binding; GO:0007049,cell cycle; GO:0051301,cell division; GO:0009860,pollen tube growth	CRAL/TRIO, N-terminal domain
Cluster-17807.80613	13.27	15.94	22.15	0.38	0.71	0.67	1.8	0	0.9	0.74	0.41	0.08	-5.0266	down	-4.45254	down	-5.78271	down	K20478 golgin subfamily B member 1 | (RefSeq) titin isoform X1 (A)	PREDICTED: titin isoform X1 [Brassica oleracea var. oleracea]	--	SubName: Full=Uncharacterized protein {ECO:0000313|EnsemblPlants:Bo6g064480.1};	FOG: Low-complexity	--	--
Cluster-17807.40494	3.91	2.85	2.98	57.41	44.34	69.09	55.12	66.01	63.925	118.58	143.735	168.89	3.98267	up	4.1033	up	4.9905	up	K10999 cellulose synthase A [EC:2.4.1.12] | (RefSeq) cellulose synthase A catalytic subunit 1 (A)	cellulose synthase A catalytic subunit 1 [Brassica napus]	RecName: Full=Cellulose synthase A catalytic subunit 1 [UDP-forming]; Short=AtCesA1; EC=2.4.1.12; AltName: Full=Protein RADIALLY SWOLLEN 1; Short=AtRSW1;	RecName: Full=Cellulose synthase {ECO:0000256|RuleBase:RU361116}; EC=2.4.1.12 {ECO:0000256|RuleBase:RU361116};	--	GO:0005768,endosome; GO:0005794,Golgi apparatus; GO:0016021,integral component of membrane; GO:0005886,plasma membrane; GO:0005802,trans-Golgi network; GO:0016760,cellulose synthase (UDP-forming) activity; GO:0016759,cellulose synthase activity; GO:0046872,metal ion binding; GO:0071555,cell wall organization; GO:0030244,cellulose biosynthetic process; GO:0042538,hyperosmotic salinity response; GO…	Cellulose synthase
Cluster-17807.23731	11.03	11.16	13.27	0.9	1.11	1.05	0	0.93	0.63	3.88	5.065	6.25	-3.68516	down	-4.57549	down	-1.6664	down	--	PREDICTED: uncharacterized protein LOC106298252 [Brassica oleracea var. oleracea]	--	SubName: Full=Uncharacterized protein {ECO:0000313|EnsemblPlants:Bo6g119540.1};	--	GO:0016021,integral component of membrane	--
Cluster-17807.131206	0	0	0	578.97	427.48	243.74	7.79	1.55	24.125	143.82	73.005	2.19	16.0022	up	10.6736	up	13.2189	up	K00827 alanine-glyoxylate transaminase / (R)-3-amino-2-methylpropionate-pyruvate transaminase [EC:2.6.1.44 2.6.1.40] | (RefSeq) alanine--glyoxylate aminotransferase 2 homolog 3, mitochondrial (A)	PREDICTED: alanine--glyoxylate aminotransferase 2 homolog 3, mitochondrial [Brassica oleracea var. oleracea]	RecName: Full=Alanine--glyoxylate aminotransferase 2 homolog 3, mitochondrial; EC=2.6.1.44; AltName: Full=Beta-alanine-pyruvate aminotransferase 3; Flags: Precursor;	SubName: Full=Uncharacterized protein {ECO:0000313|EnsemblPlants:Bo3g062370.1};	Alanine-glyoxylate aminotransferase AGT2	GO:0005739,mitochondrion; GO:0008453,alanine-glyoxylate transaminase activity; GO:0042802,identical protein binding; GO:0030170,pyridoxal phosphate binding; GO:0043562,cellular response to nitrogen levels; GO:0009853,photorespiration	Aminotransferase class-III
Cluster-29087.4	0.58	0.58	0.52	14.39	10.56	13.91	7.7	5.73	6.36	2.89	4.475	6.06	4.39454	up	3.43169	up	2.56435	up	K09648 mitochondrial inner membrane protease subunit 2 [EC:3.4.21.-] | (RefSeq) uncharacterized protein LOC110762209 isoform X1 (A)	PREDICTED: uncharacterized protein LOC106309744 [Brassica oleracea var. oleracea]	--	SubName: Full=BnaC08g14490D protein {ECO:0000313|EMBL:CDY20609.1};	--	GO:0016021,integral component of membrane	--
Cluster-17807.90359	13.37	17.08	21.24	0.41	0.28	0.21	1.22	0.79	0.715	0	0	0	-5.99664	down	-4.39039	down	-11.5724	down	K12135 zinc finger protein CONSTANS | (RefSeq) zinc finger protein CONSTANS-like (A)	PREDICTED: putative zinc finger protein At1g68190 [Brassica oleracea var. oleracea]	RecName: Full=Putative zinc finger protein At1g68190;	SubName: Full=Uncharacterized protein {ECO:0000313|EnsemblPlants:Bo6g097240.1};	--	GO:0005634,nucleus; GO:0003700,DNA-binding transcription factor activity; GO:0008270,zinc ion binding; GO:0006355,regulation of transcription, DNA-templated	B-box zinc finger
Cluster-17807.48596	4.39	3.67	5.28	42	61.15	50.32	76.33	22.66	56.385	58.01	49.555	41.1	3.37219	up	3.37527	up	3.06288	up	K01303 acylaminoacyl-peptidase [EC:3.4.19.1] | (RefSeq) acylamino-acid-releasing enzyme-like (A)	PREDICTED: probable glutamyl endopeptidase, chloroplastic isoform X2 [Brassica oleracea var. oleracea]	RecName: Full=Probable glutamyl endopeptidase, chloroplastic; EC=3.4.21.-; Flags: Precursor;	SubName: Full=Uncharacterized protein {ECO:0000313|EnsemblPlants:Bo4g004550.1};	Dipeptidyl aminopeptidase	GO:0009507,chloroplast; GO:0009570,chloroplast stroma; GO:0008236,serine-type peptidase activity	Putative esterase
Cluster-17807.103580	9.51	8.47	9.91	47.73	43.13	43.57	35.41	36.25	65.32	60.84	84.065	107.29	2.12224	up	2.13911	up	2.73717	up	K12196 vacuolar protein-sorting-associated protein 4 | (RefSeq) protein SUPPRESSOR OF K(+) TRANSPORT GROWTH DEFECT 1-like (A)	PREDICTED: protein SUPPRESSOR OF K(+) TRANSPORT GROWTH DEFECT 1-like [Brassica oleracea var. oleracea]	RecName: Full=Protein SUPPRESSOR OF K(+) TRANSPORT GROWTH DEFECT 1 {ECO:0000303|PubMed:17468262}; Short=AtSKD1 {ECO:0000303|PubMed:17468262}; EC=3.6.4.6 {ECO:0000269|PubMed:17468262, ECO:0000269|PubMed:20663085, ECO:0000269|PubMed:24385429}; AltName: Full=Protein VACUOLAR PROTEIN SORTING 4 {ECO:0000303|PubMed:17468262};	SubName: Full=Uncharacterized protein {ECO:0000313|EnsemblPlants:Bo4g074310.1};	AAA+-type ATPase	GO:0005737,cytoplasm; GO:0005771,multivesicular body; GO:0032585,multivesicular body membrane; GO:0005634,nucleus; GO:0009506,plasmodesma; GO:0005524,ATP binding; GO:0016787,hydrolase activity; GO:0007049,cell cycle; GO:0007032,endosome organization; GO:0055075,potassium ion homeostasis; GO:0015031,protein transport; GO:0055078,sodium ion homeostasis; GO:0010091,trichome branching; GO:0007033,vac…	AAA domain
Cluster-17807.74144	0.71	0.77	0.88	21.31	14.45	14.42	8.52	6.95	24.25	14.9	15.075	15.25	4.27198	up	3.88852	up	3.84224	up	K13811 3'-phosphoadenosine 5'-phosphosulfate synthase [EC:2.7.7.4 2.7.1.25] | (RefSeq) ATP sulfurylase 1, chloroplastic-like (A)	PREDICTED: ATP sulfurylase 1, chloroplastic-like [Brassica oleracea var. oleracea]	RecName: Full=ATP sulfurylase 1, chloroplastic; Short=AtPS1; EC=2.7.7.4; Flags: Precursor;	SubName: Full=Uncharacterized protein {ECO:0000313|EnsemblPlants:Bo5g093400.1};	ATP sulfurylase (sulfate adenylyltransferase)	GO:0009507,chloroplast; GO:0009570,chloroplast stroma; GO:0005886,plasma membrane; GO:0004020,adenylylsulfate kinase activity; GO:0005524,ATP binding; GO:0004781,sulfate adenylyltransferase (ATP) activity; GO:0070814,hydrogen sulfide biosynthetic process; GO:0046686,response to cadmium ion; GO:0009735,response to cytokinin; GO:0001887,selenium compound metabolic process; GO:0000103,sulfate assimi…	PUA-like domain
Cluster-17807.70562	283.24	238.46	117.05	0	0	0	1.24	0	0.62	2.67	1.335	0	-15.4821	down	-8.61987	down	-7.71405	down	--	PREDICTED: GDSL esterase/lipase At2g38180-like isoform X1 [Brassica oleracea var. oleracea]	RecName: Full=GDSL esterase/lipase At2g38180; EC=3.1.1.-; AltName: Full=Extracellular lipase At2g38180; Flags: Precursor;	SubName: Full=Uncharacterized protein {ECO:0000313|EnsemblPlants:Bo4g187440.1};	Isoamyl acetate-hydrolyzing esterase	GO:0005576,extracellular region; GO:0016787,hydrolase activity; GO:0016042,lipid catabolic process	GDSL-like Lipase/Acylhydrolase
Cluster-17807.103920	6.3	7.34	7.2	74.73	56.43	85.86	20.32	18.78	40.96	31.61	23.3	14.99	3.22666	up	1.77085	up	1.31849	up	K01082 3'(2'), 5'-bisphosphate nucleotidase [EC:3.1.3.7] | (RefSeq) PAP-specific phosphatase HAL2-like (A)	PREDICTED: PAP-specific phosphatase HAL2-like [Brassica oleracea var. oleracea]	RecName: Full=PAP-specific phosphatase HAL2-like; AltName: Full=3'(2'),5'-bisphosphate nucleotidase; EC=3.1.3.7; AltName: Full=3'(2'),5-bisphosphonucleoside 3'(2')-phosphohydrolase; AltName: Full=DPNPase; AltName: Full=Halotolerance protein;	SubName: Full=Uncharacterized protein {ECO:0000313|EnsemblPlants:Bo9g117330.1};	Salt-sensitive 3'-phosphoadenosine-5'-phosphatase HAL2/SAL1	GO:0008441,3'(2'),5'-bisphosphate nucleotidase activity; GO:0046872,metal ion binding; GO:0046854,phosphatidylinositol phosphorylation; GO:0006790,sulfur compound metabolic process	Inositol monophosphatase family
Cluster-17807.50845	6.77	7.15	7.31	89.46	76.38	63.09	82.77	39.41	65.82	98.22	88.285	78.35	3.2888	up	2.98059	up	3.19346	up	K01115 phospholipase D1/2 [EC:3.1.4.4] | (RefSeq) phospholipase D alpha 1 (A)	RecName: Full=Phospholipase D alpha 1; Short=PLD 1; AltName: Full=Choline phosphatase 1; AltName: Full=Phosphatidylcholine-hydrolyzing phospholipase D 1; Flags: Precursor AAC78487.1 phospholipase D1 [Brassica oleracea var. capitata]	RecName: Full=Phospholipase D alpha 1; Short=PLD 1; EC=3.1.4.4; AltName: Full=Choline phosphatase 1; AltName: Full=Phosphatidylcholine-hydrolyzing phospholipase D 1; Flags: Precursor;	RecName: Full=Phospholipase D {ECO:0000256|PIRNR:PIRNR036470}; EC=3.1.4.4 {ECO:0000256|PIRNR:PIRNR036470};	Phospholipase D1	GO:0009507,chloroplast; GO:0030136,clathrin-coated vesicle; GO:0005829,cytosol; GO:0005739,mitochondrion; GO:0005634,nucleus; GO:0005886,plasma membrane; GO:0009506,plasmodesma; GO:0005509,calcium ion binding; GO:0005096,GTPase activator activity; GO:0070290,N-acylphosphatidylethanolamine-specific phospholipase D activity; GO:0005546,phosphatidylinositol-4,5-bisphosphate binding; GO:0004630,phosp…	PLD-like domain
Cluster-17807.86425	56.6	68.64	59.76	7.81	9.7	9.43	12.82	5.32	9.19	6.14	6.585	7.03	-2.9266	down	-2.93924	down	-3.70769	down	K14638 solute carrier family 15 (peptide/histidine transporter), member 3/4 | (RefSeq) uncharacterized protein LOC110819790 (A)	RNA polymerase II degradation factor 1-like isoform X1 [Brassica napus]	--	SubName: Full=BnaC03g59060D protein {ECO:0000313|EMBL:CDY43334.1};	--	--	--
Cluster-17807.64816	6.65	7.4	6.92	30.48	31.55	35.62	47.71	33.54	87.345	96.11	136.745	177.38	2.06679	up	2.82779	up	3.84819	up	--	--	--	SubName: Full=Uncharacterized protein {ECO:0000313|EnsemblPlants:Bo7g109520.1}; Flags: Fragment;	--	--	--
Cluster-17807.81079	775.7	1096.65	475.75	0	0.41	0.06	4.45	0.24	2.385	8.6	4.365	0.13	-12.3826	down	-8.58258	down	-7.92688	down	K15920 xylan 1,4-beta-xylosidase [EC:3.2.1.37] | (RefSeq) probable beta-D-xylosidase 2 (A)	beta-D-xylosidase 1 [Brassica napus]	RecName: Full=Beta-D-xylosidase 1; Short=AtBXL1; EC=3.2.1.-; AltName: Full=Alpha-L-arabinofuranosidase; EC=3.2.1.55; Flags: Precursor;	SubName: Full=Uncharacterized protein {ECO:0000313|EnsemblPlants:Bo7g092700.1};	--	GO:0048046,apoplast; GO:0009505,plant-type cell wall; GO:0005578,NA; GO:0046556,alpha-L-arabinofuranosidase activity; GO:0005975,carbohydrate metabolic process; GO:0010214,seed coat development	Glycosyl hydrolase family 3 N terminal domain
Cluster-17807.84776	272.18	240.93	301.31	17.15	27.57	30.67	29.39	31.3	26.665	33.4	31.145	28.89	-3.57933	down	-3.36576	down	-3.61024	down	K01097 N-acylneuraminate-9-phosphatase [EC:3.1.3.29] | (RefSeq) N-acylneuraminate-9-phosphatase isoform X1 (A)	hypothetical protein AALP_AA4G196300 [Arabis alpina]	--	SubName: Full=Uncharacterized protein {ECO:0000313|EMBL:KFK36973.1};	Predicted hydrolase (HAD superfamily)	GO:0016787,hydrolase activity; GO:0008152,metabolic process	Glycyl-tRNA synthetase alpha subunit
Cluster-17807.112424	7.64	6.06	7.35	84.34	68.05	59.29	32.95	15.37	50.305	81.76	53.425	25.09	3.18902	up	2.04353	up	2.51545	up	--	PREDICTED: uncharacterized protein LOC106336007 [Brassica oleracea var. oleracea]	--	SubName: Full=Uncharacterized protein {ECO:0000313|EnsemblPlants:Bo3g001920.1};	--	--	--
Cluster-17807.80953	620.08	848.6	414.08	0	0.21	0	2.03	0	1.015	8.2	4.1	0	-13.3024	down	-9.4775	down	-7.73016	down	K15920 xylan 1,4-beta-xylosidase [EC:3.2.1.37] | (RefSeq) beta-D-xylosidase 1-like (A)	PREDICTED: beta-D-xylosidase 1 isoform X1 [Raphanus sativus]	RecName: Full=Beta-D-xylosidase 1; Short=AtBXL1; EC=3.2.1.-; AltName: Full=Alpha-L-arabinofuranosidase; EC=3.2.1.55; Flags: Precursor;	SubName: Full=Uncharacterized protein {ECO:0000313|EnsemblPlants:Bra010038.1-P};	--	GO:0048046,apoplast; GO:0009505,plant-type cell wall; GO:0005578,NA; GO:0046556,alpha-L-arabinofuranosidase activity; GO:0005975,carbohydrate metabolic process; GO:0010214,seed coat development	Glycosyl hydrolase family 3 N terminal domain
Cluster-17807.73237	54.93	44.46	37.8	4	2.32	3.38	5.36	4.65	3.555	4.16	4	3.84	-3.96683	down	-3.45562	down	-3.95334	down	--	--	--	--	--	--	--
Cluster-17807.71650	56.49	81.7	40.51	1.92	2.69	2.33	3.51	0.77	3.065	1.38	2.33	3.28	-4.84541	down	-4.79866	down	-5.12731	down	K13493 cytokinin-N-glucosyltransferase [EC:2.4.1.-] | (RefSeq) UDP-glycosyltransferase 76C1 isoform X1 (A)	PREDICTED: UDP-glycosyltransferase 76C1 isoform X1 [Brassica oleracea var. oleracea]	RecName: Full=UDP-glycosyltransferase 76C1; EC=2.4.1.-; AltName: Full=Cytokinin-N-glucosyltransferase 1;	SubName: Full=Uncharacterized protein {ECO:0000313|EnsemblPlants:Bo9g176810.1};	UDP-glucuronosyl and UDP-glucosyl transferase	GO:0043231,intracellular membrane-bounded organelle; GO:0047807,cytokinin 7-beta-glucosyltransferase activity; GO:0080062,cytokinin 9-beta-glucosyltransferase activity; GO:0080043,quercetin 3-O-glucosyltransferase activity; GO:0080044,quercetin 7-O-glucosyltransferase activity; GO:0008152,metabolic process	UDP-glucoronosyl and UDP-glucosyl transferase
Cluster-17807.48715	2.92	1.55	3.17	191.46	165.35	92.68	218.28	112.2	192.055	16.68	15.105	13.53	5.75324	up	5.93578	up	2.12898	up	--	BnaC03g58080D [Brassica napus]	RecName: Full=Zinc finger protein ZAT10; AltName: Full=Salt-tolerance zinc finger;	SubName: Full=BnaC03g58080D protein {ECO:0000313|EMBL:CDY11770.1};	FOG: Zn-finger	GO:0005634,nucleus; GO:0003700,DNA-binding transcription factor activity; GO:0046872,metal ion binding; GO:0043565,sequence-specific DNA binding; GO:0035264,multicellular organism growth; GO:0045892,negative regulation of transcription, DNA-templated; GO:0010117,photoprotection; GO:0015979,photosynthesis; GO:0009737,response to abscisic acid; GO:0010200,response to chitin; GO:0009409,response to …	Ubiquitin-Binding Zinc Finger
Cluster-17807.141200	4.26	2.72	3.32	77.69	52.12	60.48	11.97	10.08	18.79	44.18	29.99	15.8	4.06495	up	1.80125	up	2.64949	up	K01366 cathepsin H [EC:3.4.22.16] | (RefSeq) thiol protease aleurain-like (A)	thiol protease aleurain-like [Brassica napus]	RecName: Full=Thiol protease aleurain; Short=AtALEU; EC=3.4.22.16; AltName: Full=Senescence-associated gene product 2; Flags: Precursor;	SubName: Full=Uncharacterized protein {ECO:0000313|EnsemblPlants:Bo2g024980.1};	Cysteine proteinase Cathepsin L	GO:0005615,extracellular space; GO:0005764,lysosome; GO:0004197,cysteine-type endopeptidase activity; GO:0006955,immune response; GO:0051603,proteolysis involved in cellular protein catabolic process	Peptidase C1-like family
Cluster-17807.88592	20.3	30.22	17.83	0.35	0.63	0.26	0.16	0.08	0.155	0.14	0.135	0.13	-5.92331	down	-7.57536	down	-7.89605	down	--	BnaC09g31110D [Brassica napus]	--	SubName: Full=Uncharacterized protein {ECO:0000313|EnsemblPlants:Bo8g058480.1};	--	GO:0003676,nucleic acid binding; GO:0008270,zinc ion binding	--
Cluster-17807.72684	43.61	32.54	61.03	0.65	0.96	1.61	2.92	2.99	1.94	0.37	1.495	2.62	-5.56596	down	-4.23252	down	-5.37715	down	--	PREDICTED: uncharacterized protein LOC106302062 [Brassica oleracea var. oleracea]	--	SubName: Full=Uncharacterized protein {ECO:0000313|EnsemblPlants:Bo7g115690.1};	--	GO:0016020,membrane; GO:0008375,acetylglucosaminyltransferase activity	Core-2/I-Branching enzyme
Cluster-17807.44328	4.34	2.48	2.82	64.35	74.03	51.86	60.63	67.58	123.27	349.4	274.785	200.17	4.16773	up	4.53586	up	5.96404	up	K12893 splicing factor, arginine/serine-rich 4/5/6 | (RefSeq) serine/arginine-rich splicing factor RS40-like (A)	PREDICTED: serine/arginine-rich splicing factor RS40-like [Brassica oleracea var. oleracea]	RecName: Full=Serine/arginine-rich splicing factor RS40; Short=At-RSp40; Short=AtRS40;	SubName: Full=Uncharacterized protein {ECO:0000313|EnsemblPlants:Bo7g110340.1};	Alternative splicing factor SRp55/B52/SRp75 (RRM superfamily)	GO:0010445,nuclear dicing body; GO:0016607,nuclear speck; GO:0005681,spliceosomal complex; GO:0003723,RNA binding; GO:0000398,mRNA splicing, via spliceosome; GO:0031053,primary miRNA processing; GO:0008380,RNA splicing	RNA binding domain
Cluster-17807.39994	0.09	0.15	0.18	6.67	5.77	5.93	5.72	0.85	5.495	17.57	11.59	5.61	5.31561	up	4.65517	up	5.96707	up	K07466 replication factor A1 | (RefSeq) replication protein A 70 kDa DNA-binding subunit A-like (A)	PREDICTED: transcription factor MYB1R1-like [Brassica oleracea var. oleracea]	RecName: Full=Transcription factor KUA1 {ECO:0000303|PubMed:24806884}; AltName: Full=Myb-related protein H {ECO:0000303|PubMed:23888064}; Short=AtMYBH {ECO:0000303|PubMed:23888064}; Short=AtMYBS3 {ECO:0000303|PubMed:25920996}; Short=MYBS3-homolg protein {ECO:0000303|PubMed:25920996}; AltName: Full=Protein KUODA1 {ECO:0000303|PubMed:24806884};	SubName: Full=Uncharacterized protein {ECO:0000313|EnsemblPlants:Bo2g066810.1};	--	GO:0005634,nucleus; GO:0003700,DNA-binding transcription factor activity; GO:0000976,transcription regulatory region sequence-specific DNA binding; GO:0008270,zinc ion binding; GO:0010252,auxin homeostasis; GO:0048527,lateral root development; GO:0048366,leaf development; GO:0010150,leaf senescence; GO:2000469,negative regulation of peroxidase activity; GO:0000122,negative regulation of transcrip…	Myb-like DNA-binding domain
Cluster-17807.89263	53.79	116.44	52.54	1.39	1.28	0.93	1.29	2.34	1.145	0.8	1.41	2.02	-6.12368	down	-5.63804	down	-6.18593	down	K13783 MFS transporter, OPA family, solute carrier family 37 (glycerol-3-phosphate transporter), member 1/2 | (RefSeq) putative glycerol-3-phosphate transporter 4 (A)	stem-specific protein TSJT1 [Brassica napus]	RecName: Full=Stem-specific protein TSJT1;	SubName: Full=BnaC01g19640D protein {ECO:0000313|EMBL:CDY29312.1};	--	--	Glutamine amidotransferase domain
Cluster-17807.90853	138.93	204.36	82.12	1.51	2	1.32	1.52	2.81	0.955	1.34	2.02	2.7	-6.60416	down	-6.47927	down	-6.66293	down	K12309 beta-galactosidase [EC:3.2.1.23] | (RefSeq) BGAL2; beta-galactosidase 2 (A)	hypothetical protein B456_003G0595001, partial [Gossypium raimondii]	RecName: Full=Beta-galactosidase 1; Short=Lactase 1; EC=3.2.1.23; Flags: Precursor;	SubName: Full=Uncharacterized protein {ECO:0000313|EMBL:KJB18554.1}; Flags: Fragment;	Beta-galactosidase	GO:0048046,apoplast; GO:0005618,cell wall; GO:0009505,plant-type cell wall; GO:0009506,plasmodesma; GO:0005773,vacuole; GO:0004565,beta-galactosidase activity; GO:0030246,carbohydrate binding; GO:0005975,carbohydrate metabolic process	Beta-galactosidase
Cluster-17807.72561	1.56	1.73	3.25	104.45	64.41	98.05	26.04	2.73	21.38	47.28	25.69	4.1	5.21824	up	2.72737	up	3.11421	up	K16281 RING-H2 zinc finger protein RHA1 | (RefSeq) E3 ubiquitin-protein ligase RHA1B-like (A)	PREDICTED: E3 ubiquitin-protein ligase RHA1B-like, partial [Brassica oleracea var. oleracea]	RecName: Full=Probable E3 ubiquitin-protein ligase RHA1A {ECO:0000305}; EC=2.3.2.27; AltName: Full=RING-H2 finger A1a {ECO:0000303|PubMed:9781696}; AltName: Full=RING-H2 zinc finger protein RHA1a {ECO:0000305}; AltName: Full=RING-type E3 ubiquitin transferase RHA1A {ECO:0000305};	SubName: Full=Uncharacterized protein {ECO:0000313|EnsemblPlants:Bo4g096840.1};	FOG: Predicted E3 ubiquitin ligase	GO:0046872,metal ion binding; GO:0061630,ubiquitin protein ligase activity; GO:0043161,proteasome-mediated ubiquitin-dependent protein catabolic process	Zinc finger, C3HC4 type (RING finger)
Cluster-17807.54438	12.1	16.88	19.46	0.73	0.58	0.58	0.81	0.25	0.405	0.28	0.14	0	-4.84169	down	-5.23189	down	-7.34716	down	K01193 beta-fructofuranosidase [EC:3.2.1.26] | (RefSeq) acid beta-fructofuranosidase 4, vacuolar (A)	acid invertase [Brassica oleracea]	RecName: Full=Acid beta-fructofuranosidase 4, vacuolar {ECO:0000303|PubMed:9332372}; Short=At beta fruct4 {ECO:0000303|PubMed:9332372}; Short=AtBETAFRUCT4 {ECO:0000303|PubMed:9332372}; EC=3.2.1.26 {ECO:0000255|PROSITE-ProRule:PRU10067}; AltName: Full=Acid invertase 4 {ECO:0000303|PubMed:9332372}; Short=AI 4 {ECO:0000303|PubMed:9332372}; AltName: Full=Acid sucrose hydrolase 4 {ECO:0000305}; AltNam…	SubName: Full=Acid invertase {ECO:0000313|EMBL:AAG36942.1}; EC=3.2.1.26 {ECO:0000313|EMBL:AAG36942.1};	Beta-fructofuranosidase (invertase)	GO:0005789,endoplasmic reticulum membrane; GO:0000139,Golgi membrane; GO:0016021,integral component of membrane; GO:0031902,late endosome membrane; GO:0009505,plant-type cell wall; GO:0000325,plant-type vacuole; GO:0005775,vacuolar lumen; GO:0005774,vacuolar membrane; GO:0005773,vacuole; GO:0004564,beta-fructofuranosidase activity; GO:0004575,sucrose alpha-glucosidase activity; GO:0009738,abscisi…	Domain of unknown function (DUF3357)
Cluster-17807.79905	0.1	0	0.1	12.04	13.35	12.57	36.22	40.2	38.085	1.19	0.91	0.63	7.50431	up	9.12303	up	3.45992	up	K17506 protein phosphatase 1L [EC:3.1.3.16] | (RefSeq) probable protein phosphatase 2C 25 (A)	probable protein phosphatase 2C 25 [Brassica napus]	RecName: Full=Probable protein phosphatase 2C 25; Short=AtPP2C25; EC=3.1.3.16; AltName: Full=Protein phosphatase AP2C1;	SubName: Full=Uncharacterized protein {ECO:0000313|EnsemblPlants:Bo4g059910.1};	Serine/threonine protein phosphatase	GO:0005634,nucleus; GO:0009536,plastid; GO:0046872,metal ion binding; GO:0004722,protein serine/threonine phosphatase activity; GO:0009738,abscisic acid-activated signaling pathway; GO:0050832,defense response to fungus; GO:0009620,response to fungus; GO:0009611,response to wounding	Protein phosphatase 2C
Cluster-17807.103111	10.99	10.07	9.47	113.73	168.63	238.7	252.37	170.23	161.775	42.96	117.005	191.05	3.93077	up	4.13094	up	3.07401	up	K01251 adenosylhomocysteinase [EC:3.3.1.1] | (RefSeq) adenosylhomocysteinase 2 (A)	PREDICTED: adenosylhomocysteinase 2 [Brassica oleracea var. oleracea]	RecName: Full=Adenosylhomocysteinase 2; Short=AdoHcyase 2; EC=3.3.1.1; AltName: Full=S-adenosyl-L-homocysteine hydrolase 1; AltName: Full=SAH hydrolase 2;	RecName: Full=Adenosylhomocysteinase {ECO:0000256|RuleBase:RU000548}; EC=3.3.1.1 {ECO:0000256|RuleBase:RU000548};	S-adenosylhomocysteine hydrolase	GO:0005829,cytosol; GO:0016020,membrane; GO:0005886,plasma membrane; GO:0005773,vacuole; GO:0004013,adenosylhomocysteinase activity; GO:0051287,NAD binding; GO:0006730,one-carbon metabolic process; GO:0019510,S-adenosylhomocysteine catabolic process; GO:0033353,S-adenosylmethionine cycle	Tetrahydrofolate dehydrogenase/cyclohydrolase, NAD(P)-binding domain
Cluster-17807.57491	0.06	0.12	0.03	13.19	23.13	25.11	46.16	11.04	42.55	58	53.1	48.2	8.07053	up	8.73796	up	9.18407	up	--	PREDICTED: probable folate-biopterin transporter 8, chloroplastic [Brassica oleracea var. oleracea]	RecName: Full=Probable folate-biopterin transporter 8, chloroplastic; Flags: Precursor;	SubName: Full=Uncharacterized protein {ECO:0000313|EnsemblPlants:Bo5g004700.1};	--	GO:0031969,chloroplast membrane; GO:0016021,integral component of membrane	Major Facilitator Superfamily
Cluster-17807.132412	2.18	2.31	2.29	47.19	29.98	36.68	22.81	16.64	23.48	29.15	25.34	21.53	3.9271	up	3.05504	up	3.02795	up	K00002 alcohol dehydrogenase (NADP+) [EC:1.1.1.2] | (RefSeq) NADPH-dependent aldo-keto reductase, chloroplastic (A)	BnaA03g17400D [Brassica napus]	RecName: Full=NADPH-dependent aldo-keto reductase, chloroplastic {ECO:0000303|PubMed:21169366}; Short=AtChlAKR {ECO:0000303|PubMed:21169366}; EC=1.1.1.- {ECO:0000269|PubMed:19616008, ECO:0000269|PubMed:21169366}; AltName: Full=Aldo-keto reductase family 4 member C9;	SubName: Full=BnaA03g17400D protein {ECO:0000313|EMBL:CDY07771.1};	Aldo/keto reductase family proteins	GO:0009507,chloroplast; GO:0008106,alcohol dehydrogenase (NADP+) activity; GO:0004033,aldo-keto reductase (NADP) activity; GO:0070401,NADP+ binding; GO:0016229,steroid dehydrogenase activity; GO:0055114,oxidation-reduction process; GO:0009409,response to cold; GO:0009651,response to salt stress; GO:0009636,response to toxic substance; GO:0009414,response to water deprivation	Aldo/keto reductase family
Cluster-17807.85824	554.14	339.38	376.54	58.17	55.03	66.89	52.09	91.28	54.18	26.98	30.055	33.13	-2.95653	down	-2.77773	down	-4.26662	down	K01823 isopentenyl-diphosphate Delta-isomerase [EC:5.3.3.2] | (RefSeq) hypothetical protein (A)	PREDICTED: uncharacterized protein LOC106295744 [Brassica oleracea var. oleracea]	--	SubName: Full=Uncharacterized protein {ECO:0000313|EnsemblPlants:Bo5g151490.1};	--	GO:0005737,cytoplasm; GO:0005634,nucleus; GO:0071452,cellular response to singlet oxygen	C2H2 type zinc-finger
Cluster-17807.83017	71.15	51.79	54.61	336.17	467.77	421.32	462.34	313.58	484.935	533.83	582.605	631.38	2.64	up	2.68328	up	2.87182	up	--	PREDICTED: protein PXR1 [Brassica oleracea var. oleracea]	RecName: Full=Dehydrin HIRD11 {ECO:0000305}; AltName: Full=Histidine-rich dehydrin of 11 kDa {ECO:0000303|Ref.8}; Short=AtHIRD11 {ECO:0000303|Ref.8}; AltName: Full=Protein SRC1 homolog {ECO:0000305};	SubName: Full=Uncharacterized protein {ECO:0000313|EnsemblPlants:Bo3g084260.1};	--	GO:0009507,chloroplast; GO:0005737,cytoplasm; GO:0005829,cytosol; GO:0005634,nucleus; GO:0050897,cobalt ion binding; GO:0005507,copper ion binding; GO:0016151,nickel cation binding; GO:0008270,zinc ion binding; GO:0010730,negative regulation of hydrogen peroxide biosynthetic process	HSV U79 / HCMV P34
Cluster-17807.83677	0	0	0	37.06	43.77	41.16	87.18	23.68	48.41	36.65	29.475	22.3	12.9566	up	13.3298	up	12.2232	up	K03696 ATP-dependent Clp protease ATP-binding subunit ClpC | (RefSeq) chaperone protein ClpC1, chloroplastic (A)	PREDICTED: chaperone protein ClpC1, chloroplastic [Brassica rapa]	RecName: Full=Chaperone protein ClpC1, chloroplastic {ECO:0000303|PubMed:11299370}; AltName: Full=ATP-dependent Clp protease ATP-binding subunit ClpC homolog 1; AltName: Full=Casein lytic proteinase C1; AltName: Full=Protein DE-REGULATED CAO ACCUMULATION 1; AltName: Full=Protein IRON-RESCUED MUTANT 1; Flags: Precursor;	SubName: Full=Uncharacterized protein {ECO:0000313|EnsemblPlants:Bra022751.1-P};	Chaperone HSP104 and related ATP-dependent Clp proteases	GO:0005618,cell wall; GO:0009507,chloroplast; GO:0009941,chloroplast envelope; GO:0009706,chloroplast inner membrane; GO:0009570,chloroplast stroma; GO:0009535,chloroplast thylakoid membrane; GO:0005739,mitochondrion; GO:0009536,plastid; GO:0009532,plastid stroma; GO:0031897,Tic complex; GO:0005524,ATP binding; GO:0004176,ATP-dependent peptidase activity; GO:0009658,chloroplast organization; GO:0…	Zeta toxin
Cluster-17807.57981	0.35	0.1	0.73	151.33	66.48	134.58	90.35	0.57	62.95	347.61	189.345	31.08	8.10918	up	6.82612	up	8.48629	up	--	PREDICTED: uncharacterized protein LOC103855476 [Brassica rapa]	--	SubName: Full=Uncharacterized protein {ECO:0000313|EnsemblPlants:Bo3g001960.1};	--	--	Plant protein 1589 of unknown function (A_thal_3526)
Cluster-17807.87837	104.81	79.85	42.23	0	0	0	0	1.61	6.79	0	6.41	12.82	-14.1568	down	-4.96123	down	-4.00808	down	K10523 speckle-type POZ protein | (RefSeq) BTB/POZ domain plant protein (A)	BTB/POZ domain-containing protein At2g30600 isoform X1 [Brassica napus]	RecName: Full=BTB/POZ domain-containing protein At2g30600;	SubName: Full=Uncharacterized protein {ECO:0000313|EnsemblPlants:Bo4g173300.1};	Proteins containing BTB/POZ and Kelch domains, involved in regulatory/signal transduction processes	GO:0005737,cytoplasm; GO:0019005,SCF ubiquitin ligase complex; GO:0031625,ubiquitin protein ligase binding; GO:0043161,proteasome-mediated ubiquitin-dependent protein catabolic process; GO:0042787,NA; GO:0030162,regulation of proteolysis	BTB And C-terminal Kelch
Cluster-17807.84765	221.38	288.83	114.02	4.4	5.43	7.75	3.64	21.05	6.53	7.54	7.945	8.35	-5.31665	down	-4.35379	down	-5.14337	down	K12309 beta-galactosidase [EC:3.2.1.23] | (RefSeq) beta-galactosidase 2 (A)	PREDICTED: beta-galactosidase 1 [Brassica oleracea var. oleracea]	RecName: Full=Beta-galactosidase 1; Short=Lactase 1; EC=3.2.1.23; Flags: Precursor;	RecName: Full=Beta-galactosidase {ECO:0000256|RuleBase:RU000675}; EC=3.2.1.23 {ECO:0000256|RuleBase:RU000675};	Beta-galactosidase	GO:0048046,apoplast; GO:0005618,cell wall; GO:0009505,plant-type cell wall; GO:0009506,plasmodesma; GO:0005773,vacuole; GO:0004565,beta-galactosidase activity; GO:0030246,carbohydrate binding; GO:0005975,carbohydrate metabolic process	Beta-galactosidase
Cluster-17807.79030	456.97	533.87	170.4	0.15	0.45	0	0	0	0	0	0.155	0.31	-11.0832	down	-13.9258	down	-11.7309	down	K12309 beta-galactosidase [EC:3.2.1.23] | (RefSeq) BGAL2; beta-galactosidase 2 (A)	PREDICTED: beta-galactosidase 4 [Brassica oleracea var. oleracea]	RecName: Full=Beta-galactosidase 4; Short=Lactase 4; EC=3.2.1.23; Flags: Precursor;	RecName: Full=Beta-galactosidase {ECO:0000256|RuleBase:RU000675}; EC=3.2.1.23 {ECO:0000256|RuleBase:RU000675};	Beta-galactosidase	GO:0048046,apoplast; GO:0005618,cell wall; GO:0005773,vacuole; GO:0004565,beta-galactosidase activity; GO:0005975,carbohydrate metabolic process	Glycosyl hydrolases family 35
Cluster-17807.57539	1.59	1.72	0.46	305.22	175.43	144.04	34.36	18.55	218.41	219.24	173.63	128.02	7.26537	up	5.87511	up	6.53786	up	K13576 solute carrier family 38 (sodium-coupled neutral amino acid transporter), member 3 | (RefSeq) amino acid transporter family protein (A)	PREDICTED: probable sodium-coupled neutral amino acid transporter 6 [Brassica rapa]	RecName: Full=Amino acid transporter AVT6C {ECO:0000305}; Short=AtAvt6C {ECO:0000303|PubMed:27925655};	SubName: Full=Uncharacterized protein {ECO:0000313|EnsemblPlants:Bra007225.1-P};	Amino acid transporter protein	GO:0016021,integral component of membrane; GO:0015171,amino acid transmembrane transporter activity; GO:0003333,amino acid transmembrane transport	Domain of unknown function (DUF2427)
Cluster-17807.79773	17.51	5.34	4.91	875.41	819.87	1265.88	1031.14	818	807.885	483.4	698.05	912.7	6.60614	up	6.47489	up	5.8201	up	K03260 translation initiation factor 4G | (RefSeq) eukaryotic translation initiation factor-like (A)	PREDICTED: UPF0057 membrane protein At4g30660-like [Brassica oleracea var. oleracea]	RecName: Full=UPF0057 membrane protein At4g30650;	SubName: Full=Uncharacterized protein {ECO:0000313|EnsemblPlants:Bo1g011970.1};	Stress responsive protein	GO:0016021,integral component of membrane; GO:0050832,defense response to fungus	Proteolipid membrane potential modulator
Cluster-17807.80817	0	0.04	0	113.39	143.41	85.37	335.78	95.78	317.475	217.04	231.195	245.35	13.181	up	14.2701	up	13.9106	up	K00660 chalcone synthase [EC:2.3.1.74] | (RefSeq) chalcone synthase (A)	PREDICTED: chalcone synthase [Brassica oleracea var. oleracea]	RecName: Full=Chalcone synthase; EC=2.3.1.74; AltName: Full=Naringenin-chalcone synthase;	SubName: Full=Chalcone synthase {ECO:0000313|EMBL:BAX90114.1}; Flags: Fragment;	--	GO:0016210,naringenin-chalcone synthase activity; GO:0009813,flavonoid biosynthetic process	FAE1/Type III polyketide synthase-like protein
Cluster-17807.74689	79.77	125.23	79.38	1.33	2.55	0.81	5.54	13.74	3.31	0.94	1.12	1.3	-6.07106	down	-3.70927	down	-6.84274	down	K04450 cyclic AMP-dependent transcription factor ATF-2 | (RefSeq) light-inducible protein CPRF2-like (A)	PREDICTED: basic leucine zipper 63 isoform X1 [Brassica oleracea var. oleracea]	RecName: Full=Basic leucine zipper 63; Short=AtbZIP63; Short=bZIP protein 63; AltName: Full=Basic leucine zipper OPAQUE 2 homolog 3; Short=Basic leucine zipper O2 homolog 3;	SubName: Full=Uncharacterized protein {ECO:0000313|EnsemblPlants:Bo7g093030.1};	--	GO:0005634,nucleus; GO:0003677,DNA binding; GO:0003700,DNA-binding transcription factor activity; GO:0042802,identical protein binding; GO:0046982,protein heterodimerization activity; GO:0071215,cellular response to abscisic acid stimulus; GO:0071333,cellular response to glucose stimulus; GO:0006351,transcription, DNA-templated	Autophagy protein 16 (ATG16)
Cluster-17807.82228	79.47	55.34	54.23	11.55	11.1	10.78	11.68	7.47	11.315	5.68	11.79	17.9	-2.64097	down	-2.77924	down	-2.86125	down	K19939 Rab effector Noc2 | (RefSeq) POPTRDRAFT_568988; hypothetical protein (A)	PREDICTED: zinc finger protein CONSTANS-LIKE 4-like [Brassica oleracea var. oleracea]	RecName: Full=B-box domain protein 31 {ECO:0000303|PubMed:19920209}; Short=AtBBX31 {ECO:0000303|PubMed:19920209}; AltName: Full=Microprotein 1B {ECO:0000303|PubMed:27015278};	SubName: Full=Uncharacterized protein {ECO:0000313|EnsemblPlants:Bo7g111340.1};	--	GO:0005634,nucleus; GO:0003700,DNA-binding transcription factor activity; GO:0030674,protein binding, bridging; GO:0008270,zinc ion binding; GO:0007623,circadian rhythm; GO:0009909,regulation of flower development; GO:0006355,regulation of transcription, DNA-templated; GO:0010224,response to UV-B	B-box zinc finger
Cluster-17807.132279	0.27	0.07	0.07	82.19	39.12	50.96	9.14	3.38	52.505	0	8.685	17.37	8.58371	up	7.06647	up	5.54471	up	K18059 sulfate transporter 4 | (RefSeq) probable sulfate transporter 4.2 (A)	PREDICTED: probable sulfate transporter 4.2 isoform X2 [Brassica rapa]	RecName: Full=Probable sulfate transporter 4.2;	SubName: Full=Uncharacterized protein {ECO:0000313|EnsemblPlants:Bo3g064990.1};	Sulfate/bicarbonate/oxalate exchanger SAT-1 and related transporters (SLC26 family)	GO:0005887,integral component of plasma membrane; GO:0008271,secondary active sulfate transmembrane transporter activity; GO:0015116,sulfate transmembrane transporter activity; GO:0015293,symporter activity	STAS domain
Cluster-17807.96234	32.66	60.26	29.69	0	0	0	0	0	0	0	0	0	-13.8556	down	-13.816	down	-14.0378	down	K01006 pyruvate, orthophosphate dikinase [EC:2.7.9.1] | (RefSeq) pyruvate, phosphate dikinase 1, chloroplastic-like (A)	PREDICTED: pyruvate, phosphate dikinase 1, chloroplastic-like [Brassica oleracea var. oleracea]	RecName: Full=Pyruvate, phosphate dikinase 1, chloroplastic; EC=2.7.9.1; AltName: Full=Pyruvate, orthophosphate dikinase 1; Flags: Precursor;	RecName: Full=Pyruvate, phosphate dikinase {ECO:0000256|PIRNR:PIRNR000853}; EC=2.7.9.1 {ECO:0000256|PIRNR:PIRNR000853};	--	GO:0009507,chloroplast; GO:0009570,chloroplast stroma; GO:0005829,cytosol; GO:0005634,nucleus; GO:0005524,ATP binding; GO:0016301,kinase activity; GO:0046872,metal ion binding; GO:0050242,pyruvate, phosphate dikinase activity; GO:0015979,photosynthesis; GO:0006090,pyruvate metabolic process	PEP-utilising enzyme, mobile domain
Cluster-17807.49319	0.88	1	0.88	12.16	22.84	20.78	33.76	15.34	30.18	56.07	55.215	54.36	4.17727	up	4.67873	up	5.47575	up	K16670 homeobox protein Meis2 | (RefSeq) homeobox protein BEL1 homolog (A)	homeobox protein ATH1 [Brassica napus]	RecName: Full=Homeobox protein ATH1;	SubName: Full=Uncharacterized protein {ECO:0000313|EnsemblPlants:Bo7g115960.1};	Transcription factor MEIS1 and related HOX domain proteins	GO:0005634,nucleus; GO:0003677,DNA binding; GO:0003700,DNA-binding transcription factor activity; GO:0043565,sequence-specific DNA binding; GO:0010227,floral organ abscission; GO:0008285,negative regulation of cell proliferation; GO:0009640,photomorphogenesis; GO:0010371,regulation of gibberellin biosynthetic process; GO:0090470,shoot organ boundary specification; GO:0006351,transcription, DNA-te…	Homeodomain
Cluster-17807.46696	1.55	1.13	1.51	10.48	11.64	14.8	9.83	6.36	12.745	8.1	11.235	14.37	2.98418	up	2.62846	up	2.57325	up	K12741 heterogeneous nuclear ribonucleoprotein A1/A3 | (RefSeq) UBP1-associated protein 2C-like (A)	RNA-binding protein 38 isoform X2 [Brassica napus]	RecName: Full=Probable RNA-binding protein ARP1; AltName: Full=ABA-regulated RNA-binding protein 1 {ECO:0000303|PubMed:23040517};	SubName: Full=Uncharacterized protein {ECO:0000313|EnsemblPlants:Bo5g086730.1};	Predicted RNA-binding protein SEB4 (RRM superfamily)	GO:0005634,nucleus; GO:0003729,mRNA binding; GO:0010029,regulation of seed germination; GO:0009737,response to abscisic acid; GO:0009651,response to salt stress; GO:0009414,response to water deprivation	Nup53/35/40-type RNA recognition motif
Cluster-17807.63494	96.04	80.82	63.16	13.34	14.55	14.96	26.6	22.27	19.73	25.6	25.87	26.14	-2.63054	down	-1.93399	down	-2.07538	down	K19040 E3 ubiquitin-protein ligase ATL10/75/76/77/78 [EC:2.3.2.27] | (RefSeq) RING-H2 finger protein ATL73 (A)	RING-H2 finger protein ATL73-like [Brassica napus]	RecName: Full=RING-H2 finger protein ATL73; EC=2.3.2.27 {ECO:0000305}; AltName: Full=RING-type E3 ubiquitin transferase ATL73 {ECO:0000305}; Flags: Precursor;	SubName: Full=Uncharacterized protein {ECO:0000313|EnsemblPlants:Bo9g177240.1};	FOG: Predicted E3 ubiquitin ligase	GO:0016021,integral component of membrane; GO:0046872,metal ion binding; GO:0061630,ubiquitin protein ligase activity; GO:0004842,ubiquitin-protein transferase activity; GO:0009901,anther dehiscence; GO:0009555,pollen development; GO:0043161,proteasome-mediated ubiquitin-dependent protein catabolic process; GO:0016567,protein ubiquitination; GO:0080141,regulation of jasmonic acid biosynthetic pro…	Prokaryotic RING finger family 1
Cluster-17807.58254	0.36	0.23	1.57	440.79	1796.15	549.57	786.45	2330.72	2026.82	522.51	1257.84	1993.16	10.1921	up	11.0947	up	10.2941	up	K22139 mitochondrial pyruvate carrier 2 | (RefSeq) hypothetical protein (A)	PREDICTED: early light-induced protein 1, chloroplastic [Brassica oleracea var. oleracea]	RecName: Full=Early light-induced protein 1, chloroplastic {ECO:0000305}; Flags: Precursor;	SubName: Full=Uncharacterized protein {ECO:0000313|EnsemblPlants:Bo3g081430.1};	--	GO:0009535,chloroplast thylakoid membrane; GO:0016021,integral component of membrane; GO:0009522,photosystem I; GO:0009523,photosystem II; GO:0071483,cellular response to blue light; GO:0071490,cellular response to far red light; GO:0034605,cellular response to heat; GO:0071486,cellular response to high light intensity; GO:0071491,cellular response to red light; GO:0071492,cellular response to UV…	Adenylate cyclase associated (CAP) N terminal
Cluster-17807.155648	10.42	18.97	11.28	0.06	0.19	0.2	0.22	2.6	0.32	0.36	0.315	0.27	-6.66493	down	-3.69024	down	-5.85901	down	K07393 glutathionyl-hydroquinone reductase [EC:1.8.5.7] | (RefSeq) uncharacterized protein LOC103649984 (A)	PREDICTED: lipase [Brassica oleracea var. oleracea]	--	SubName: Full=Uncharacterized protein {ECO:0000313|EnsemblPlants:Bo8g109300.1};	--	--	--
Cluster-17807.34365	33.77	33.83	51.81	0	0	0	0	0	0	0	0	0	-12.9185	down	-12.882	down	-13.1013	down	K03063 26S proteasome regulatory subunit T3 | (RefSeq) 26S protease regulatory subunit 6B homolog (A)	PREDICTED: root phototropism protein 2-like [Brassica oleracea var. oleracea]	RecName: Full=Root phototropism protein 2; AltName: Full=BTB/POZ domain-containing protein RPT2;	SubName: Full=Uncharacterized protein {ECO:0000313|EnsemblPlants:Bo3g024700.1};	--	GO:0005737,cytoplasm; GO:0005634,nucleus; GO:0004871,NA; GO:0009638,phototropism; GO:0016567,protein ubiquitination	BTB/POZ domain
Cluster-17807.83501	249.17	231.81	297.03	10.25	16.43	6.74	56.44	38.11	28.22	0	0	0	-4.68175	down	-2.78237	down	-15.7288	down	K07374 tubulin alpha | (RefSeq) tubulin alpha-2 chain isoform X1 (A)	tubulin alpha-4 chain [Arabidopsis thaliana]	RecName: Full=Tubulin alpha-4 chain;	RecName: Full=Tubulin alpha chain {ECO:0000256|RuleBase:RU000352};	Alpha tubulin	GO:0005737,cytoplasm; GO:0005874,microtubule; GO:0005525,GTP binding; GO:0003924,GTPase activity; GO:0005200,structural constituent of cytoskeleton; GO:0007017,microtubule-based process	Tubulin domain
Cluster-17807.50036	28.11	17.81	25.58	148.76	188.36	180.44	120.95	84.36	103.555	191.65	174.79	157.93	2.71399	up	1.96923	up	2.43566	up	K13899 cystatin-C | (RefSeq) cysteine proteinase inhibitor-like (A)	PREDICTED: cysteine proteinase inhibitor 6-like [Brassica oleracea var. oleracea]	RecName: Full=Cysteine proteinase inhibitor 6; Short=AtCYS-6; AltName: Full=PIP-M; AltName: Full=PRLI-interacting factor M; Flags: Precursor;	RecName: Full=Cysteine proteinase inhibitor {ECO:0000256|RuleBase:RU362130};	--	GO:0005829,cytosol; GO:0005783,endoplasmic reticulum; GO:0005576,extracellular region; GO:0050897,cobalt ion binding; GO:0004869,cysteine-type endopeptidase inhibitor activity; GO:0002020,protease binding; GO:0006952,defense response; GO:0006972,hyperosmotic response; GO:2000117,negative regulation of cysteine-type endopeptidase activity; GO:0009409,response to cold; GO:0006979,response to oxidat…	Aspartic acid proteinase inhibitor
Cluster-17807.101259	97.9	75.98	101.47	516.71	451.31	630.21	311.85	473.29	413.14	295.58	401.315	507.05	2.40827	up	1.94689	up	1.57233	up	K02135 F-type H+-transporting ATPase subunit epsilon | (RefSeq) ATP synthase subunit epsilon, mitochondrial-like (A)	PREDICTED: ATP synthase subunit epsilon, mitochondrial-like [Brassica oleracea var. oleracea]	RecName: Full=ATP synthase subunit epsilon, mitochondrial; Short=ATPase subunit epsilon;	SubName: Full=Uncharacterized protein {ECO:0000313|EnsemblPlants:Bo6g042550.1};	Mitochondrial F1F0-ATP synthase, subunit epsilon/ATP15	GO:0005743,mitochondrial inner membrane; GO:0005753,mitochondrial proton-transporting ATP synthase complex; GO:0000275,mitochondrial proton-transporting ATP synthase complex, catalytic core F(1); GO:0005739,mitochondrion; GO:0046933,proton-transporting ATP synthase activity, rotational mechanism; GO:0015986,ATP synthesis coupled proton transport	Mitochondrial ATP synthase epsilon chain
Cluster-17807.97924	36.85	41.55	33.46	6.79	5.5	4.94	6.71	4.82	4.15	1.65	2.13	2.61	-2.84849	down	-2.95355	down	-4.5593	down	K17398 DNA (cytosine-5)-methyltransferase 3A [EC:2.1.1.37] | (RefSeq) uncharacterized protein DDB_G0284459-like (A)	uncharacterized protein DDB_G0284459-like [Brassica napus]	--	SubName: Full=Uncharacterized protein {ECO:0000313|EnsemblPlants:Bo9g010450.1};	--	--	PWWP domain
Cluster-17807.80885	449.11	524.5	435.29	49.37	64.11	83.55	161.2	25.2	90.825	96.46	85.51	74.56	-2.99935	down	-2.53616	down	-2.89875	down	K12135 zinc finger protein CONSTANS | (RefSeq) zinc finger protein CONSTANS isoform X2 (A)	PREDICTED: zinc finger protein CONSTANS-LIKE 5-like [Brassica oleracea var. oleracea]	RecName: Full=Zinc finger protein CONSTANS-LIKE 5;	SubName: Full=Uncharacterized protein {ECO:0000313|EnsemblPlants:Bo9g133400.1};	GATA-4/5/6 transcription factors	GO:0005634,nucleus; GO:0003700,DNA-binding transcription factor activity; GO:0008270,zinc ion binding; GO:0048571,long-day photoperiodism; GO:0048579,negative regulation of long-day photoperiodism, flowering; GO:0045892,negative regulation of transcription, DNA-templated; GO:0048576,positive regulation of short-day photoperiodism, flowering; GO:0009909,regulation of flower development; GO:0006355…	B-box zinc finger
Cluster-17807.83603	104.69	59.76	64.02	2.06	1.79	4.12	13.03	13.28	12.945	4.16	9.75	15.34	-4.97746	down	-2.67111	down	-3.42534	down	K21371 crocetin glucosyltransferase [EC:2.4.1.271] | (RefSeq) crocetin glucosyltransferase, chloroplastic-like (A)	PREDICTED: probable esterase KAI2 [Brassica oleracea var. oleracea]	RecName: Full=Probable esterase KAI2; AltName: Full=Protein DWARF-14-like; Short=Protein D14-like; AltName: Full=Protein HYPOSENSITIVE TO LIGHT; AltName: Full=Protein KARRIKIN INSENSITIVE 2;	SubName: Full=Uncharacterized protein {ECO:0000313|EnsemblPlants:Bo1g098830.1};	--	GO:0005829,cytosol; GO:0005634,nucleus; GO:0016787,hydrolase activity; GO:0009704,de-etiolation; GO:0009640,photomorphogenesis; GO:0080167,response to karrikin	Alpha/beta hydrolase family
Cluster-17807.109393	1.56	0.87	1.45	32.02	28.59	54.73	12.28	58.64	11.19	18.6	22.145	25.69	4.74034	up	4.38148	up	3.63809	up	K00522 ferritin heavy chain [EC:1.16.3.2] | (RefSeq) ferritin-3, chloroplastic (A)	BnaC06g15730D [Brassica napus]	RecName: Full=Ferritin-3, chloroplastic; EC=1.16.3.1; Flags: Precursor;	RecName: Full=Ferritin {ECO:0000256|RuleBase:RU361145}; EC=1.16.3.1 {ECO:0000256|RuleBase:RU361145};	Ferritin	GO:0009507,chloroplast; GO:0009941,chloroplast envelope; GO:0009570,chloroplast stroma; GO:0016020,membrane; GO:0008199,ferric iron binding; GO:0004322,ferroxidase activity; GO:0005506,iron ion binding; GO:0009908,flower development; GO:0006880,intracellular sequestering of iron ion; GO:0055072,iron ion homeostasis; GO:0006826,iron ion transport; GO:0048366,leaf development; GO:0015979,photosynth…	Ferritin-like domain
Cluster-17807.83671	0	0	0	22.95	21.45	24.92	18.33	48.42	57.585	34.29	46.76	59.23	12.2699	up	13.1423	up	13.0054	up	K03695 ATP-dependent Clp protease ATP-binding subunit ClpB | (RefSeq) chaperone protein ClpB3, chloroplastic (A)	PREDICTED: myrosinase-binding protein 2-like isoform X4 [Brassica rapa]	RecName: Full=Jacalin-related lectin 22; AltName: Full=Myrosinase-binding protein-like At2g39310;	SubName: Full=Myrosinase binding protein {ECO:0000313|EMBL:CAA70587.1};	--	GO:0030246,carbohydrate binding	Jacalin-like lectin domain
Cluster-17807.150340	1.91	2.06	3.43	35.55	35.38	33.82	35.78	12.16	30.055	28.27	24.02	19.77	3.66866	up	3.2105	up	2.83517	up	K00521 ferric-chelate reductase [EC:1.16.1.7] | (RefSeq) ferric reduction oxidase 7, chloroplastic-like (A)	PREDICTED: NAC domain-containing protein 2 [Brassica oleracea var. oleracea]	RecName: Full=NAC transcription factor 32 {ECO:0000305}; AltName: Full=NAC domain-containing protein 32 {ECO:0000305}; Short=ANAC032 {ECO:0000305};	SubName: Full=Uncharacterized protein {ECO:0000313|EnsemblPlants:Bo2g092550.1};	--	GO:0005634,nucleus; GO:0003677,DNA binding; GO:0003700,DNA-binding transcription factor activity; GO:0009793,embryo development ending in seed dormancy; GO:1900057,positive regulation of leaf senescence; GO:0045893,positive regulation of transcription, DNA-templated; GO:0006351,transcription, DNA-templated	No apical meristem (NAM) protein
Cluster-17807.78555	450.31	596.8	385.28	39.54	56.67	57.96	66.46	77.86	52.52	54.83	61.275	67.72	-3.37899	down	-2.96714	down	-3.39712	down	K20102 YTH domain-containing family protein | (RefSeq) uncharacterized protein BNAC03G37950D (A)	uncharacterized protein LOC106440596 [Brassica napus]	RecName: Full=30-kDa cleavage and polyadenylation specificity factor 30 {ECO:0000303|PubMed:18479511}; EC=3.1.21.- {ECO:0000269|PubMed:17576667}; AltName: Full=Protein OXIDATIVE STRESS TOLERANT 6 {ECO:0000303|PubMed:18545667}; AltName: Full=Zinc finger CCCH domain-containing protein 11; Short=AtC3H11;	SubName: Full=Uncharacterized protein {ECO:0000313|EnsemblPlants:Bo5g132520.1};	Uncharacterized high-glucose-regulated protein	GO:0005737,cytoplasm; GO:0005847,mRNA cleavage and polyadenylation specificity factor complex; GO:0005634,nucleus; GO:0005516,calmodulin binding; GO:0003677,DNA binding; GO:0004519,endonuclease activity; GO:0004521,endoribonuclease activity; GO:0046872,metal ion binding; GO:0003729,mRNA binding; GO:0003723,RNA binding; GO:0031124,mRNA 3'-end processing; GO:0006378,mRNA polyadenylation; GO:0009626…	YT521-B-like domain
Cluster-17807.110528	5.93	6.08	6.48	0.92	1.01	0.86	3.51	0.93	2.355	0	0.485	0.97	-2.86629	down	-1.61074	down	-4.1398	down	K14794 ribosomal RNA-processing protein 12 | (RefSeq) hypothetical protein (A)	PREDICTED: protein NUCLEAR FUSION DEFECTIVE 4-like [Brassica oleracea var. oleracea]	RecName: Full=Protein NUCLEAR FUSION DEFECTIVE 4 {ECO:0000303|PubMed:16698901};	SubName: Full=Uncharacterized protein {ECO:0000313|EnsemblPlants:Bo00889s030.1};	--	GO:0016021,integral component of membrane; GO:0000741,karyogamy; GO:0010197,polar nucleus fusion; GO:0009651,response to salt stress	PUCC protein
Cluster-17807.86639	216.79	310.47	260.73	22.33	16.11	12.12	27.9	12.75	17.795	21.36	16.32	11.28	-4.11098	down	-3.90736	down	-4.43924	down	--	PREDICTED: uncharacterized protein LOC106342936 isoform X1 [Brassica oleracea var. oleracea]	RecName: Full=Sulfite exporter TauE/SafE family protein 4 {ECO:0000312|EMBL:AEC09275.1};	SubName: Full=Uncharacterized protein {ECO:0000313|EnsemblPlants:Bo4g034470.1};	--	GO:0016021,integral component of membrane	Sulfite exporter TauE/SafE
Cluster-17807.87812	41.69	29.71	23.74	3.22	2.35	2.9	4.51	1.69	2.685	0.82	0.455	0.09	-3.6326	down	-3.5765	down	-6.55004	down	--	--	--	--	--	--	--
Cluster-17807.58615	0.61	0.31	0.3	30.51	19.92	31.69	45.16	0	71.005	5.35	11.49	17.63	5.99091	up	6.38236	up	4.40856	up	--	PREDICTED: arabinogalactan peptide 16 [Brassica rapa]	RecName: Full=Arabinogalactan peptide 16; Short=AG-peptide 16; Flags: Precursor;	SubName: Full=Uncharacterized protein {ECO:0000313|EnsemblPlants:Bo4g009370.1};	--	GO:0031225,anchored component of membrane; GO:0005886,plasma membrane	Arabinogalactan peptide
Cluster-17807.147852	0.05	0	0	75.54	81.22	74.1	6.5	1.32	36.855	18.77	9.7	0.63	12.1497	up	9.66621	up	8.89378	up	--	PREDICTED: protein SULFUR DEFICIENCY-INDUCED 1-like [Brassica oleracea var. oleracea]	RecName: Full=Protein SULFUR DEFICIENCY-INDUCED 1 {ECO:0000303|PubMed:19154231}; Short=AtSDI1 {ECO:0000303|PubMed:19154231};	SubName: Full=Uncharacterized protein {ECO:0000313|EnsemblPlants:Bo2g150270.1};	--	GO:0090568,nuclear transcriptional repressor complex; GO:0010438,cellular response to sulfur starvation; GO:0010439,regulation of glucosinolate biosynthetic process; GO:0006792,regulation of sulfur utilization	Tetratricopeptide repeat
Cluster-17807.20399	0.03	0.18	0.1	24.63	12.49	19.33	19.91	7.82	20.015	43.53	38.655	33.78	7.39075	up	7.1237	up	8.15425	up	K12135 zinc finger protein CONSTANS | (RefSeq) hypothetical protein (A)	PREDICTED: zinc finger protein CONSTANS-LIKE 10 [Brassica oleracea var. oleracea]	RecName: Full=Zinc finger protein CONSTANS-LIKE 10;	SubName: Full=Uncharacterized protein {ECO:0000313|EnsemblPlants:Bo7g089140.1};	--	GO:0005634,nucleus; GO:0005886,plasma membrane; GO:0003700,DNA-binding transcription factor activity; GO:0008270,zinc ion binding	B-box zinc finger
Cluster-17807.87025	2.35	2.81	2.42	25.71	43.49	51.73	34.53	30.58	26.625	11.12	22.68	34.24	3.83383	up	3.47883	up	2.71951	up	K05929 phosphoethanolamine N-methyltransferase [EC:2.1.1.103] | (RefSeq) phosphoethanolamine N-methyltransferase 1 (A)	PREDICTED: phosphoethanolamine N-methyltransferase 1 [Brassica oleracea var. oleracea]	RecName: Full=Phosphoethanolamine N-methyltransferase 1; Short=AtNMT1; Short=PEAMT 1; EC=2.1.1.103; AltName: Full=Protein XIPOTL 1;	SubName: Full=Uncharacterized protein {ECO:0000313|EnsemblPlants:Bo5g121380.1};	SAM-dependent methyltransferases	GO:0005737,cytoplasm; GO:0005829,cytosol; GO:0008168,methyltransferase activity; GO:0000234,phosphoethanolamine N-methyltransferase activity; GO:0042425,choline biosynthetic process; GO:0006656,phosphatidylcholine biosynthetic process; GO:0009555,pollen development; GO:0009860,pollen tube growth; GO:0010183,pollen tube guidance; GO:0048528,post-embryonic root development; GO:0009826,unidimensiona…	Histone methylation protein DOT1
Cluster-17807.127134	1.56	2.27	3.32	264.2	125.56	106.67	106.96	29.15	63.175	190.45	144	97.55	5.98021	up	4.6208	up	5.4742	up	K13051 beta-aspartyl-peptidase (threonine type) [EC:3.4.19.5] | (RefSeq) probable isoaspartyl peptidase/L-asparaginase 2 (A)	PREDICTED: probable isoaspartyl peptidase/L-asparaginase 2 [Brassica oleracea var. oleracea]	RecName: Full=Probable isoaspartyl peptidase/L-asparaginase 2; EC=3.4.19.5; AltName: Full=L-asparagine amidohydrolase 2; Contains: RecName: Full=Isoaspartyl peptidase/L-asparaginase 2 subunit alpha; Contains: RecName: Full=Isoaspartyl peptidase/L-asparaginase 2 subunit beta; Flags: Precursor;	SubName: Full=Uncharacterized protein {ECO:0000313|EnsemblPlants:Bo1g123690.1};	Asparaginase	GO:0004067,asparaginase activity; GO:0008798,beta-aspartyl-peptidase activity	Asparaginase
Cluster-17807.69393	54.38	87.09	51.19	0	0	0.16	0.57	0	0.285	0	0	0	-10.3646	down	-8.00689	down	-12.9485	down	--	--	--	--	--	--	--
Cluster-17807.81970	264.76	373.43	1083.12	2.33	5.58	3.1	9.34	1.21	12.31	8.1	5.71	3.32	-7.44533	down	-6.47328	down	-7.11916	down	--	uncharacterized protein BNAA09G12300D [Brassica napus]	--	SubName: Full=BnaA09g12300D protein {ECO:0000313|EMBL:CDY47851.1};	--	--	--
Cluster-17807.81629	14.78	12.83	16.12	158.5	122.44	107.06	132.78	249.44	290.815	126.98	100.62	74.26	3.01508	up	3.80069	up	2.32217	up	--	protein EARLY RESPONSIVE TO DEHYDRATION 15-like isoform X1 [Brassica napus]	RecName: Full=Protein EARLY RESPONSIVE TO DEHYDRATION 15; AltName: Full=PAM2-containing protein CID1; AltName: Full=Polyadenylate-binding protein-interacting protein 1; Short=PABP-interacting protein 1; Short=Poly(A)-binding protein-interacting protein 1; AltName: Full=Protein CTC-INTERACTING DOMAIN 1; AltName: Full=Protein LIGHT STRESS-REGULATED 1;	SubName: Full=Uncharacterized protein {ECO:0000313|EnsemblPlants:Bo4g190900.1};	--	GO:0005737,cytoplasm; GO:0009617,response to bacterium; GO:0009644,response to high light intensity; GO:0009414,response to water deprivation	Ataxin-2 C-terminal region
Cluster-17807.66873	17.98	23.76	16.65	160.79	224.27	175.49	79.08	23.65	84.19	104.76	67.61	30.46	3.10611	up	1.48629	up	1.3762	up	K22314 glucosinolate gamma-glutamyl hydrolase [EC:3.4.19.16] | (RefSeq) gamma-glutamyl peptidase 1-like (A)	gamma-glutamyl peptidase 1-like [Brassica napus]	RecName: Full=Gamma-glutamyl peptidase 1 {ECO:0000305}; EC=3.4.19.- {ECO:0000305};	SubName: Full=Uncharacterized protein {ECO:0000313|EnsemblPlants:Bo7g114570.1};	Predicted glutamine synthetase	GO:0005829,cytosol; GO:0034722,gamma-glutamyl-peptidase activity; GO:0008233,peptidase activity; GO:0010120,camalexin biosynthetic process; GO:0019760,glucosinolate metabolic process	Homoserine O-succinyltransferase
Cluster-17807.103744	0.15	0.68	1.22	102.2	87.96	106.24	12.45	2.24	47.745	18.59	11.245	3.9	6.98792	up	4.62048	up	3.53615	up	--	PREDICTED: protein SULFUR DEFICIENCY-INDUCED 1-like [Brassica oleracea var. oleracea]	RecName: Full=Protein SULFUR DEFICIENCY-INDUCED 1 {ECO:0000303|PubMed:19154231}; Short=AtSDI1 {ECO:0000303|PubMed:19154231};	SubName: Full=Uncharacterized protein {ECO:0000313|EnsemblPlants:Bo7g089560.1};	--	GO:0090568,nuclear transcriptional repressor complex; GO:0010438,cellular response to sulfur starvation; GO:0010439,regulation of glucosinolate biosynthetic process; GO:0006792,regulation of sulfur utilization	Tetratricopeptide repeat
Cluster-17807.132693	39.21	38.71	45.67	0.41	0	0.21	0	0.1	0	0	0	0	-7.78991	down	-10.2217	down	-12.2979	down	K20628 expansin | (RefSeq) expansin-A8 (A)	PREDICTED: expansin-A8-like [Brassica oleracea var. oleracea]	RecName: Full=Expansin-A8; Short=AtEXPA8; AltName: Full=Alpha-expansin-8; Short=At-EXP8; Short=AtEx8; AltName: Full=Ath-ExpAlpha-1.11; Flags: Precursor;	SubName: Full=Uncharacterized protein {ECO:0000313|EnsemblPlants:Bo3g035060.1};	--	GO:0005618,cell wall; GO:0005576,extracellular region; GO:0016020,membrane; GO:0009664,plant-type cell wall organization; GO:0006949,syncytium formation	Lytic transglycolase
Cluster-17807.70937	0.4	0.27	0.37	19.97	9.39	16.24	14.18	5.48	25.33	45.89	34.91	23.93	5.31143	up	5.23624	up	6.23067	up	K10523 speckle-type POZ protein | (RefSeq) BTB/POZ and TAZ domain-containing protein 1-like (A)	BTB/POZ and TAZ domain-containing protein 4 [Brassica napus]	RecName: Full=BTB/POZ and TAZ domain-containing protein 4; AltName: Full=BTB and TAZ domain protein 4;	SubName: Full=BnaC03g48540D protein {ECO:0000313|EMBL:CDY36495.1};	CREB binding protein/P300 and related TAZ Zn-finger proteins	GO:0005737,cytoplasm; GO:0005634,nucleus; GO:0019005,SCF ubiquitin ligase complex; GO:0005774,vacuolar membrane; GO:0005516,calmodulin binding; GO:0004402,histone acetyltransferase activity; GO:0003712,transcription coregulator activity; GO:0031625,ubiquitin protein ligase binding; GO:0008270,zinc ion binding; GO:0043161,proteasome-mediated ubiquitin-dependent protein catabolic process; GO:004278…	BTB/POZ domain
Cluster-17807.77077	125.96	106.9	96.65	3.44	2.86	7.64	18.69	3.03	19.285	3.81	9.255	14.7	-4.72771	down	-3.20396	down	-4.00839	down	K12134 circadian clock associated 1 | (RefSeq) protein CCA1 isoform X1 (A)	PREDICTED: protein CCA1 isoform X2 [Brassica oleracea var. oleracea]	RecName: Full=Protein CCA1 {ECO:0000303|PubMed:9144958}; AltName: Full=MYB-related transcription factor CCA1 {ECO:0000303|PubMed:9144958}; AltName: Full=Protein CIRCADIAN CLOCK ASSOCIATED 1 {ECO:0000303|PubMed:9144958};	SubName: Full=Uncharacterized protein {ECO:0000313|EnsemblPlants:Bo4g006930.1};	Zuotin and related molecular chaperones (DnaJ superfamily), contains DNA-binding domains	GO:0005634,nucleus; GO:0003677,DNA binding; GO:0003700,DNA-binding transcription factor activity; GO:0043565,sequence-specific DNA binding; GO:0007623,circadian rhythm; GO:0048574,long-day photoperiodism, flowering; GO:0042754,negative regulation of circadian rhythm; GO:0045892,negative regulation of transcription, DNA-templated; GO:0045893,positive regulation of transcription, DNA-templated; GO:…	--
Cluster-17807.77963	166.04	305.13	129.78	5.78	8.47	9.07	9.27	13.4	5.315	0	0.995	1.99	-4.85874	down	-4.51408	down	-8.12624	down	--	PREDICTED: uncharacterized protein LOC106313860 [Brassica oleracea var. oleracea]	--	SubName: Full=Uncharacterized protein {ECO:0000313|EnsemblPlants:Bo1g103440.1};	START domain-containing proteins involved in steroidogenesis/phosphatidylcholine transfer	GO:0016021,integral component of membrane; GO:0008289,lipid binding	START domain
Cluster-17807.83499	53.43	69.47	51.93	0.33	1.59	1.07	1.84	14.3	1.62	0	1.755	3.51	-6.01926	down	-3.29591	down	-5.5219	down	--	PREDICTED: LOW QUALITY PROTEIN: protein PHYTOCHROME KINASE SUBSTRATE 2 [Brassica oleracea var. oleracea]	RecName: Full=Protein PHYTOCHROME KINASE SUBSTRATE 2;	SubName: Full=BnaA06g09060D protein {ECO:0000313|EMBL:CDY49100.1};	--	GO:0005886,plasma membrane; GO:0048366,leaf development; GO:0009638,phototropism; GO:0009585,red, far-red light phototransduction	--
Cluster-17807.98853	9.01	6.52	10.17	0.14	0.26	0.23	0.25	0	0.125	0.8	0.4	0	-5.46269	down	-6.33375	down	-4.8563	down	K21026 acetylajmaline esterase [EC:3.1.1.80] | (RefSeq) acetylajmalan esterase (A)	PREDICTED: inactive GDSL esterase/lipase-like protein 25 [Brassica rapa]	RecName: Full=Inactive GDSL esterase/lipase-like protein 25; AltName: Full=GDSL-like lipase 25; AltName: Full=Myrosinase-associated protein GLL25; AltName: Full=Protein ENDOPLASMIC RETICULUM MORPHOLOGY 3; AltName: Full=Protein GOLGI DEFECTS 36; AltName: Full=Protein MODIFIED VACUOLE PHENOTYPE 1; AltName: Full=Protein NUCLEAR CAGE; Flags: Precursor;	SubName: Full=Uncharacterized protein {ECO:0000313|EnsemblPlants:Bra037955.1-P};	--	GO:0005783,endoplasmic reticulum; GO:0010168,ER body; GO:0009705,plant-type vacuole membrane; GO:0009506,plasmodesma; GO:0005773,vacuole; GO:0016788,hydrolase activity, acting on ester bonds; GO:0007029,endoplasmic reticulum organization; GO:0006886,intracellular protein transport; GO:0032527,protein exit from endoplasmic reticulum	GDSL-like Lipase/Acylhydrolase
Cluster-17807.81820	410.04	502.61	435.68	5.75	8.39	20.02	1.94	10.63	3.59	0	5.28	10.56	-5.47731	down	-6.42853	down	-6.88366	down	K09873 aquaporin TIP | (RefSeq) aquaporin TIP1-2 (A)	PREDICTED: aquaporin TIP1-2 [Brassica rapa]	RecName: Full=Aquaporin TIP1-2; AltName: Full=Gamma-tonoplast intrinsic protein 2; Short=Gamma-TIP2; AltName: Full=Salt stress-induced tonoplast intrinsic protein; AltName: Full=Tonoplast intrinsic protein 1-2; Short=AtTIP1;2;	SubName: Full=Uncharacterized protein {ECO:0000313|EnsemblPlants:Bo00285s340.1};	Aquaporin (major intrinsic protein family)	GO:0042807,central vacuole; GO:0009507,chloroplast; GO:0043674,columella; GO:0005783,endoplasmic reticulum; GO:0005794,Golgi apparatus; GO:0005887,integral component of plasma membrane; GO:0016020,membrane; GO:0009705,plant-type vacuole membrane; GO:0005886,plasma membrane; GO:0005774,vacuolar membrane; GO:0005773,vacuole; GO:0015250,water channel activity; GO:0042742,defense response to bacteriu…	Major intrinsic protein
Cluster-17807.53931	5.92	3.46	4.6	37.43	47.71	37.78	35.69	7.68	29.19	42.49	38.73	34.97	2.99497	up	2.19697	up	2.63635	up	K01051 pectinesterase [EC:3.1.1.11] | (RefSeq) probable pectinesterase/pectinesterase inhibitor 61 (A)	PREDICTED: probable pectinesterase/pectinesterase inhibitor 61 [Brassica oleracea var. oleracea]	RecName: Full=Probable pectinesterase/pectinesterase inhibitor 61; Includes: RecName: Full=Pectinesterase inhibitor 61; AltName: Full=Pectin methylesterase inhibitor 61; Includes: RecName: Full=Pectinesterase 61; Short=PE 61; EC=3.1.1.11; AltName: Full=AtPMEpcrF; AltName: Full=Pectin methylesterase 61; Short=AtPME61;	RecName: Full=Pectinesterase {ECO:0000256|RuleBase:RU000589}; EC=3.1.1.11 {ECO:0000256|RuleBase:RU000589};	--	GO:0071944,cell periphery; GO:0005618,cell wall; GO:0016021,integral component of membrane; GO:0045330,aspartyl esterase activity; GO:0030599,pectinesterase activity; GO:0046910,pectinesterase inhibitor activity; GO:0042545,cell wall modification; GO:0045490,pectin catabolic process	Pectate lyase superfamily protein
Cluster-17807.68645	136.36	116.52	110.09	32.88	41.36	38.19	49.67	14.48	35.91	19.53	20.65	21.77	-1.83956	down	-2.02984	down	-2.98258	down	K13343 peroxin-14 | (RefSeq) peroxisomal membrane protein PEX14-like isoform X1 (A)	peroxisomal membrane protein PEX14-like isoform X1 [Brassica napus]	RecName: Full=Peroxisomal membrane protein PEX14; AltName: Full=Peroxin-14; Short=AtPEX14; AltName: Full=Peroxisome biogenesis protein 14; AltName: Full=Pex14p; AltName: Full=Protein PEROXISOME DEFECTIVE 2;	SubName: Full=BnaC09g50920D protein {ECO:0000313|EMBL:CDY56742.1};	Peroxisomal membrane anchor protein (peroxin)	GO:0005829,cytosol; GO:0016021,integral component of membrane; GO:0005739,mitochondrion; GO:1990429,peroxisomal importomer complex; GO:0005778,peroxisomal membrane; GO:0005777,peroxisome; GO:0005886,plasma membrane; GO:0008565,protein transporter activity; GO:0005102,signaling receptor binding; GO:0007031,peroxisome organization; GO:0016560,protein import into peroxisome matrix, docking; GO:00066…	Family of unknown function (DUF5572)
Cluster-17807.86160	151.37	211.07	353.1	5.16	5.95	10.83	37.88	1.93	18.94	0.44	1.295	2.15	-5.19306	down	-3.83356	down	-8.00142	down	K09872 aquaporin PIP | (RefSeq) aquaporin PIP1-1 (A)	PREDICTED: aquaporin PIP1-1-like isoform X1 [Raphanus sativus]	RecName: Full=Aquaporin PIP1.1; AltName: Full=Plasma membrane aquaporin 1; Short=Aquaporin 1; AltName: Full=Plasma membrane intrinsic protein 1a; Short=PIP1a;	SubName: Full=Aquaporin PIP1.1 {ECO:0000313|EMBL:JAU47953.1}; Flags: Fragment;	Aquaporin (major intrinsic protein family)	GO:0016021,integral component of membrane; GO:0005886,plasma membrane; GO:0015267,channel activity	Major intrinsic protein
Cluster-17807.80148	312.21	301.69	246.29	29.24	14.98	16.82	35.58	0.92	25.135	3.82	3.765	3.71	-3.94066	down	-4.07024	down	-6.79905	down	--	--	--	--	--	--	--
Cluster-17807.119425	0.71	1.36	1.19	23.84	43.09	29.15	74.75	17.79	37.375	116.98	112.99	109	4.7218	up	5.12639	up	6.24314	up	K04422 mitogen-activated protein kinase kinase kinase 13 [EC:2.7.11.25] | (RefSeq) serine/threonine-protein kinase EDR1 isoform X1 (A)	PREDICTED: uncharacterized protein LOC106298875 [Brassica oleracea var. oleracea]	--	SubName: Full=Uncharacterized protein {ECO:0000313|EnsemblPlants:Bo6g112230.1};	--	--	PB1 domain
Cluster-17807.80972	180.32	234.93	126.32	0.12	0.33	0	1.41	0	0.8	1.68	0.84	0	-10.46	down	-8.13041	down	-8.15371	down	K15920 xylan 1,4-beta-xylosidase [EC:3.2.1.37] | (RefSeq) beta-D-xylosidase 1-like (A)	PREDICTED: beta-D-xylosidase 1-like [Brassica oleracea var. oleracea]	RecName: Full=Beta-D-xylosidase 1; Short=AtBXL1; EC=3.2.1.-; AltName: Full=Alpha-L-arabinofuranosidase; EC=3.2.1.55; Flags: Precursor;	SubName: Full=Uncharacterized protein {ECO:0000313|EnsemblPlants:Bo9g009790.1};	--	GO:0048046,apoplast; GO:0009505,plant-type cell wall; GO:0005578,NA; GO:0046556,alpha-L-arabinofuranosidase activity; GO:0005975,carbohydrate metabolic process; GO:0010214,seed coat development	Glycosyl hydrolase family 3 N terminal domain
Cluster-17807.75898	1326.62	1336.73	1284.15	198.42	306.75	232.52	256.61	115.11	186.75	110.43	97.62	84.81	-2.56037	down	-3.01011	down	-4.24431	down	K09872 aquaporin PIP | (RefSeq) aquaporin PIP1-2 (A)	aquaporin PIP1-2 [Capsella rubella]	RecName: Full=Aquaporin PIP1-2; Short=AtPIP1;2; AltName: Full=Plasma membrane intrinsic protein 1b; Short=PIP1b; AltName: Full=Transmembrane protein A; Short=AthH2; Short=TMP-A;	SubName: Full=Uncharacterized protein {ECO:0000313|EMBL:EOA27634.1};	Aquaporin (major intrinsic protein family)	GO:0005887,integral component of plasma membrane; GO:0015267,channel activity; GO:0034220,ion transmembrane transport	Major intrinsic protein
Cluster-17807.114056	3.64	3.18	4.01	31.77	43.93	28.14	33.47	5.72	28.41	100.14	71.21	42.28	3.11977	up	2.44944	up	3.8813	up	--	PREDICTED: probable folate-biopterin transporter 7 [Brassica oleracea var. oleracea]	RecName: Full=Probable folate-biopterin transporter 7;	SubName: Full=Uncharacterized protein {ECO:0000313|EnsemblPlants:Bo6g120160.1};	--	GO:0016021,integral component of membrane	MFS_1 like family
Cluster-17807.78925	36.93	27.76	41.42	0.07	0	0	0	0	0	0	0	0	-10.4703	down	-12.2975	down	-12.5159	down	--	PREDICTED: GDSL esterase/lipase At2g38180-like isoform X1 [Brassica oleracea var. oleracea]	RecName: Full=GDSL esterase/lipase At2g38180; EC=3.1.1.-; AltName: Full=Extracellular lipase At2g38180; Flags: Precursor;	SubName: Full=Uncharacterized protein {ECO:0000313|EnsemblPlants:Bo4g187440.1};	Isoamyl acetate-hydrolyzing esterase	GO:0005576,extracellular region; GO:0016787,hydrolase activity; GO:0016042,lipid catabolic process	GDSL-like Lipase/Acylhydrolase
Cluster-17807.100072	0	0	0	75.47	46.19	93.54	82.16	84.65	102.005	180.87	139.605	98.34	12.4135	up	12.7412	up	13.0779	up	K00029 malate dehydrogenase (oxaloacetate-decarboxylating)(NADP+) [EC:1.1.1.40] | (RefSeq) NADP-dependent malic enzyme 2 (A)	PREDICTED: NADP-dependent malic enzyme 2-like [Raphanus sativus]	RecName: Full=NADP-dependent malic enzyme 2; Short=AtNADP-ME2; Short=NADP-malic enzyme 2; EC=1.1.1.40;	RecName: Full=Malic enzyme {ECO:0000256|RuleBase:RU003426};	NADP+-dependent malic enzyme	GO:0048046,apoplast; GO:0005618,cell wall; GO:0009507,chloroplast; GO:0005829,cytosol; GO:0016020,membrane; GO:0005886,plasma membrane; GO:0009506,plasmodesma; GO:0005774,vacuolar membrane; GO:0004471,malate dehydrogenase (decarboxylating) (NAD+) activity; GO:0004473,malate dehydrogenase (decarboxylating) (NADP+) activity; GO:0046872,metal ion binding; GO:0051287,NAD binding; GO:0008948,oxaloacet…	Malic enzyme, NAD binding domain
Cluster-17807.148440	0.11	0.02	0.1	4.93	8.43	5.83	2.56	0.84	4.035	8.08	4.83	1.58	6.33976	up	4.92819	up	5.6968	up	K05681 ATP-binding cassette, subfamily G (WHITE), member 2 | (RefSeq) ABC transporter G family member 6-like (A)	PREDICTED: ABC transporter G family member 2-like [Brassica oleracea var. oleracea]	RecName: Full=ABC transporter G family member 2; Short=ABC transporter ABCG.2; Short=AtABCG2; AltName: Full=White-brown complex homolog protein 2; Short=AtWBC2;	SubName: Full=Uncharacterized protein {ECO:0000313|EnsemblPlants:Bo4g186860.1};	Transporter, ABC superfamily (Breast cancer resistance protein)	GO:0016021,integral component of membrane; GO:0005886,plasma membrane; GO:0005524,ATP binding; GO:0042626,ATPase activity, coupled to transmembrane movement of substances; GO:0010345,suberin biosynthetic process	Helicase HerA, central domain
Cluster-17807.40987	0.45	0.49	1.36	35.06	60.44	65.5	103.12	35.32	82.25	113.48	128.015	142.55	5.975	up	6.38476	up	6.90146	up	--	uncharacterized protein BNAC01G03230D [Brassica napus]	--	SubName: Full=Uncharacterized protein {ECO:0000313|EnsemblPlants:Bra011606.1-P};	--	--	--
Cluster-17807.25049	5.74	4.94	3.8	64.5	46.34	48.1	50.23	25.32	48.26	129.25	108.485	87.72	3.32013	up	2.90655	up	4.00565	up	--	PREDICTED: uncharacterized protein LOC106332178 [Brassica oleracea var. oleracea]	--	SubName: Full=Uncharacterized protein {ECO:0000313|EnsemblPlants:Bo3g169250.1};	FOG: PPR repeat	--	Protein of unknown function (DUF1685)
Cluster-17807.98484	1.95	1.79	1.81	17.8	24.39	28.5	19.05	18.56	100.04	79.26	76.01	72.76	3.54691	up	4.41643	up	4.90544	up	--	PREDICTED: PLAT domain-containing protein 2 [Raphanus sativus]	RecName: Full=PLAT domain-containing protein 1 {ECO:0000305}; Short=AtPLAT1 {ECO:0000303|PubMed:25396746}; Short=PLAT domain protein 1 {ECO:0000303|PubMed:25396746}; Flags: Precursor;	SubName: Full=Uncharacterized protein {ECO:0000313|EnsemblPlants:Bo3g151440.1};	--	GO:0009507,chloroplast; GO:0009535,chloroplast thylakoid membrane; GO:0005783,endoplasmic reticulum; GO:0005886,plasma membrane; GO:0010287,plastoglobule; GO:0009579,thylakoid; GO:0005774,vacuolar membrane; GO:0005773,vacuole; GO:0040008,regulation of growth; GO:0009409,response to cold; GO:0009651,response to salt stress; GO:0009414,response to water deprivation	Embryo-specific protein 3, (ATS3)
Cluster-17807.95152	40.35	40.05	31.37	7.28	6.77	5.94	6.04	6.11	3.02	0.6	5.905	11.21	-2.62418	down	-2.99832	down	-3.14068	down	--	protein BPS1, chloroplastic-like [Brassica napus]	RecName: Full=Protein BPS1, chloroplastic; AltName: Full=Protein BYPASS 1; Flags: Precursor;	SubName: Full=Uncharacterized protein {ECO:0000313|EnsemblPlants:Bo4g196040.1};	--	GO:0009507,chloroplast; GO:0005886,plasma membrane; GO:0009793,embryo development ending in seed dormancy; GO:0048364,root development; GO:0048367,shoot system development	Arabidopsis protein of unknown function
Cluster-17807.87611	75.45	74.38	65.73	1.3	1.48	3.97	2.71	2.51	1.72	0	0	0	-5.17298	down	-5.06303	down	-14.8807	down	K01191 alpha-mannosidase [EC:3.2.1.24] | (RefSeq) alpha-mannosidase At3g26720-like (A)	alpha-mannosidase At3g26720-like [Brassica napus]	RecName: Full=Alpha-mannosidase At3g26720 {ECO:0000305}; EC=3.2.1.24 {ECO:0000269|PubMed:16233119}; Flags: Precursor;	RecName: Full=Alpha-mannosidase {ECO:0000256|RuleBase:RU361199}; EC=3.2.1.- {ECO:0000256|RuleBase:RU361199};	Glycosyl hydrolase, family 38 - alpha-mannosidase	GO:0009505,plant-type cell wall; GO:0005774,vacuolar membrane; GO:0005773,vacuole; GO:0004559,alpha-mannosidase activity; GO:0030246,carbohydrate binding; GO:0046872,metal ion binding; GO:0006013,mannose metabolic process; GO:0006517,protein deglycosylation	Glycosyl hydrolases family 38 C-terminal beta sandwich domain
Cluster-17807.91976	8.91	8.62	9.58	3.49	3.67	3.56	2.83	2.13	2.515	1.88	1.595	1.31	-1.49109	down	-1.98584	down	-2.91997	down	K04650 nuclear receptor co-repressor 1 | (RefSeq) uncharacterized protein LOC106367835 (A)	uncharacterized protein LOC106367835 [Brassica napus]	RecName: Full=RNA pseudouridine synthase 5; EC=5.4.99.-; AltName: Full=RNA pseudouridylate synthase 5; AltName: Full=RNA-uridine isomerase 5;	SubName: Full=Uncharacterized protein {ECO:0000313|EnsemblPlants:Bo8g080840.1};	Nuclear receptor coregulator SMRT/SMRTER, contains Myb-like domains	GO:0009982,pseudouridine synthase activity; GO:0003723,RNA binding; GO:0000455,enzyme-directed rRNA pseudouridine synthesis; GO:0031119,tRNA pseudouridine synthesis	Myb DNA-binding like
Cluster-17807.102539	6	10.54	3.03	347.91	1028.24	1212.53	1426.22	984.24	1078.65	600.18	1021.45	1442.72	6.86764	up	7.33608	up	6.83703	up	--	PREDICTED: uncharacterized protein LOC106319485 isoform X1 [Brassica oleracea var. oleracea]	RecName: Full=Protein COLD-REGULATED 15B, chloroplastic {ECO:0000303|PubMed:8260628}; Short=AtCOR15B {ECO:0000303|PubMed:8260628}; Flags: Precursor;	SubName: Full=Cold-responsive gene product {ECO:0000313|EMBL:AAA52230.1};	--	GO:0009507,chloroplast; GO:0009941,chloroplast envelope; GO:0009570,chloroplast stroma; GO:0005534,galactose binding; GO:0008289,lipid binding; GO:0009631,cold acclimation; GO:0050832,defense response to fungus; GO:0010150,leaf senescence; GO:0009737,response to abscisic acid; GO:0009409,response to cold	--
Cluster-17807.62935	10.53	7.87	8.72	78.05	107.69	65.53	73.8	33.09	69.03	55.23	57.875	60.52	3.07072	up	2.54041	up	2.25723	up	K03301 ATP:ADP antiporter, AAA family | (RefSeq) ADP,ATP carrier protein 1, chloroplastic (A)	ADP,ATP carrier protein 1, chloroplastic [Brassica napus]	RecName: Full=ADP,ATP carrier protein 1, chloroplastic; AltName: Full=ADP/ATP translocase 1; AltName: Full=Adenine nucleotide translocase 1; Flags: Precursor;	RecName: Full=ADP,ATP carrier protein {ECO:0000256|RuleBase:RU363121};	--	GO:0009941,chloroplast envelope; GO:0031969,chloroplast membrane; GO:0016021,integral component of membrane; GO:0016020,membrane; GO:0009536,plastid; GO:0005524,ATP binding; GO:0005471,ATP:ADP antiporter activity	TLC ATP/ADP transporter
Cluster-17807.41275	0.55	0	0	369.14	211.46	187.64	47.92	14.45	63.13	78.64	46.14	13.64	10.3353	up	7.61135	up	7.50377	up	--	protein RESPONSE TO LOW SULFUR 3 [Brassica napus]	RecName: Full=Protein RESPONSE TO LOW SULFUR 2 {ECO:0000303|PubMed:25628631}; AltName: Full=Protein ENHANCED DE-ETIOLATION 6 {ECO:0000303|PubMed:22383539};	SubName: Full=Uncharacterized protein {ECO:0000313|EnsemblPlants:Bo8g077870.1};	--	GO:0010438,cellular response to sulfur starvation; GO:0009658,chloroplast organization; GO:0042742,defense response to bacterium; GO:0002229,defense response to oomycetes; GO:0045893,positive regulation of transcription, DNA-templated; GO:0031347,regulation of defense response; GO:0047484,regulation of response to osmotic stress; GO:0009651,response to salt stress	--
Cluster-17807.36982	10.73	16.5	11.15	0.07	0.12	0	0.2	0	0.22	0	0	0	-7.85385	down	-6.6556	down	-11.9292	down	K16189 phytochrome-interacting factor 4 | (RefSeq) transcription factor PIF4-like (A)	BnaC08g49690D [Brassica napus]	RecName: Full=Transcription factor HFR1 {ECO:0000303|PubMed:10995393}; AltName: Full=Basic helix-loop-helix protein 26 {ECO:0000303|PubMed:12679534}; Short=AtbHLH26 {ECO:0000303|PubMed:12679534}; Short=bHLH 26 {ECO:0000303|PubMed:12679534}; AltName: Full=Protein LONG HYPOCOTYL IN FAR-RED 1 {ECO:0000303|PubMed:10995393}; AltName: Full=Protein REDUCED PHYTOCHROME SIGNALING {ECO:0000303|PubMed:11090…	SubName: Full=Uncharacterized protein {ECO:0000313|EnsemblPlants:Bo8g117510.1};	--	GO:0005829,cytosol; GO:0005634,nucleus; GO:0003677,DNA binding; GO:0003700,DNA-binding transcription factor activity; GO:0046983,protein dimerization activity; GO:0003712,transcription coregulator activity; GO:0009738,abscisic acid-activated signaling pathway; GO:0009785,blue light signaling pathway; GO:0009585,red, far-red light phototransduction; GO:0010218,response to far red light; GO:0009642…	Helix-loop-helix DNA-binding domain
Cluster-17807.90248	7.04	6.32	5.98	0	0	0	0	0	0	0	0	0	-11.4703	down	-11.4328	down	-11.6518	down	K14442 ATP-dependent RNA helicase DHX36 [EC:3.6.4.13] | (RefSeq) ATP-dependent RNA helicase DHX36 (A)	BnaC06g02170D [Brassica napus]	RecName: Full=DExH-box ATP-dependent RNA helicase DExH3 {ECO:0000305}; EC=3.6.4.13 {ECO:0000305};	SubName: Full=BnaC06g02170D protein {ECO:0000313|EMBL:CDY40601.1};	ATP-dependent RNA helicase A	GO:0005524,ATP binding; GO:0004386,helicase activity; GO:0003723,RNA binding	AAA domain
Cluster-17807.70040	4.25	2.45	1.97	75.92	56.67	47.82	30.25	29.27	50.46	178.08	116.155	54.23	4.24933	up	3.52131	up	4.92453	up	K09419 heat shock transcription factor, other eukaryote | (RefSeq) heat stress transcription factor A-8-like isoform X1 (A)	PREDICTED: heat stress transcription factor A-8-like isoform X2 [Brassica oleracea var. oleracea]	RecName: Full=Heat stress transcription factor A-8; Short=AtHsfA8; AltName: Full=AtHsf-03; AltName: Full=Heat shock factor protein 5; Short=HSF 5; AltName: Full=Heat shock transcription factor 5; Short=HSTF 5;	SubName: Full=Uncharacterized protein {ECO:0000313|EnsemblPlants:Bo2g056350.1};	Heat shock transcription factor	GO:0005737,cytoplasm; GO:0005634,nucleus; GO:0003700,DNA-binding transcription factor activity; GO:0043565,sequence-specific DNA binding; GO:0006351,transcription, DNA-templated	--
Cluster-17807.89486	19.11	19.56	18.34	4.77	4.16	5.65	5.1	4.11	4.275	3.69	4.855	6.02	-2.12063	down	-2.21101	down	-2.40863	down	K08869 aarF domain-containing kinase | (RefSeq) predicted protein (A)	PREDICTED: transcription factor DIVARICATA-like [Brassica oleracea var. oleracea]	RecName: Full=Transcription factor SRM1 {ECO:0000305}; AltName: Full=Myb-related protein SRM1 {ECO:0000305}; AltName: Full=Protein SALT-RELATED MYB 1 {ECO:0000303|PubMed:26243618};	SubName: Full=Uncharacterized protein {ECO:0000313|EnsemblPlants:Bo2g009130.1};	Zuotin and related molecular chaperones (DnaJ superfamily), contains DNA-binding domains	GO:0005634,nucleus; GO:0003677,DNA binding; GO:0003700,DNA-binding transcription factor activity; GO:0009738,abscisic acid-activated signaling pathway; GO:1901001,negative regulation of response to salt stress; GO:0010116,positive regulation of abscisic acid biosynthetic process; GO:1905615,positive regulation of developmental vegetative growth; GO:0045893,positive regulation of transcription, DN…	Myb-like DNA-binding domain
Cluster-17807.90792	13.44	21.45	18.99	0	0	0	0	0	0	0	0	0	-12.0336	down	-11.9954	down	-12.2164	down	K00327 NADPH-ferrihemoprotein reductase [EC:1.6.2.4] | (RefSeq) NADPH--cytochrome P450 reductase 2-like (A)	PREDICTED: NADPH--cytochrome P450 reductase 2-like [Brassica oleracea var. oleracea]	RecName: Full=NADPH--cytochrome P450 reductase 2 {ECO:0000255|HAMAP-Rule:MF_03212}; Short=CPR 2 {ECO:0000255|HAMAP-Rule:MF_03212}; Short=P450R 2 {ECO:0000255|HAMAP-Rule:MF_03212}; EC=1.6.2.4 {ECO:0000255|HAMAP-Rule:MF_03212};	RecName: Full=NADPH--cytochrome P450 reductase {ECO:0000256|PIRNR:PIRNR000208}; EC=1.6.2.4 {ECO:0000256|PIRNR:PIRNR000208};	NADP/FAD dependent oxidoreductase	GO:0009507,chloroplast; GO:0005783,endoplasmic reticulum; GO:0005789,endoplasmic reticulum membrane; GO:0016021,integral component of membrane; GO:0010181,FMN binding; GO:0003958,NADPH-hemoprotein reductase activity; GO:0009698,phenylpropanoid metabolic process	Oxidoreductase NAD-binding domain
Cluster-17807.49080	0	0	0	75.39	75.08	100.02	10.65	9.99	59.255	32.68	33.125	33.57	11.5643	up	9.80516	up	9.86792	up	--	BnaA03g56350D [Brassica napus]	--	SubName: Full=BnaA03g56350D protein {ECO:0000313|EMBL:CDY67237.1};	--	--	--
Cluster-17807.86597	33.34	29.64	24.89	0	0	0	6.98	9.54	3.49	2.12	2.19	2.26	-11.5592	down	-2.21551	down	-4.17253	down	K02695 photosystem I subunit VI | (RefSeq) LOW QUALITY PROTEIN: photosystem I reaction center subunit VI, chloroplastic (A)	hypothetical protein EUTSA_v10011814mg [Eutrema salsugineum]	RecName: Full=Photosystem I reaction center subunit VI, chloroplastic; Short=PSI-H; AltName: Full=Light-harvesting complex I 11 kDa protein; Flags: Precursor;	SubName: Full=Uncharacterized protein {ECO:0000313|EMBL:ESQ30229.1};	--	GO:0009535,chloroplast thylakoid membrane; GO:0016021,integral component of membrane; GO:0009538,photosystem I reaction center; GO:0015979,photosynthesis	Photosystem I reaction centre subunit VI
Cluster-17807.108965	0.59	0.41	0.34	9.06	6.3	6.71	3.05	2.04	4.49	6.94	4.91	2.88	3.89348	up	2.67389	up	3.03926	up	K17871 NADH:ubiquinone reductase (non-electrogenic) [EC:1.6.5.9] | (RefSeq) external alternative NAD(P)H-ubiquinone oxidoreductase B2, mitochondrial (A)	PREDICTED: external alternative NAD(P)H-ubiquinone oxidoreductase B2, mitochondrial [Brassica oleracea var. oleracea]	RecName: Full=External alternative NAD(P)H-ubiquinone oxidoreductase B2, mitochondrial; EC=1.6.5.9; AltName: Full=External alternative NADH dehydrogenase NDB2; AltName: Full=NADH:ubiquinone reductase (non-electrogenic) NDB2; Flags: Precursor;	SubName: Full=Uncharacterized protein {ECO:0000313|EnsemblPlants:Bo9g076450.1};	NADH-dehydrogenase (ubiquinone)	GO:0005743,mitochondrial inner membrane; GO:0005758,mitochondrial intermembrane space; GO:0005739,mitochondrion; GO:0005777,peroxisome; GO:0005509,calcium ion binding; GO:0016491,oxidoreductase activity; GO:0055114,oxidation-reduction process	p25-alpha
Cluster-17807.77986	20.28	25.17	13.99	0.54	1.18	0.66	1.22	3.55	1.055	0	0.18	0.36	-4.81032	down	-3.4114	down	-7.22111	down	K11778 ditrans,polycis-polyprenyl diphosphate synthase [EC:2.5.1.87] | (RefSeq) dehydrodolichyl diphosphate synthase 2 (A)	dehydrodolichyl diphosphate synthase 2 [Brassica napus]	RecName: Full=Dehydrodolichyl diphosphate synthase 2; Short=Dedol-PP synthase 2; EC=2.5.1.-;	RecName: Full=Alkyl transferase {ECO:0000256|RuleBase:RU363018}; EC=2.5.1.- {ECO:0000256|RuleBase:RU363018};	Cis-prenyltransferase	GO:0009507,chloroplast; GO:0009570,chloroplast stroma; GO:0005829,cytosol; GO:0002094,polyprenyltransferase activity; GO:0009668,plastid membrane organization; GO:0016094,polyprenol biosynthetic process; GO:0006486,protein glycosylation	Putative undecaprenyl diphosphate synthase
Cluster-17807.83397	14.49	21.81	22.37	0	0	0.1	1.81	0	0.905	0	0	0	-9.33654	down	-4.65116	down	-12.3215	down	K01681 aconitate hydratase [EC:4.2.1.3] | (RefSeq) aconitate hydratase 1-like (A)	aconitate hydratase 1-like [Brassica napus]	RecName: Full=Aconitate hydratase 1 {ECO:0000303|PubMed:25061985}; Short=Aconitase 1 {ECO:0000303|PubMed:25061985}; EC=4.2.1.3 {ECO:0000250|UniProtKB:P19414}; AltName: Full=Citrate hydro-lyase 1 {ECO:0000303|PubMed:25061985};	RecName: Full=Aconitate hydratase {ECO:0000256|RuleBase:RU361275}; Short=Aconitase {ECO:0000256|RuleBase:RU361275}; EC=4.2.1.3 {ECO:0000256|RuleBase:RU361275};	RNA-binding translational regulator IRP (aconitase superfamily)	GO:0048046,apoplast; GO:0005829,cytosol; GO:0005739,mitochondrion; GO:0005886,plasma membrane; GO:0009506,plasmodesma; GO:0005773,vacuole; GO:0051539,4 iron, 4 sulfur cluster binding; GO:0003994,aconitate hydratase activity; GO:0005507,copper ion binding; GO:0048027,mRNA 5'-UTR binding; GO:0006101,citrate metabolic process; GO:0006102,isocitrate metabolic process; GO:1990641,response to iron ion …	Aconitase C-terminal domain
Cluster-17807.18582	0.13	0.33	0.13	32.39	13.19	26.7	77.49	46.06	69.365	6.57	4.175	1.78	6.77072	up	8.19561	up	3.95193	up	K20893 probable galacturonosyltransferase-like 1 [EC:2.4.1.-] | (RefSeq) probable galacturonosyltransferase-like 1 (A)	probable galacturonosyltransferase-like 10 [Brassica napus]	RecName: Full=Probable galacturonosyltransferase-like 10; EC=2.4.1.-; AltName: Full=Galactinol synthase 8; Short=AtGolS8; Short=GolS-8;	RecName: Full=Hexosyltransferase {ECO:0000256|RuleBase:RU362027}; EC=2.4.1.- {ECO:0000256|RuleBase:RU362027};	--	GO:0005794,Golgi apparatus; GO:0000139,Golgi membrane; GO:0016021,integral component of membrane; GO:0047262,polygalacturonate 4-alpha-galacturonosyltransferase activity; GO:0016757,transferase activity, transferring glycosyl groups; GO:0071555,cell wall organization; GO:0045489,pectin biosynthetic process; GO:0000271,polysaccharide biosynthetic process; GO:0006979,response to oxidative stress	Glucosyltransferase 24
Cluster-17807.53573	0.51	0.92	0.68	68.5	26.6	35.28	62.23	65.68	56.8	4.36	2.955	1.55	5.80787	up	6.32952	up	1.61884	up	K04077 chaperonin GroEL | (RefSeq) chaperonin CPN60-like 2, mitochondrial (A)	PREDICTED: uncharacterized protein LOC106336919 [Brassica oleracea var. oleracea]	RecName: Full=NDR1/HIN1-like protein 13 {ECO:0000303|PubMed:26206852};	SubName: Full=Uncharacterized protein {ECO:0000313|EnsemblPlants:Bo4g161310.1};	--	GO:0016021,integral component of membrane; GO:0005886,plasma membrane; GO:0009506,plasmodesma; GO:0042742,defense response to bacterium	Late embryogenesis abundant protein
Cluster-17807.120116	15.27	21.73	19.66	0.1	0.56	0.31	1.37	0.9	1.26	0.33	0.575	0.82	-6.00834	down	-4.15356	down	-5.48735	down	K01968 3-methylcrotonyl-CoA carboxylase alpha subunit [EC:6.4.1.4] | (RefSeq) LOW QUALITY PROTEIN: methylcrotonoyl-CoA carboxylase subunit alpha, mitochondrial-like (A)	PREDICTED: serine/threonine-protein kinase HT1 [Brassica oleracea var. oleracea]	RecName: Full=Serine/threonine-protein kinase STY13 {ECO:0000305}; EC=2.7.11.1 {ECO:0000269|PubMed:16429265}; AltName: Full=AtSTYPK {ECO:0000303|PubMed:17291444}; AltName: Full=Serine/threonine/tyrosine-protein kinase 13 {ECO:0000303|PubMed:16429265};	SubName: Full=Uncharacterized protein {ECO:0000313|EnsemblPlants:Bo5g155100.1};	Tyrosine kinase specific for activated (GTP-bound) p21cdc42Hs	GO:0005622,intracellular; GO:0005886,plasma membrane; GO:0005524,ATP binding; GO:0004672,protein kinase activity; GO:0004674,protein serine/threonine kinase activity; GO:0004712,protein serine/threonine/tyrosine kinase activity; GO:0004713,protein tyrosine kinase activity; GO:0004871,NA; GO:0035556,intracellular signal transduction; GO:0006468,protein phosphorylation	Kinase-like
Cluster-17807.101910	0.56	1.4	0.72	32.06	22.85	38.96	12.52	6.23	20.385	4.14	6.49	8.84	4.95625	up	3.66769	up	2.40825	up	K14638 solute carrier family 15 (peptide/histidine transporter), member 3/4 | (RefSeq) protein NRT1/ PTR FAMILY 2.13-like (A)	PREDICTED: protein NRT1/ PTR FAMILY 2.13 [Brassica oleracea var. oleracea]	RecName: Full=Protein NRT1/ PTR FAMILY 2.13; Short=AtNPF2.13; AltName: Full=Nitrate transporter 1.7;	SubName: Full=Uncharacterized protein {ECO:0000313|EnsemblPlants:Bo2g064700.1};	H+/oligopeptide symporter	GO:0016021,integral component of membrane; GO:0005886,plasma membrane; GO:0080054,low-affinity nitrate transmembrane transporter activity; GO:0015293,symporter activity; GO:0042128,nitrate assimilation; GO:0015706,nitrate transport	POT family
Cluster-17807.61547	19.97	29.86	21.57	2.26	1.79	2.89	5.73	5.01	7.9	3.29	5.575	7.86	-3.52466	down	-2.0989	down	-2.54989	down	K04733 interleukin-1 receptor-associated kinase 4 [EC:2.7.11.1] | (RefSeq) probable LRR receptor-like serine/threonine-protein kinase At4g29180 (A)	uncharacterized protein LOC106365750 isoform X4 [Brassica napus]	RecName: Full=Probable E3 ubiquitin ligase SUD1; EC=2.3.2.27; AltName: Full=Protein ECERIFERUM 9; AltName: Full=Protein SUPPRESSOR OF DRY2 DEFFECTS 1; Short=AtSUD1; AltName: Full=RING-type E3 ubiquitin transferase SUD1 {ECO:0000305}; AltName: Full=RING/U-box domain-containing protein;	SubName: Full=BnaC09g53890D protein {ECO:0000313|EMBL:CDY67417.1}; Flags: Fragment;	Protein involved in mRNA turnover and stability	GO:0030176,integral component of endoplasmic reticulum membrane; GO:1904264,NA; GO:0004842,ubiquitin-protein transferase activity; GO:0008270,zinc ion binding; GO:0042335,cuticle development; GO:0010143,cutin biosynthetic process; GO:0008299,isoprenoid biosynthetic process; GO:1900490,positive regulation of hydroxymethylglutaryl-CoA reductase (NADPH) activity; GO:0009414,response to water depriva…	Ring finger domain
Cluster-17807.139181	0.44	0.34	0.27	6.6	9	11.05	2.09	15.22	6.105	16.75	20.305	23.86	4.58248	up	4.5043	up	5.48697	up	K03347 cullin 1 | (RefSeq) cullin-1-like (A)	PREDICTED: cullin-1-like [Brassica rapa]	RecName: Full=Cullin-1;	SubName: Full=Uncharacterized protein {ECO:0000313|EnsemblPlants:Bra028442.1-P};	Cullins	GO:0000794,condensed nuclear chromosome; GO:0031461,cullin-RING ubiquitin ligase complex; GO:0005737,cytoplasm; GO:0005829,cytosol; GO:0005634,nucleus; GO:0009524,phragmoplast; GO:0005819,spindle; GO:0031625,ubiquitin protein ligase binding; GO:0009734,auxin-activated signaling pathway; GO:0007049,cell cycle; GO:0009793,embryo development ending in seed dormancy; GO:0009873,ethylene-activated sig…	--
Cluster-17807.98306	76.69	68.92	44.04	583.47	495.45	585.35	451.56	247.54	684.01	851.96	837.105	822.25	2.99382	up	2.65889	up	3.23831	up	--	PREDICTED: lipoxygenase homology domain-containing protein 1 [Brassica oleracea var. oleracea]	RecName: Full=PLAT domain-containing protein 1 {ECO:0000305}; Short=AtPLAT1 {ECO:0000303|PubMed:25396746}; Short=PLAT domain protein 1 {ECO:0000303|PubMed:25396746}; Flags: Precursor;	SubName: Full=Uncharacterized protein {ECO:0000313|EnsemblPlants:Bo3g151440.1};	--	GO:0009507,chloroplast; GO:0009535,chloroplast thylakoid membrane; GO:0005783,endoplasmic reticulum; GO:0005886,plasma membrane; GO:0010287,plastoglobule; GO:0009579,thylakoid; GO:0005774,vacuolar membrane; GO:0005773,vacuole; GO:0040008,regulation of growth; GO:0009409,response to cold; GO:0009651,response to salt stress; GO:0009414,response to water deprivation	Embryo-specific protein 3, (ATS3)
Cluster-17807.81196	49.71	36.54	37.97	1.92	4.04	2.08	3.21	0.06	1.86	0.98	0.52	0.06	-4.09031	down	-4.80462	down	-6.73351	down	--	transcription factor IBH1 [Brassica napus]	RecName: Full=Transcription factor IBH1; Short=AtIBH1; AltName: Full=BHLH transcription factor zeta; Short=bHLH zeta; AltName: Full=Basic helix-loop-helix protein 158; Short=AtbHLH158; Short=bHLH 158; AltName: Full=Protein ILI1-BINDING BHLH 1; AltName: Full=bHLH transcription factor bHLH158;	SubName: Full=BnaC04g52930D protein {ECO:0000313|EMBL:CDY53659.1};	--	GO:0005634,nucleus; GO:0003700,DNA-binding transcription factor activity; GO:0046983,protein dimerization activity; GO:0043565,sequence-specific DNA binding; GO:0009742,brassinosteroid mediated signaling pathway; GO:0009740,gibberellic acid mediated signaling pathway; GO:0040008,regulation of growth; GO:0006351,transcription, DNA-templated	Protein of unknown function (DUF563)
Cluster-17807.106122	4.29	4.27	4.26	23.44	18.67	19.96	25.69	9.29	31.045	27.52	23.585	19.65	2.12605	up	2.17742	up	2.03847	up	K14684 solute carrier family 25 (mitochondrial phosphate transporter), member 23/24/25/41 | (RefSeq) calcium-binding mitochondrial carrier protein SCaMC-1 (A)	PREDICTED: calcium-binding mitochondrial carrier protein SCaMC-1 [Brassica oleracea var. oleracea]	RecName: Full=Mitochondrial adenine nucleotide transporter ADNT1; AltName: Full=Adenine nucleotide transporter 1;	SubName: Full=Uncharacterized protein {ECO:0000313|EnsemblPlants:Bo9g098730.1};	Predicted mitochondrial carrier protein	GO:0016021,integral component of membrane; GO:0005743,mitochondrial inner membrane; GO:0006839,mitochondrial transport; GO:0055085,transmembrane transport	EF hand
Cluster-17807.68856	26.04	25.71	55.37	0	0	0	0	1.27	1.535	0	0	0	-12.599	down	-5.36833	down	-12.7826	down	K04733 interleukin-1 receptor-associated kinase 4 [EC:2.7.11.1] | (RefSeq) probable LRR receptor-like serine/threonine-protein kinase At1g29720 (A)	probable LRR receptor-like serine/threonine-protein kinase At1g29720 isoform X3 [Brassica napus]	RecName: Full=Probable LRR receptor-like serine/threonine-protein kinase At1g29720; EC=2.7.11.1; Flags: Precursor;	SubName: Full=Uncharacterized protein {ECO:0000313|EnsemblPlants:Bo7g045140.1};	Serine/threonine protein kinase	GO:0016021,integral component of membrane; GO:0005886,plasma membrane; GO:0005524,ATP binding; GO:0004674,protein serine/threonine kinase activity	Leucine Rich repeat
Cluster-17807.103136	2.77	2.89	2.58	19.98	19.43	15.23	57.47	8.2	41.1	19.43	22.15	24.87	2.58245	up	3.50124	up	2.57772	up	K10775 phenylalanine ammonia-lyase [EC:4.3.1.24] | (RefSeq) phenylalanine ammonia-lyase 2-like (A)	PREDICTED: phenylalanine ammonia-lyase 2-like [Brassica oleracea var. oleracea]	RecName: Full=Phenylalanine ammonia-lyase 2; EC=4.3.1.24;	RecName: Full=Phenylalanine ammonia-lyase {ECO:0000256|RuleBase:RU003955}; EC=4.3.1.24 {ECO:0000256|RuleBase:RU003955};	Phenylalanine and histidine ammonia-lyase	GO:0005829,cytosol; GO:0045548,phenylalanine ammonia-lyase activity; GO:0009800,cinnamic acid biosynthetic process; GO:0006559,L-phenylalanine catabolic process; GO:0009699,phenylpropanoid biosynthetic process; GO:0080167,response to karrikin; GO:0006979,response to oxidative stress	Aromatic amino acid lyase
Cluster-17807.81343	11.9	10.58	15.37	0	0	0	1.62	2.8	3.295	8.72	6.375	4.03	-11.566	down	-2.42212	down	-1.40252	down	K00847 fructokinase [EC:2.7.1.4] | (RefSeq) probable fructokinase-4 (A)	probable fructokinase-4 [Brassica napus]	RecName: Full=Fructokinase-2; EC=2.7.1.4;	SubName: Full=Uncharacterized protein {ECO:0000313|EnsemblPlants:Bra021733.1-P};	Ribokinase	GO:0005524,ATP binding; GO:0008865,fructokinase activity; GO:0019252,starch biosynthetic process	pfkB family carbohydrate kinase
Cluster-17807.73132	37.03	41.83	29.66	0	0	0	0	0	0	0	0	0	-11.5666	down	-11.5282	down	-11.7482	down	K14686 solute carrier family 31 (copper transporter), member 1 | (RefSeq) copper transporter 5 (A)	PREDICTED: copper transporter 5 [Brassica oleracea var. oleracea]	RecName: Full=Copper transporter 5; Short=AtCOPT5;	SubName: Full=Uncharacterized protein {ECO:0000313|EnsemblPlants:Bo2g022040.1};	Copper transporter	GO:0005794,Golgi apparatus; GO:0016021,integral component of membrane; GO:0005770,late endosome; GO:0009506,plasmodesma; GO:0005774,vacuolar membrane; GO:0005773,vacuole; GO:0005375,copper ion transmembrane transporter activity; GO:0015680,protein maturation by copper ion transfer; GO:0009737,response to abscisic acid	Ctr copper transporter family
Cluster-17807.83840	6.42	5.52	11.29	114	112.43	102.35	82.28	24.8	58	130.75	92.735	54.72	3.67997	up	2.64156	up	3.12919	up	K03676 glutaredoxin 3 | (RefSeq) hypothetical protein (A)	PREDICTED: glutaredoxin-C6 [Raphanus sativus]	RecName: Full=Glutaredoxin-C6; Short=AtGrxC6; AltName: Full=Protein ROXY 21;	SubName: Full=Glutaredoxin-C6 {ECO:0000313|EMBL:JAU94742.1}; Flags: Fragment;	Glutaredoxin and related proteins	GO:0005737,cytoplasm; GO:0009055,electron transfer activity; GO:0015035,protein disulfide oxidoreductase activity; GO:0045454,cell redox homeostasis	Glutaredoxin-like domain (DUF836)
Cluster-17807.64295	0	0	0	13.66	7.35	9.87	0	1.33	3.245	25.8	14.905	4.01	12.0157	up	9.23808	up	12.3013	up	K13260 isoflavone/4'-methoxyisoflavone 2'-hydroxylase [EC:1.14.13.89 1.14.13.53] | (RefSeq) cytochrome P450 81D11 (A)	cytochrome P450 81D11 [Brassica napus]	RecName: Full=Cytochrome P450 81D11; EC=1.14.-.-;	SubName: Full=Uncharacterized protein {ECO:0000313|EnsemblPlants:Bo2g146400.1};	Cytochrome P450 CYP2 subfamily	GO:0016021,integral component of membrane; GO:0016020,membrane; GO:0020037,heme binding; GO:0005506,iron ion binding; GO:0016709,oxidoreductase activity, acting on paired donors, with incorporation or reduction of molecular oxygen, NAD(P)H as one donor, and incorporation of one atom of oxygen; GO:0002213,defense response to insect; GO:0098542,defense response to other organism; GO:0042343,indole …	Cytochrome P450
Cluster-17807.83243	0	0	0	50	22.27	37.85	26.87	53.71	32.96	48.27	44.29	40.31	12.3337	up	12.4354	up	12.3181	up	K07374 tubulin alpha | (RefSeq) tubulin alpha-6 chain (A)	PREDICTED: tubulin alpha-6 chain [Camelina sativa]	RecName: Full=Tubulin alpha-6 chain;	RecName: Full=Tubulin alpha chain {ECO:0000256|RuleBase:RU000352};	Alpha tubulin	GO:0005618,cell wall; GO:0005829,cytosol; GO:0016020,membrane; GO:0005874,microtubule; GO:0005730,nucleolus; GO:0005886,plasma membrane; GO:0009506,plasmodesma; GO:0045298,tubulin complex; GO:0005773,vacuole; GO:0005525,GTP binding; GO:0003924,GTPase activity; GO:0005200,structural constituent of cytoskeleton; GO:0071258,cellular response to gravity; GO:0000226,microtubule cytoskeleton organizati…	Tubulin domain
Cluster-17807.73126	23.59	15.4	17.08	115.24	98.94	134.71	87.11	142.15	91.9	85.03	111.34	137.65	2.49417	up	2.4235	up	2.12944	up	K03966 NADH dehydrogenase (ubiquinone) 1 beta subcomplex subunit 10 | (RefSeq) NADH dehydrogenase [ubiquinone] 1 beta subcomplex subunit 10-B (A)	PREDICTED: NADH dehydrogenase [ubiquinone]	RecName: Full=NADH dehydrogenase [ubiquinone] 1 beta subcomplex subunit 10-B;	SubName: Full=Uncharacterized protein {ECO:0000313|EnsemblPlants:Bo1g117590.1};	NADH-ubiquinone oxidoreductase, subunit NDUFB10/PDSW	GO:0031966,mitochondrial membrane; GO:0005747,mitochondrial respiratory chain complex I; GO:0005739,mitochondrion; GO:0045271,respiratory chain complex I; GO:0055114,oxidation-reduction process; GO:0009853,photorespiration	NADH-ubiquinone oxidoreductase subunit 10
Cluster-17807.63757	97.75	138.92	72.02	0	0.39	0.6	0	4.84	0.235	0	0.1	0.2	-8.45668	down	-5.89304	down	-10.2798	down	K20628 expansin | (RefSeq) expansin-A10-like (A)	PREDICTED: expansin-A8 [Brassica oleracea var. oleracea]	RecName: Full=Expansin-A8; Short=AtEXPA8; AltName: Full=Alpha-expansin-8; Short=At-EXP8; Short=AtEx8; AltName: Full=Ath-ExpAlpha-1.11; Flags: Precursor;	SubName: Full=Uncharacterized protein {ECO:0000313|EnsemblPlants:Bo4g012690.1}; Flags: Fragment;	--	GO:0005618,cell wall; GO:0005576,extracellular region; GO:0016020,membrane; GO:0009664,plant-type cell wall organization; GO:0006949,syncytium formation	Lytic transglycolase
Cluster-17807.141654	1.57	1.4	2.25	18.74	27.53	18.71	9.64	27.91	29.585	67.18	86.305	105.43	3.48456	up	3.56455	up	5.19233	up	K03883 NADH-ubiquinone oxidoreductase chain 5 [EC:1.6.5.3] | (RefSeq) nad5, BrnapMp015; NADH dehydrogenase subunit 5 (A)	PREDICTED: uncharacterized protein LOC109330987, partial [Lupinus angustifolius]	RecName: Full=NADH-ubiquinone oxidoreductase chain 5; EC=1.6.5.3; AltName: Full=NADH dehydrogenase subunit 5;	SubName: Full=NADH dehydrogenase subunit 5 {ECO:0000313|EMBL:AKM22508.1}; Flags: Fragment;	NADH dehydrogenase subunits 2, 5, and related proteins	GO:0016021,integral component of membrane; GO:0005743,mitochondrial inner membrane; GO:0070469,respiratory chain; GO:0008137,NADH dehydrogenase (ubiquinone) activity; GO:0042773,ATP synthesis coupled electron transport	NADH dehydrogenase subunit 5 C-terminus
Cluster-17807.100585	5.09	6.11	7.21	34.69	44.99	39.77	50.44	5.09	36.49	76.67	49.97	23.27	2.54052	up	2.12337	up	2.61609	up	K14546 U3 small nucleolar RNA-associated protein 5 | (RefSeq) WD repeat-containing protein 43-like (A)	PREDICTED: probable amino-acid racemase [Brassica oleracea var. oleracea]	--	SubName: Full=Uncharacterized protein {ECO:0000313|EnsemblPlants:Bo5g020870.1};	--	GO:0009507,chloroplast; GO:0036361,racemase activity, acting on amino acids and derivatives; GO:0006520,cellular amino acid metabolic process	Asp/Glu/Hydantoin racemase
Cluster-17807.62658	5.89	7.69	9.5	54.09	60.45	68.43	87.38	72.59	345.615	374.93	453.01	531.09	2.83056	up	4.23463	up	5.43348	up	K01177 beta-amylase [EC:3.2.1.2] | (RefSeq) beta-amylase 3, chloroplastic (A)	BnaC07g34180D [Brassica napus]	RecName: Full=Beta-amylase 3, chloroplastic; EC=3.2.1.2; AltName: Full=1,4-alpha-D-glucan maltohydrolase; AltName: Full=Beta-amylase 8; AltName: Full=Chloroplast beta-amylase; Short=CT-BMY; Flags: Precursor;	RecName: Full=Beta-amylase {ECO:0000256|RuleBase:RU000509}; EC=3.2.1.2 {ECO:0000256|RuleBase:RU000509};	--	GO:0009570,chloroplast stroma; GO:0102229,amylopectin maltohydrolase activity; GO:0016161,beta-amylase activity; GO:0000024,maltose biosynthetic process; GO:0009409,response to cold; GO:0005983,starch catabolic process	Glycosyl hydrolase family 14
Cluster-17807.96197	22.1	32.98	26.44	1.63	2.23	2.97	1.67	4.63	1.275	0.38	0.59	0.8	-3.73994	down	-3.49729	down	-6.00036	down	K03327 multidrug resistance protein, MATE family | (RefSeq) protein DETOXIFICATION 28-like isoform X1 (A)	PREDICTED: protein MIZU-KUSSEI 1 [Brassica oleracea var. oleracea]	RecName: Full=Protein MIZU-KUSSEI 1;	SubName: Full=Uncharacterized protein {ECO:0000313|EnsemblPlants:Bo6g084780.1};	--	GO:0032541,cortical endoplasmic reticulum; GO:0005737,cytoplasm; GO:0005783,endoplasmic reticulum; GO:0005789,endoplasmic reticulum membrane; GO:0016020,membrane; GO:0009658,chloroplast organization; GO:0010274,hydrotropism	Protein of unknown function, DUF617
Cluster-17807.123643	46.19	31.14	46.71	3.87	5.94	3.75	8.13	15.2	6.355	7.83	8.03	8.23	-3.33742	down	-2.13594	down	-2.8002	down	K01872 alanyl-tRNA synthetase [EC:6.1.1.7] | (RefSeq) alanine--tRNA ligase isoform X1 (A)	alanine--tRNA ligase isoform X1 [Brassica napus]	RecName: Full=Alanine--tRNA ligase {ECO:0000255|HAMAP-Rule:MF_03133}; EC=6.1.1.7 {ECO:0000255|HAMAP-Rule:MF_03133}; AltName: Full=Alanyl-tRNA synthetase {ECO:0000255|HAMAP-Rule:MF_03133}; Short=AlaRS {ECO:0000255|HAMAP-Rule:MF_03133}; Flags: Precursor;	RecName: Full=Alanine--tRNA ligase {ECO:0000256|HAMAP-Rule:MF_03133}; EC=6.1.1.7 {ECO:0000256|HAMAP-Rule:MF_03133}; AltName: Full=Alanyl-tRNA synthetase {ECO:0000256|HAMAP-Rule:MF_03133}; Short=AlaRS {ECO:0000256|HAMAP-Rule:MF_03133};	Alanyl-tRNA synthetase	GO:0009507,chloroplast; GO:0005829,cytosol; GO:0005739,mitochondrion; GO:0004813,alanine-tRNA ligase activity; GO:0016597,amino acid binding; GO:0005524,ATP binding; GO:0046872,metal ion binding; GO:0000049,tRNA binding; GO:0006419,alanyl-tRNA aminoacylation; GO:0046686,response to cadmium ion; GO:0006400,tRNA modification	tRNA synthetases class II (A)
Cluster-17807.85094	2.9	2.19	3.36	14.85	17.11	16.79	15.83	19.28	13.585	16.28	14.99	13.7	2.37918	up	2.42729	up	1.9882	up	--	PREDICTED: uncharacterized protein LOC106315844 [Brassica oleracea var. oleracea]	--	SubName: Full=Uncharacterized protein {ECO:0000313|EnsemblPlants:Bo1g002900.1};	--	GO:0016021,integral component of membrane	--
Cluster-17807.108934	0	0	0	29.79	11.47	16.62	4.47	1.85	2.235	0	2.83	5.66	12.6062	up	9.85134	up	9.5251	up	K08869 aarF domain-containing kinase | (RefSeq) uncharacterized LOC103854785 (A)	PREDICTED: uncharacterized protein LOC103854785 [Brassica rapa]	RecName: Full=Protein ACTIVITY OF BC1 COMPLEX KINASE 8, chloroplastic {ECO:0000303|PubMed:22694836}; Short=ABC1-LIKE KINASE 8 {ECO:0000303|PubMed:22694836}; EC=2.7.11.1 {ECO:0000250|UniProtKB:Q9MA15}; AltName: Full=ABC2 homolog protein 13 {ECO:0000303|PubMed:11346655}; Short=AtATH13 {ECO:0000303|PubMed:11346655}; AltName: Full=Oxidative stress-related ABC1-like protein 1, chloroplastic {ECO:00003…	SubName: Full=Uncharacterized protein {ECO:0000313|EnsemblPlants:Bo2g159190.1};	Predicted unusual protein kinase	GO:0009507,chloroplast; GO:0009941,chloroplast envelope; GO:0031969,chloroplast membrane; GO:0016021,integral component of membrane; GO:0005524,ATP binding; GO:0016301,kinase activity; GO:0005215,transporter activity; GO:0034599,cellular response to oxidative stress; GO:0007623,circadian rhythm; GO:0055072,iron ion homeostasis; GO:0010150,leaf senescence; GO:0046467,membrane lipid biosynthetic pr…	Lipopolysaccharide core biosynthesis protein (WaaY)
Cluster-17807.104202	0	0	0	23.66	35.34	19.26	36.32	26.06	84.875	50.43	54.995	59.56	11.881	up	12.7452	up	12.6651	up	K15283 solute carrier family 35, member E1 | (RefSeq) glucose-6-phosphate/phosphate translocator 2, chloroplastic (A)	BnaC01g29930D [Brassica napus]	RecName: Full=Glucose-6-phosphate/phosphate translocator 2, chloroplastic; Flags: Precursor;	SubName: Full=BnaC01g29930D protein {ECO:0000313|EMBL:CDY25324.1};	Glucose-6-phosphate/phosphate and phosphoenolpyruvate/phosphate antiporter	GO:0031969,chloroplast membrane; GO:0016021,integral component of membrane; GO:0005774,vacuolar membrane; GO:0015152,glucose-6-phosphate transmembrane transporter activity; GO:0005315,inorganic phosphate transmembrane transporter activity; GO:0015120,phosphoglycerate transmembrane transporter activity; GO:0071917,triose-phosphate transmembrane transporter activity; GO:0015760,glucose-6-phosphate …	EamA-like transporter family
Cluster-17807.118360	0.43	0.61	0.81	15.26	10.72	23.21	9.57	9.43	14.64	19.15	18.735	18.32	4.57923	up	4.046	up	4.5052	up	K08472 mlo protein | (RefSeq) MLO-like protein 11 isoform X1 (A)	PREDICTED: MLO-like protein 11 [Brassica rapa]	RecName: Full=MLO-like protein 11; Short=AtMlo11;	RecName: Full=MLO-like protein {ECO:0000256|RuleBase:RU280816};	--	GO:0016021,integral component of membrane; GO:0005886,plasma membrane; GO:0005516,calmodulin binding; GO:0006952,defense response; GO:0009607,response to biotic stimulus	Mlo family
Cluster-17807.63600	13.8	13.29	11.04	2.62	2.65	2.36	3.96	2.59	3.955	3.74	5.615	7.49	-2.47818	down	-2.01145	down	-1.62899	down	K12837 splicing factor U2AF 65 kDa subunit | (RefSeq) splicing factor U2af large subunit B isoform X1 (A)	PREDICTED: splicing factor U2af large subunit B isoform X1 [Brassica oleracea var. oleracea]	RecName: Full=Splicing factor U2af large subunit B {ECO:0000303|PubMed:24580679}; AltName: Full=U2 auxiliary factor 65 kDa subunit B {ECO:0000303|PubMed:24580679}; AltName: Full=U2 small nuclear ribonucleoprotein auxiliary factor large subunit B {ECO:0000303|PubMed:24580679}; Short=U2 snRNP auxiliary factor large subunit B {ECO:0000303|PubMed:24580679};	RecName: Full=U2 snRNP auxiliary factor large subunit {ECO:0000256|RuleBase:RU364135};	Splicing factor U2AF, large subunit (RRM superfamily)	GO:0000243,commitment complex; GO:0016607,nuclear speck; GO:0005634,nucleus; GO:0071004,U2-type prespliceosome; GO:0089701,U2AF; GO:0008187,poly-pyrimidine tract binding; GO:0030628,pre-mRNA 3'-splice site binding; GO:0006397,mRNA processing; GO:0008380,RNA splicing	--
Cluster-17807.46736	23.6	13.87	21.37	123.34	128.39	158.21	111.12	45.28	93.885	59.88	75.255	90.63	2.66303	up	1.90712	up	1.47022	up	K02183 calmodulin | (RefSeq) calmodulin-1 (A)	hypothetical protein CDL15_Pgr003035 [Punica granatum]	RecName: Full=Calmodulin; Short=CaM;	SubName: Full=Uncharacterized protein {ECO:0000313|EMBL:OWM78864.1};	Calmodulin and related proteins (EF-Hand superfamily)	GO:0005509,calcium ion binding	Transcription factor MotA, activation domain
Cluster-17807.50239	1.29	1.78	1.61	24.74	44.45	22.77	25.03	12.13	27.305	45.73	33.92	22.11	4.1453	up	3.61054	up	4.01318	up	K08900 mitochondrial chaperone BCS1 | (RefSeq) AAA-ATPase At5g17760 (A)	AAA-ATPase At5g17760-like isoform X1 [Brassica napus]	RecName: Full=AAA-ATPase At5g17760; EC=3.6.1.3 {ECO:0000250|UniProtKB:Q9FLD5};	SubName: Full=BnaC09g40190D protein {ECO:0000313|EMBL:CDY16892.1};	AAA+-type ATPase	GO:0016021,integral component of membrane; GO:0005886,plasma membrane; GO:0005524,ATP binding; GO:0016887,ATPase activity	Protein of unknown function (DUF815)
Cluster-17807.81644	1169.39	1368.84	1669.05	233.28	305.04	248.6	670.37	138.17	437.965	156.08	186.485	216.89	-2.56586	down	-1.95934	down	-3.3842	down	K00511 squalene monooxygenase [EC:1.14.14.17] | (RefSeq) squalene monooxygenase 1,1 (A)	PREDICTED: squalene monooxygenase 1,1 [Brassica oleracea var. oleracea]	RecName: Full=Squalene monooxygenase 1,1; EC=1.14.14.17 {ECO:0000250|UniProtKB:Q9SM02}; AltName: Full=Squalene epoxidase 1,1; Short=SE 1,1;	SubName: Full=Uncharacterized protein {ECO:0000313|EnsemblPlants:Bo9g013760.1};	Squalene monooxygenase	GO:0016021,integral component of membrane; GO:0050660,flavin adenine dinucleotide binding; GO:0004506,squalene monooxygenase activity	FAD binding domain
Cluster-17807.50957	26.92	22.87	16.96	146.65	144.29	194.95	103.82	89.41	114.31	121.43	97.555	73.68	2.72299	up	2.01538	up	1.60306	up	K03938 NADH dehydrogenase (ubiquinone) Fe-S protein 5 | (RefSeq) NADH dehydrogenase [ubiquinone] iron-sulfur protein 5-B (A)	PREDICTED: NADH dehydrogenase [ubiquinone]	RecName: Full=NADH dehydrogenase [ubiquinone] iron-sulfur protein 5-B;	SubName: Full=Uncharacterized protein {ECO:0000313|EnsemblPlants:Bra004437.1-P};	--	GO:0005758,mitochondrial intermembrane space; GO:0005747,mitochondrial respiratory chain complex I; GO:0005739,mitochondrion; GO:0032981,mitochondrial respiratory chain complex I assembly; GO:0055114,oxidation-reduction process	NADH:ubiquinone oxidoreductase, NDUFS5-15kDa
Cluster-17807.87495	10.19	10.68	9.59	0.25	0	0.17	0.56	2.8	1.175	0.22	1.565	2.91	-6.41591	down	-2.81233	down	-3.17055	down	--	PREDICTED: chromatin modification-related protein EAF7-like [Brassica oleracea var. oleracea]	RecName: Full=Arginine biosynthesis bifunctional protein ArgJ, chloroplastic {ECO:0000255|HAMAP-Rule:MF_03124}; Includes: RecName: Full=Glutamate N-acetyltransferase {ECO:0000255|HAMAP-Rule:MF_03124}; Short=GAT {ECO:0000255|HAMAP-Rule:MF_03124}; EC=2.3.1.35 {ECO:0000255|HAMAP-Rule:MF_03124}; AltName: Full=Ornithine acetyltransferase {ECO:0000255|HAMAP-Rule:MF_03124}; Short=OATase {ECO:0000255|HAM…	SubName: Full=BnaA04g21460D protein {ECO:0000313|EMBL:CDY18441.1};	--	GO:0009507,chloroplast; GO:0009570,chloroplast stroma; GO:0004042,acetyl-CoA:L-glutamate N-acetyltransferase activity; GO:0004358,glutamate N-acetyltransferase activity; GO:0103045,methione N-acyltransferase activity; GO:0006526,arginine biosynthetic process; GO:0006592,ornithine biosynthetic process	--
Cluster-17807.72655	52.5	74.36	41.32	4.49	2.64	4.12	6.42	2.71	3.21	0	0.11	0.22	-4.04989	down	-3.93451	down	-9.34861	down	K00521 ferric-chelate reductase [EC:1.16.1.7] | (RefSeq) ferric reduction oxidase 7, chloroplastic-like (A)	PREDICTED: NAC domain-containing protein 83-like [Brassica oleracea var. oleracea]	RecName: Full=NAC domain-containing protein 83 {ECO:0000303|PubMed:15029955}; Short=ANAC083 {ECO:0000303|PubMed:15029955}; AltName: Full=Protein VND-INTERACTING 2 {ECO:0000303|PubMed:20388856};	SubName: Full=Uncharacterized protein {ECO:0000313|EnsemblPlants:Bo2g011120.1};	--	GO:0005634,nucleus; GO:0003677,DNA binding; GO:0003700,DNA-binding transcription factor activity; GO:0010150,leaf senescence; GO:0045892,negative regulation of transcription, DNA-templated; GO:0009737,response to abscisic acid; GO:0009651,response to salt stress; GO:0006351,transcription, DNA-templated; GO:0016032,viral process; GO:0010089,xylem development	No apical meristem (NAM) protein
Cluster-17807.47477	0	0	0	8.67	6.58	7.54	4.94	2.9	2.47	0	3.245	6.49	11.2165	up	10.1018	up	9.68499	up	K08869 aarF domain-containing kinase | (RefSeq) uncharacterized protein LOC106306273 (A)	PREDICTED: uncharacterized protein LOC106306273 [Brassica oleracea var. oleracea]	RecName: Full=Protein ACTIVITY OF BC1 COMPLEX KINASE 8, chloroplastic {ECO:0000303|PubMed:22694836}; Short=ABC1-LIKE KINASE 8 {ECO:0000303|PubMed:22694836}; EC=2.7.11.1 {ECO:0000250|UniProtKB:Q9MA15}; AltName: Full=ABC2 homolog protein 13 {ECO:0000303|PubMed:11346655}; Short=AtATH13 {ECO:0000303|PubMed:11346655}; AltName: Full=Oxidative stress-related ABC1-like protein 1, chloroplastic {ECO:00003…	SubName: Full=Uncharacterized protein {ECO:0000313|EnsemblPlants:Bo7g096530.1};	Predicted unusual protein kinase	GO:0009507,chloroplast; GO:0009941,chloroplast envelope; GO:0031969,chloroplast membrane; GO:0016021,integral component of membrane; GO:0005524,ATP binding; GO:0016301,kinase activity; GO:0005215,transporter activity; GO:0034599,cellular response to oxidative stress; GO:0007623,circadian rhythm; GO:0055072,iron ion homeostasis; GO:0010150,leaf senescence; GO:0046467,membrane lipid biosynthetic pr…	Lipopolysaccharide core biosynthesis protein (WaaY)
Cluster-17807.88756	791.28	1113.67	668.29	113.99	114.53	93.18	50.84	37.23	79.725	73.09	61.33	49.57	-3.15067	down	-4.12139	down	-4.25874	down	K09872 aquaporin PIP | (RefSeq) aquaporin PIP2-2-like (A)	PREDICTED: aquaporin PIP2-2-like [Brassica oleracea var. oleracea]	RecName: Full=Aquaporin PIP2-2; AltName: Full=Plasma membrane intrinsic protein 2-2; Short=AtPIP2;2; AltName: Full=Plasma membrane intrinsic protein 2b; Short=PIP2b; AltName: Full=TMP2b;	SubName: Full=Uncharacterized protein {ECO:0000313|EnsemblPlants:Bo4g030820.1};	Aquaporin (major intrinsic protein family)	GO:0009507,chloroplast; GO:0005887,integral component of plasma membrane; GO:0005886,plasma membrane; GO:0009506,plasmodesma; GO:0003729,mRNA binding; GO:0015250,water channel activity; GO:0034220,ion transmembrane transport; GO:0009737,response to abscisic acid; GO:0009414,response to water deprivation; GO:0006833,water transport	Major intrinsic protein
Cluster-17807.92890	66.65	58.36	81.95	0	0	0	1.33	0	0.665	0	0	0	-11.2053	down	-6.8752	down	-11.3877	down	K00588 caffeoyl-CoA O-methyltransferase [EC:2.1.1.104] | (RefSeq) putative caffeoyl-CoA O-methyltransferase At1g67980 (A)	PREDICTED: putative caffeoyl-CoA O-methyltransferase At1g67980 [Brassica oleracea var. oleracea]	RecName: Full=Putative caffeoyl-CoA O-methyltransferase At1g67980; EC=2.1.1.104; AltName: Full=Trans-caffeoyl-CoA 3-O-methyltransferase; Short=CCoAMT; Short=CCoAOMT;	SubName: Full=Uncharacterized protein {ECO:0000313|EnsemblPlants:Bo2g056370.1};	O-methyltransferase	GO:0005829,cytosol; GO:0042409,caffeoyl-CoA O-methyltransferase activity; GO:0046872,metal ion binding; GO:0009809,lignin biosynthetic process	Methyltransferase domain
Cluster-17807.47728	0	0.14	0	101.37	126.14	105.15	358.33	16.59	223.87	73.94	62.21	50.48	11.0029	up	11.7395	up	9.79744	up	K00660 chalcone synthase [EC:2.3.1.74] | (RefSeq) chalcone synthase (A)	chalcone synthase B2, partial [Brassica napus]	RecName: Full=Chalcone synthase; EC=2.3.1.74; AltName: Full=Naringenin-chalcone synthase;	SubName: Full=Chalcone synthase B2 {ECO:0000313|EMBL:AAC31914.1}; Flags: Fragment;	--	GO:0016210,naringenin-chalcone synthase activity; GO:0009813,flavonoid biosynthetic process	Chalcone and stilbene synthases, N-terminal domain
Cluster-17807.35234	1.25	0.91	0.55	14.09	18.03	19.65	21.89	5.83	39.245	163.61	95.105	26.6	4.14035	up	4.42274	up	6.27693	up	K10752 histone-binding protein RBBP4 | (RefSeq) heavy metal-associated isoprenylated plant protein 26-like (A)	PREDICTED: heavy metal-associated isoprenylated plant protein 26-like [Brassica oleracea var. oleracea]	RecName: Full=Heavy metal-associated isoprenylated plant protein 21 {ECO:0000303|PubMed:21072340, ECO:0000303|PubMed:23368984}; Short=AtHIP21 {ECO:0000303|PubMed:23368984}; Short=AtHIPP21 {ECO:0000303|PubMed:21072340, ECO:0000303|PubMed:23368984}; Flags: Precursor;	SubName: Full=Uncharacterized protein {ECO:0000313|EnsemblPlants:Bo2g013730.1};	Copper chaperone	GO:0005737,cytoplasm; GO:0016020,membrane; GO:0046914,transition metal ion binding; GO:0055073,cadmium ion homeostasis; GO:0046916,cellular transition metal ion homeostasis; GO:0071585,detoxification of cadmium ion; GO:0030001,metal ion transport	Heavy-metal-associated domain
Cluster-17807.83668	3.41	2.82	3.47	0.51	0.47	0.59	0.61	0.15	0.365	0.15	0.35	0.55	-2.77049	down	-3.25988	down	-3.6296	down	--	PREDICTED: uncharacterized protein LOC106318140 isoform X3 [Brassica oleracea var. oleracea]	--	SubName: Full=Uncharacterized protein {ECO:0000313|EnsemblPlants:Bo9g084710.1};	SOK1 kinase belonging to the STE20/SPS1/GC kinase family	--	T-complex protein 11
Cluster-17807.111530	4.22	5.54	5.36	26.56	32.41	34.86	39.83	36.98	27.395	18.54	18.065	17.59	2.48015	up	2.66189	up	1.391	up	--	protein ABA DEFICIENT 4, chloroplastic [Brassica napus]	RecName: Full=Protein ABA DEFICIENT 4, chloroplastic {ECO:0000303|PubMed:17470058}; Flags: Precursor;	SubName: Full=BnaC02g17160D protein {ECO:0000313|EMBL:CDY42339.1};	--	GO:0009941,chloroplast envelope; GO:0031969,chloroplast membrane; GO:0016021,integral component of membrane; GO:0009688,abscisic acid biosynthetic process; GO:0032928,regulation of superoxide anion generation; GO:0016122,xanthophyll metabolic process	Domain of unknown function (DUF4281)
Cluster-17807.63935	44.29	31.09	22.93	0	0.17	0.08	0.52	0.43	1.645	0.88	2.1	3.32	-8.75668	down	-5.41988	down	-4.41264	down	K16911 ATP-dependent RNA helicase DDX21 [EC:3.6.4.13] | (RefSeq) DEAD-box ATP-dependent RNA helicase 3, chloroplastic (A)	DEAD-box ATP-dependent RNA helicase 3, chloroplastic [Brassica napus]	RecName: Full=DEAD-box ATP-dependent RNA helicase 3, chloroplastic; EC=3.6.4.13; AltName: Full=Protein EMBRYO DEFECTIVE 1138; Flags: Precursor;	SubName: Full=BnaC02g48430D protein {ECO:0000313|EMBL:CDY66725.1};	ATP-dependent RNA helicase	GO:0009507,chloroplast; GO:0009941,chloroplast envelope; GO:0009570,chloroplast stroma; GO:0016020,membrane; GO:0005730,nucleolus; GO:0005524,ATP binding; GO:0004004,ATP-dependent RNA helicase activity; GO:0003729,mRNA binding; GO:0008270,zinc ion binding; GO:0009658,chloroplast organization; GO:0000373,Group II intron splicing; GO:0009651,response to salt stress; GO:0042254,ribosome biogenesis; …	AAA domain
Cluster-17807.147153	12.3	17.29	15.81	0.86	1.42	1.06	0.98	0.58	1.055	2.77	1.81	0.85	-3.91542	down	-4.28963	down	-3.52789	down	K06228 fused [EC:2.7.11.1] | (RefSeq) hypothetical protein (A)	PREDICTED: uncharacterized protein LOC106345042 [Brassica oleracea var. oleracea]	RecName: Full=Retrovirus-related Pol polyprotein from transposon TNT 1-94; Includes: RecName: Full=Protease; EC=3.4.23.-; Includes: RecName: Full=Reverse transcriptase; EC=2.7.7.49; Includes: RecName: Full=Endonuclease;	SubName: Full=Gag-Pol {ECO:0000313|EMBL:AQY61293.1}; Flags: Precursor;	FOG: Transposon-encoded proteins with TYA, reverse transcriptase, integrase domains in various combinations	GO:0004190,aspartic-type endopeptidase activity; GO:0004519,endonuclease activity; GO:0003676,nucleic acid binding; GO:0003964,RNA-directed DNA polymerase activity; GO:0008270,zinc ion binding; GO:0015074,DNA integration	RNase H
Cluster-17807.6393	15.84	21.59	12.96	0	0	0	0	0.36	0	0	0	0	-11.5032	down	-7.14793	down	-11.685	down	--	PREDICTED: jacalin-related lectin 22-like [Brassica oleracea var. oleracea]	RecName: Full=Jacalin-related lectin 22; AltName: Full=Myrosinase-binding protein-like At2g39310;	SubName: Full=Uncharacterized protein {ECO:0000313|EnsemblPlants:Bo4g188070.1};	--	GO:0030246,carbohydrate binding	Jacalin-like lectin domain
Cluster-17807.78398	143.82	168.29	133.68	14.72	26.03	21.78	7.73	7.51	25.975	0	0	0	-2.98869	down	-3.64187	down	-14.2371	down	K09872 aquaporin PIP | (RefSeq) aquaporin PIP2-2-like (A)	PREDICTED: aquaporin PIP2-2-like [Brassica oleracea var. oleracea]	RecName: Full=Aquaporin PIP2-2; AltName: Full=Plasma membrane intrinsic protein 2-2; Short=AtPIP2;2; AltName: Full=Plasma membrane intrinsic protein 2b; Short=PIP2b; AltName: Full=TMP2b;	SubName: Full=Uncharacterized protein {ECO:0000313|EnsemblPlants:Bo4g030820.1};	Aquaporin (major intrinsic protein family)	GO:0009507,chloroplast; GO:0005887,integral component of plasma membrane; GO:0005886,plasma membrane; GO:0009506,plasmodesma; GO:0003729,mRNA binding; GO:0015250,water channel activity; GO:0034220,ion transmembrane transport; GO:0009737,response to abscisic acid; GO:0009414,response to water deprivation; GO:0006833,water transport	Major intrinsic protein
Cluster-17807.78298	11.88	10.03	13.5	0	0	0	0	1.22	0	0	0	0	-11.0583	down	-4.8253	down	-11.2405	down	K05605 3-hydroxyisobutyryl-CoA hydrolase [EC:3.1.2.4] | (RefSeq) 3-hydroxyisobutyryl-CoA hydrolase-like protein 3, mitochondrial (A)	probable esterase KAI2 isoform X1 [Brassica napus]	RecName: Full=Probable strigolactone esterase DAD2; Short=3.1.-.-; AltName: Full=Protein DECREASED APICAL DOMINANCE 2;	SubName: Full=Uncharacterized protein {ECO:0000313|EnsemblPlants:Bo7g033190.1};	--	GO:0016788,hydrolase activity, acting on ester bonds; GO:0010223,secondary shoot formation; GO:1901601,strigolactone biosynthetic process	Serine aminopeptidase, S33
Cluster-17807.75713	11.94	15.89	14.11	0	0	0	0	0	0	5.47	8.055	10.64	-11.1623	down	-11.1242	down	-1.24447	down	--	BnaC05g00480D [Brassica napus]	RecName: Full=Protein BPS1, chloroplastic; AltName: Full=Protein BYPASS 1; Flags: Precursor;	SubName: Full=BnaC05g00480D protein {ECO:0000313|EMBL:CDY15169.1};	--	GO:0009507,chloroplast; GO:0005886,plasma membrane; GO:0009793,embryo development ending in seed dormancy; GO:0048364,root development; GO:0048367,shoot system development	Protein of unknown function (DUF677)
Cluster-17807.23809	5.82	6.29	7.74	0.8	0.64	0.5	1.03	0.76	1.065	1	1.01	1.02	-3.52782	down	-2.95986	down	-3.15535	down	K07408 cytochrome P450 family 1 subfamily A polypeptide 1 [EC:1.14.14.1] | (RefSeq) cytochrome P450 705A20-like (A)	BnaCnng60990D [Brassica napus]	RecName: Full=Cytochrome P450 705A22 {ECO:0000303|PubMed:23284057}; EC=1.14.-.- {ECO:0000305}; AltName: Full=Protein GRAVITY PERSISTENCE SIGNAL 1 {ECO:0000303|PubMed:23284057};	SubName: Full=BnaCnng60990D protein {ECO:0000313|EMBL:CDY68899.1};	Cytochrome P450 CYP2 subfamily	GO:0012505,endomembrane system; GO:0016021,integral component of membrane; GO:0016020,membrane; GO:0020037,heme binding; GO:0005506,iron ion binding; GO:0016709,oxidoreductase activity, acting on paired donors, with incorporation or reduction of molecular oxygen, NAD(P)H as one donor, and incorporation of one atom of oxygen; GO:0009630,gravitropism; GO:0009958,positive gravitropism; GO:0044550,se…	Cytochrome P450
Cluster-17807.87273	220.33	224.85	205.87	15.92	32.82	26.98	29.88	24.03	33.445	40.12	41.285	42.45	-3.25766	down	-3.04956	down	-2.84264	down	--	protein LNK4-like [Brassica napus]	RecName: Full=Protein LNK4 {ECO:0000303|PubMed:23818596}; AltName: Full=Night light-inducible and clock-regulated 4 {ECO:0000303|PubMed:23818596};	SubName: Full=Uncharacterized protein {ECO:0000313|EnsemblPlants:Bo9g175040.1};	--	GO:0006355,regulation of transcription, DNA-templated; GO:0080167,response to karrikin; GO:0006351,transcription, DNA-templated	--
Cluster-17807.67105	18.4	14.28	15.86	72.87	58.98	75.57	57.34	35.96	45.03	57.73	58.36	58.99	1.94963	up	1.35679	up	1.39339	up	K01414 oligopeptidase A [EC:3.4.24.70] | (RefSeq) probable cytosolic oligopeptidase A (A)	PREDICTED: probable cytosolic oligopeptidase A [Brassica oleracea var. oleracea]	RecName: Full=Probable cytosolic oligopeptidase A; EC=3.4.24.70; AltName: Full=Thimet metalloendopeptidase 2; AltName: Full=Zincin-like metalloproteases family protein 2;	SubName: Full=Uncharacterized protein {ECO:0000313|EnsemblPlants:Bo2g009930.1};	Metalloendopeptidase family - saccharolysin & thimet oligopeptidase	GO:0048046,apoplast; GO:0009507,chloroplast; GO:0005829,cytosol; GO:0046872,metal ion binding; GO:0004222,metalloendopeptidase activity; GO:0046686,response to cadmium ion; GO:0006465,signal peptide processing	Peptidase M50B-like
Cluster-17807.77098	15.24	44.78	30.72	0	0	0	0	0.08	0.075	2.17	1.14	0.11	-12.5765	down	-9.34117	down	-5.14178	down	--	uncharacterized protein LOC106411228 [Brassica napus]	--	SubName: Full=Uncharacterized protein {ECO:0000313|EnsemblPlants:Bo6g097100.1};	--	--	--
Cluster-17807.90971	0.72	1.12	0.3	74.33	71.61	33.84	3.08	365.05	59.49	57.06	108.185	159.31	6.24766	up	7.63537	up	6.77413	up	K03217 YidC/Oxa1 family membrane protein insertase | (RefSeq) inner membrane protein ALBINO3, chloroplastic (A)	PREDICTED: inner membrane protein ALBINO3, chloroplastic [Brassica oleracea var. oleracea]	RecName: Full=Inner membrane protein ALBINO3, chloroplastic; Flags: Precursor;	SubName: Full=Uncharacterized protein {ECO:0000313|EnsemblPlants:Bo4g166800.1};	Inner membrane protein translocase involved in respiratory chain assembly	GO:0009507,chloroplast; GO:0009534,chloroplast thylakoid; GO:0009535,chloroplast thylakoid membrane; GO:0016021,integral component of membrane; GO:0043234,NA; GO:0019904,protein domain specific binding; GO:0070208,protein heterotrimerization; GO:0045038,protein import into chloroplast thylakoid membrane; GO:0051205,protein insertion into membrane; GO:0072598,protein localization to chloroplast; G…	60Kd inner membrane protein
Cluster-17807.89858	24.57	23.32	19.13	0.79	1.84	2.04	6.81	3.59	4.915	0	2.125	4.25	-3.99961	down	-2.27457	down	-3.85401	down	K21630 GATA-type zinc finger protein 1 | (RefSeq) hypothetical protein (A)	PREDICTED: putative GATA transcription factor 22 isoform X1 [Brassica oleracea var. oleracea]	RecName: Full=Putative GATA transcription factor 22;	SubName: Full=Uncharacterized protein {ECO:0000313|EnsemblPlants:Bo1g042950.1};	GATA-4/5/6 transcription factors	GO:0005634,nucleus; GO:0005667,transcription factor complex; GO:0003682,chromatin binding; GO:0003700,DNA-binding transcription factor activity; GO:0000977,RNA polymerase II regulatory region sequence-specific DNA binding; GO:0001085,RNA polymerase II transcription factor binding; GO:0044212,transcription regulatory region DNA binding; GO:0001228,DNA-binding transcription activator activity, RNA …	GATA zinc finger
Cluster-17807.71789	3.12	3.43	6.34	0	0	0	0.72	0	0.36	0	0	0	-11.8761	down	-3.76925	down	-12.0596	down	K01099 inositol polyphosphate 5-phosphatase INPP5B/F [EC:3.1.3.36] | (RefSeq) type II inositol 1,4,5-trisphosphate 5-phosphatase FRA3-like isoform X1 (A)	type II inositol polyphosphate 5-phosphatase 14 [Brassica napus]	RecName: Full=Type II inositol polyphosphate 5-phosphatase 14 {ECO:0000303|PubMed:15574849}; Short=At5PTase14 {ECO:0000303|PubMed:15574849}; EC=3.1.3.36 {ECO:0000269|PubMed:15574849}; EC=3.1.3.86 {ECO:0000269|PubMed:15574849};	SubName: Full=BnaC04g12830D protein {ECO:0000313|EMBL:CDY34516.1};	Inositol polyphosphate 5-phosphatase and related proteins	GO:0046872,metal ion binding; GO:0004439,phosphatidylinositol-4,5-bisphosphate 5-phosphatase activity; GO:0046856,phosphatidylinositol dephosphorylation	Endonuclease/Exonuclease/phosphatase family
Cluster-17807.56843	66.49	57.61	43.89	267.96	321.05	302.43	259.14	59.58	252.63	286.55	204.09	121.63	2.2627	up	1.56381	up	1.42281	up	--	desiccation-related protein At2g46140 [Brassica napus]	RecName: Full=Desiccation-related protein At2g46140; AltName: Full=LEA type-2 family protein At2g46140;	SubName: Full=BnaC04g50740D protein {ECO:0000313|EMBL:CDY27331.1};	--	GO:0048046,apoplast; GO:0005829,cytosol; GO:0005886,plasma membrane; GO:0009269,response to desiccation	Late embryogenesis abundant protein
Cluster-17807.80522	45.39	47.07	65.5	10.87	10.52	10.13	16.05	12.71	12.415	2.87	7.43	11.99	-2.47591	down	-2.07298	down	-3.28002	down	K04733 interleukin-1 receptor-associated kinase 4 [EC:2.7.11.1] | (RefSeq) U-box domain-containing protein 33-like isoform X1 (A)	PREDICTED: U-box domain-containing protein 56, partial [Brassica oleracea var. oleracea]	RecName: Full=U-box domain-containing protein 56; EC=2.3.2.27; AltName: Full=Plant U-box protein 56; AltName: Full=RING-type E3 ubiquitin transferase PUB56 {ECO:0000305};	SubName: Full=Uncharacterized protein {ECO:0000313|EnsemblPlants:Bo5g001060.1};	--	GO:0004842,ubiquitin-protein transferase activity	U-box domain
Cluster-17807.82926	67.61	76.42	84.36	3.69	7.8	3.67	8.39	0.51	4.195	0	0	0	-4.06487	down	-4.3164	down	-15.0671	down	K12133 MYB-related transcription factor LHY | (RefSeq) protein LHY-like (A)	BnaC05g00840D [Brassica napus]	RecName: Full=Protein LHY {ECO:0000303|PubMed:9657154}; AltName: Full=MYB-related transcription factor LHY {ECO:0000303|PubMed:9657154}; AltName: Full=Protein LATE ELONGATED HYPOCOTYL {ECO:0000303|PubMed:9657154};	SubName: Full=BnaC05g00840D protein {ECO:0000313|EMBL:CDY15205.1};	Zuotin and related molecular chaperones (DnaJ superfamily), contains DNA-binding domains	GO:0005634,nucleus; GO:0003700,DNA-binding transcription factor activity; GO:0044212,transcription regulatory region DNA binding; GO:0007623,circadian rhythm; GO:0048574,long-day photoperiodism, flowering; GO:0042754,negative regulation of circadian rhythm; GO:0043433,negative regulation of DNA-binding transcription factor activity; GO:0042752,regulation of circadian rhythm; GO:0006355,regulation…	Myb-like DNA-binding domain
Cluster-17807.30060	0.45	0.24	0.47	8.74	13.74	8.33	4.74	1.08	6.41	5.93	3.92	1.91	4.54681	up	3.15884	up	2.87807	up	K18059 sulfate transporter 4 | (RefSeq) sulfate transporter 4.1, chloroplastic (A)	sulfate transporter 4.1, chloroplastic [Brassica napus]	RecName: Full=Sulfate transporter 4.1, chloroplastic; AltName: Full=AST82; Flags: Precursor;	SubName: Full=BnaC09g43540D protein {ECO:0000313|EMBL:CDY09807.1};	Sulfate/bicarbonate/oxalate exchanger SAT-1 and related transporters (SLC26 family)	GO:0031969,chloroplast membrane; GO:0005887,integral component of plasma membrane; GO:0008271,secondary active sulfate transmembrane transporter activity; GO:0015116,sulfate transmembrane transporter activity; GO:0015293,symporter activity	Molybdate transporter of MFS superfamily
Cluster-17807.79040	94.11	144.54	57.71	0.35	0	0.15	0	0	0	0	0	0	-9.3549	down	-11.7607	down	-11.982	down	K12309 beta-galactosidase [EC:3.2.1.23] | (RefSeq) LOW QUALITY PROTEIN: beta-galactosidase 2 (A)	hypothetical protein EUTSA_v10012847mg [Eutrema salsugineum]	RecName: Full=Beta-galactosidase 4; Short=Lactase 4; EC=3.2.1.23; Flags: Precursor;	RecName: Full=Beta-galactosidase {ECO:0000256|RuleBase:RU000675}; EC=3.2.1.23 {ECO:0000256|RuleBase:RU000675};	Beta-galactosidase	GO:0048046,apoplast; GO:0005618,cell wall; GO:0005773,vacuole; GO:0004565,beta-galactosidase activity; GO:0005975,carbohydrate metabolic process	Glycosyl hydrolases family 35
Cluster-17807.112852	3.64	3.02	2.38	71.31	53.42	43.38	25.31	29.96	33.185	96.16	67.43	38.7	4.09967	up	3.09635	up	3.91076	up	K13525 transitional endoplasmic reticulum ATPase | (RefSeq) cell division control protein 48 homolog A-like (A)	PREDICTED: cell division control protein 48 homolog A-like [Raphanus sativus]	RecName: Full=Cell division control protein 48 homolog A; Short=AtCDC48a;	SubName: Full=Uncharacterized protein {ECO:0000313|EnsemblPlants:Bo1g144240.1};	AAA+-type ATPase	GO:0048046,apoplast; GO:0005618,cell wall; GO:0005737,cytoplasm; GO:0005829,cytosol; GO:0022626,cytosolic ribosome; GO:0005794,Golgi apparatus; GO:0005635,nuclear envelope; GO:0005730,nucleolus; GO:0005634,nucleus; GO:0009524,phragmoplast; GO:0005886,plasma membrane; GO:0009506,plasmodesma; GO:0005819,spindle; GO:0005524,ATP binding; GO:0016787,hydrolase activity; GO:0042802,identical protein bin…	--
Cluster-17807.26620	2.25	1.52	3.23	28.44	33.71	31.26	54.06	5.43	51.865	116.37	69.51	22.65	3.59904	up	3.74126	up	4.38909	up	K03671 thioredoxin 1 | (RefSeq) thioredoxin H7 (A)	thioredoxin H7 [Brassica napus]	RecName: Full=Thioredoxin H7; Short=AtTrxh7;	RecName: Full=Thioredoxin {ECO:0000256|PIRNR:PIRNR000077};	Thioredoxin	GO:0005737,cytoplasm; GO:0016671,oxidoreductase activity, acting on a sulfur group of donors, disulfide as acceptor; GO:0015035,protein disulfide oxidoreductase activity; GO:0047134,protein-disulfide reductase activity; GO:0004791,thioredoxin-disulfide reductase activity; GO:0045454,cell redox homeostasis; GO:0034599,cellular response to oxidative stress; GO:0006662,glycerol ether metabolic proce…	OST3 / OST6 family, transporter family
Cluster-17807.83258	705.31	704.48	623.91	58.99	25.58	26.62	71.47	3.81	44.83	8.55	8.155	7.76	-4.33046	down	-4.28339	down	-6.80868	down	K14638 solute carrier family 15 (peptide/histidine transporter), member 3/4 | (RefSeq) protein NRT1/ PTR FAMILY 4.6-like (A)	PREDICTED: uncharacterized protein LOC106320186 [Brassica oleracea var. oleracea]	--	SubName: Full=Uncharacterized protein {ECO:0000313|EnsemblPlants:Bo1g075700.1};	FOG: Transposon-encoded proteins with TYA, reverse transcriptase, integrase domains in various combinations	GO:0003676,nucleic acid binding; GO:0008270,zinc ion binding	Zinc knuckle
Cluster-17807.45617	8.07	11.03	9.25	51.35	63.84	74.57	79.58	34.97	93.705	20.73	30.225	39.72	2.58109	up	2.68337	up	1.21466	up	K20884 riboflavin kinase / FMN hydrolase [EC:2.7.1.26 3.1.3.102] | (RefSeq) bifunctional riboflavin kinase/FMN phosphatase (A)	PREDICTED: haloacid dehalogenase-like hydrolase domain-containing protein Sgpp isoform X2 [Brassica oleracea var. oleracea]	RecName: Full=Haloacid dehalogenase-like hydrolase domain-containing protein Sgpp; EC=3.1.3.-; AltName: Full=Subclass I phosphosugar phosphatase; Short=AtSgpp;	SubName: Full=Uncharacterized protein {ECO:0000313|EnsemblPlants:Bo4g187770.1}; Flags: Fragment;	Predicted haloacid-halidohydrolase and related hydrolases	GO:0005829,cytosol; GO:0005886,plasma membrane; GO:0046872,metal ion binding; GO:0050308,sugar-phosphatase activity	HAD-hyrolase-like
Cluster-17807.47726	0	0.78	0.73	144.92	128.67	70.58	632.07	75.43	367.99	60.98	79.94	98.9	7.71297	up	9.21915	up	6.77989	up	K00660 chalcone synthase [EC:2.3.1.74] | (RefSeq) chalcone synthase 3-like (A)	PREDICTED: chalcone synthase 3-like [Raphanus sativus]	RecName: Full=Chalcone synthase; EC=2.3.1.74; AltName: Full=Naringenin-chalcone synthase;	SubName: Full=Chalcone synthase {ECO:0000313|EMBL:ADE18854.1}; Flags: Fragment;	--	GO:0016210,naringenin-chalcone synthase activity; GO:0009813,flavonoid biosynthetic process	Chalcone and stilbene synthases, N-terminal domain
Cluster-17807.69054	28.55	13.45	22.61	0	0	0	0	0.52	5.305	0	0	0	-11.5166	down	-3.71567	down	-11.6976	down	K01733 threonine synthase [EC:4.2.3.1] | (RefSeq) threonine synthase 1, chloroplastic-like (A)	threonine synthase 1, chloroplastic-like [Brassica napus]	RecName: Full=Threonine synthase 1, chloroplastic; EC=4.2.3.1; AltName: Full=Protein METHIONINE OVER-ACCUMULATOR 2; Flags: Precursor;	SubName: Full=Uncharacterized protein {ECO:0000313|EnsemblPlants:Bo9g027620.1};	--	GO:0009507,chloroplast; GO:0009570,chloroplast stroma; GO:0005829,cytosol; GO:0030170,pyridoxal phosphate binding; GO:0004795,threonine synthase activity; GO:0009088,threonine biosynthetic process	Pyridoxal-phosphate dependent enzyme
Cluster-17807.14458	10.72	10.49	10.4	3.2	3.19	3.65	5.93	1.42	4.215	2.86	4.74	6.62	-1.8048	down	-1.63172	down	-1.59613	down	K13648 alpha-1,4-galacturonosyltransferase [EC:2.4.1.43] | (RefSeq) galacturonosyltransferase 8-like (A)	PREDICTED: uncharacterized protein LOC106307958 [Brassica oleracea var. oleracea]	--	SubName: Full=Uncharacterized protein {ECO:0000313|EnsemblPlants:Bo8g079730.1};	--	--	--
Cluster-17807.23461	0	0	0	12.92	19.16	15.56	3.39	0.62	6.66	1.09	2.01	2.93	11.0251	up	8.78739	up	7.75155	up	K18059 sulfate transporter 4 | (RefSeq) probable sulfate transporter 4.2 (A)	PREDICTED: probable sulfate transporter 4.2 [Brassica oleracea var. oleracea]	RecName: Full=Probable sulfate transporter 4.2;	SubName: Full=Uncharacterized protein {ECO:0000313|EnsemblPlants:Bo3g064990.1};	Sulfate/bicarbonate/oxalate exchanger SAT-1 and related transporters (SLC26 family)	GO:0005887,integral component of plasma membrane; GO:0008271,secondary active sulfate transmembrane transporter activity; GO:0015116,sulfate transmembrane transporter activity; GO:0015293,symporter activity	Molybdate transporter of MFS superfamily
Cluster-17807.95317	0.2	0.37	0.32	6.48	4.8	6.26	9	7.79	12.58	17.38	17.67	17.96	4.17697	up	4.9192	up	5.48938	up	K09919 uncharacterized protein | (RefSeq) uncharacterized protein LOC111204458 (A)	BnaC03g27490D [Brassica napus]	--	SubName: Full=BnaC03g27490D protein {ECO:0000313|EMBL:CDY21448.1};	--	--	Acetyltransferase (GNAT) domain
Cluster-17807.78314	9.8	18.15	20.3	0	0	0	0	0	0	0	0	0	-11.761	down	-11.7234	down	-11.9446	down	K13126 polyadenylate-binding protein | (RefSeq) polyadenylate-binding protein 2-like isoform X1 (A)	PREDICTED: polyadenylate-binding protein 2-like isoform X1 [Brassica oleracea var. oleracea]	RecName: Full=Polyadenylate-binding protein 2; Short=PABP-2; Short=Poly(A)-binding protein 2;	RecName: Full=Polyadenylate-binding protein {ECO:0000256|RuleBase:RU362004}; Short=PABP {ECO:0000256|RuleBase:RU362004};	Polyadenylate-binding protein (RRM superfamily)	GO:0005829,cytosol; GO:0005634,nucleus; GO:0003729,mRNA binding; GO:0003743,translation initiation factor activity; GO:0000184,nuclear-transcribed mRNA catabolic process, nonsense-mediated decay; GO:1900151,regulation of nuclear-transcribed mRNA catabolic process, deadenylation-dependent decay; GO:0060211,regulation of nuclear-transcribed mRNA poly(A) tail shortening; GO:0006446,regulation of tra…	Histone lysine methyltransferase SET associated
Cluster-17807.119088	0.29	0.17	0.29	8.17	4.8	6.71	0.82	3.77	2.895	15.59	11.62	7.65	4.57194	up	3.2372	up	5.12119	up	K01379 cathepsin D [EC:3.4.23.5] | (RefSeq) probable aspartyl protease At4g16563 (A)	BnaCnng47670D [Brassica napus]	RecName: Full=Aspartic proteinase nepenthesin-2; EC=3.4.23.12; AltName: Full=Nepenthesin-II; Flags: Precursor;	SubName: Full=BnaCnng47670D protein {ECO:0000313|EMBL:CDY65556.1};	Aspartyl protease	GO:0005576,extracellular region; GO:0004190,aspartic-type endopeptidase activity	Eukaryotic aspartyl protease
Cluster-17807.101615	0	0	0.16	29.15	19.63	29.63	47.45	45.6	80.855	31.25	52.82	74.39	8.79699	up	9.92988	up	9.51382	up	K00660 chalcone synthase [EC:2.3.1.74] | (RefSeq) chalcone synthase 3 (A)	PREDICTED: chalcone synthase 3 [Raphanus sativus]	RecName: Full=Chalcone synthase 3; EC=2.3.1.74; AltName: Full=Naringenin-chalcone synthase 3;	SubName: Full=Uncharacterized protein {ECO:0000313|EnsemblPlants:Bo9g166290.1};	--	GO:0016210,naringenin-chalcone synthase activity; GO:0009813,flavonoid biosynthetic process	FAE1/Type III polyketide synthase-like protein
Cluster-17807.81854	24.88	9.21	8.74	0	0	0	0.64	0.15	0.32	0	0.02	0.04	-12.3975	down	-5.43496	down	-9.75321	down	K10523 speckle-type POZ protein | (RefSeq) BTB/POZ domain plant protein (A)	BTB/POZ domain-containing protein At2g30600 isoform X1 [Brassica napus]	RecName: Full=BTB/POZ domain-containing protein At2g30600;	SubName: Full=Uncharacterized protein {ECO:0000313|EnsemblPlants:Bo4g173300.1};	Proteins containing BTB/POZ and Kelch domains, involved in regulatory/signal transduction processes	GO:0005737,cytoplasm; GO:0019005,SCF ubiquitin ligase complex; GO:0031625,ubiquitin protein ligase binding; GO:0043161,proteasome-mediated ubiquitin-dependent protein catabolic process; GO:0042787,NA; GO:0030162,regulation of proteolysis	BTB And C-terminal Kelch
Cluster-17807.50049	1.49	1.3	1.45	44.29	26.7	18.4	16.61	4.4	20.09	32.68	18.575	4.47	4.25249	up	3.07192	up	3.30003	up	K13754 solute carrier family 24 (sodium/potassium/calcium exchanger), member 6 | (RefSeq) cation/calcium exchanger 1 (A)	PREDICTED: cation/calcium exchanger 1 [Brassica oleracea var. oleracea]	RecName: Full=Cation/calcium exchanger 1; Short=AtCCX1; AltName: Full=Protein CATION EXCHANGER 7;	SubName: Full=Uncharacterized protein {ECO:0000313|EnsemblPlants:Bo9g159770.1};	K+-dependent Na+:Ca2+ antiporter	GO:0016021,integral component of membrane; GO:0005774,vacuolar membrane; GO:0015297,antiporter activity; GO:0006813,potassium ion transport; GO:0006814,sodium ion transport	Sodium/calcium exchanger protein
Cluster-17807.66437	24.64	40.61	16.56	0	0	0.05	0	0.21	0	0.56	0.28	0	-10.7345	down	-8.53743	down	-7.03308	down	K13415 protein brassinosteroid insensitive 1 [EC:2.7.10.1 2.7.11.1] | (RefSeq) uncharacterized LOC103401427 (A)	PREDICTED: squamosa promoter-binding-like protein 3 [Brassica oleracea var. oleracea]	RecName: Full=Squamosa promoter-binding-like protein 3;	RecName: Full=Squamosa promoter-binding-like protein {ECO:0000256|PIRNR:PIRNR037575};	--	GO:0005737,cytoplasm; GO:0005634,nucleus; GO:0003677,DNA binding; GO:0003700,DNA-binding transcription factor activity; GO:0046872,metal ion binding; GO:0030154,cell differentiation; GO:0009908,flower development; GO:0010229,inflorescence development; GO:0009911,positive regulation of flower development; GO:0010321,regulation of vegetative phase change; GO:0006351,transcription, DNA-templated; GO…	Mini-chromosome maintenance replisome factor
Cluster-17807.18996	7.87	4.96	7.75	0.14	0.39	0.21	0	0.2	0.075	0	0.32	0.64	-4.97656	down	-6.26915	down	-4.87901	down	K00297 methylenetetrahydrofolate reductase (NADPH) [EC:1.5.1.20] | (RefSeq) hypothetical protein (A)	PREDICTED: methylenetetrahydrofolate reductase 2 [Raphanus sativus]	RecName: Full=Methylenetetrahydrofolate reductase 2; Short=AtMTHFR2; EC=1.5.1.20;	RecName: Full=Methylenetetrahydrofolate reductase {ECO:0000256|RuleBase:RU003862}; EC=1.5.1.20 {ECO:0000256|RuleBase:RU003862};	5,10-methylenetetrahydrofolate reductase	GO:0005829,cytosol; GO:0004489,methylenetetrahydrofolate reductase (NAD(P)H) activity; GO:0006555,methionine metabolic process; GO:0006730,one-carbon metabolic process; GO:0035999,tetrahydrofolate interconversion	Methylenetetrahydrofolate reductase
Cluster-17807.83161	2.65	2.74	3.73	22.83	19	19.6	17.12	15.16	24.28	20.2	13.9	7.6	2.59927	up	2.47378	up	1.76163	up	--	BnaC07g14800D [Brassica napus]	--	SubName: Full=BnaC07g14800D protein {ECO:0000313|EMBL:CDY43413.1};	--	--	--
Cluster-17807.24568	0	0	0	16.66	10.31	17.64	7.51	9.98	21.21	27.27	41.2	55.13	11.1863	up	10.9668	up	12.3679	up	K18696 glycerophosphodiester phosphodiesterase [EC:3.1.4.46] | (RefSeq) Glycerophosphodiester phosphodiesterase gde1 (A)	PREDICTED: uncharacterized protein LOC18601142 [Theobroma cacao]	--	SubName: Full=Disease resistance protein {ECO:0000313|EMBL:EOY02966.1};	--	GO:0016021,integral component of membrane	Protein of unknown function (DUF3754)
Cluster-17807.123849	16.43	15.43	31.44	0.47	0.38	0.67	1.95	4.52	1.31	0	0.465	0.93	-5.56175	down	-3.10576	down	-6.00169	down	K04733 interleukin-1 receptor-associated kinase 4 [EC:2.7.11.1] | (RefSeq) probable LRR receptor-like serine/threonine-protein kinase At1g29720 (A)	PREDICTED: probable LRR receptor-like serine/threonine-protein kinase At1g29720 isoform X3 [Brassica oleracea var. oleracea]	RecName: Full=Probable LRR receptor-like serine/threonine-protein kinase At1g29720; EC=2.7.11.1; Flags: Precursor;	SubName: Full=BnaCnng55900D protein {ECO:0000313|EMBL:CDY67674.1};	Serine/threonine protein kinase	GO:0016021,integral component of membrane; GO:0005886,plasma membrane; GO:0005524,ATP binding; GO:0004674,protein serine/threonine kinase activity	Malectin domain
Cluster-17807.82278	1391.82	1613.47	1666.55	425.97	337.67	330.27	306.24	605.84	371.645	323.49	537.285	751.08	-2.23656	down	-1.97505	down	-2.01821	down	K00128 aldehyde dehydrogenase (NAD+) [EC:1.2.1.3] | (RefSeq) aldehyde dehydrogenase 5, mitochondrial-like (A)	PREDICTED: translationally-controlled tumor protein homolog [Brassica oleracea var. oleracea]	RecName: Full=Translationally-controlled tumor protein homolog; Short=TCTP;	SubName: Full=Uncharacterized protein {ECO:0000313|EnsemblPlants:Bo1g123360.1};	Microtubule-binding protein (translationally controlled tumor protein)	GO:0005737,cytoplasm	Translationally controlled tumour protein
Cluster-17807.125361	0.14	0.12	0.13	10.35	4.74	4.1	4.14	1.9	5.11	13.21	8.605	4	5.47951	up	4.66158	up	5.64064	up	K19613 leucine-rich repeat protein SHOC2 | (RefSeq) disease resistance protein TAO1-like (A)	BnaC01g39050D [Brassica napus]	RecName: Full=Disease resistance protein RPS6 {ECO:0000303|PubMed:19525323}; AltName: Full=Resistance to Pseudomonas syringae 6 {ECO:0000303|PubMed:19525323};	SubName: Full=BnaC01g39050D protein {ECO:0000313|EMBL:CDY22196.1};	--	GO:0043531,ADP binding; GO:0006952,defense response; GO:0007165,signal transduction	ATPase family associated with various cellular activities (AAA)
Cluster-17807.24762	0.27	0.29	0.61	7.18	9.7	12.7	9.96	0.94	9.88	21.26	20.12	18.98	4.48816	up	3.93299	up	5.25398	up	K10352 myosin heavy chain | (RefSeq) filament-like plant protein 4 (A)	PREDICTED: filament-like plant protein 5 [Brassica oleracea var. oleracea]	RecName: Full=Filament-like plant protein 5; Short=AtFPP5;	SubName: Full=Uncharacterized protein {ECO:0000313|EnsemblPlants:Bo1g005920.1};	--	--	Filament-like plant protein, long coiled-coil
Cluster-17807.95134	28.74	39.43	36.34	6.28	6.27	7.99	8.69	3.42	6.795	2.03	2.03	2.03	-2.50521	down	-2.64023	down	-4.55574	down	--	BnaCnng37870D [Brassica napus]	--	SubName: Full=BnaCnng37870D protein {ECO:0000313|EMBL:CDY61484.1};	--	GO:0016021,integral component of membrane	--
Cluster-17807.146908	0	0	0	12.18	16.59	12.38	12.7	0	12.575	25.75	12.875	0	10.8891	up	10.1058	up	10.5371	up	K20855 beta-1,3-galactosyltransferase 1/2/3/4/5/7/8 [EC:2.4.1.-] | (RefSeq) probable beta-1,3-galactosyltransferase 2 isoform X1 (A)	probable beta-1,3-galactosyltransferase 2 isoform X1 [Brassica napus]	RecName: Full=Probable beta-1,3-galactosyltransferase 2; EC=2.4.1.-;	RecName: Full=Hexosyltransferase {ECO:0000256|RuleBase:RU363063}; EC=2.4.1.- {ECO:0000256|RuleBase:RU363063};	Galactosyltransferases	GO:0005794,Golgi apparatus; GO:0000139,Golgi membrane; GO:0016021,integral component of membrane; GO:0008378,galactosyltransferase activity; GO:0006486,protein glycosylation	Fringe-like
Cluster-17807.126637	108.32	81.54	83.16	6.39	6.49	12.89	12.75	8.45	8.91	9.22	10.355	11.49	-3.54532	down	-3.35769	down	-3.65997	down	K19939 Rab effector Noc2 | (RefSeq) POPTRDRAFT_568988; hypothetical protein (A)	PREDICTED: zinc finger protein CONSTANS-LIKE 4-like [Raphanus sativus]	RecName: Full=B-box domain protein 31 {ECO:0000303|PubMed:19920209}; Short=AtBBX31 {ECO:0000303|PubMed:19920209}; AltName: Full=Microprotein 1B {ECO:0000303|PubMed:27015278};	SubName: Full=B-box zinc finger protein 32 {ECO:0000313|EMBL:JAU53780.1}; Flags: Fragment;	--	GO:0005634,nucleus; GO:0003700,DNA-binding transcription factor activity; GO:0030674,protein binding, bridging; GO:0008270,zinc ion binding; GO:0007623,circadian rhythm; GO:0009909,regulation of flower development; GO:0006355,regulation of transcription, DNA-templated; GO:0010224,response to UV-B	B-box zinc finger
Cluster-17807.41822	1.38	0.57	1.09	17.68	21.89	35.86	40.87	33.55	31.835	3.95	34.31	64.67	4.47533	up	4.9956	up	4.62894	up	K19791 iron transport multicopper oxidase | (RefSeq) L-ascorbate oxidase homolog (A)	PREDICTED: L-ascorbate oxidase homolog [Brassica oleracea var. oleracea]	RecName: Full=L-ascorbate oxidase homolog; EC=1.10.3.-; Flags: Precursor;	SubName: Full=Uncharacterized protein {ECO:0000313|EnsemblPlants:Bo6g120180.1};	Multicopper oxidases	GO:0005576,extracellular region; GO:0005507,copper ion binding; GO:0016491,oxidoreductase activity	Multicopper oxidase
Cluster-17807.88651	33.73	33.34	15.36	0.18	0.21	0	0.34	1.03	0.17	0	0	0	-7.83852	down	-5.82089	down	-11.7224	down	K07199 5'-AMP-activated protein kinase, regulatory beta subunit | (RefSeq) SNF1-related protein kinase regulatory subunit beta-1-like (A)	PREDICTED: SNF1-related protein kinase regulatory subunit beta-1-like isoform X3 [Brassica oleracea var. oleracea]	RecName: Full=SNF1-related protein kinase regulatory subunit beta-1; Short=AKIN subunit beta-1; Short=AKINB1; Short=AKINbeta1;	SubName: Full=Uncharacterized protein {ECO:0000313|EnsemblPlants:Bo2g023500.1};	Protein involved in Snf1 protein kinase complex assembly	GO:0005524,ATP binding; GO:0005975,carbohydrate metabolic process; GO:0006633,fatty acid biosynthetic process; GO:0042128,nitrate assimilation	5'-AMP-activated protein kinase beta subunit, interaction domain
Cluster-17807.98813	1.72	1.26	0.74	16.18	14.72	15.9	16.34	12.62	31.205	83.93	89.325	94.72	3.50986	up	3.84457	up	5.74113	up	K02987 small subunit ribosomal protein S4e | (RefSeq) BTB/POZ and TAZ domain-containing protein 3-like (A)	BTB/POZ and TAZ domain-containing protein 4 [Brassica napus]	RecName: Full=BTB/POZ and TAZ domain-containing protein 4; AltName: Full=BTB and TAZ domain protein 4;	SubName: Full=BnaC03g48540D protein {ECO:0000313|EMBL:CDY36495.1};	CREB binding protein/P300 and related TAZ Zn-finger proteins	GO:0005737,cytoplasm; GO:0005634,nucleus; GO:0019005,SCF ubiquitin ligase complex; GO:0005774,vacuolar membrane; GO:0005516,calmodulin binding; GO:0004402,histone acetyltransferase activity; GO:0003712,transcription coregulator activity; GO:0031625,ubiquitin protein ligase binding; GO:0008270,zinc ion binding; GO:0043161,proteasome-mediated ubiquitin-dependent protein catabolic process; GO:004278…	HSR domain
Cluster-17807.66366	3.32	3.95	6.09	0.28	0.42	0.38	0.08	0.29	0.155	0.33	0.415	0.5	-3.78174	down	-4.77736	down	-3.85708	down	K03006 DNA-directed RNA polymerase II subunit RPB1 [EC:2.7.7.6] | (RefSeq) LOW QUALITY PROTEIN: DNA-directed RNA polymerase II subunit 1-like (A)	retrotransposon-related protein [Trifolium pratense]	RecName: Full=Retrovirus-related Pol polyprotein from transposon TNT 1-94; Includes: RecName: Full=Protease; EC=3.4.23.-; Includes: RecName: Full=Reverse transcriptase; EC=2.7.7.49; Includes: RecName: Full=Endonuclease;	SubName: Full=Retrovirus-related Pol polyprotein from transposon TNT 1-94 {ECO:0000313|EMBL:KYP44457.1};	FOG: Transposon-encoded proteins with TYA, reverse transcriptase, integrase domains in various combinations	GO:0004190,aspartic-type endopeptidase activity; GO:0004519,endonuclease activity; GO:0003676,nucleic acid binding; GO:0003964,RNA-directed DNA polymerase activity; GO:0008270,zinc ion binding; GO:0015074,DNA integration	Integrase core domain
Cluster-17807.84044	21.81	21.81	23.54	8.55	8.31	8.63	12.59	3.47	7.3	3.26	4.025	4.79	-1.54565	down	-1.69573	down	-2.91926	down	K14638 solute carrier family 15 (peptide/histidine transporter), member 3/4 | (RefSeq) uncharacterized protein LOC110819790 (A)	PREDICTED: RNA polymerase II degradation factor 1-like [Brassica oleracea var. oleracea]	--	SubName: Full=Uncharacterized protein {ECO:0000313|EnsemblPlants:Bo4g182460.1}; Flags: Fragment;	--	--	--
Cluster-17807.105487	2.95	2.26	1.14	40.12	30.96	43.16	24.49	37.86	31.625	31.56	47.61	63.66	4.01011	up	3.73498	up	3.98681	up	K13800 UMP-CMP kinase [EC:2.7.4.14] | (RefSeq) UMP-CMP kinase 3-like isoform X1 (A)	UMP-CMP kinase 3-like isoform X1 [Brassica napus]	RecName: Full=UMP-CMP kinase 3 {ECO:0000255|HAMAP-Rule:MF_03172}; EC=2.7.4.14 {ECO:0000255|HAMAP-Rule:MF_03172}; AltName: Full=Deoxycytidylate kinase {ECO:0000255|HAMAP-Rule:MF_03172}; Short=CK {ECO:0000255|HAMAP-Rule:MF_03172}; Short=dCMP kinase {ECO:0000255|HAMAP-Rule:MF_03172}; AltName: Full=Uridine monophosphate/cytidine monophosphate kinase {ECO:0000255|HAMAP-Rule:MF_03172}; Short=UMP/CMP ki…	RecName: Full=UMP-CMP kinase {ECO:0000256|HAMAP-Rule:MF_03172}; EC=2.7.4.14 {ECO:0000256|HAMAP-Rule:MF_03172}; AltName: Full=Deoxycytidylate kinase {ECO:0000256|HAMAP-Rule:MF_03172}; Short=CK {ECO:0000256|HAMAP-Rule:MF_03172}; Short=dCMP kinase {ECO:0000256|HAMAP-Rule:MF_03172}; AltName: Full=Uridine monophosphate/cytidine monophosphate kinase {ECO:0000256|HAMAP-Rule:MF_03172}; Short=UMP/CMP kina…	Uridylate kinase/adenylate kinase	GO:0048046,apoplast; GO:0005829,cytosol; GO:0005634,nucleus; GO:0005524,ATP binding; GO:0004127,cytidylate kinase activity; GO:0009041,uridylate kinase activity; GO:0006207,'de novo' pyrimidine nucleobase biosynthetic process; GO:0006221,pyrimidine nucleotide biosynthetic process; GO:0009173,pyrimidine ribonucleoside monophosphate metabolic process	Thymidylate kinase
Cluster-17807.70464	21.08	19.71	20.08	9.34	10.17	10.55	9.27	9.77	9.025	7.34	8.475	9.61	-1.16973	down	-1.23466	down	-1.68909	down	--	CWF19-like protein 2 isoform X1 [Brassica napus]	RecName: Full=Zinc finger CCCH domain-containing protein 59; Short=OsC3H59;	SubName: Full=Uncharacterized protein {ECO:0000313|EnsemblPlants:Bo9g055760.1};	Uncharacterized conserved protein	GO:0005829,cytosol; GO:0003677,DNA binding; GO:0046872,metal ion binding	Protein similar to CwfJ C-terminus 2
Cluster-17807.84668	0	0	0	9.51	10.23	14.79	10.86	6.84	10.37	17.61	15.79	13.97	10.894	up	10.6036	up	11.0795	up	K20363 protein transport protein YIP1 | (RefSeq) uncharacterized protein LOC111296848 isoform X1 (A)	PREDICTED: uncharacterized protein LOC103848020 [Brassica rapa]	--	SubName: Full=Uncharacterized protein {ECO:0000313|EnsemblPlants:Bra034078.1-P};	--	--	Serine aminopeptidase, S33
Cluster-17807.47010	40.69	27.9	31.58	123.33	125.36	133.14	129.22	105.08	109.135	137.68	130.29	122.9	1.78996	up	1.64202	up	1.51745	up	K03941 NADH dehydrogenase (ubiquinone) Fe-S protein 8 [EC:1.6.5.3 1.6.99.3] | (RefSeq) NADH dehydrogenase [ubiquinone] iron-sulfur protein 8-A, mitochondrial-like (A)	PREDICTED: NADH dehydrogenase [ubiquinone]	RecName: Full=NADH dehydrogenase [ubiquinone] iron-sulfur protein 8-A, mitochondrial; EC=1.6.5.3; EC=1.6.99.3; Flags: Precursor;	SubName: Full=Uncharacterized protein {ECO:0000313|EnsemblPlants:Bo6g081350.1};	NADH:ubiquinone oxidoreductase, NDUFS8/23 kDa subunit	GO:0005747,mitochondrial respiratory chain complex I; GO:0005739,mitochondrion; GO:0051539,4 iron, 4 sulfur cluster binding; GO:0046872,metal ion binding; GO:0008137,NADH dehydrogenase (ubiquinone) activity	4Fe-4S dicluster domain
Cluster-17807.109202	1.05	1.27	1.27	26.77	129.33	159.14	186.23	35.17	122.315	29.64	57.91	86.18	6.27932	up	6.39723	up	5.15209	up	K01177 beta-amylase [EC:3.2.1.2] | (RefSeq) beta-amylase 2, chloroplastic (A)	PREDICTED: beta-amylase 2, chloroplastic [Brassica oleracea var. oleracea]	RecName: Full=Beta-amylase 2, chloroplastic; EC=3.2.1.2; AltName: Full=1,4-alpha-D-glucan maltohydrolase; AltName: Full=Beta-amylase 9; Flags: Precursor;	RecName: Full=Beta-amylase {ECO:0000256|RuleBase:RU000509}; EC=3.2.1.2 {ECO:0000256|RuleBase:RU000509};	--	GO:0009507,chloroplast; GO:0009570,chloroplast stroma; GO:0102229,amylopectin maltohydrolase activity; GO:0016161,beta-amylase activity; GO:0000272,polysaccharide catabolic process	Glycosyl hydrolase family 14
Cluster-17807.92467	19.3	11.67	7.83	0	0	0.05	0.53	0	0.265	0	0	0	-9.5373	down	-5.78662	down	-12.1097	down	K13947 auxin efflux carrier family | (RefSeq) auxin efflux carrier component 3 (A)	PREDICTED: auxin efflux carrier component 3 [Brassica oleracea var. oleracea]	RecName: Full=Auxin efflux carrier component 3 {ECO:0000303|PubMed:11845211}; Short=AtPIN3 {ECO:0000303|PubMed:11845211};	RecName: Full=Auxin efflux carrier component {ECO:0000256|RuleBase:RU362108};	--	GO:0009986,cell surface; GO:0005783,endoplasmic reticulum; GO:0016021,integral component of membrane; GO:0016328,lateral plasma membrane; GO:0005886,plasma membrane; GO:0012506,vesicle membrane; GO:0010329,auxin efflux transmembrane transporter activity; GO:0010315,auxin efflux; GO:0010252,auxin homeostasis; GO:0009926,auxin polar transport; GO:0009734,auxin-activated signaling pathway; GO:000963…	Membrane transport protein
Cluster-17807.77430	37.02	26.33	27.28	5.54	3.94	3.64	8.35	2.01	6.12	5.54	3.64	1.74	-2.92394	down	-2.64008	down	-3.47983	down	K16222 Dof zinc finger protein DOF5.5 | (RefSeq) cyclic dof factor 1 (A)	PREDICTED: cyclic dof factor 1 [Brassica oleracea var. oleracea]	RecName: Full=Cyclic dof factor 1; AltName: Full=Dof zinc finger protein DOF5.5; Short=AtDOF5.5;	SubName: Full=Uncharacterized protein {ECO:0000313|EnsemblPlants:Bo3g107650.1};	--	GO:0005634,nucleus; GO:0003677,DNA binding; GO:0003700,DNA-binding transcription factor activity; GO:0046872,metal ion binding; GO:0000978,RNA polymerase II proximal promoter sequence-specific DNA binding; GO:0001210,transcriptional repressor activity, metal ion regulated sequence-specific DNA binding; GO:0009658,chloroplast organization; GO:0009908,flower development; GO:0045892,negative regulat…	Dof domain, zinc finger
Cluster-17807.106810	10.23	9.49	9.11	1.95	2.31	1.61	1.94	2.87	1.705	0.86	1.29	1.72	-2.44776	down	-2.24355	down	-3.32508	down	K23222 nuclease HARBI1 [EC:3.1.-.-] | (RefSeq) protein ANTAGONIST OF LIKE HETEROCHROMATIN PROTEIN 1-like isoform X1 (A)	protein ANTAGONIST OF LIKE HETEROCHROMATIN PROTEIN 1-like isoform X1 [Brassica napus]	RecName: Full=Eukaryotic translation initiation factor 2 subunit alpha homolog {ECO:0000305};	SubName: Full=T25B24.14 protein {ECO:0000313|EMBL:AAD25557.1};	Predicted transposase	GO:0005829,cytosol; GO:0033290,eukaryotic 48S preinitiation complex; GO:0005850,eukaryotic translation initiation factor 2 complex; GO:0005851,eukaryotic translation initiation factor 2B complex; GO:0043614,multi-eIF complex; GO:0005634,nucleus; GO:0005840,ribosome; GO:0003729,mRNA binding; GO:0043022,ribosome binding; GO:0003743,translation initiation factor activity; GO:0006413,translational in…	Plant transposon protein
Cluster-17807.22817	6.43	10.5	10.9	379.13	173.76	247.6	58.86	42.22	178.295	407.68	222.005	36.33	4.77271	up	2.92116	up	3.53198	up	K00600 glycine hydroxymethyltransferase [EC:2.1.2.1] | (RefSeq) serine hydroxymethyltransferase 7 (A)	PREDICTED: serine hydroxymethyltransferase 7 [Brassica oleracea var. oleracea]	RecName: Full=Serine hydroxymethyltransferase 7; Short=AtSHMT7; EC=2.1.2.1; AltName: Full=Glycine hydroxymethyltransferase 7; AltName: Full=Serine methylase 7;	RecName: Full=Serine hydroxymethyltransferase {ECO:0000256|RuleBase:RU000585}; EC=2.1.2.1 {ECO:0000256|RuleBase:RU000585};	Glycine/serine hydroxymethyltransferase	GO:0005737,cytoplasm; GO:0005634,nucleus; GO:0004372,glycine hydroxymethyltransferase activity; GO:0030170,pyridoxal phosphate binding; GO:0019264,glycine biosynthetic process from serine; GO:0044030,regulation of DNA methylation; GO:0046686,response to cadmium ion; GO:0046500,S-adenosylmethionine metabolic process; GO:0055063,sulfate ion homeostasis; GO:0035999,tetrahydrofolate interconversion	--
Cluster-17807.150804	0	0	0	89.14	33.48	36.14	0.73	1.11	4.695	2.2	1.895	1.59	12.2673	up	7.58309	up	7.16024	up	K07304 peptide-methionine (S)-S-oxide reductase [EC:1.8.4.11] | (RefSeq) peptide methionine sulfoxide reductase A2 (A)	PREDICTED: peptide methionine sulfoxide reductase A2 [Brassica oleracea var. oleracea]	RecName: Full=Peptide methionine sulfoxide reductase A2; Short=AtMSRA2; EC=1.8.4.11; AltName: Full=Peptide-methionine (S)-S-oxide reductase; Short=Peptide Met(O) reductase; AltName: Full=Protein-methionine-S-oxide reductase;	SubName: Full=Uncharacterized protein {ECO:0000313|EnsemblPlants:Bo9g175500.1};	Peptide methionine sulfoxide reductase	GO:0005829,cytosol; GO:0033744,L-methionine:thioredoxin-disulfide S-oxidoreductase activity; GO:0008113,peptide-methionine (S)-S-oxide reductase activity; GO:0006464,cellular protein modification process; GO:0034599,cellular response to oxidative stress; GO:0080167,response to karrikin; GO:0006979,response to oxidative stress	Peptide methionine sulfoxide reductase
Cluster-17807.78649	51.06	35.96	53.35	356.4	753.98	632.71	426.77	160.36	379.915	212.53	188.015	163.5	3.48343	up	2.6163	up	1.58245	up	K13811 3'-phosphoadenosine 5'-phosphosulfate synthase [EC:2.7.7.4 2.7.1.25] | (RefSeq) ATP sulfurylase 1, chloroplastic (A)	BnaCnng62800D [Brassica napus]	RecName: Full=ATP sulfurylase 1, chloroplastic; Short=AtPS1; EC=2.7.7.4; Flags: Precursor;	SubName: Full=BnaCnng62800D protein {ECO:0000313|EMBL:CDY69279.1};	ATP sulfurylase (sulfate adenylyltransferase)	GO:0009507,chloroplast; GO:0009570,chloroplast stroma; GO:0005886,plasma membrane; GO:0004020,adenylylsulfate kinase activity; GO:0005524,ATP binding; GO:0004781,sulfate adenylyltransferase (ATP) activity; GO:0070814,hydrogen sulfide biosynthetic process; GO:0046686,response to cadmium ion; GO:0009735,response to cytokinin; GO:0001887,selenium compound metabolic process; GO:0000103,sulfate assimi…	PUA-like domain
Cluster-17807.118412	75.18	66.4	67.03	26.24	20.9	24.54	25.17	31.05	25.3	10.98	18.365	25.75	-1.68456	down	-1.48528	down	-2.39188	down	K16280 E3 ubiquitin-protein ligase RGLG [EC:2.3.2.27] | (RefSeq) E3 ubiquitin-protein ligase RGLG4 (A)	E3 ubiquitin-protein ligase RGLG4 [Brassica napus]	RecName: Full=E3 ubiquitin-protein ligase RGLG4 {ECO:0000305}; EC=2.3.2.27 {ECO:0000305}; AltName: Full=RING domain ligase 4 {ECO:0000303|PubMed:22898498};	SubName: Full=Uncharacterized protein {ECO:0000313|EnsemblPlants:Bo6g081050.1};	Copine	GO:0005737,cytoplasm; GO:0005634,nucleus; GO:0046872,metal ion binding; GO:0004842,ubiquitin-protein transferase activity; GO:0042742,defense response to bacterium; GO:0009867,jasmonic acid mediated signaling pathway; GO:0009611,response to wounding	Prokaryotic RING finger family 4
Cluster-17807.111097	35.96	32.76	49.83	4.82	7.13	6.61	4.12	1.7	3.875	6.05	4.505	2.96	-2.82649	down	-3.78251	down	-3.56675	down	--	PREDICTED: uncharacterized protein LOC106308089 [Brassica oleracea var. oleracea]	--	SubName: Full=Uncharacterized protein {ECO:0000313|EnsemblPlants:Bo8g101640.1};	--	GO:0016021,integral component of membrane	--
Cluster-17807.92726	15.05	14.71	22.74	0.09	0.58	0.41	0.4	1.44	0.665	0	0.04	0.08	-5.74385	down	-4.4658	down	-8.981	down	K00679 phospholipid:diacylglycerol acyltransferase [EC:2.3.1.158] | (RefSeq) hypothetical protein (A)	GDSL esterase/lipase At1g33811 [Brassica napus]	RecName: Full=GDSL esterase/lipase At1g33811; EC=3.1.1.-; AltName: Full=Extracellular lipase At1g33811; Flags: Precursor;	SubName: Full=Uncharacterized protein {ECO:0000313|EnsemblPlants:Bo5g086620.1};	--	GO:0005576,extracellular region; GO:0016788,hydrolase activity, acting on ester bonds; GO:0016042,lipid catabolic process	GDSL-like Lipase/Acylhydrolase family
Cluster-17807.59237	0	0	0	13.13	20.79	12.53	17.05	16.76	50.44	23.13	23.045	22.96	11.0978	up	11.9142	up	11.383	up	K15283 solute carrier family 35, member E1 | (RefSeq) glucose-6-phosphate/phosphate translocator 2, chloroplastic (A)	BnaC01g29930D [Brassica napus]	RecName: Full=Glucose-6-phosphate/phosphate translocator 2, chloroplastic; Flags: Precursor;	SubName: Full=BnaC01g29930D protein {ECO:0000313|EMBL:CDY25324.1};	Glucose-6-phosphate/phosphate and phosphoenolpyruvate/phosphate antiporter	GO:0031969,chloroplast membrane; GO:0016021,integral component of membrane; GO:0005774,vacuolar membrane; GO:0015152,glucose-6-phosphate transmembrane transporter activity; GO:0005315,inorganic phosphate transmembrane transporter activity; GO:0015120,phosphoglycerate transmembrane transporter activity; GO:0071917,triose-phosphate transmembrane transporter activity; GO:0015760,glucose-6-phosphate …	EamA-like transporter family
Cluster-17807.62652	33.64	32.86	37.07	2.58	1.78	4.48	8.57	2.85	8.87	0.33	1.41	2.49	-3.71623	down	-2.53102	down	-5.05316	down	K01733 threonine synthase [EC:4.2.3.1] | (RefSeq) threonine synthase 1, chloroplastic-like (A)	PREDICTED: threonine synthase 1, chloroplastic-like [Brassica oleracea var. oleracea]	RecName: Full=Threonine synthase 1, chloroplastic; EC=4.2.3.1; AltName: Full=Protein METHIONINE OVER-ACCUMULATOR 2; Flags: Precursor;	SubName: Full=Uncharacterized protein {ECO:0000313|EnsemblPlants:Bo9g027620.1};	--	GO:0009507,chloroplast; GO:0009570,chloroplast stroma; GO:0005829,cytosol; GO:0030170,pyridoxal phosphate binding; GO:0004795,threonine synthase activity; GO:0009088,threonine biosynthetic process	Pyridoxal-phosphate dependent enzyme
Cluster-17807.103094	9.04	10.12	17.58	0.14	0.1	0	0.45	1.25	0.355	0.21	0.625	1.04	-7.53489	down	-4.21292	down	-4.73928	down	K00383 glutathione reductase (NADPH) [EC:1.8.1.7] | (RefSeq) glutathione reductase, chloroplastic (A)	PREDICTED: glutathione reductase, chloroplastic [Brassica oleracea var. oleracea]	RecName: Full=Glutathione reductase, chloroplastic; Short=GR; Short=GRase; EC=1.8.1.7; AltName: Full=Protein EMBRYO DEFECTIVE 2360; Flags: Precursor;	SubName: Full=Uncharacterized protein {ECO:0000313|EnsemblPlants:Bo8g084820.1};	Pyridine nucleotide-disulphide oxidoreductase	GO:0009507,chloroplast; GO:0009570,chloroplast stroma; GO:0005739,mitochondrion; GO:0005524,ATP binding; GO:0005507,copper ion binding; GO:0009055,electron transfer activity; GO:0050660,flavin adenine dinucleotide binding; GO:0004362,glutathione-disulfide reductase activity; GO:0050661,NADP binding; GO:0045454,cell redox homeostasis; GO:0006749,glutathione metabolic process; GO:0000305,response t…	L-lysine 6-monooxygenase (NADPH-requiring)
Cluster-17807.81884	327.95	431.31	122.67	10.02	10.88	8.68	22.84	2.88	13.91	55.15	31.645	8.14	-5.04662	down	-4.69582	down	-3.68902	down	--	--	--	--	--	--	--
Cluster-17807.68747	46.03	51.46	72.32	6.1	4	5.1	5.18	5.65	4.77	4.55	5.06	5.57	-3.60759	down	-3.66693	down	-4.07296	down	K12133 MYB-related transcription factor LHY | (RefSeq) LHY protein (A)	PREDICTED: protein REVEILLE 8-like isoform X4 [Brassica oleracea var. oleracea]	RecName: Full=Protein REVEILLE 8; AltName: Full=MYB-like transcription factor; AltName: Full=Protein LHY-CCA1-like 5;	SubName: Full=Uncharacterized protein {ECO:0000313|EnsemblPlants:Bo1g144410.1};	Zuotin and related molecular chaperones (DnaJ superfamily), contains DNA-binding domains	GO:0005634,nucleus; GO:0003700,DNA-binding transcription factor activity; GO:0043565,sequence-specific DNA binding; GO:0001190,NA; GO:0032922,circadian regulation of gene expression; GO:0043966,histone H3 acetylation; GO:0048573,photoperiodism, flowering; GO:0042753,positive regulation of circadian rhythm; GO:0010628,positive regulation of gene expression; GO:0042752,regulation of circadian rhyth…	Myb-like DNA-binding domain
Cluster-17807.39665	2.52	1.71	2.6	70.37	31.79	38.15	32.15	10.85	29.83	89.64	58.895	28.15	4.21974	up	3.2288	up	4.2643	up	K15422 3'(2'), 5'-bisphosphate nucleotidase / inositol polyphosphate 1-phosphatase [EC:3.1.3.7 3.1.3.57] | (RefSeq) probable SAL3 phosphatase (A)	PREDICTED: probable SAL3 phosphatase [Brassica oleracea var. oleracea]	RecName: Full=Probable SAL3 phosphatase; AltName: Full=3'(2'),5'-bisphosphate nucleotidase 3; EC=3.1.3.7; AltName: Full=3'(2'),5'-bisphosphonucleoside 3'(2')-phosphohydrolase 3; AltName: Full=DPNPase 3; AltName: Full=Inositol polyphosphate 1-phosphatase 3; Short=IPPase 3; AltName: Full=Inositol-1,4-bisphosphate 1-phosphatase 3; EC=3.1.3.57;	SubName: Full=Uncharacterized protein {ECO:0000313|EnsemblPlants:Bo3g102810.1};	Salt-sensitive 3'-phosphoadenosine-5'-phosphatase HAL2/SAL1	GO:0008441,3'(2'),5'-bisphosphate nucleotidase activity; GO:0004441,inositol-1,4-bisphosphate 1-phosphatase activity; GO:0046872,metal ion binding; GO:0046854,phosphatidylinositol phosphorylation; GO:0006790,sulfur compound metabolic process	Inositol monophosphatase family
Cluster-17807.104006	1.92	1.01	2.88	35.71	64.43	46.76	57.87	40.88	70.35	107.69	98.105	88.52	4.51414	up	4.71485	up	5.24618	up	K15333 tRNA guanosine-2'-O-methyltransferase [EC:2.1.1.34] | (RefSeq) uncharacterized protein LOC104224633 (A)	PREDICTED: subtilisin-like protease SBT1.7 [Brassica oleracea var. oleracea]	RecName: Full=Subtilisin-like protease SBT1.8 {ECO:0000303|PubMed:16193095}; EC=3.4.21.- {ECO:0000255|PROSITE-ProRule:PRU10082}; AltName: Full=Subtilase subfamily 1 member 8 {ECO:0000303|PubMed:16193095}; Short=AtSBT1.8 {ECO:0000303|PubMed:16193095}; Flags: Precursor;	SubName: Full=Uncharacterized protein {ECO:0000313|EnsemblPlants:Bo7g026730.1};	--	GO:0005618,cell wall; GO:0005576,extracellular region; GO:0005794,Golgi apparatus; GO:0009505,plant-type cell wall; GO:0009506,plasmodesma; GO:0004252,serine-type endopeptidase activity	PA domain
Cluster-17807.84015	10.15	12.29	11.77	0.06	0	0	0	0.03	0	0.37	0.185	0	-9.31976	down	-10.183	down	-6.34364	down	K05282 gibberellin 20-oxidase [EC:1.14.11.12] | (RefSeq) gibberellin 20 oxidase 3 isoform X1 (A)	gibberellin 20 oxidase 3 isoform X1 [Brassica napus]	RecName: Full=Gibberellin 20 oxidase 3; EC=1.14.11.-; AltName: Full=GA 20-oxidase 3; AltName: Full=Gibberellin C-20 oxidase 3;	SubName: Full=Uncharacterized protein {ECO:0000313|EnsemblPlants:Bo9g175240.1};	Iron/ascorbate family oxidoreductases	GO:0045544,gibberellin 20-oxidase activity; GO:0046872,metal ion binding; GO:0009908,flower development; GO:0009740,gibberellic acid mediated signaling pathway; GO:0009686,gibberellin biosynthetic process; GO:0009416,response to light stimulus; GO:0009826,unidimensional cell growth	non-haem dioxygenase in morphine synthesis N-terminal
Cluster-17807.55976	12.6	11.59	17.22	343.04	141.79	304.66	58.43	118.68	95.285	65.05	75.445	85.84	4.10549	up	2.60815	up	2.00076	up	K00434 L-ascorbate peroxidase [EC:1.11.1.11] | (RefSeq) L-ascorbate peroxidase 1, cytosolic-like (A)	L-ascorbate peroxidase 1, cytosolic-like [Brassica napus]	RecName: Full=L-ascorbate peroxidase 1, cytosolic; Short=AP; Short=AtAPx01; EC=1.11.1.11;	SubName: Full=Uncharacterized protein {ECO:0000313|EnsemblPlants:Bo8g112810.1};	--	GO:0005618,cell wall; GO:0009507,chloroplast; GO:0009570,chloroplast stroma; GO:0005829,cytosol; GO:0005794,Golgi apparatus; GO:0005886,plasma membrane; GO:0009506,plasmodesma; GO:0004130,cytochrome-c peroxidase activity; GO:0020037,heme binding; GO:0016688,L-ascorbate peroxidase activity; GO:0046872,metal ion binding; GO:0034599,cellular response to oxidative stress; GO:0009793,embryo developmen…	Peroxidase
Cluster-17807.78978	102.87	71.58	112.62	905.08	594.76	723.74	386.11	184.51	435.01	481.18	422.615	364.05	2.822	up	1.60957	up	1.65679	up	K03676 glutaredoxin 3 | (RefSeq) glutaredoxin-C2 (A)	PREDICTED: glutaredoxin-C2 [Brassica oleracea var. oleracea]	RecName: Full=Glutaredoxin-C2; Short=AtGrxC2;	SubName: Full=Uncharacterized protein {ECO:0000313|EnsemblPlants:Bo4g140060.1};	Glutaredoxin and related proteins	GO:0005737,cytoplasm; GO:0009055,electron transfer activity; GO:0015035,protein disulfide oxidoreductase activity; GO:0045454,cell redox homeostasis	DSBA-like thioredoxin domain
Cluster-17807.94274	60.17	90.8	62.72	11.43	11.88	9.55	17.12	9.81	10.105	6.79	4.56	2.33	-2.8572	down	-2.66974	down	-4.39178	down	K01177 beta-amylase [EC:3.2.1.2] | (RefSeq) inactive beta-amylase 9 isoform X1 (A)	PREDICTED: inactive beta-amylase 9 [Brassica oleracea var. oleracea]	RecName: Full=Inactive beta-amylase 9; AltName: Full=1,4-alpha-D-glucan maltohydrolase; AltName: Full=Inactive beta-amylase 3;	RecName: Full=Beta-amylase {ECO:0000256|RuleBase:RU000509}; EC=3.2.1.2 {ECO:0000256|RuleBase:RU000509};	--	GO:0005737,cytoplasm; GO:0016161,beta-amylase activity; GO:0000272,polysaccharide catabolic process	Glycosyl hydrolase family 14
Cluster-17807.60555	33.23	28.92	28.41	6.43	5.98	4.16	6.48	5.25	8.685	11.6	12.545	13.49	-2.59272	down	-2.30111	down	-1.70579	down	--	PREDICTED: uncharacterized protein LOC106292681 isoform X1 [Brassica oleracea var. oleracea]	RecName: Full=Protein LNK3 {ECO:0000303|PubMed:23818596}; AltName: Full=Night light-inducible and clock-regulated 3 {ECO:0000303|PubMed:23818596};	SubName: Full=Uncharacterized protein {ECO:0000313|EnsemblPlants:Bo5g133500.1};	--	GO:0007623,circadian rhythm; GO:0006355,regulation of transcription, DNA-templated; GO:0006351,transcription, DNA-templated	--
Cluster-17807.50538	5.78	11.46	11.83	200.11	155.42	133.59	431.38	131.84	353.95	209.05	218.24	227.43	3.91965	up	4.78815	up	4.04037	up	K00475 naringenin 3-dioxygenase [EC:1.14.11.9] | (RefSeq) naringenin,2-oxoglutarate 3-dioxygenase (A)	PREDICTED: naringenin,2-oxoglutarate 3-dioxygenase [Brassica oleracea var. oleracea]	RecName: Full=Naringenin,2-oxoglutarate 3-dioxygenase; EC=1.14.11.9 {ECO:0000250|UniProtKB:Q7XZQ7}; AltName: Full=FHT; AltName: Full=Flavanone-3-hydroxylase; Short=F3H; Flags: Fragment;	SubName: Full=Uncharacterized protein {ECO:0000313|EnsemblPlants:Bo8g081770.1};	Iron/ascorbate family oxidoreductases	GO:0031418,L-ascorbic acid binding; GO:0046872,metal ion binding; GO:0045486,naringenin 3-dioxygenase activity; GO:0009813,flavonoid biosynthetic process	non-haem dioxygenase in morphine synthesis N-terminal
Cluster-17807.63189	1.2	0.52	0.96	11.89	11.17	9.7	9.39	4.22	10.48	10.28	14.555	18.83	3.46739	up	2.99314	up	3.58669	up	K13691 pathogen-inducible salicylic acid glucosyltransferase [EC:2.4.1.-] | (RefSeq) UDP-glycosyltransferase 74F2-like (A)	PREDICTED: UDP-glycosyltransferase 74F2-like [Brassica oleracea var. oleracea]	RecName: Full=UDP-glycosyltransferase 74F2; EC=2.4.1.-; AltName: Full=AtSGT1; AltName: Full=Salicylic acid glucosyltransferase 1;	RecName: Full=Glycosyltransferase {ECO:0000256|RuleBase:RU362057}; EC=2.4.1.- {ECO:0000256|RuleBase:RU362057};	UDP-glucuronosyl and UDP-glucosyl transferase	GO:0005829,cytosol; GO:0043231,intracellular membrane-bounded organelle; GO:0052641,benzoic acid glucosyltransferase activity; GO:0090704,nicotinate-O-glucosyltransferase activity; GO:0080043,quercetin 3-O-glucosyltransferase activity; GO:0080044,quercetin 7-O-glucosyltransferase activity; GO:0052639,salicylic acid glucosyltransferase (ester-forming) activity; GO:0052640,salicylic acid glucosyltr…	Glycosyltransferase family 28 C-terminal domain
Cluster-17807.78730	37.48	82.7	21.66	0.54	0.63	1.03	0.26	1.16	0.13	0.33	0.375	0.42	-6.15303	down	-6.57172	down	-7.57614	down	--	BnaA02g34540D [Brassica napus]	--	SubName: Full=Uncharacterized protein {ECO:0000313|EnsemblPlants:Bra031885.1-P};	--	--	--
Cluster-17807.83113	889.72	1269.1	1155.17	117.15	84.69	54.14	55.86	87.04	82.665	12.21	26.15	40.09	-3.83597	down	-4.00818	down	-5.86825	down	K09872 aquaporin PIP | (RefSeq) aquaporin PIP2-1 (A)	PREDICTED: aquaporin PIP2-1 [Brassica oleracea var. oleracea]	RecName: Full=Aquaporin PIP2-1; AltName: Full=Plasma membrane intrinsic protein 2-1; Short=AtPIP2;1; AltName: Full=Plasma membrane intrinsic protein 2a; Short=PIP2a;	SubName: Full=Aquaporin PIP2-1 {ECO:0000313|EMBL:JAU13255.1}; Flags: Fragment;	Aquaporin (major intrinsic protein family)	GO:0009507,chloroplast; GO:0005887,integral component of plasma membrane; GO:0016020,membrane; GO:0005886,plasma membrane; GO:0009506,plasmodesma; GO:0005773,vacuole; GO:0003729,mRNA binding; GO:0031625,ubiquitin protein ligase binding; GO:0015250,water channel activity; GO:0080170,hydrogen peroxide transmembrane transport; GO:0034220,ion transmembrane transport; GO:0009737,response to abscisic a…	Major intrinsic protein
Cluster-17807.79929	30.29	24.61	13.98	0.2	0.08	0	4.07	0	2.91	4.68	2.34	0	-8.12536	down	-3.5257	down	-3.72504	down	K09377 cysteine and glycine-rich protein | (RefSeq) LIM domain-containing protein WLIM2b (A)	PREDICTED: LIM domain-containing protein WLIM2b [Brassica oleracea var. oleracea]	RecName: Full=LIM domain-containing protein WLIM2b {ECO:0000305}; AltName: Full=Widely-expressed LIM protein 2B {ECO:0000305};	SubName: Full=Uncharacterized protein {ECO:0000313|EnsemblPlants:Bo4g115470.1};	Regulatory protein MLP and related LIM proteins	GO:0005737,cytoplasm; GO:0005856,cytoskeleton; GO:0051015,actin filament binding; GO:0046872,metal ion binding; GO:0003729,mRNA binding; GO:0051017,actin filament bundle assembly	Zinc-binding domain
Cluster-17807.80414	317.71	361.15	242.32	34.21	54.42	53.46	57.17	83.05	76.06	56.26	80.28	104.3	-2.85709	down	-2.20333	down	-2.37192	down	--	protein LNK2-like isoform X1 [Brassica napus]	RecName: Full=Protein LNK2 {ECO:0000303|PubMed:23818596}; AltName: Full=Night light-inducible and clock-regulated 2 {ECO:0000303|PubMed:23818596};	SubName: Full=Uncharacterized protein {ECO:0000313|EnsemblPlants:Bo6g068060.1};	--	GO:0005634,nucleus; GO:0006355,regulation of transcription, DNA-templated; GO:0048511,rhythmic process; GO:0006351,transcription, DNA-templated	--
Cluster-17807.86356	99.82	86.03	59.1	8.92	13.29	13.54	14.61	11.36	15.915	29.23	25.265	21.3	-2.92828	down	-2.68805	down	-2.11615	down	K19939 Rab effector Noc2 | (RefSeq) POPTRDRAFT_568988; hypothetical protein (A)	PREDICTED: protein BFR2 [Brassica oleracea var. oleracea]	RecName: Full=B-box domain protein 31 {ECO:0000303|PubMed:19920209}; Short=AtBBX31 {ECO:0000303|PubMed:19920209}; AltName: Full=Microprotein 1B {ECO:0000303|PubMed:27015278};	SubName: Full=Uncharacterized protein {ECO:0000313|EnsemblPlants:Bo1g048190.1};	--	GO:0005634,nucleus; GO:0003700,DNA-binding transcription factor activity; GO:0030674,protein binding, bridging; GO:0008270,zinc ion binding; GO:0007623,circadian rhythm; GO:0009909,regulation of flower development; GO:0006355,regulation of transcription, DNA-templated; GO:0010224,response to UV-B	B-box zinc finger
Cluster-17807.76726	13.82	12.49	22.14	133.35	160.66	218.37	136.78	78.21	157.3	63.27	93.53	123.79	3.24392	up	2.77697	up	2.09331	up	K00600 glycine hydroxymethyltransferase [EC:2.1.2.1] | (RefSeq) serine hydroxymethyltransferase 4-like (A)	serine hydroxymethyltransferase 4-like [Brassica napus]	RecName: Full=Serine hydroxymethyltransferase 4; Short=AtSHMT4; EC=2.1.2.1; AltName: Full=Glycine hydroxymethyltransferase 4; AltName: Full=Serine methylase 4;	RecName: Full=Serine hydroxymethyltransferase {ECO:0000256|RuleBase:RU000585}; EC=2.1.2.1 {ECO:0000256|RuleBase:RU000585};	Glycine/serine hydroxymethyltransferase	GO:0005829,cytosol; GO:0016020,membrane; GO:0005886,plasma membrane; GO:0009506,plasmodesma; GO:0004372,glycine hydroxymethyltransferase activity; GO:0030170,pyridoxal phosphate binding; GO:0007623,circadian rhythm; GO:0019264,glycine biosynthetic process from serine; GO:0046686,response to cadmium ion; GO:0035999,tetrahydrofolate interconversion	Beta-eliminating lyase
Cluster-17807.64292	1.48	0.92	1.31	45.83	23.57	70.68	38.38	187.83	76.315	52.53	98.445	144.36	5.08578	up	6.27648	up	5.82629	up	--	BnaC05g24210D [Brassica napus]	RecName: Full=Plastidal glycolate/glycerate translocator 1, chloroplastic; AltName: Full=Bacterial membrane protein LrgB-like protein; Short=AtLrgB; Flags: Precursor;	SubName: Full=BnaC05g24210D protein {ECO:0000313|EMBL:CDY22583.1};	--	GO:0009507,chloroplast; GO:0009941,chloroplast envelope; GO:0009706,chloroplast inner membrane; GO:0016021,integral component of membrane; GO:0016020,membrane; GO:1901974,glycerate transmembrane transporter activity; GO:0043879,glycolate transmembrane transporter activity; GO:0009658,chloroplast organization; GO:1901975,glycerate transmembrane transport; GO:0097339,glycolate transmembrane transpo…	LrgB-like family
Cluster-17807.109191	9.59	6.17	6.98	53.56	42.22	65.98	45.58	66.18	57.13	40.25	52.74	65.23	2.68637	up	2.77692	up	2.34776	up	K03676 glutaredoxin 3 | (RefSeq) monothiol glutaredoxin-S12, chloroplastic-like (A)	PREDICTED: monothiol glutaredoxin-S12, chloroplastic-like [Brassica oleracea var. oleracea]	RecName: Full=Monothiol glutaredoxin-S12, chloroplastic; Short=AtGrxS12; Flags: Precursor;	SubName: Full=Uncharacterized protein {ECO:0000313|EnsemblPlants:Bo5g120130.1};	Glutaredoxin and related proteins	GO:0009507,chloroplast; GO:0051537,2 iron, 2 sulfur cluster binding; GO:0009055,electron transfer activity; GO:0046872,metal ion binding; GO:0015035,protein disulfide oxidoreductase activity; GO:0045454,cell redox homeostasis	Glutaredoxin
Cluster-17807.54326	16.02	11.16	7.09	0	0	0	3.59	1.44	1.95	0	0.635	1.27	-11.1854	down	-2.43134	down	-4.62349	down	K18159 NADH dehydrogenase [ubiquinone] 1 alpha subcomplex assembly factor 1 | (RefSeq) hypothetical protein (A)	PREDICTED: uncharacterized protein LOC106313176 isoform X3 [Brassica oleracea var. oleracea]	RecName: Full=Probable complex I intermediate-associated protein 30;	SubName: Full=Uncharacterized protein {ECO:0000313|EnsemblPlants:Bo1g019960.1};	Predicted dehydrogenase	GO:0005739,mitochondrion	TrkA-N domain
Cluster-17807.39418	0.26	0.23	0.58	9.03	10.73	8.23	6.75	1.25	3.375	26.79	16.735	6.68	4.59213	up	3.26149	up	5.14475	up	K05387 glutamate receptor, ionotropic, plant | (RefSeq) glutamate receptor 2.7-like (A)	glutamate receptor 2.7-like [Brassica napus]	RecName: Full=Glutamate receptor 2.8; AltName: Full=Ligand-gated ion channel 2.8; Flags: Precursor;	SubName: Full=BnaC04g40290D protein {ECO:0000313|EMBL:CDY50140.1};	Glutamate-gated kainate-type ion channel receptor subunit GluR5 and related subunits	GO:0016021,integral component of membrane; GO:0005622,intracellular; GO:0005886,plasma membrane; GO:0005262,calcium channel activity; GO:0008066,glutamate receptor activity; GO:0004970,ionotropic glutamate receptor activity; GO:0006816,calcium ion transport; GO:0019722,calcium-mediated signaling; GO:0071230,cellular response to amino acid stimulus	Bacterial extracellular solute-binding proteins, family 3
Cluster-17807.150133	24.99	38.99	31.08	3.11	4.76	3.23	12.03	3.59	8.065	2.86	5.69	8.52	-3.25653	down	-2.1837	down	-2.93661	down	K17506 protein phosphatase 1L [EC:3.1.3.16] | (RefSeq) probable protein phosphatase 2C 74 (A)	PREDICTED: probable protein phosphatase 2C 41 [Brassica oleracea var. oleracea]	RecName: Full=Probable protein phosphatase 2C 41; Short=AtPP2C41; EC=3.1.3.16;	SubName: Full=Uncharacterized protein {ECO:0000313|EnsemblPlants:Bo1g123140.1};	Serine/threonine protein phosphatase	GO:0005737,cytoplasm; GO:0005634,nucleus; GO:0046872,metal ion binding; GO:0004722,protein serine/threonine phosphatase activity; GO:0009819,drought recovery; GO:0000226,microtubule cytoskeleton organization; GO:0045926,negative regulation of growth; GO:0006470,protein dephosphorylation	Stage II sporulation protein E (SpoIIE)
Cluster-17807.115559	0.44	0.04	0.27	13.21	22.9	17.57	41.13	19.32	61.9	73	80.995	88.99	6.04853	up	7.19308	up	7.92907	up	K14724 solute carrier family 9 (sodium/hydrogen exchanger), member 8 | (RefSeq) sodium/hydrogen exchanger 1-like (A)	PREDICTED: sodium/hydrogen exchanger 2 [Brassica oleracea var. oleracea]	RecName: Full=Sodium/hydrogen exchanger 2; AltName: Full=Na(+)/H(+) exchanger 2; Short=NHE-2;	RecName: Full=Sodium/hydrogen exchanger {ECO:0000256|RuleBase:RU003722};	Sodium/hydrogen exchanger protein	GO:0016021,integral component of membrane; GO:0005886,plasma membrane; GO:0005774,vacuolar membrane; GO:0015386,potassium:proton antiporter activity; GO:0015385,sodium:proton antiporter activity; GO:0055075,potassium ion homeostasis; GO:0010107,potassium ion import; GO:0051453,regulation of intracellular pH; GO:0090333,regulation of stomatal closure; GO:0009651,response to salt stress; GO:0098719…	Sodium/hydrogen exchanger family
Cluster-17807.45394	8.24	6.58	5.98	27.27	26.46	33.88	19.01	12.28	19.135	20.08	19.695	19.31	1.92451	up	1.13429	up	1.08383	up	K00012 UDPglucose 6-dehydrogenase [EC:1.1.1.22] | (RefSeq) UDP-glucose 6-dehydrogenase 4-like (A)	PREDICTED: UDP-glucose 6-dehydrogenase 4-like [Brassica oleracea var. oleracea]	RecName: Full=UDP-glucose 6-dehydrogenase 4; Short=UDP-Glc dehydrogenase 4; Short=UDP-GlcDH 4; Short=UDPGDH 4; EC=1.1.1.22; AltName: Full=At-UGD4;	RecName: Full=UDP-glucose 6-dehydrogenase {ECO:0000256|PIRNR:PIRNR000124}; EC=1.1.1.22 {ECO:0000256|PIRNR:PIRNR000124};	UDP-glucose/GDP-mannose dehydrogenase	GO:0048046,apoplast; GO:0005829,cytosol; GO:0005634,nucleus; GO:0051287,NAD binding; GO:0003979,UDP-glucose 6-dehydrogenase activity; GO:0006024,glycosaminoglycan biosynthetic process; GO:0006065,UDP-glucuronate biosynthetic process	UDP-glucose/GDP-mannose dehydrogenase family, central domain
Cluster-17807.82196	595.45	840.43	290.43	1.66	1.28	0	2.65	0.33	1.325	20.14	10.07	0	-9.32619	down	-8.87496	down	-6.3659	down	K15920 xylan 1,4-beta-xylosidase [EC:3.2.1.37] | (RefSeq) beta-D-xylosidase 1-like (A)	beta-D-xylosidase 1-like [Brassica napus]	RecName: Full=Beta-D-xylosidase 1; Short=AtBXL1; EC=3.2.1.-; AltName: Full=Alpha-L-arabinofuranosidase; EC=3.2.1.55; Flags: Precursor;	SubName: Full=Uncharacterized protein {ECO:0000313|EnsemblPlants:Bra010038.1-P};	--	GO:0048046,apoplast; GO:0009505,plant-type cell wall; GO:0005578,NA; GO:0046556,alpha-L-arabinofuranosidase activity; GO:0005975,carbohydrate metabolic process; GO:0010214,seed coat development	Fibronectin type III-like domain
Cluster-17807.51640	6.13	8.04	11.15	77.5	70.2	69.49	35.63	72.12	40.23	124.46	124.68	124.9	2.94948	up	2.45221	up	3.43186	up	K22376 E3 ubiquitin-protein ligase KCMF1 [EC:2.3.2.27] | (RefSeq) protein DEHYDRATION-INDUCED 19 homolog 4-like (A)	protein DEHYDRATION-INDUCED 19 homolog 4-like isoform X2 [Brassica napus]	RecName: Full=Protein DEHYDRATION-INDUCED 19 homolog 4; Short=AtDi19-4;	SubName: Full=Uncharacterized protein {ECO:0000313|EnsemblPlants:Bo5g143170.1};	--	GO:0048471,perinuclear region of cytoplasm	Stress-induced protein Di19, C-terminal
Cluster-17807.83293	79.85	85.12	86.87	1.09	2.63	4.97	2.4	10.51	2.83	0	0.935	1.87	-5.0263	down	-4.04003	down	-6.94214	down	K20802 (R)-mandelonitrile lyase [EC:4.1.2.10] | (RefSeq) hypothetical protein (A)	PREDICTED: methylesterase 2-like [Brassica oleracea var. oleracea]	RecName: Full=Methylesterase 2; Short=AtMES2; EC=3.1.1.-; AltName: Full=Protein METHYLESTERASE 8; Short=AtME8;	SubName: Full=Uncharacterized protein {ECO:0000313|EnsemblPlants:Bo8g100360.1};	--	GO:0016788,hydrolase activity, acting on ester bonds; GO:0080030,methyl indole-3-acetate esterase activity; GO:0080032,methyl jasmonate esterase activity; GO:0080031,methyl salicylate esterase activity; GO:0009696,salicylic acid metabolic process	Serine hydrolase
Cluster-17807.72090	65.39	68.63	80	25.79	26.73	28.57	56.69	16	36.25	9.48	16.72	23.96	-1.5537	down	-1.14553	down	-2.53829	down	K16240 protein suppressor of PHYA-105 1 | (RefSeq) protein SUPPRESSOR OF PHYA-105 1-like (A)	protein SUPPRESSOR OF PHYA-105 1-like [Brassica napus]	RecName: Full=Protein SUPPRESSOR OF PHYA-105 1; EC=2.7.-.-;	SubName: Full=BnaC04g01130D protein {ECO:0000313|EMBL:CDY42035.1};	--	GO:0080008,Cul4-RING E3 ubiquitin ligase complex; GO:0016604,nuclear body; GO:0016607,nuclear speck; GO:0005634,nucleus; GO:0016605,PML body; GO:0005524,ATP binding; GO:0042802,identical protein binding; GO:0004672,protein kinase activity; GO:0009658,chloroplast organization; GO:0010100,negative regulation of photomorphogenesis; GO:0009640,photomorphogenesis; GO:0010017,red or far-red light signa…	Protein tyrosine kinase
Cluster-17807.91363	3.22	4.26	3.38	0.61	0.64	0.53	0.38	0.05	0.46	1.39	1.12	0.85	-2.76786	down	-3.80884	down	-2.12287	down	K01530 phospholipid-translocating ATPase [EC:3.6.3.1] | (RefSeq) phospholipid-transporting ATPase 10-like (A)	PREDICTED: uncharacterized protein LOC106297352 [Brassica oleracea var. oleracea]	--	SubName: Full=Uncharacterized protein {ECO:0000313|EnsemblPlants:Bo7g039160.1};	FOG: Reverse transcriptase	--	Zinc knuckle
Cluster-17807.21244	0.25	0.33	0.15	6.76	9.24	5.59	7.65	6.79	6.2	25.37	20.185	15	4.77481	up	4.73626	up	5.9816	up	K07198 5'-AMP-activated protein kinase, catalytic alpha subunit [EC:2.7.11.11] | (RefSeq) CBL-interacting serine/threonine-protein kinase 21 (A)	CBL-interacting serine/threonine-protein kinase 21-like [Brassica napus]	RecName: Full=CBL-interacting serine/threonine-protein kinase 21; EC=2.7.11.1; AltName: Full=SNF1-related kinase 3.4; AltName: Full=SOS2-like protein kinase PKS23;	RecName: Full=Non-specific serine/threonine protein kinase {ECO:0000256|SAAS:SAAS00351747}; EC=2.7.11.1 {ECO:0000256|SAAS:SAAS00351747};	Serine/threonine protein kinase	GO:0005829,cytosol; GO:0005634,nucleus; GO:0009705,plant-type vacuole membrane; GO:0005524,ATP binding; GO:0004674,protein serine/threonine kinase activity; GO:0071470,cellular response to osmotic stress; GO:0071472,cellular response to salt stress; GO:0035556,intracellular signal transduction; GO:0006468,protein phosphorylation	RIO1 family
Cluster-17807.71417	3.45	7.45	11.83	0.06	0.12	0.02	0.64	0	0.36	0.06	0.05	0.04	-7.03301	down	-4.72503	down	-7.7159	down	K03006 DNA-directed RNA polymerase II subunit RPB1 [EC:2.7.7.6] | (RefSeq) LOW QUALITY PROTEIN: DNA-directed RNA polymerase II subunit 1-like (A)	putative retroelement pol polyprotein [Arabidopsis thaliana]	RecName: Full=Retrovirus-related Pol polyprotein from transposon TNT 1-94; Includes: RecName: Full=Protease; EC=3.4.23.-; Includes: RecName: Full=Reverse transcriptase; EC=2.7.7.49; Includes: RecName: Full=Endonuclease;	SubName: Full=Uncharacterized protein {ECO:0000313|EnsemblPlants:Bo3g019830.1};	FOG: Transposon-encoded proteins with TYA, reverse transcriptase, integrase domains in various combinations	GO:0004190,aspartic-type endopeptidase activity; GO:0004519,endonuclease activity; GO:0003676,nucleic acid binding; GO:0003964,RNA-directed DNA polymerase activity; GO:0008270,zinc ion binding; GO:0015074,DNA integration	Zinc knuckle
Cluster-17807.71929	82.69	93.08	78.12	9.44	10.93	5.3	12.18	9.04	12.605	16.59	15.925	15.26	-3.45028	down	-3.05651	down	-2.84863	down	--	PREDICTED: uncharacterized protein LOC106292681 isoform X1 [Brassica oleracea var. oleracea]	RecName: Full=Protein LNK3 {ECO:0000303|PubMed:23818596}; AltName: Full=Night light-inducible and clock-regulated 3 {ECO:0000303|PubMed:23818596};	SubName: Full=Uncharacterized protein {ECO:0000313|EnsemblPlants:Bo5g133500.1};	--	GO:0007623,circadian rhythm; GO:0006355,regulation of transcription, DNA-templated; GO:0006351,transcription, DNA-templated	--
Cluster-17807.113081	3.69	2.02	2.91	18.25	18.08	18.98	18.65	8.19	15.295	18.6	20.04	21.48	2.53532	up	2.12686	up	2.3628	up	--	PREDICTED: uncharacterized protein LOC106315747 [Brassica oleracea var. oleracea]	--	SubName: Full=Uncharacterized protein {ECO:0000313|EnsemblPlants:Bo1g020240.1};	--	GO:0016021,integral component of membrane	--
Cluster-17807.72644	54.82	64.35	226.46	0	0	0	0	7.86	3.145	0	0	0	-12.8879	down	-5.03578	down	-13.0729	down	K04733 interleukin-1 receptor-associated kinase 4 [EC:2.7.11.1] | (RefSeq) probable LRR receptor-like serine/threonine-protein kinase At1g56140 (A)	probable LRR receptor-like serine/threonine-protein kinase At1g29720 [Brassica napus]	RecName: Full=Probable LRR receptor-like serine/threonine-protein kinase At1g29720; EC=2.7.11.1; Flags: Precursor;	SubName: Full=Uncharacterized protein {ECO:0000313|EnsemblPlants:Bo7g045100.1};	--	GO:0016021,integral component of membrane; GO:0005886,plasma membrane; GO:0005524,ATP binding; GO:0004674,protein serine/threonine kinase activity	Leucine Rich Repeat
Cluster-17807.9552	0.23	0.36	0.38	7.65	4.71	5.46	4.37	4.1	5.305	6.15	6.29	6.43	4.04531	up	3.68608	up	3.84554	up	K17086 transmembrane 9 superfamily member 2/4 | (RefSeq) transmembrane 9 superfamily member 10 (A)	PREDICTED: transmembrane 9 superfamily member 10 [Brassica oleracea var. oleracea]	RecName: Full=Transmembrane 9 superfamily member 10 {ECO:0000305}; AltName: Full=Endomembrane protein 3 {ECO:0000303|PubMed:22570441}; AltName: Full=Transmembrane nine protein 10 {ECO:0000303|PubMed:20681974}; Short=AtTMN10 {ECO:0000303|PubMed:20681974}; Flags: Precursor;	RecName: Full=Transmembrane 9 superfamily member {ECO:0000256|RuleBase:RU363079};	Endosomal membrane proteins, EMP70	GO:0010008,endosome membrane; GO:0005794,Golgi apparatus; GO:0000139,Golgi membrane; GO:0016021,integral component of membrane	Copper resistance protein D
Cluster-17807.106871	0	0.03	0.06	6.73	15.29	12.55	39.04	18.42	30.95	11.9	14.8	17.7	8.4911	up	9.85058	up	8.57573	up	K01904 4-coumarate--CoA ligase [EC:6.2.1.12] | (RefSeq) 4-coumarate--CoA ligase 3-like (A)	4-coumarate--CoA ligase 3-like [Brassica napus]	RecName: Full=4-coumarate--CoA ligase 3; Short=4CL 3; EC=6.2.1.12; AltName: Full=4-coumarate--CoA ligase isoform 3; Short=At4CL3; AltName: Full=4-coumaroyl-CoA synthase 3;	SubName: Full=Uncharacterized protein {ECO:0000313|EnsemblPlants:Bo6g099190.1};	Acyl-CoA synthetase	GO:0016207,4-coumarate-CoA ligase activity; GO:0005524,ATP binding; GO:0009698,phenylpropanoid metabolic process; GO:0010584,pollen exine formation	AMP-binding enzyme C-terminal domain
Cluster-17807.95897	0	0	0	22.44	9.02	18.18	13.4	0	14.395	31.19	15.595	0	11.3479	up	10.431	up	11.0053	up	--	--	--	SubName: Full=Uncharacterized protein {ECO:0000313|EnsemblPlants:Bo4g107600.1};	--	--	--
Cluster-17807.45568	0	0	0	45.43	26.11	59.88	45.85	208.47	64.62	126.87	152.39	177.91	11.0623	up	12.4308	up	12.5284	up	K01609 indole-3-glycerol phosphate synthase [EC:4.1.1.48] | (RefSeq) indole-3-glycerol phosphate synthase, chloroplastic (A)	indole-3-glycerol phosphate synthase, chloroplastic [Brassica napus]	RecName: Full=Indole-3-glycerol phosphate synthase, chloroplastic {ECO:0000303|PubMed:7610197}; Short=IGPS {ECO:0000303|PubMed:7610197}; EC=4.1.1.48 {ECO:0000269|PubMed:7610197}; Flags: Precursor;	SubName: Full=Uncharacterized protein {ECO:0000313|EnsemblPlants:Bra037502.1-P};	Anthranilate synthase component II	GO:0009507,chloroplast; GO:0009570,chloroplast stroma; GO:0005829,cytosol; GO:0005507,copper ion binding; GO:0004425,indole-3-glycerol-phosphate synthase activity; GO:0000162,tryptophan biosynthetic process	Indole-3-glycerol phosphate synthase
Cluster-17807.103066	25.69	15.87	18.07	303.9	1181.05	1404.55	791.35	788.25	721.095	336.18	791.515	1246.85	5.44308	up	5.14404	up	4.85711	up	K17795 mitochondrial import inner membrane translocase subunit TIM17 | (RefSeq) hypothetical protein (A)	PREDICTED: outer envelope pore protein 16-1, chloroplastic [Brassica oleracea var. oleracea]	RecName: Full=Outer envelope pore protein 16-1, chloroplastic; AltName: Full=Chloroplastic outer envelope pore protein of 16 kDa 1; Short=AtOEP16-1; Short=OEP16-1; AltName: Full=Outer plastid envelope protein 16-L; Short=AtOEP16-L; Short=Leave outer plastid envelope protein 16; AltName: Full=Protochlorophyllide-dependent translocon protein 16; Short=Ptc16;	SubName: Full=Uncharacterized protein {ECO:0000313|EnsemblPlants:Bo01765s010.1};	--	GO:0009507,chloroplast; GO:0009941,chloroplast envelope; GO:0009707,chloroplast outer membrane; GO:0034426,etioplast membrane; GO:0031305,integral component of mitochondrial inner membrane; GO:0005744,TIM23 mitochondrial import inner membrane translocase complex; GO:0009536,plastid; GO:0009527,plastid outer membrane; GO:0046930,pore complex; GO:0005773,vacuole; GO:0015171,amino acid transmembrane…	Protein of unknown function (DUF3915)
Cluster-17807.57891	1.16	0.18	0.43	39.09	51.41	37.78	73.46	99.09	103.015	204.8	209.335	213.87	6.0654	up	7.19529	up	8.08341	up	K12127 pseudo-response regulator 1 | (RefSeq) two-component response regulator-like APRR1 isoform X1 (A)	two-component response regulator-like APRR1 isoform X1 [Brassica napus]	RecName: Full=Two-component response regulator-like APRR1; AltName: Full=ABI3-interacting protein 1; AltName: Full=Pseudo-response regulator 1; AltName: Full=Timing of CAB expression 1;	SubName: Full=BnaCnng43250D protein {ECO:0000313|EMBL:CDY64140.1};	GATA-4/5/6 transcription factors	GO:0005634,nucleus; GO:0003677,DNA binding; GO:0003700,DNA-binding transcription factor activity; GO:0007623,circadian rhythm; GO:0010031,circumnutation; GO:0009908,flower development; GO:0010629,negative regulation of gene expression; GO:0000160,phosphorelay signal transduction system; GO:0010468,regulation of gene expression; GO:0006355,regulation of transcription, DNA-templated; GO:0006351,tra…	CCT motif
Cluster-17807.42994	8.08	14.69	22.98	0	0	0	0	0	0	0	0	0	-11.6063	down	-11.5697	down	-11.7905	down	K14794 ribosomal RNA-processing protein 12 | (RefSeq) hypothetical protein (A)	protein NUCLEAR FUSION DEFECTIVE 4-like [Brassica napus]	RecName: Full=Protein NUCLEAR FUSION DEFECTIVE 4 {ECO:0000303|PubMed:16698901};	SubName: Full=Uncharacterized protein {ECO:0000313|EnsemblPlants:Bra017085.1-P};	--	GO:0016021,integral component of membrane; GO:0000741,karyogamy; GO:0010197,polar nucleus fusion; GO:0009651,response to salt stress	Major Facilitator Superfamily
Cluster-17807.59482	0.49	0.96	0.54	29.76	12.77	19.01	21.37	19.24	27.12	20.81	13.855	6.9	4.82695	up	4.97487	up	3.9832	up	K08869 aarF domain-containing kinase | (RefSeq) putative aarF domain-containing protein kinase 1 (A)	PREDICTED: putative methyltransferase DDB_G0268948 [Brassica oleracea var. oleracea]	--	SubName: Full=Uncharacterized protein {ECO:0000313|EnsemblPlants:Bo4g190870.1};	Methyltransferase	GO:0005739,mitochondrion; GO:0008168,methyltransferase activity; GO:0046686,response to cadmium ion	Methyltransferase domain
Cluster-17807.83327	20.74	34.11	45.27	1.22	2.05	2.53	2.68	0.98	1.725	1.7	2.195	2.69	-4.28558	down	-4.38137	down	-4.39604	down	--	PREDICTED: uncharacterized protein LOC106322680 [Brassica oleracea var. oleracea]	--	SubName: Full=Uncharacterized protein {ECO:0000313|EnsemblPlants:Bo2g026930.1};	--	--	--
Cluster-17807.83407	184.74	482.45	113.03	0	0.65	0.13	0.21	0.85	0.105	0	0	0	-10.1422	down	-9.40807	down	-14.6507	down	K13783 MFS transporter, OPA family, solute carrier family 37 (glycerol-3-phosphate transporter), member 1/2 | (RefSeq) putative glycerol-3-phosphate transporter 4 (A)	BnaC05g37800D [Brassica napus]	RecName: Full=Stem-specific protein TSJT1;	SubName: Full=BnaC05g37800D protein {ECO:0000313|EMBL:CDY56826.1};	--	--	Glutamine amidotransferase domain
Cluster-17807.92195	0.76	0.44	0.37	5.42	7.21	8.28	8.97	7.66	6.905	3.16	5.99	8.82	3.57118	up	3.77491	up	3.07087	up	--	protein CELLULOSE SYNTHASE INTERACTIVE 1-like [Brassica napus]	RecName: Full=Protein CELLULOSE SYNTHASE INTERACTIVE 1 {ECO:0000303|PubMed:20616083}; AltName: Full=Protein POM-POM 2 {ECO:0000303|PubMed:7743935};	SubName: Full=Uncharacterized protein {ECO:0000313|EnsemblPlants:Bra030262.1-P};	FOG: Armadillo/beta-catenin-like repeats	GO:0010330,cellulose synthase complex; GO:0055028,cortical microtubule; GO:0005737,cytoplasm; GO:0009898,cytoplasmic side of plasma membrane; GO:0005794,Golgi apparatus; GO:0036449,microtubule minus-end; GO:0005634,nucleus; GO:0005886,plasma membrane; GO:0009506,plasmodesma; GO:0008017,microtubule binding; GO:0051211,anisotropic cell growth; GO:0009901,anther dehiscence; GO:0030244,cellulose bios…	Family of unknown function (DUF5578)
Cluster-17807.57364	37.04	32.37	33.25	7.57	10.3	7.08	8.55	6.27	13.32	2.58	5.865	9.15	-2.1865	down	-2.02936	down	-2.98456	down	K12837 splicing factor U2AF 65 kDa subunit | (RefSeq) splicing factor U2af large subunit A-like isoform X1 (A)	BnaC03g61880D [Brassica napus]	RecName: Full=Splicing factor U2af large subunit A {ECO:0000303|PubMed:24580679}; AltName: Full=U2 auxiliary factor 65 kDa subunit A {ECO:0000303|PubMed:24580679}; AltName: Full=U2 small nuclear ribonucleoprotein auxiliary factor large subunit A {ECO:0000303|PubMed:24580679}; Short=U2 snRNP auxiliary factor large subunit A {ECO:0000303|PubMed:24580679};	RecName: Full=U2 snRNP auxiliary factor large subunit {ECO:0000256|RuleBase:RU364135};	Splicing factor U2AF, large subunit (RRM superfamily)	GO:0000243,commitment complex; GO:0016607,nuclear speck; GO:0005634,nucleus; GO:0071004,U2-type prespliceosome; GO:0089701,U2AF; GO:0008187,poly-pyrimidine tract binding; GO:0030628,pre-mRNA 3'-splice site binding; GO:0042742,defense response to bacterium; GO:0000398,mRNA splicing, via spliceosome	Occluded RNA-recognition motif
Cluster-17807.66461	125.67	113.74	101.6	373.45	343.83	441.51	270.32	485.28	284.575	298.19	361.07	423.95	1.63607	up	1.44635	up	1.09228	up	K10881 26 proteasome complex subunit DSS1 | (RefSeq) probable 26S proteasome complex subunit sem1-2 (A)	PREDICTED: protein DSS1 HOMOLOG ON CHROMOSOME V-like [Brassica rapa]	RecName: Full=Protein DSS1 HOMOLOG ON CHROMOSOME V {ECO:0000303|PubMed:16415210}; Short=AtDSS1(V) {ECO:0000303|PubMed:16415210}; AltName: Full=Probable 26S proteasome complex subunit sem1-2;	SubName: Full=Uncharacterized protein {ECO:0000313|EnsemblPlants:Bo2g097500.1};	Uncharacterized conserved protein	GO:0008541,proteasome regulatory particle, lid subcomplex; GO:0006406,mRNA export from nucleus; GO:0043248,proteasome assembly	DSS1/SEM1 family
Cluster-17807.85882	13.83	20.43	25.71	0.12	0.12	0.32	0.24	2.11	0.18	0	0.06	0.12	-6.88569	down	-4.58388	down	-9.26635	down	K07408 cytochrome P450 family 1 subfamily A polypeptide 1 [EC:1.14.14.1] | (RefSeq) cytochrome P450 705A5-like (A)	PREDICTED: cytochrome P450 705A5-like [Brassica oleracea var. oleracea]	RecName: Full=Cytochrome P450 705A22 {ECO:0000303|PubMed:23284057}; EC=1.14.-.- {ECO:0000305}; AltName: Full=Protein GRAVITY PERSISTENCE SIGNAL 1 {ECO:0000303|PubMed:23284057};	SubName: Full=Uncharacterized protein {ECO:0000313|EnsemblPlants:Bo3g051010.1};	Cytochrome P450 CYP2 subfamily	GO:0012505,endomembrane system; GO:0016021,integral component of membrane; GO:0016020,membrane; GO:0020037,heme binding; GO:0005506,iron ion binding; GO:0016709,oxidoreductase activity, acting on paired donors, with incorporation or reduction of molecular oxygen, NAD(P)H as one donor, and incorporation of one atom of oxygen; GO:0009630,gravitropism; GO:0009958,positive gravitropism; GO:0044550,se…	Cytochrome P450
Cluster-17807.69594	0.68	0.71	1.41	10.71	13.37	14.22	24.75	48.05	27.655	13.25	38.7	64.15	3.6116	up	5.07826	up	4.92319	up	--	uncharacterized protein LOC106371905 [Brassica napus]	RecName: Full=Uridine nucleosidase 1; EC=3.2.2.3; AltName: Full=Uridine ribohydrolase 1;	SubName: Full=Uncharacterized protein {ECO:0000313|EnsemblPlants:Bo9g154500.1};	Predicted inosine-uridine preferring nucleoside hydrolase	GO:0005829,cytosol; GO:0047622,adenosine nucleosidase activity; GO:0047724,inosine nucleosidase activity; GO:0045437,uridine nucleosidase activity; GO:0072585,xanthosine nucleotidase activity; GO:0006152,purine nucleoside catabolic process; GO:0006218,uridine catabolic process	Inosine-uridine preferring nucleoside hydrolase
Cluster-17807.52510	7.14	8.62	7.75	0.63	0.81	1.2	0.73	1.15	1.1	4.26	2.82	1.38	-3.3069	down	-3.13271	down	-1.91581	down	--	uncharacterized protein LOC106416214 isoform X1 [Brassica napus]	--	SubName: Full=Uncharacterized protein {ECO:0000313|EnsemblPlants:Bo8g097610.1};	--	--	--
Cluster-17807.59620	18.87	18.63	10.89	0	0	0	0	0	0	0	0	0	-10.707	down	-10.6685	down	-10.888	down	K08145 MFS transporter, SP family, solute carrier family 2 (facilitated glucose transporter), member 8 | (RefSeq) sugar transporter ERD6-like 6 isoform X1 (A)	PREDICTED: sugar transporter ERD6-like 4 [Raphanus sativus]	RecName: Full=Sugar transporter ERD6-like 4;	SubName: Full=BnaA07g31980D protein {ECO:0000313|EMBL:CDY45418.1};	Predicted transporter (major facilitator superfamily)	GO:0016021,integral component of membrane; GO:0005774,vacuolar membrane; GO:0005773,vacuole; GO:0005355,glucose transmembrane transporter activity; GO:0005351,carbohydrate:proton symporter activity; GO:0046323,glucose import; GO:0035428,NA	MFS_1 like family
Cluster-17807.42817	0	0	0	5.67	5.04	5.17	13.71	16.56	26.11	14.26	27.65	41.04	10.1592	up	11.9914	up	12.2544	up	K16296 serine carboxypeptidase-like clade I [EC:3.4.16.-] | (RefSeq) serine carboxypeptidase-like 10 isoform X1 (A)	PREDICTED: serine carboxypeptidase-like 10 isoform X2 [Brassica oleracea var. oleracea]	RecName: Full=Serine carboxypeptidase-like 10; AltName: Full=Sinapoylglucose--anthocyanin acyltransferase; AltName: Full=Sinapoylglucose--anthocyanin sinapoyltransferase; Short=SAT; EC=2.3.1.-; Flags: Precursor;	SubName: Full=Uncharacterized protein {ECO:0000313|EnsemblPlants:Bo8g100760.1};	Serine carboxypeptidases (lysosomal cathepsin A)	GO:0005576,extracellular region; GO:0016747,transferase activity, transferring acyl groups other than amino-acyl groups; GO:0006508,proteolysis; GO:0019748,secondary metabolic process	Serine carboxypeptidase
Cluster-17807.85553	85.35	108.86	107.14	15.52	19.08	11.61	29.56	7.95	21.22	28.26	27.285	26.31	-2.85179	down	-2.55202	down	-2.34038	down	K14611 solute carrier family 23 (nucleobase transporter), member 1/2 | (RefSeq) nucleobase-ascorbate transporter 3-like (A)	PREDICTED: lactoylglutathione lyase [Brassica oleracea var. oleracea]	--	SubName: Full=Uncharacterized protein {ECO:0000313|EnsemblPlants:Bo4g046170.1};	Glyoxalase	--	Glyoxalase-like domain
Cluster-17807.59612	99.29	132.88	86.89	3.79	7.86	2.65	14.1	0	7.05	0	0.685	1.37	-4.62075	down	-4.14891	down	-7.77713	down	--	ABC transporter G family member 22-like isoform X1 [Brassica napus]	RecName: Full=ABC transporter G family member 22; Short=ABC transporter ABCG.22; Short=AtABCG22; AltName: Full=White-brown complex homolog protein 23; Short=AtWBC23;	SubName: Full=BnaC02g01960D protein {ECO:0000313|EMBL:CDY14079.1};	Transporter, ABC superfamily (Breast cancer resistance protein)	GO:0016021,integral component of membrane; GO:0005886,plasma membrane; GO:0005524,ATP binding; GO:0042626,ATPase activity, coupled to transmembrane movement of substances; GO:0009414,response to water deprivation; GO:0010148,transpiration	--
Cluster-17807.113906	23.37	31.33	17.64	0.59	0.74	0.52	0	0.5	0	0	0.245	0.49	-5.44989	down	-7.11776	down	-7.38927	down	K08081 tropinone reductase I [EC:1.1.1.206] | (RefSeq) tropinone reductase homolog At2g29310-like (A)	tropinone reductase homolog At2g29310-like [Brassica napus]	RecName: Full=Tropinone reductase homolog At2g29310 {ECO:0000305}; EC=1.1.1.- {ECO:0000305};	SubName: Full=BnaC04g14100D protein {ECO:0000313|EMBL:CDY40182.1};	Reductases with broad range of substrate specificities	GO:0016491,oxidoreductase activity	Enoyl-(Acyl carrier protein) reductase
Cluster-17807.64544	39.23	49.72	52.69	0.53	0.41	2.01	3.51	1.54	1.84	2.3	1.195	0.09	-5.72615	down	-4.52039	down	-5.79322	down	K20855 beta-1,3-galactosyltransferase 1/2/3/4/5/7/8 [EC:2.4.1.-] | (RefSeq) probable beta-1,3-galactosyltransferase 4 isoform X1 (A)	uncharacterized protein LOC106402607 [Brassica napus]	RecName: Full=CASP-like protein 2C1; Short=AtCASPL2C1;	RecName: Full=CASP-like protein {ECO:0000256|RuleBase:RU361233};	--	GO:0016021,integral component of membrane; GO:0005886,plasma membrane; GO:0051536,iron-sulfur cluster binding	Domain of unknown function (DUF588)
Cluster-17807.38230	0	0	0	20.27	33.36	20.18	37.92	12.8	51.1	32.45	37.465	42.48	10.6863	up	11.0821	up	10.9708	up	K02152 V-type H+-transporting ATPase subunit G | (RefSeq) V-type proton ATPase subunit G1-like (A)	PREDICTED: V-type proton ATPase subunit G1-like [Brassica oleracea var. oleracea]	RecName: Full=V-type proton ATPase subunit G1; Short=V-ATPase subunit G1; AltName: Full=Vacuolar H(+)-ATPase subunit G isoform 1; AltName: Full=Vacuolar proton pump subunit G1;	RecName: Full=V-type proton ATPase subunit G {ECO:0000256|RuleBase:RU364019};	Vacuolar H+-ATPase V1 sector, subunit G	GO:0005829,cytosol; GO:0005794,Golgi apparatus; GO:0000325,plant-type vacuole; GO:0005886,plasma membrane; GO:0016469,proton-transporting two-sector ATPase complex; GO:0005774,vacuolar membrane; GO:0016471,vacuolar proton-transporting V-type ATPase complex; GO:0005773,vacuole; GO:0046933,proton-transporting ATP synthase activity, rotational mechanism; GO:0015991,ATP hydrolysis coupled proton tran…	Apolipoprotein A1/A4/E domain
Cluster-17807.117812	3.71	1.89	2.74	0	0	0	0.35	0.72	0.34	0	0	0	-10.66	down	-2.63134	down	-10.8409	down	K14649 transcription initiation factor TFIID subunit 8 | (RefSeq) uncharacterized protein LOC106294949 (A)	protein LONGIFOLIA 2-like isoform X1 [Brassica napus]	RecName: Full=Protein LONGIFOLIA 2; AltName: Full=Protein TON1 RECRUITING MOTIF 1;	SubName: Full=Uncharacterized protein {ECO:0000313|EnsemblPlants:Bo3g055490.1};	--	GO:0005737,cytoplasm; GO:0005856,cytoskeleton; GO:0008017,microtubule binding; GO:0051513,regulation of monopolar cell growth	Ubiquitin-2 like Rad60 SUMO-like
Cluster-17807.130279	22.57	20.59	28.46	0	0.46	0.72	12.98	3.5	7.535	0	3.59	7.18	-6.08152	down	-1.78257	down	-3.23637	down	K14945 protein quaking | (RefSeq) KH domain-containing protein At4g26480-like (A)	PREDICTED: KH domain-containing protein At4g26480-like [Brassica oleracea var. oleracea]	RecName: Full=KH domain-containing protein At4g26480; AltName: Full=Quaking-like protein 1;	SubName: Full=Uncharacterized protein {ECO:0000313|EnsemblPlants:Bo7g110950.1};	RNA-binding protein Sam68 and related KH domain proteins	GO:0005634,nucleus; GO:0003723,RNA binding	Homodimerisation region of STAR domain protein
Cluster-17807.51334	9.68	8.74	11.91	42.26	40.75	52.73	39.06	55.21	35.83	40.31	35.235	30.16	2.01053	up	1.99617	up	1.35766	up	K02732 20S proteasome subunit beta 6 [EC:3.4.25.1] | (RefSeq) proteasome subunit beta type-1-like (A)	uncharacterized protein BNAC08G30980D [Brassica napus]	RecName: Full=Proteasome subunit beta type-1; EC=3.4.25.1; AltName: Full=20S proteasome beta subunit F-1; AltName: Full=Proteasome component 5; AltName: Full=Proteasome subunit beta type-6; AltName: Full=TAS-F22/FAFP98; AltName: Full=TAS-G39.20;	SubName: Full=Uncharacterized protein {ECO:0000313|EnsemblPlants:Bra007564.1-P};	--	GO:0048046,apoplast; GO:0009507,chloroplast; GO:0005829,cytosol; GO:0005634,nucleus; GO:0005886,plasma membrane; GO:0000502,proteasome complex; GO:0019774,proteasome core complex, beta-subunit complex; GO:0004298,threonine-type endopeptidase activity; GO:0009817,defense response to fungus, incompatible interaction; GO:0051603,proteolysis involved in cellular protein catabolic process	Protein of unknown function (DUF1499)
Cluster-17807.76441	49.88	151.44	148.41	3.89	2.91	5.01	3.58	1.3	1.79	0.5	0.68	0.86	-5.05545	down	-5.91056	down	-7.88857	down	--	PREDICTED: uncharacterized protein LOC106316036 [Brassica oleracea var. oleracea]	--	SubName: Full=Uncharacterized protein {ECO:0000313|EnsemblPlants:Bo9g137100.1};	--	--	--
Cluster-17807.69622	10.04	12.2	37.78	0	0	0	0	1.78	3.225	0	0	0	-12.4019	down	-3.74059	down	-12.5867	down	K10635 E3 ubiquitin-protein ligase Arkadia [EC:2.3.2.27] | (RefSeq) E3 ubiquitin-protein ligase MBR2-like isoform X1 (A)	E3 ubiquitin-protein ligase MBR1 [Brassica napus]	RecName: Full=E3 ubiquitin-protein ligase MBR1; EC=2.3.2.27; AltName: Full=MED25-binding RING-H2 protein 1; AltName: Full=RING-H2 finger MBR1; AltName: Full=RING-type E3 ubiquitin transferase MBR1 {ECO:0000305};	SubName: Full=Uncharacterized protein {ECO:0000313|EnsemblPlants:Bo7g021550.1};	FOG: Predicted E3 ubiquitin ligase	GO:0046872,metal ion binding; GO:0061630,ubiquitin protein ligase activity; GO:0009908,flower development; GO:0043161,proteasome-mediated ubiquitin-dependent protein catabolic process; GO:0010228,vegetative to reproductive phase transition of meristem	Anaphase-promoting complex subunit 11 RING-H2 finger
Cluster-17807.92536	68.77	43.93	52.62	368.8	261.3	351.69	262.28	225.53	251.295	267.82	249.495	231.17	2.44534	up	1.97718	up	1.64415	up	--	hypothetical protein CARUB_v10005912mg [Capsella rubella]	--	SubName: Full=Uncharacterized protein {ECO:0000313|EMBL:EOA17553.1};	--	--	--
Cluster-17807.56868	0	0	0	237.67	21.9	61.32	11.06	0	7.27	46.68	24.235	1.79	14.4427	up	10.2291	up	12.0266	up	K23260 scopoletin glucosyltransferase [EC:2.4.1.128] | (RefSeq) UDP-glycosyltransferase 73B3 isoform X2 (A)	UDP-glycosyltransferase 73B3 isoform X2 [Brassica napus]	RecName: Full=UDP-glycosyltransferase 73B3; EC=2.4.1.-; AltName: Full=Flavonol 3-O-glucosyltransferase UGT73B3; EC=2.4.1.91;	RecName: Full=Glycosyltransferase {ECO:0000256|RuleBase:RU362057}; EC=2.4.1.- {ECO:0000256|RuleBase:RU362057};	UDP-glucuronosyl and UDP-glucosyl transferase	GO:0043231,intracellular membrane-bounded organelle; GO:0102360,daphnetin 3-O-glucosyltransferase activity; GO:0047893,flavonol 3-O-glucosyltransferase activity; GO:0102425,myricetin 3-O-glucosyltransferase activity; GO:0080043,quercetin 3-O-glucosyltransferase activity; GO:0080044,quercetin 7-O-glucosyltransferase activity; GO:0035251,UDP-glucosyltransferase activity; GO:0006952,defense response…	UDP-glucoronosyl and UDP-glucosyl transferase
Cluster-17807.49034	0	0	0	8.39	10.41	7.85	7.89	5.98	3.945	0	3.22	6.44	10.2682	up	9.72163	up	8.48932	up	--	PREDICTED: uncharacterized protein LOC106327262 [Brassica oleracea var. oleracea]	--	SubName: Full=Uncharacterized protein {ECO:0000313|EnsemblPlants:Bra020464.1-P};	--	--	--
Cluster-17807.11526	0.31	0.39	0.63	16.27	8.59	8.4	11.91	2.75	10.04	18.14	15.495	12.85	4.50197	up	4.03042	up	4.70672	up	K04733 interleukin-1 receptor-associated kinase 4 [EC:2.7.11.1] | (RefSeq) proline-rich receptor-like protein kinase PERK9 (A)	PREDICTED: proline-rich receptor-like protein kinase PERK10 [Brassica oleracea var. oleracea]	RecName: Full=Proline-rich receptor-like protein kinase PERK10; EC=2.7.11.1; AltName: Full=Proline-rich extensin-like receptor kinase 10; Short=AtPERK10;	SubName: Full=Uncharacterized protein {ECO:0000313|EnsemblPlants:Bo5g042970.1};	Serine/threonine protein kinase	GO:0016021,integral component of membrane; GO:0005886,plasma membrane; GO:0005524,ATP binding; GO:0019901,protein kinase binding; GO:0004675,transmembrane receptor protein serine/threonine kinase activity; GO:0007166,cell surface receptor signaling pathway; GO:0006468,protein phosphorylation	Fungal protein kinase
Cluster-17807.128558	12.22	9.94	11.24	4.31	4.76	4.6	6.91	3.37	5.775	6.47	4.82	3.17	-1.43874	down	-1.20538	down	-1.62219	down	K10406 kinesin family member C2/C3 | (RefSeq) kinesin KP1-like isoform X1 (A)	uncharacterized protein LOC111206965 isoform X1 [Brassica napus]	RecName: Full=Uncharacterized protein At4g02000;	SubName: Full=Uncharacterized protein {ECO:0000313|EnsemblPlants:Bo1g119270.1};	FOG: Reverse transcriptase	--	Zinc knuckle
Cluster-17807.86699	179.91	169.68	76.47	3.64	9.09	5.94	13.66	3.28	6.83	2.63	2.61	2.59	-4.66445	down	-4.3309	down	-6.20277	down	K01784 UDP-glucose 4-epimerase [EC:5.1.3.2] | (RefSeq) bifunctional UDP-glucose 4-epimerase and UDP-xylose 4-epimerase 1-like (A)	PREDICTED: bifunctional UDP-glucose 4-epimerase and UDP-xylose 4-epimerase 1-like [Brassica oleracea var. oleracea]	RecName: Full=Bifunctional UDP-glucose 4-epimerase and UDP-xylose 4-epimerase 1; EC=5.1.3.2; EC=5.1.3.5; AltName: Full=UDP-D-xylose 4-epimerase; AltName: Full=UDP-L-arabinose 4-epimerase; AltName: Full=UDP-galactose 4-epimerase 1; AltName: Full=UDP-glucose 4-epimerase 1; Short=AtUGE1;	SubName: Full=Uncharacterized protein {ECO:0000313|EnsemblPlants:Bo8g065000.1};	UDP-glucose 4-epimerase/UDP-sulfoquinovose synthase	GO:0005829,cytosol; GO:0005886,plasma membrane; GO:0050373,UDP-arabinose 4-epimerase activity; GO:0003978,UDP-glucose 4-epimerase activity; GO:0045227,capsule polysaccharide biosynthetic process; GO:0071555,cell wall organization; GO:0006012,galactose metabolic process; GO:0033358,UDP-L-arabinose biosynthetic process	NmrA-like family
Cluster-17807.141611	0.38	0.23	0.31	3.27	2.47	4.15	1.78	2.92	2.28	1.38	3.03	4.68	3.2716	up	2.82716	up	2.87697	up	K06675 structural maintenance of chromosome 4 | (RefSeq) structural maintenance of chromosomes protein 4 (A)	PREDICTED: structural maintenance of chromosomes protein 4 [Brassica oleracea var. oleracea]	RecName: Full=Structural maintenance of chromosomes protein 4; Short=AtSMC4; Short=SMC protein 4; Short=SMC-4; AltName: Full=Chromosome-associated protein C; Short=AtCAP-C;	RecName: Full=Structural maintenance of chromosomes protein {ECO:0000256|PIRNR:PIRNR005719};	Structural maintenance of chromosome protein 4 (chromosome condensation complex Condensin, subunit C)	GO:0005694,chromosome; GO:0005634,nucleus; GO:0005524,ATP binding; GO:0051301,cell division; GO:0009793,embryo development ending in seed dormancy; GO:0051321,meiotic cell cycle; GO:0007076,mitotic chromosome condensation; GO:0000070,mitotic sister chromatid segregation	Laminin Domain II
Cluster-17807.131715	1.34	0.35	1.18	22.23	21.7	29.33	16.55	3.21	11.53	11.81	10.905	10	4.52952	up	3.26923	up	3.08343	up	K22324 aliphatic glucosinolate S-oxygenase [EC:1.14.13.237] | (RefSeq) flavin-containing monooxygenase FMO GS-OX5 (A)	flavin-containing monooxygenase FMO GS-OX-like 2 isoform X1 [Brassica napus]	RecName: Full=Flavin-containing monooxygenase FMO GS-OX-like 2; EC=1.8.-.-; AltName: Full=Flavin-monooxygenase glucosinolate S-oxygenase-like 2;	RecName: Full=Flavin-containing monooxygenase {ECO:0000256|RuleBase:RU361177}; EC=1.-.-.- {ECO:0000256|RuleBase:RU361177};	Flavin-containing monooxygenase	GO:0050660,flavin adenine dinucleotide binding; GO:0004497,monooxygenase activity; GO:0004499,N,N-dimethylaniline monooxygenase activity; GO:0050661,NADP binding; GO:0050832,defense response to fungus; GO:0055114,oxidation-reduction process	Lycopene cyclase protein
Cluster-17807.111491	0.88	0.73	0.93	34.05	14.49	13.94	22.76	6.31	12.35	50.37	37.205	24.04	4.49847	up	3.88055	up	5.05647	up	K21776 protein lin-54 | (RefSeq) protein tesmin/TSO1-like CXC 8 (A)	PREDICTED: protein tesmin/TSO1-like CXC 8 [Brassica oleracea var. oleracea]	RecName: Full=Probable isoaspartyl peptidase/L-asparaginase 2; EC=3.4.19.5; AltName: Full=L-asparagine amidohydrolase 2; Contains: RecName: Full=Isoaspartyl peptidase/L-asparaginase 2 subunit alpha; Contains: RecName: Full=Isoaspartyl peptidase/L-asparaginase 2 subunit beta; Flags: Precursor;	SubName: Full=Uncharacterized protein {ECO:0000313|EnsemblPlants:Bo1g123680.1};	Asparaginase	GO:0004067,asparaginase activity; GO:0008798,beta-aspartyl-peptidase activity	Tesmin/TSO1-like CXC domain, cysteine-rich domain
Cluster-17807.90536	9.48	7.78	7.45	1.22	1.97	1.53	4.97	1.6	3.76	5.65	4.905	4.16	-2.53556	down	-1.42027	down	-1.17015	down	K17506 protein phosphatase 1L [EC:3.1.3.16] | (RefSeq) probable protein phosphatase 2C 74 (A)	PREDICTED: probable protein phosphatase 2C 18 [Brassica oleracea var. oleracea]	RecName: Full=Probable protein phosphatase 2C 18; Short=AtPP2C18; EC=3.1.3.16;	SubName: Full=Uncharacterized protein {ECO:0000313|EnsemblPlants:Bo6g124020.1};	Serine/threonine protein phosphatase	GO:0046872,metal ion binding; GO:0004722,protein serine/threonine phosphatase activity	Protein phosphatase 2C
Cluster-17807.110270	4.54	2.47	3.88	0.09	0.1	0.23	0.53	0.52	0.575	1.54	1.19	0.84	-4.84167	down	-2.83854	down	-2.01393	down	K13947 auxin efflux carrier family | (RefSeq) auxin efflux carrier component 4 (A)	PREDICTED: auxin efflux carrier component 4 [Brassica oleracea var. oleracea]	RecName: Full=Auxin efflux carrier component 4 {ECO:0000303|PubMed:11893337}; Short=AtPIN4 {ECO:0000303|PubMed:11893337};	RecName: Full=Auxin efflux carrier component {ECO:0000256|RuleBase:RU362108};	--	GO:0005783,endoplasmic reticulum; GO:0016021,integral component of membrane; GO:0005886,plasma membrane; GO:0010329,auxin efflux transmembrane transporter activity; GO:0010252,auxin homeostasis; GO:0009926,auxin polar transport; GO:0009734,auxin-activated signaling pathway; GO:0048364,root development	Membrane transport protein
Cluster-17807.54407	3.01	2.72	4.29	0	0.08	0.07	0	0.5	0	0.13	0.11	0.09	-6.24361	down	-4.26076	down	-5.31346	down	K08654 proprotein convertase subtilisin/kexin type 5 [EC:3.4.21.-] | (RefSeq) uncharacterized protein LOC104445957 (A)	PREDICTED: uncharacterized protein LOC103852411 [Brassica rapa]	--	SubName: Full=Uncharacterized protein {ECO:0000313|EnsemblPlants:Bra033990.1-P};	--	GO:0005622,intracellular; GO:0046872,metal ion binding; GO:0035556,intracellular signal transduction	PHD-zinc-finger like domain
Cluster-17807.98016	46.96	42.12	23.15	2.07	3.68	2.04	4.39	11.16	4.255	3.63	3.875	4.12	-3.99593	down	-2.56037	down	-3.70014	down	--	BnaCnng60080D [Brassica napus]	--	SubName: Full=BnaCnng60080D protein {ECO:0000313|EMBL:CDY68685.1};	--	--	--
Cluster-17807.148313	24.21	24.43	37.53	0	0	0	0	0	0	0	0	0	-10.4666	down	-10.4302	down	-10.6495	down	--	uncharacterized protein LOC106444204 [Brassica napus]	--	SubName: Full=Uncharacterized protein {ECO:0000313|EnsemblPlants:Bo1g043150.1};	--	GO:0003723,RNA binding; GO:0006353,DNA-templated transcription, termination; GO:0006355,regulation of transcription, DNA-templated	--
Cluster-17807.71699	0	0	0	11.45	7.18	25.23	13.56	12.53	6.78	4.14	3.635	3.13	11.7087	up	11.3677	up	9.45061	up	K04733 interleukin-1 receptor-associated kinase 4 [EC:2.7.11.1] | (RefSeq) protein LYK5-like (A)	PREDICTED: protein LYK5 [Brassica oleracea var. oleracea]	RecName: Full=Protein LYK5; AltName: Full=LysM domain receptor-like kinase 5; AltName: Full=LysM-containing receptor-like kinase 5; Flags: Precursor;	SubName: Full=Uncharacterized protein {ECO:0000313|EnsemblPlants:Bo4g182040.1};	--	GO:0016021,integral component of membrane; GO:0005886,plasma membrane; GO:0005524,ATP binding; GO:0008061,chitin binding; GO:0042803,protein homodimerization activity; GO:0004675,transmembrane receptor protein serine/threonine kinase activity; GO:0007166,cell surface receptor signaling pathway; GO:0071323,cellular response to chitin; GO:0045087,innate immune response; GO:0006468,protein phosphory…	LysM domain
Cluster-17807.39244	0.11	0.06	0.47	44.13	25.79	21.96	38.15	20.66	81.085	46.28	28.055	9.83	7.03086	up	7.56269	up	6.60657	up	K04422 mitogen-activated protein kinase kinase kinase 13 [EC:2.7.11.25] | (RefSeq) serine/threonine-protein kinase EDR1 isoform X1 (A)	PREDICTED: uncharacterized protein LOC106319077 [Brassica oleracea var. oleracea]	--	SubName: Full=Uncharacterized protein {ECO:0000313|EnsemblPlants:Bo9g017530.1}; Flags: Fragment;	--	--	PB1 domain
Cluster-17807.107663	3.1	4.48	4.69	24.88	31.01	25.93	60.91	27.12	31.93	56.74	42.12	27.5	2.57992	up	3.14193	up	2.93699	up	K20102 YTH domain-containing family protein | (RefSeq) uncharacterized protein LOC104815708 isoform X1 (A)	PREDICTED: uncharacterized protein LOC106295472 [Brassica oleracea var. oleracea]	RecName: Full=30-kDa cleavage and polyadenylation specificity factor 30 {ECO:0000303|PubMed:18479511}; EC=3.1.21.- {ECO:0000269|PubMed:17576667}; AltName: Full=Protein OXIDATIVE STRESS TOLERANT 6 {ECO:0000303|PubMed:18545667}; AltName: Full=Zinc finger CCCH domain-containing protein 11; Short=AtC3H11;	SubName: Full=Uncharacterized protein {ECO:0000313|EnsemblPlants:Bo5g132950.1};	Uncharacterized high-glucose-regulated protein	GO:0005737,cytoplasm; GO:0005847,mRNA cleavage and polyadenylation specificity factor complex; GO:0005634,nucleus; GO:0005516,calmodulin binding; GO:0003677,DNA binding; GO:0004519,endonuclease activity; GO:0004521,endoribonuclease activity; GO:0046872,metal ion binding; GO:0003729,mRNA binding; GO:0003723,RNA binding; GO:0031124,mRNA 3'-end processing; GO:0006378,mRNA polyadenylation; GO:0009626…	YT521-B-like domain
Cluster-17807.48910	1.43	0.99	1.05	10.5	25.32	20.41	18.64	9.83	17.135	8.93	15.185	21.44	3.86492	up	3.56177	up	3.27833	up	K13126 polyadenylate-binding protein | (RefSeq) polyadenylate-binding protein, cytoplasmic and nuclear-like (A)	PREDICTED: uncharacterized protein LOC106336745 [Brassica oleracea var. oleracea]	--	SubName: Full=Uncharacterized protein {ECO:0000313|EnsemblPlants:Bra018368.1-P};	--	--	Tetratricopeptide repeat
Cluster-17807.74331	0	0	0	100.8	0	21.95	67.94	5.16	43.38	110.56	65.835	21.11	27.6336	up	13.7323	up	14.2883	up	--	BnaC02g25630D [Brassica napus]	--	SubName: Full=BnaC02g25630D protein {ECO:0000313|EMBL:CDY22259.1};	--	--	--
Cluster-17807.56938	0.74	0.99	0.81	6.28	5.64	7.43	2.2	5.19	2.905	10.72	7.745	4.77	2.79005	up	1.95017	up	2.77684	up	K15289 solute carrier family 35, member F5 | (RefSeq) uncharacterized transporter C405.03c isoform X1 (A)	uncharacterized transporter C405.03c isoform X1 [Sesamum indicum]	--	SubName: Full=Uncharacterized protein {ECO:0000313|EMBL:JAU90078.1};	Predicted membrane protein	GO:0016021,integral component of membrane	CRT-like, chloroquine-resistance transporter-like
Cluster-17807.97716	66.18	54.09	39.04	410.72	318.96	337.11	241.61	184.1	208.82	290.36	240.665	190.97	2.61275	up	1.82652	up	1.68312	up	K08738 cytochrome c | (RefSeq) hypothetical protein (A)	hypothetical protein CARUB_v10010544mg, partial [Capsella rubella]	RecName: Full=Cytochrome c;	SubName: Full=Uncharacterized protein {ECO:0000313|EMBL:EOA38639.1}; Flags: Fragment;	Cytochrome c	GO:0005758,mitochondrial intermembrane space; GO:0070469,respiratory chain; GO:0009055,electron transfer activity; GO:0020037,heme binding; GO:0046872,metal ion binding	Cytochrome C oxidase, cbb3-type, subunit III
Cluster-17807.118855	1.31	4.65	2.18	76.55	87.3	108.75	98.27	40.48	137.36	86.64	99.905	113.17	4.88482	up	4.87408	up	4.74239	up	K13068 sinapate 1-glucosyltransferase [EC:2.4.1.120] | (RefSeq) UDP-glycosyltransferase 84A2 isoform X1 (A)	sinapate 1-glucosyltransferase [Brassica napus var. napus]	RecName: Full=UDP-glycosyltransferase 84A2; EC=2.4.1.-; AltName: Full=Sinapate 1-glucosyltransferase 1; Short=AtSGT1; EC=2.4.1.120;	RecName: Full=Glycosyltransferase {ECO:0000256|RuleBase:RU362057}; EC=2.4.1.- {ECO:0000256|RuleBase:RU362057};	UDP-glucuronosyl and UDP-glucosyl transferase	GO:0005737,cytoplasm; GO:0043231,intracellular membrane-bounded organelle; GO:0080043,quercetin 3-O-glucosyltransferase activity; GO:0080044,quercetin 7-O-glucosyltransferase activity; GO:0050284,sinapate 1-glucosyltransferase activity; GO:0009718,anthocyanin-containing compound biosynthetic process; GO:0009801,cinnamic acid ester metabolic process; GO:0080167,response to karrikin; GO:0009636,res…	UDP-glucoronosyl and UDP-glucosyl transferase
Cluster-17807.62274	34.96	37.5	65.98	0.47	0	0.61	0	3.67	2.645	0	0	0	-7.12265	down	-4.57554	down	-10.4666	down	K04733 interleukin-1 receptor-associated kinase 4 [EC:2.7.11.1] | (RefSeq) probable LRR receptor-like serine/threonine-protein kinase At1g29720 (A)	probable LRR receptor-like serine/threonine-protein kinase At1g29720 [Brassica napus]	RecName: Full=Probable LRR receptor-like serine/threonine-protein kinase At1g29720; EC=2.7.11.1; Flags: Precursor;	SubName: Full=Putative LRR receptor-like serine/threonine-protein kinase {ECO:0000313|EMBL:JAU86583.1}; Flags: Fragment;	Serine/threonine protein kinase	GO:0016021,integral component of membrane; GO:0005886,plasma membrane; GO:0005524,ATP binding; GO:0004674,protein serine/threonine kinase activity	Malectin domain
Cluster-17807.118981	0	0	0	9.57	17.41	17.71	3.83	7.84	4.69	2.55	7.58	12.61	10.5549	up	9.16879	up	9.27634	up	--	PREDICTED: uncharacterized protein LOC106301047 [Brassica oleracea var. oleracea]	RecName: Full=LanC-like protein GCR2; AltName: Full=G-protein coupled receptor 2;	SubName: Full=Uncharacterized protein {ECO:0000313|EMBL:JAU95816.1}; Flags: Fragment;	--	GO:0019898,extrinsic component of membrane; GO:0005886,plasma membrane; GO:0010427,abscisic acid binding; GO:0046872,metal ion binding; GO:0009738,abscisic acid-activated signaling pathway; GO:0010231,maintenance of seed dormancy; GO:0009787,regulation of abscisic acid-activated signaling pathway	Protein of unknown function (DUF1218)
Cluster-17807.79854	289.45	274.81	264.32	13.06	34.98	23.06	40.19	22.38	34.8	47.16	51.4	55.64	-3.69026	down	-3.25776	down	-2.89173	down	--	protein LNK3 isoform X1 [Brassica napus]	RecName: Full=Protein LNK3 {ECO:0000303|PubMed:23818596}; AltName: Full=Night light-inducible and clock-regulated 3 {ECO:0000303|PubMed:23818596};	SubName: Full=Uncharacterized protein {ECO:0000313|EnsemblPlants:Bo3g064890.1};	--	GO:0007623,circadian rhythm; GO:0006355,regulation of transcription, DNA-templated; GO:0006351,transcription, DNA-templated	--
Cluster-17807.61650	18.13	15.69	26.18	1.34	2.59	2.12	2.96	3.38	2.61	1.86	0.93	0	-3.4551	down	-2.85754	down	-4.8403	down	K01087 trehalose 6-phosphate phosphatase [EC:3.1.3.12] | (RefSeq) probable trehalose-phosphate phosphatase E (A)	probable trehalose-phosphate phosphatase E [Brassica napus]	RecName: Full=Probable trehalose-phosphate phosphatase E; Short=AtTPPE; EC=3.1.3.12; AltName: Full=Trehalose 6-phosphate phosphatase;	RecName: Full=Trehalose 6-phosphate phosphatase {ECO:0000256|RuleBase:RU361117}; EC=3.1.3.12 {ECO:0000256|RuleBase:RU361117};	Trehalose-6-phosphate synthase component TPS1 and related subunits	GO:0009507,chloroplast; GO:0004805,trehalose-phosphatase activity; GO:0005992,trehalose biosynthetic process	haloacid dehalogenase-like hydrolase
Cluster-17807.74379	5.43	4.65	6.49	0	0	0	0	0.28	0	0	0.58	1.16	-10.1445	down	-5.78586	down	-3.70355	down	K15216 RNA polymerase I-specific transcription initiation factor RRN3 | (RefSeq) RNA polymerase I-specific transcription initiation factor RRN3-like isoform X2 (A)	PREDICTED: RNA polymerase I-specific transcription initiation factor RRN3-like [Brassica rapa]	--	SubName: Full=Uncharacterized protein {ECO:0000313|EnsemblPlants:Bra021928.1-P};	RNA polymerase I transcription factor	--	RNA polymerase I specific transcription initiation factor RRN3
Cluster-17807.77708	6.13	8.06	19.05	0	0	0	0	0	0	0	0	0	-11.6817	down	-11.6463	down	-11.8661	down	K13457 disease resistance protein RPM1 | (RefSeq) uncharacterized protein sll1770 (A)	PREDICTED: uncharacterized protein sll1770 [Brassica oleracea var. oleracea]	RecName: Full=Protein ACTIVITY OF BC1 COMPLEX KINASE 8, chloroplastic {ECO:0000303|PubMed:22694836}; Short=ABC1-LIKE KINASE 8 {ECO:0000303|PubMed:22694836}; EC=2.7.11.1 {ECO:0000250|UniProtKB:Q9MA15}; AltName: Full=ABC2 homolog protein 13 {ECO:0000303|PubMed:11346655}; Short=AtATH13 {ECO:0000303|PubMed:11346655}; AltName: Full=Oxidative stress-related ABC1-like protein 1, chloroplastic {ECO:00003…	SubName: Full=Uncharacterized protein {ECO:0000313|EnsemblPlants:Bo3g100720.1};	Predicted unusual protein kinase	GO:0009507,chloroplast; GO:0009941,chloroplast envelope; GO:0031969,chloroplast membrane; GO:0016021,integral component of membrane; GO:0005524,ATP binding; GO:0016301,kinase activity; GO:0005215,transporter activity; GO:0034599,cellular response to oxidative stress; GO:0007623,circadian rhythm; GO:0055072,iron ion homeostasis; GO:0010150,leaf senescence; GO:0046467,membrane lipid biosynthetic pr…	Phosphotransferase enzyme family
Cluster-17807.118168	10.3	9.93	9.77	22.7	24.68	24.78	30.45	11.1	30.705	41.06	29.95	18.84	1.11447	up	1.09177	up	1.16487	up	K12447 UDP-sugar pyrophosphorylase [EC:2.7.7.64] | (RefSeq) UDP-sugar pyrophosphorylase (A)	PREDICTED: UDP-sugar pyrophosphorylase [Brassica oleracea var. oleracea]	RecName: Full=UDP-sugar pyrophosphorylase; Short=AtUSP; EC=2.7.7.64;	SubName: Full=Uncharacterized protein {ECO:0000313|EnsemblPlants:Bo8g099170.1};	UDP-N-acetylglucosamine pyrophosphorylase	GO:0005829,cytosol; GO:0090406,pollen tube; GO:0047350,glucuronate-1-phosphate uridylyltransferase activity; GO:0051748,UTP-monosaccharide-1-phosphate uridylyltransferase activity; GO:0010491,UTP:arabinose-1-phosphate uridylyltransferase activity; GO:0017103,UTP:galactose-1-phosphate uridylyltransferase activity; GO:0003983,UTP:glucose-1-phosphate uridylyltransferase activity; GO:0047338,UTP:xylo…	UTP--glucose-1-phosphate uridylyltransferase
Cluster-17807.123939	0	0	0	7.7	13.62	5.03	7.54	0	3.77	9.3	4.65	0	11.277	up	9.99875	up	10.1103	up	K11984 U4/U6.U5 tri-snRNP-associated protein 1 | (RefSeq) SART-1 family protein DOT2 (A)	PREDICTED: SART-1 family protein DOT2 [Brassica oleracea var. oleracea]	RecName: Full=SART-1 family protein DOT2 {ECO:0000305}; AltName: Full=Protein DEFECTIVELY ORGANIZED TRIBUTARIES 2 {ECO:0000303|PubMed:18643975}; AltName: Full=Protein MERISTEM-DEFECTIVE {ECO:0000303|PubMed:19000164};	SubName: Full=Uncharacterized protein {ECO:0000313|EnsemblPlants:Bo9g161800.1};	U4/U6.U5 snRNP associated protein	GO:0005730,nucleolus; GO:0005634,nucleus; GO:0046540,U4/U6 x U5 tri-snRNP complex; GO:0010588,cotyledon vascular tissue pattern formation; GO:0009908,flower development; GO:0048366,leaf development; GO:0010305,leaf vascular tissue pattern formation; GO:0000481,maturation of 5S rRNA; GO:0009933,meristem structural organization; GO:0045292,mRNA cis splicing, via spliceosome; GO:0010087,phloem or xy…	SART-1 family
Cluster-17807.108526	7.51	4.24	6.93	37.59	53.62	57.63	104.77	19.11	134.37	12.03	55.08	98.13	2.85044	up	3.58127	up	2.69233	up	K00975 glucose-1-phosphate adenylyltransferase [EC:2.7.7.27] | (RefSeq) glucose-1-phosphate adenylyltransferase large subunit 3, chloroplastic isoform X1 (A)	PREDICTED: glucose-1-phosphate adenylyltransferase large subunit 3, chloroplastic isoform X1 [Brassica oleracea var. oleracea]	RecName: Full=Glucose-1-phosphate adenylyltransferase large subunit 3, chloroplastic; EC=2.7.7.27; AltName: Full=ADP-glucose pyrophosphorylase; AltName: Full=ADP-glucose synthase; AltName: Full=AGPase S; AltName: Full=Alpha-D-glucose-1-phosphate adenyl transferase; Flags: Precursor;	RecName: Full=Glucose-1-phosphate adenylyltransferase {ECO:0000256|RuleBase:RU362093}; EC=2.7.7.27 {ECO:0000256|RuleBase:RU362093}; AltName: Full=ADP-glucose pyrophosphorylase {ECO:0000256|RuleBase:RU362093};	GDP-mannose pyrophosphorylase/mannose-1-phosphate guanylyltransferase	GO:0009507,chloroplast; GO:0005524,ATP binding; GO:0008878,glucose-1-phosphate adenylyltransferase activity; GO:0005978,glycogen biosynthetic process; GO:0019252,starch biosynthetic process	Bacterial transferase hexapeptide (six repeats)
Cluster-17807.67486	58.85	95.82	104.49	3.76	2.51	0.97	2.24	2.31	4.07	7.68	7.9	8.12	-5.304	down	-5.07098	down	-3.90028	down	K12128 pseudo-response regulator 9 | (RefSeq) two-component response regulator-like APRR9 (A)	BnaC04g00640D [Brassica napus]	RecName: Full=Two-component response regulator-like APRR9; AltName: Full=Pseudo-response regulator 9;	SubName: Full=BnaC04g00640D protein {ECO:0000313|EMBL:CDY41558.1};	GATA-4/5/6 transcription factors	GO:0005634,nucleus; GO:0003677,DNA binding; GO:0007623,circadian rhythm; GO:0045892,negative regulation of transcription, DNA-templated; GO:0000160,phosphorelay signal transduction system; GO:0010017,red or far-red light signaling pathway; GO:0006355,regulation of transcription, DNA-templated; GO:0006351,transcription, DNA-templated	CCT motif
Cluster-17807.29169	0	0	0	75.78	23.85	46.45	41.48	107.16	53.495	130.21	119.68	109.15	11.4894	up	12.0057	up	12.4561	up	K00130 betaine-aldehyde dehydrogenase [EC:1.2.1.8] | (RefSeq) betaine aldehyde dehydrogenase 2, mitochondrial isoform X1 (A)	PREDICTED: betaine aldehyde dehydrogenase 2, mitochondrial [Brassica rapa]	RecName: Full=Betaine aldehyde dehydrogenase 2, mitochondrial; Short=BADH; EC=1.2.1.8; AltName: Full=Aldehyde dehydrogenase family 10 member A9; Flags: Precursor;	SubName: Full=Uncharacterized protein {ECO:0000313|EnsemblPlants:Bra019528.1-P};	Aldehyde dehydrogenase	GO:0005739,mitochondrion; GO:0005777,peroxisome; GO:0004029,aldehyde dehydrogenase (NAD) activity; GO:0008802,betaine-aldehyde dehydrogenase activity; GO:0055114,oxidation-reduction process; GO:0009737,response to abscisic acid; GO:0009414,response to water deprivation	Ribosomal protein S17
Cluster-17807.131147	0	0	0	7.41	6.63	7.25	4.3	2.27	10.555	12.7	11.235	9.77	9.96161	up	9.59068	up	10.3437	up	K16463 centrosomal protein CEP170 | (RefSeq) FHA domain-containing protein PS1 isoform X1 (A)	PREDICTED: FHA domain-containing protein PS1-like isoform X2 [Brassica rapa]	RecName: Full=FHA domain-containing protein PS1 {ECO:0000305}; AltName: Full=Protein PARALLEL SPINDLE 1 {ECO:0000303|PubMed:19043546}; Short=AtPS1 {ECO:0000303|PubMed:19043546};	SubName: Full=Uncharacterized protein {ECO:0000313|EnsemblPlants:Bra015018.1-P};	Anion exchanger adaptor protein Kanadaptin, contains FHA domain	GO:0051321,meiotic cell cycle; GO:0009555,pollen development	PIN domain
Cluster-17807.113988	0	0	0	41.36	46.57	68.51	40.64	12.94	107.655	40.26	68.32	96.38	10.2785	up	10.1791	up	10.2548	up	--	uncharacterized protein LOC111201456 [Brassica napus]	--	SubName: Full=Uncharacterized protein {ECO:0000313|EnsemblPlants:Bo3g023370.1};	--	--	--
Cluster-20220.0	0	0	0	14.55	12.26	13.05	1.18	2.06	5.29	2.77	3.33	3.89	10.009	up	7.73725	up	7.70021	up	K00131 glyceraldehyde-3-phosphate dehydrogenase (NADP+) [EC:1.2.1.9] | (RefSeq) NADP-dependent glyceraldehyde-3-phosphate dehydrogenase-like (A)	BnaA06g20130D [Brassica napus]	--	SubName: Full=BnaA06g20130D protein {ECO:0000313|EMBL:CDY12331.1};	--	--	--
Cluster-17807.114073	0	0	0	22.13	24.95	15.77	72.39	62.33	98.795	80.16	118.19	156.22	10.371	up	12.236	up	12.5357	up	K16296 serine carboxypeptidase-like clade I [EC:3.4.16.-] | (RefSeq) serine carboxypeptidase-like 10 isoform X1 (A)	PREDICTED: serine carboxypeptidase-like 10 isoform X2 [Brassica oleracea var. oleracea]	RecName: Full=Serine carboxypeptidase-like 10; AltName: Full=Sinapoylglucose--anthocyanin acyltransferase; AltName: Full=Sinapoylglucose--anthocyanin sinapoyltransferase; Short=SAT; EC=2.3.1.-; Flags: Precursor;	SubName: Full=Uncharacterized protein {ECO:0000313|EnsemblPlants:Bo8g100760.1};	Serine carboxypeptidases (lysosomal cathepsin A)	GO:0005576,extracellular region; GO:0016747,transferase activity, transferring acyl groups other than amino-acyl groups; GO:0006508,proteolysis; GO:0019748,secondary metabolic process	Ubiquinol-cytochrome C reductase hinge protein
Cluster-17807.103056	0.11	0	0.05	9.82	26.65	20.51	24.1	2.01	23.765	18.85	13.73	8.61	8.51785	up	8.27225	up	7.76867	up	K13248 pyridoxal phosphate phosphatase PHOSPHO2 [EC:3.1.3.74] | (RefSeq) inorganic pyrophosphatase 1-like (A)	PREDICTED: inorganic pyrophosphatase 1-like [Brassica oleracea var. oleracea]	RecName: Full=Inorganic pyrophosphatase 1; Short=AtPPsPase1; Short=PPi phosphatase 1; Short=Pyrophosphate-specific phosphatase 1; EC=3.6.1.1; AltName: Full=Protein PHOSPHATE STARVATION-INDUCED GENE 2; Short=AtPS2;	SubName: Full=Uncharacterized protein {ECO:0000313|EnsemblPlants:Bo6g116410.1};	Predicted haloacid dehalogenase-like hydrolase	GO:0004427,inorganic diphosphatase activity; GO:0046872,metal ion binding; GO:0016791,phosphatase activity; GO:0016462,pyrophosphatase activity; GO:0016036,cellular response to phosphate starvation; GO:0051262,protein tetramerization	Haloacid dehalogenase-like hydrolase
Cluster-17807.50698	4.08	2.82	5.31	52.5	40.83	88.01	51.26	69.17	56.51	44.14	72.87	101.6	3.73506	up	3.74442	up	3.71443	up	K00856 adenosine kinase [EC:2.7.1.20] | (RefSeq) adenosine kinase 2 (A)	PREDICTED: adenosine kinase 2 [Brassica oleracea var. oleracea]	RecName: Full=Adenosine kinase 2; Short=AK 2; EC=2.7.1.20; AltName: Full=Adenosine 5'-phosphotransferase 2;	SubName: Full=Uncharacterized protein {ECO:0000313|EnsemblPlants:Bo3g002270.1};	Possible pfkB family carbohydrate kinase	GO:0005829,cytosol; GO:0005634,nucleus; GO:0005886,plasma membrane; GO:0004001,adenosine kinase activity; GO:0005524,ATP binding; GO:0005507,copper ion binding; GO:0006169,adenosine salvage; GO:0044209,AMP salvage; GO:0016032,viral process	pfkB family carbohydrate kinase
Cluster-17807.93557	8.83	15.24	8.08	0.85	0.92	1.16	3.24	1.11	3.435	3.71	3.845	3.98	-3.62044	down	-2.23872	down	-1.92286	down	K17362 acyl-coenzyme A thioesterase 13 [EC:3.1.2.-] | (RefSeq) uncharacterized protein LOC106360471 (A)	uncharacterized protein LOC106360471 [Brassica napus]	--	SubName: Full=Uncharacterized protein {ECO:0000313|EnsemblPlants:Bra014316.1-P};	--	--	--
Cluster-17807.82875	249.41	437.31	222.43	14.55	6.67	4.38	16.89	3.16	10.105	11.75	7.235	2.72	-5.2892	down	-5.13225	down	-5.87749	down	--	BnaCnng03760D [Brassica napus]	--	SubName: Full=BnaCnng03760D protein {ECO:0000313|EMBL:CDY10475.1};	--	--	--
Cluster-17807.78799	32.49	26.19	31.88	180.91	176.79	139.29	125.28	97.47	215.205	442.72	407.985	373.25	2.36603	up	1.95081	up	2.98493	up	--	--	--	--	--	--	--
Cluster-17807.47299	27.21	44.8	13.82	0	0	0	11.11	4.75	5.71	0	1.42	2.84	-11.5144	down	-2.15784	down	-4.82336	down	K11147 dehydrogenase/reductase SDR family member 4 [EC:1.1.-.-] | (RefSeq) short-chain dehydrogenase/reductase SDRA-like (A)	short-chain dehydrogenase/reductase SDRA-like [Brassica napus]	RecName: Full=Short-chain dehydrogenase/reductase SDRA {ECO:0000305}; EC=1.1.-.- {ECO:0000305}; AltName: Full=Protein INDOLE-3-BUTYRIC ACID RESPONSE 1 {ECO:0000303|PubMed:18725356}; AltName: Full=Short-chain dehydrogenase/reductase A {ECO:0000305};	SubName: Full=BnaC03g64870D protein {ECO:0000313|EMBL:CDY27447.1};	Reductases with broad range of substrate specificities	GO:0005777,peroxisome; GO:0016491,oxidoreductase activity; GO:0006631,fatty acid metabolic process; GO:0080024,indolebutyric acid metabolic process; GO:0080026,response to indolebutyric acid; GO:0048767,root hair elongation	KR domain
Cluster-17807.19776	26.39	22.14	36.67	0	0	0	0	4.78	1.485	0	0	0	-10.2961	down	-3.83299	down	-10.4787	down	--	PREDICTED: protein TIME FOR COFFEE-like isoform X1 [Brassica oleracea var. oleracea]	RecName: Full=Protein TIME FOR COFFEE;	SubName: Full=Uncharacterized protein {ECO:0000313|EnsemblPlants:Bo5g098070.1};	--	GO:0005634,nucleus; GO:0048511,rhythmic process	--
Cluster-17807.34983	22.63	30.2	11.13	0	0	0	0	0	0	0	0	0	-11.1523	down	-11.1125	down	-11.3334	down	K00826 branched-chain amino acid aminotransferase [EC:2.6.1.42] | (RefSeq) branched-chain-amino-acid aminotransferase 2, chloroplastic-like isoform X1 (A)	PREDICTED: branched-chain-amino-acid aminotransferase 2, chloroplastic-like isoform X1 [Brassica oleracea var. oleracea]	RecName: Full=Branched-chain-amino-acid aminotransferase 2, chloroplastic; Short=Atbcat-2; EC=2.6.1.42; Flags: Precursor;	RecName: Full=Branched-chain-amino-acid aminotransferase {ECO:0000256|RuleBase:RU004517}; EC=2.6.1.42 {ECO:0000256|RuleBase:RU004517};	Branched chain aminotransferase BCAT1, pyridoxal phosphate enzymes type IV superfamily	GO:0009507,chloroplast; GO:0052656,L-isoleucine transaminase activity; GO:0052654,L-leucine transaminase activity; GO:0052655,L-valine transaminase activity; GO:0009097,isoleucine biosynthetic process; GO:0009098,leucine biosynthetic process; GO:0071669,plant-type cell wall organization or biogenesis; GO:0009099,valine biosynthetic process	Amino-transferase class IV
Cluster-17807.88645	22.17	24.78	23.2	1.81	3.24	1.59	3.72	1.64	3.565	3.68	2.19	0.7	-3.54245	down	-3.1561	down	-3.93069	down	K20359 PRA1 family protein 1 | (RefSeq) PRA1 family protein B1 (A)	PREDICTED: PRA1 family protein B1 [Camelina sativa]	RecName: Full=PRA1 family protein B1; Short=AtPRA1.B1; AltName: Full=Prenylated Rab acceptor 6;	RecName: Full=PRA1 family protein {ECO:0000256|RuleBase:RU363107};	Prenylated rab acceptor 1	GO:0005783,endoplasmic reticulum; GO:0010008,endosome membrane; GO:0005794,Golgi apparatus; GO:0016021,integral component of membrane; GO:0016192,vesicle-mediated transport	PRA1 family protein
Cluster-17807.107991	1.55	0.98	1.72	10.05	8.58	9.98	9.62	13.99	16.75	11.74	16.145	20.55	2.60576	up	3.12514	up	3.08125	up	K18798 peroxisome-assembly ATPase [EC:3.6.4.7] | (RefSeq) AFG1-like ATPase isoform X1 (A)	PREDICTED: lactation elevated protein 1 [Brassica oleracea var. oleracea]	--	SubName: Full=Uncharacterized protein {ECO:0000313|EnsemblPlants:Bo8g099150.1};	Predicted ATPase	GO:0005524,ATP binding	AAA domain
Cluster-17807.80547	156.66	193.95	226.14	25.43	16.9	12.09	17.53	9.3	21.8	60.54	36.045	11.55	-3.54998	down	-3.74032	down	-2.82557	down	K06617 raffinose synthase [EC:2.4.1.82] | (RefSeq) probable galactinol--sucrose galactosyltransferase 2 (A)	probable galactinol--sucrose galactosyltransferase 2 [Brassica napus]	RecName: Full=Probable galactinol--sucrose galactosyltransferase 2; EC=2.4.1.82; AltName: Full=Protein SEED IMBIBITION 2; AltName: Full=Raffinose synthase 2;	SubName: Full=Putative imbibition protein {ECO:0000313|EMBL:CAA55893.1};	--	GO:0009506,plasmodesma; GO:0052692,raffinose alpha-galactosidase activity; GO:0016757,transferase activity, transferring glycosyl groups; GO:0034484,raffinose catabolic process; GO:0080167,response to karrikin; GO:0006979,response to oxidative stress	Raffinose synthase or seed imbibition protein Sip1
Cluster-17807.68962	13.23	16.4	16.95	1.24	1.95	2.08	5.99	3.06	3.56	0	1.22	2.44	-3.30524	down	-2.07167	down	-4.14479	down	K16189 phytochrome-interacting factor 4 | (RefSeq) transcription factor PIF4-like isoform X1 (A)	transcription factor PIF4 isoform X1 [Brassica napus]	RecName: Full=Transcription factor PIF4; AltName: Full=Basic helix-loop-helix protein 9; Short=AtbHLH9; Short=bHLH 9; AltName: Full=Phytochrome-interacting factor 4; AltName: Full=Short under red-light 2; AltName: Full=Transcription factor EN 102; AltName: Full=bHLH transcription factor bHLH009;	SubName: Full=BnaC04g48630D protein {ECO:0000313|EMBL:CDY14866.1};	--	GO:0005634,nucleus; GO:0003677,DNA binding; GO:0003700,DNA-binding transcription factor activity; GO:0046983,protein dimerization activity; GO:0009704,de-etiolation; GO:0010161,red light signaling pathway; GO:0010017,red or far-red light signaling pathway; GO:0009585,red, far-red light phototransduction; GO:0010600,regulation of auxin biosynthetic process; GO:0010928,regulation of auxin mediated …	Helix-loop-helix DNA-binding domain
Cluster-17807.79474	86.64	66.07	66.75	7.9	8.87	3.99	13.35	3.83	13.085	35.11	23.69	12.27	-3.53651	down	-3.03653	down	-2.03625	down	K12128 pseudo-response regulator 9 | (RefSeq) two-component response regulator-like APRR9 isoform X1 (A)	BnaC04g51630D [Brassica napus]	RecName: Full=Two-component response regulator-like APRR9; AltName: Full=Pseudo-response regulator 9;	SubName: Full=BnaC04g51630D protein {ECO:0000313|EMBL:CDY27522.1};	GATA-4/5/6 transcription factors	GO:0005634,nucleus; GO:0003677,DNA binding; GO:0007623,circadian rhythm; GO:0045892,negative regulation of transcription, DNA-templated; GO:0000160,phosphorelay signal transduction system; GO:0010017,red or far-red light signaling pathway; GO:0006355,regulation of transcription, DNA-templated; GO:0006351,transcription, DNA-templated	CCT motif
Cluster-17807.104287	0.17	0	0	23.22	17.29	14.02	55.09	31.87	114.855	98.08	101.095	104.11	8.32558	up	10.1472	up	10.4764	up	K01859 chalcone isomerase [EC:5.5.1.6] | (RefSeq) probable chalcone--flavonone isomerase 3 (A)	probable chalcone--flavonone isomerase 3 [Brassica napus]	RecName: Full=Probable chalcone--flavonone isomerase 3; Short=Chalcone isomerase 3; EC=5.5.1.6; AltName: Full=Chalcone isomerase-like 1;	RecName: Full=Chalcone-flavonone isomerase family protein {ECO:0000256|RuleBase:RU361158};	--	GO:0005783,endoplasmic reticulum; GO:0045430,chalcone isomerase activity; GO:0009813,flavonoid biosynthetic process; GO:0080167,response to karrikin	Chalcone-flavanone isomerase
Cluster-17807.84224	17.97	15.73	18.7	6.34	7.54	7.86	9.99	5.79	5.915	3.75	4.39	5.03	-1.4212	down	-1.39846	down	-2.41417	down	K05747 Wiskott-Aldrich syndrome protein | (RefSeq) uncharacterized protein LOC110893888 (A)	uncharacterized protein LOC106424574 isoform X2 [Brassica napus]	RecName: Full=Transcription elongation factor TFIIS {ECO:0000305}; AltName: Full=Protein REDUCED DORMANCY 2 {ECO:0000303|PubMed:21799800};	SubName: Full=Uncharacterized protein {ECO:0000313|EnsemblPlants:Bo9g171250.1};	Predicted transcription factor DATF1, contains PHD and TFS2M domains	GO:0005634,nucleus; GO:0003746,translation elongation factor activity; GO:0008270,zinc ion binding; GO:0009910,negative regulation of flower development; GO:0034243,regulation of transcription elongation from RNA polymerase II promoter; GO:0009739,response to gibberellin; GO:0010162,seed dormancy process; GO:0009845,seed germination; GO:0006351,transcription, DNA-templated	SPOC domain
Cluster-17807.100401	23.97	37.89	25.98	3.43	3.68	5.1	4.16	2.83	2.34	0	0.415	0.83	-3.01041	down	-3.37587	down	-6.5925	down	K17505 protein phosphatase 1K [EC:3.1.3.16] | (RefSeq) probable protein phosphatase 2C 33 (A)	PREDICTED: probable protein phosphatase 2C 33 [Brassica oleracea var. oleracea]	RecName: Full=Probable protein phosphatase 2C 33; Short=AtPP2C33; EC=3.1.3.16; AltName: Full=AtPPC6;1;	SubName: Full=BnaAnng12710D protein {ECO:0000313|EMBL:CDY53743.1};	Serine/threonine protein phosphatase	GO:0046872,metal ion binding; GO:0004722,protein serine/threonine phosphatase activity	Protein phosphatase 2C
Cluster-17807.62252	0.7	0.35	0.41	8.61	6.09	5.45	5.17	7.6	15.945	25.26	28.215	31.17	3.66169	up	4.1529	up	5.44602	up	K17964 leucine-rich PPR motif-containing protein, mitochondrial | (RefSeq) pentatricopeptide repeat-containing protein At5g39710 (A)	PREDICTED: pentatricopeptide repeat-containing protein At2g15980 [Brassica oleracea var. oleracea]	RecName: Full=Pentatricopeptide repeat-containing protein At2g15980;	SubName: Full=Uncharacterized protein {ECO:0000313|EnsemblPlants:Bo7g021000.1};	FOG: PPR repeat	GO:0043231,intracellular membrane-bounded organelle; GO:0004519,endonuclease activity; GO:0003723,RNA binding; GO:0009451,RNA modification	Haloacid dehalogenase-like hydrolase
Cluster-17807.59295	1.84	0.82	1.35	14.93	13.1	20.14	37.97	51.22	36.985	21.23	26.015	30.8	3.43979	up	4.86847	up	3.83565	up	--	PREDICTED: protein CDI [Brassica oleracea var. oleracea]	RecName: Full=Protein CDI {ECO:0000305}; AltName: Full=Protein CADMIUM INDUCED {ECO:0000303|PubMed:22569258};	SubName: Full=Uncharacterized protein {ECO:0000313|EnsemblPlants:Bo2g050990.1};	--	GO:0005829,cytosol; GO:0016740,transferase activity; GO:0009846,pollen germination; GO:0009860,pollen tube growth; GO:0007338,single fertilization	--
Cluster-17807.83797	18.59	15.93	16.07	2.71	4.02	2.45	9.83	4.85	7.18	7.14	7.205	7.27	-2.60735	down	-1.36299	down	-1.66961	down	--	PREDICTED: F-box/kelch-repeat protein SKIP25 [Brassica oleracea var. oleracea]	RecName: Full=F-box/kelch-repeat protein SKIP25; AltName: Full=SKP1-interacting partner 25;	SubName: Full=Uncharacterized protein {ECO:0000313|EnsemblPlants:Bo8g032390.1};	FOG: Kelch repeat	GO:0031463,Cul3-RING ubiquitin ligase complex; GO:0005634,nucleus; GO:0016567,protein ubiquitination; GO:0080167,response to karrikin	PQQ-like domain
Cluster-17807.66154	46.55	35.93	60.92	7.47	10.04	9.17	15.74	4.2	9.855	8	8.21	8.42	-2.57459	down	-2.43752	down	-2.97686	down	K13422 transcription factor MYC2 | (RefSeq) transcription factor MYC2 (A)	PREDICTED: transcription factor MYC2 [Brassica oleracea var. oleracea]	RecName: Full=Transcription factor MYC2; Short=AtMYC2; AltName: Full=Basic helix-loop-helix protein 6; Short=AtbHLH6; Short=bHLH 6; AltName: Full=Protein JASMONATE INSENSITIVE 1; AltName: Full=R-homologous Arabidopsis protein 1; Short=RAP-1; AltName: Full=Transcription factor EN 38; AltName: Full=Z-box binding factor 1 protein; AltName: Full=bHLH transcription factor bHLH006; AltName: Full=rd22BP…	SubName: Full=Uncharacterized protein {ECO:0000313|EnsemblPlants:Bo5g086990.1};	--	GO:0005634,nucleus; GO:0003677,DNA binding; GO:0003700,DNA-binding transcription factor activity; GO:0046983,protein dimerization activity; GO:0043565,sequence-specific DNA binding; GO:0009738,abscisic acid-activated signaling pathway; GO:0009963,positive regulation of flavonoid biosynthetic process; GO:0045893,positive regulation of transcription, DNA-templated; GO:2000068,regulation of defense …	bHLH-MYC and R2R3-MYB transcription factors N-terminal
Cluster-17807.77253	30.94	41.45	27.81	2.72	4.42	5.41	6.93	2.29	4.485	0.72	1.335	1.95	-3.16713	down	-3.0315	down	-5.08632	down	K12121 phytochrome B | (RefSeq) phytochrome B (A)	PREDICTED: phytochrome B [Brassica oleracea var. oleracea]	RecName: Full=Phytochrome B {ECO:0000303|PubMed:2606345}; AltName: Full=Protein LONG HYPOCOTYL 3 {ECO:0000303|PubMed:8453299}; AltName: Full=Protein OUT OF PHASE 1 {ECO:0000303|PubMed:12177480};	RecName: Full=Phytochrome {ECO:0000256|PIRNR:PIRNR000084};	--	GO:0005829,cytosol; GO:0016604,nuclear body; GO:0016607,nuclear speck; GO:0005634,nucleus; GO:0031516,far-red light photoreceptor activity; GO:0042802,identical protein binding; GO:0000155,phosphorelay sensor kinase activity; GO:1990841,promoter-specific chromatin binding; GO:0042803,protein homodimerization activity; GO:0031517,red light photoreceptor activity; GO:0009883,red or far-red light ph…	PAS fold
Cluster-17807.57827	0.13	0.48	0.31	12.88	8.25	9.12	20.03	15.38	25.18	9.1	6.14	3.18	4.87684	up	5.88436	up	3.89626	up	K21776 protein lin-54 | (RefSeq) hypothetical protein (A)	PREDICTED: B2 protein [Brassica oleracea var. oleracea]	RecName: Full=B2 protein;	SubName: Full=Uncharacterized protein {ECO:0000313|EnsemblPlants:Bo6g066700.1}; Flags: Fragment;	--	--	Development and cell death domain
Cluster-17807.72161	5.11	4.03	3.09	0	0	0	0	0	0	0	0	0	-10.1793	down	-10.1416	down	-10.3602	down	K03515 DNA repair protein REV1 [EC:2.7.7.-] | (RefSeq) uncharacterized protein LOC107894697 (A)	PREDICTED: uncharacterized protein LOC108830647 [Raphanus sativus]	RecName: Full=Squamosa promoter-binding-like protein 3;	SubName: Full=Uncharacterized protein {ECO:0000313|EnsemblPlants:Bra039006.1-P};	FOG: Transposon-encoded proteins with TYA, reverse transcriptase, integrase domains in various combinations	GO:0005737,cytoplasm; GO:0005634,nucleus; GO:0003677,DNA binding; GO:0003700,DNA-binding transcription factor activity; GO:0046872,metal ion binding; GO:0030154,cell differentiation; GO:0009908,flower development; GO:0010229,inflorescence development; GO:0009911,positive regulation of flower development; GO:0010321,regulation of vegetative phase change; GO:0006351,transcription, DNA-templated; GO…	--
Cluster-17807.116610	1.16	0.66	0.53	23.36	23.22	51.26	13.14	53.58	13.305	12.81	28.32	43.83	5.22958	up	5.03624	up	4.68488	up	K11254 histone H4 | (RefSeq) histone H4 (A)	hypothetical protein DCAR_027657 [Daucus carota subsp. sativus]	RecName: Full=Histone H4;	RecName: Full=Histone H4 {ECO:0000256|RuleBase:RU000528};	Histone H4	GO:0009507,chloroplast; GO:0005829,cytosol; GO:0000788,nuclear nucleosome; GO:0005730,nucleolus; GO:0005886,plasma membrane; GO:0009506,plasmodesma; GO:0009579,thylakoid; GO:0005774,vacuolar membrane; GO:0003677,DNA binding; GO:0042393,histone binding; GO:0046982,protein heterodimerization activity; GO:0006334,nucleosome assembly; GO:0009414,response to water deprivation	Transcription initiation factor IID, 31kD subunit
Cluster-17807.80962	211.55	366.25	95.8	1.72	0.15	0.32	1.52	0	0.76	11.68	5.84	0	-8.40039	down	-8.4225	down	-5.66697	down	K15920 xylan 1,4-beta-xylosidase [EC:3.2.1.37] | (RefSeq) probable beta-D-xylosidase 2 (A)	PREDICTED: beta-D-xylosidase 1 [Brassica oleracea var. oleracea]	RecName: Full=Beta-D-xylosidase 1; Short=AtBXL1; EC=3.2.1.-; AltName: Full=Alpha-L-arabinofuranosidase; EC=3.2.1.55; Flags: Precursor;	SubName: Full=Uncharacterized protein {ECO:0000313|EnsemblPlants:Bo2g151530.1};	--	GO:0048046,apoplast; GO:0009505,plant-type cell wall; GO:0005578,NA; GO:0046556,alpha-L-arabinofuranosidase activity; GO:0005975,carbohydrate metabolic process; GO:0010214,seed coat development	Fibronectin type III-like domain
Cluster-17807.109972	0.13	0.95	0.5	32.32	51.67	43.76	38.32	0.49	25.995	40.2	20.1	0	6.1546	up	5.12039	up	4.82205	up	K14709 solute carrier family 39 (zinc transporter), member 1/2/3 | (RefSeq) zinc transporter 5 isoform X1 (A)	BnaC05g49110D [Brassica napus]	RecName: Full=Zinc transporter 5; AltName: Full=ZRT/IRT-like protein 5; Flags: Precursor;	SubName: Full=Uncharacterized protein {ECO:0000313|EnsemblPlants:Bo5g005490.1};	Fe2+/Zn2+ regulated transporter	GO:0016021,integral component of membrane; GO:0005886,plasma membrane; GO:0005385,zinc ion transmembrane transporter activity; GO:0071577,zinc ion transmembrane transport	ZIP Zinc transporter
Cluster-17807.76577	0	0	0	2.4	8	2.67	3.41	0	3.625	0.48	0.745	1.01	11.8159	up	10.8512	up	8.9978	up	K01188 beta-glucosidase [EC:3.2.1.21] | (RefSeq) uncharacterized protein LOC106394339 (A)	PREDICTED: uncharacterized protein LOC106329808 [Brassica oleracea var. oleracea]	RecName: Full=Beta-glucosidase 3; Short=AtBGLU3; EC=3.2.1.21; Flags: Precursor;	SubName: Full=Uncharacterized protein {ECO:0000313|EMBL:OAO96867.1};	FOG: Reverse transcriptase	GO:0008422,beta-glucosidase activity; GO:0102483,scopolin beta-glucosidase activity; GO:0005975,carbohydrate metabolic process; GO:1901657,glycosyl compound metabolic process	Endonuclease/Exonuclease/phosphatase family
Cluster-17807.81309	321.22	613.31	439.15	61.61	42.76	48.8	99.85	10.27	50.615	21.01	10.995	0.98	-3.31086	down	-3.34592	down	-5.9136	down	--	PREDICTED: stem-specific protein TSJT1 [Brassica oleracea var. oleracea]	RecName: Full=Stem-specific protein TSJT1;	SubName: Full=Uncharacterized protein {ECO:0000313|EnsemblPlants:Bo2g017730.1};	--	--	Aluminium induced protein
Cluster-17807.62376	23.24	16.16	22.17	6.06	5.75	6.75	7.01	6.42	5.22	3.7	4	4.3	-1.87695	down	-1.83427	down	-2.7865	down	K15397 3-ketoacyl-CoA synthase [EC:2.3.1.199] | (RefSeq) 3-ketoacyl-CoA synthase 4 isoform X1 (A)	PREDICTED: 3-ketoacyl-CoA synthase 4 isoform X1 [Brassica oleracea var. oleracea]	RecName: Full=3-ketoacyl-CoA synthase 4 {ECO:0000303|PubMed:18465198}; Short=KCS-4 {ECO:0000303|PubMed:18465198}; EC=2.3.1.199 {ECO:0000305}; AltName: Full=Very long-chain fatty acid condensing enzyme 4 {ECO:0000303|PubMed:18465198}; Short=VLCFA condensing enzyme 4 {ECO:0000303|PubMed:18465198};	RecName: Full=3-ketoacyl-CoA synthase {ECO:0000256|PIRNR:PIRNR036417}; EC=2.3.1.- {ECO:0000256|PIRNR:PIRNR036417};	--	GO:0016021,integral component of membrane; GO:0102336,3-oxo-arachidoyl-CoA synthase activity; GO:0102337,3-oxo-cerotoyl-CoA synthase activity; GO:0102338,3-oxo-lignoceronyl-CoA synthase activity; GO:0102756,very-long-chain 3-ketoacyl-CoA synthase activity; GO:0006633,fatty acid biosynthetic process	3-Oxoacyl-[acyl-carrier-protein (ACP)] synthase III
Cluster-17807.77381	63.98	78.68	73.49	19.94	15.17	16.5	29.21	30.41	19.52	15.03	20.6	26.17	-2.20702	down	-1.59776	down	-2.31588	down	K17506 protein phosphatase 1L [EC:3.1.3.16] | (RefSeq) probable protein phosphatase 2C 74 (A)	PREDICTED: probable protein phosphatase 2C 33 [Brassica oleracea var. oleracea]	RecName: Full=Probable protein phosphatase 2C 33; Short=AtPP2C33; EC=3.1.3.16; AltName: Full=AtPPC6;1;	SubName: Full=Uncharacterized protein {ECO:0000313|EnsemblPlants:Bra021414.1-P};	Serine/threonine protein phosphatase	GO:0046872,metal ion binding; GO:0004722,protein serine/threonine phosphatase activity	Protein phosphatase 2C
Cluster-17807.94340	97.51	72.04	88.07	946.87	479.43	854.62	448.14	392.8	560.815	400.12	388.915	377.71	3.0098	up	2.2772	up	1.70108	up	K00134 glyceraldehyde 3-phosphate dehydrogenase [EC:1.2.1.12] | (RefSeq) glyceraldehyde-3-phosphate dehydrogenase, cytosolic-like (A)	glyceradehyde-3-phosphate dehydrogenase, partial [Brassica rapa subsp. chinensis]	RecName: Full=Glyceraldehyde-3-phosphate dehydrogenase, cytosolic; EC=1.2.1.12;	SubName: Full=Glyceradehyde-3-phosphate dehydrogenase {ECO:0000313|EMBL:BAJ10476.1}; Flags: Fragment;	Glyceraldehyde 3-phosphate dehydrogenase	GO:0005737,cytoplasm; GO:0004365,glyceraldehyde-3-phosphate dehydrogenase (NAD+) (phosphorylating) activity; GO:0051287,NAD binding; GO:0050661,NADP binding; GO:0006006,glucose metabolic process; GO:0006096,glycolytic process	Glyceraldehyde 3-phosphate dehydrogenase, C-terminal domain
Cluster-17807.36374	9.14	3.56	9.38	0	0	0	0.05	1.09	0.025	0	0	0	-10.9783	down	-4.2028	down	-11.1598	down	K11253 histone H3 | (RefSeq) uncharacterized protein LOC18096237 (A)	PREDICTED: transcription factor HBI1-like [Brassica oleracea var. oleracea]	RecName: Full=Transcription factor HBI1; AltName: Full=Basic helix-loop-helix protein 64; Short=AtbHLH64; Short=bHLH 64; AltName: Full=Protein HOMOLOG OF BEE2 INTERACTING WITH IBH1; AltName: Full=Transcription factor EN 79; AltName: Full=bHLH transcription factor bHLH064;	SubName: Full=Uncharacterized protein {ECO:0000313|EnsemblPlants:Bo9g026090.1};	--	GO:0005634,nucleus; GO:0003677,DNA binding; GO:0046983,protein dimerization activity; GO:0009742,brassinosteroid mediated signaling pathway; GO:0009740,gibberellic acid mediated signaling pathway; GO:0040008,regulation of growth; GO:0006355,regulation of transcription, DNA-templated; GO:0006351,transcription, DNA-templated	AAA domain
Cluster-17807.58865	0	0	0	130.02	50.24	17.35	341.3	10.63	213.105	336.38	199.89	63.4	13.0758	up	14.5022	up	14.3786	up	K13082 bifunctional dihydroflavonol 4-reductase/flavanone 4-reductase [EC:1.1.1.219 1.1.1.234] | (RefSeq) dihydroflavonol-4-reductase (A)	PREDICTED: dihydroflavonol-4-reductase [Brassica rapa]	RecName: Full=Dihydroflavonol 4-reductase; Short=DFR; EC=1.1.1.219 {ECO:0000250|UniProtKB:Q9XES5}; AltName: Full=Dihydrokaempferol 4-reductase; AltName: Full=Flavanone 4-reductase; Short=FNR; EC=1.1.1.234 {ECO:0000250|UniProtKB:Q9XES5}; AltName: Full=Protein TRANSPARENT TESTA 3;	SubName: Full=Uncharacterized protein {ECO:0000313|EnsemblPlants:Bo9g058630.1};	Flavonol reductase/cinnamoyl-CoA reductase	GO:0042406,extrinsic component of endoplasmic reticulum membrane; GO:0050662,coenzyme binding; GO:0045552,dihydrokaempferol 4-reductase activity; GO:0047890,flavanone 4-reductase activity; GO:0009718,anthocyanin-containing compound biosynthetic process	Polysaccharide biosynthesis protein
Cluster-17807.115184	1.84	2.26	2.83	15.42	23.67	29.36	30.38	9.09	30.55	33.82	40.095	46.37	3.1392	up	3.14666	up	3.67844	up	K09422 transcription factor MYB, plant | (RefSeq) myb-related protein B (A)	PREDICTED: myb-related protein B [Brassica oleracea var. oleracea]	RecName: Full=Transcription factor MYB124 {ECO:0000303|PubMed:11597504}; AltName: Full=Myb-related protein 124 {ECO:0000303|PubMed:11597504}; Short=AtMYB124 {ECO:0000303|PubMed:11597504}; AltName: Full=Protein FOUR LIPS {ECO:0000303|PubMed:11536724};	SubName: Full=Uncharacterized protein {ECO:0000313|EnsemblPlants:Bo5g019500.1};	Transcription factor, Myb superfamily	GO:0005634,nucleus; GO:0003700,DNA-binding transcription factor activity; GO:0000981,DNA-binding transcription factor activity, RNA polymerase II-specific; GO:0043565,sequence-specific DNA binding; GO:0001135,RNA polymerase II transcription regulator recruiting activity; GO:0044212,transcription regulatory region DNA binding; GO:0009926,auxin polar transport; GO:0009734,auxin-activated signaling …	Myb DNA-binding like
Cluster-17807.74979	13.81	13.27	13.51	0	0.1	0.19	0.21	0.21	0.105	0	0	0	-7.21833	down	-6.43216	down	-9.82863	down	--	uncharacterized protein LOC106453492 [Brassica napus]	--	SubName: Full=Uncharacterized protein {ECO:0000313|EnsemblPlants:Bo2g158760.1};	--	--	--
Cluster-17807.72492	127.44	84.99	104.9	1204.03	633.83	894.91	560.84	442.04	534.945	892.96	767.375	641.79	2.98984	up	2.06616	up	2.27983	up	--	hypothetical protein EUTSA_v10015813mg [Eutrema salsugineum]	RecName: Full=ATP synthase 6 kDa subunit, mitochondrial; Flags: Fragment;	SubName: Full=Uncharacterized protein {ECO:0000313|EMBL:ESQ42388.1};	--	GO:0005743,mitochondrial inner membrane; GO:0045263,proton-transporting ATP synthase complex, coupling factor F(o); GO:0015992,NA	--
Cluster-17807.28842	4.51	6.23	3.69	0	0	0	0	0	0	0	0	0	-10.2935	down	-10.2545	down	-10.4753	down	K00327 NADPH-ferrihemoprotein reductase [EC:1.6.2.4] | (RefSeq) NADPH--cytochrome P450 reductase 1 (A)	NADPH--cytochrome P450 reductase 1 [Brassica napus]	RecName: Full=NADPH--cytochrome P450 reductase 1 {ECO:0000255|HAMAP-Rule:MF_03212}; Short=CPR 1 {ECO:0000255|HAMAP-Rule:MF_03212}; Short=P450R 1 {ECO:0000255|HAMAP-Rule:MF_03212}; EC=1.6.2.4 {ECO:0000255|HAMAP-Rule:MF_03212};	RecName: Full=NADPH--cytochrome P450 reductase {ECO:0000256|PIRNR:PIRNR000208}; EC=1.6.2.4 {ECO:0000256|PIRNR:PIRNR000208};	NADP/FAD dependent oxidoreductase	GO:0005829,cytosol; GO:0005783,endoplasmic reticulum; GO:0005789,endoplasmic reticulum membrane; GO:0016021,integral component of membrane; GO:0010181,FMN binding; GO:0003958,NADPH-hemoprotein reductase activity; GO:0009698,phenylpropanoid metabolic process; GO:0009737,response to abscisic acid; GO:0006979,response to oxidative stress	Oxidoreductase NAD-binding domain
Cluster-17807.81205	12.9	12.52	14.3	3.4	4.07	3.02	4.96	1.64	3.235	2.44	2.295	2.15	-2.07538	down	-2.18091	down	-2.96853	down	K05389 potassium channel subfamily K, other eukaryote | (RefSeq) two-pore potassium channel 5 (A)	PREDICTED: two-pore potassium channel 5 [Brassica oleracea var. oleracea]	RecName: Full=Two-pore potassium channel 5; Short=AtTPK5; AltName: Full=Calcium-activated outward-rectifying potassium channel 5, chloroplastic; Short=AtKCO5;	SubName: Full=Uncharacterized protein {ECO:0000313|EnsemblPlants:Bo9g004250.1};	Tandem pore domain K+ channel	GO:0005887,integral component of plasma membrane; GO:0009705,plant-type vacuole membrane; GO:0046872,metal ion binding; GO:0022841,potassium ion leak channel activity; GO:0071805,potassium ion transmembrane transport; GO:0030322,stabilization of membrane potential	Ion transport protein
Cluster-17807.106088	28.61	30.32	35.37	188.47	134.75	221.57	124.34	132.68	173.71	127.82	129.91	132	2.38244	up	2.02435	up	1.55937	up	K00134 glyceraldehyde 3-phosphate dehydrogenase [EC:1.2.1.12] | (RefSeq) glyceraldehyde-3-phosphate dehydrogenase, cytosolic-like (A)	PREDICTED: glyceraldehyde-3-phosphate dehydrogenase, cytosolic-like [Brassica rapa]	RecName: Full=Glyceraldehyde-3-phosphate dehydrogenase, cytosolic; EC=1.2.1.12;	RecName: Full=Glyceraldehyde-3-phosphate dehydrogenase {ECO:0000256|RuleBase:RU361160}; EC=1.2.1.- {ECO:0000256|RuleBase:RU361160};	Glyceraldehyde 3-phosphate dehydrogenase	GO:0005737,cytoplasm; GO:0004365,glyceraldehyde-3-phosphate dehydrogenase (NAD+) (phosphorylating) activity; GO:0051287,NAD binding; GO:0050661,NADP binding; GO:0006006,glucose metabolic process; GO:0006096,glycolytic process	Glyceraldehyde 3-phosphate dehydrogenase, C-terminal domain
Cluster-17807.54093	25.08	21.75	24.92	96.25	73.59	88.86	68.37	51.57	74.99	87.61	80.14	72.67	1.70634	up	1.28248	up	1.28825	up	--	BnaC08g04470D [Brassica napus]	RecName: Full=Succinate dehydrogenase subunit 5, mitochondrial {ECO:0000305}; Flags: Precursor;	SubName: Full=BnaC08g04470D protein {ECO:0000313|EMBL:CDY17833.1};	--	GO:0005749,mitochondrial respiratory chain complex II, succinate dehydrogenase complex (ubiquinone); GO:0005739,mitochondrion; GO:0005634,nucleus; GO:0045273,respiratory chain complex II; GO:0009735,response to cytokinin; GO:0006099,tricarboxylic acid cycle	Domain of unknown function (DUF4370)
Cluster-17807.66441	5.37	7.88	3.73	0	0	0	0	0	0	0	0	0	-10.5982	down	-10.5587	down	-10.7798	down	K13415 protein brassinosteroid insensitive 1 [EC:2.7.10.1 2.7.11.1] | (RefSeq) uncharacterized LOC103401427 (A)	PREDICTED: squamosa promoter-binding-like protein 3 [Brassica oleracea var. oleracea]	RecName: Full=Squamosa promoter-binding-like protein 3;	RecName: Full=Squamosa promoter-binding-like protein {ECO:0000256|PIRNR:PIRNR037575};	--	GO:0005737,cytoplasm; GO:0005634,nucleus; GO:0003677,DNA binding; GO:0003700,DNA-binding transcription factor activity; GO:0046872,metal ion binding; GO:0030154,cell differentiation; GO:0009908,flower development; GO:0010229,inflorescence development; GO:0009911,positive regulation of flower development; GO:0010321,regulation of vegetative phase change; GO:0006351,transcription, DNA-templated; GO…	Mini-chromosome maintenance replisome factor
Cluster-17807.138844	3.72	9.85	4.17	0.14	0.15	0.25	0.31	0.54	0.24	0	0.175	0.35	-5.22119	down	-4.11158	down	-5.55541	down	K01188 beta-glucosidase [EC:3.2.1.21] | (RefSeq) uncharacterized protein LOC106394339 (A)	PREDICTED: uncharacterized protein LOC106297967 [Brassica oleracea var. oleracea]	RecName: Full=Uncharacterized mitochondrial protein AtMg00310; AltName: Full=ORF154;	SubName: Full=Uncharacterized protein {ECO:0000313|EMBL:OAO96867.1};	FOG: Reverse transcriptase	GO:0005739,mitochondrion	Reverse transcriptase-like
Cluster-17807.52105	5.84	5.4	7.22	36.95	27.32	41.94	28.25	14.53	19.65	23.51	20.37	17.23	2.37247	up	1.60493	up	1.28688	up	K01240 uridine nucleosidase [EC:3.2.2.3] | (RefSeq) uridine nucleosidase 1 (A)	PREDICTED: uridine nucleosidase 1 [Brassica oleracea var. oleracea]	RecName: Full=Uridine nucleosidase 1; EC=3.2.2.3; AltName: Full=Uridine ribohydrolase 1;	SubName: Full=Uncharacterized protein {ECO:0000313|EnsemblPlants:Bo3g030040.1};	Predicted inosine-uridine preferring nucleoside hydrolase	GO:0005829,cytosol; GO:0047622,adenosine nucleosidase activity; GO:0047724,inosine nucleosidase activity; GO:0045437,uridine nucleosidase activity; GO:0072585,xanthosine nucleotidase activity; GO:0006152,purine nucleoside catabolic process; GO:0006218,uridine catabolic process	Inosine-uridine preferring nucleoside hydrolase
Cluster-17807.41221	7.54	7.3	5.87	0	0	0	0	0	0	0	0	0	-9.86068	down	-9.82271	down	-10.0421	down	--	uncharacterized protein BNAC09G18930D [Brassica napus]	--	SubName: Full=BnaC09g18930D protein {ECO:0000313|EMBL:CDY23139.1};	--	GO:0016021,integral component of membrane	Fez1
Cluster-17807.40613	0	0	0	4.54	8.54	8.38	4.39	17.49	20.575	17.59	21.12	24.65	10.3247	up	11.3472	up	11.6125	up	K12823 ATP-dependent RNA helicase DDX5/DBP2 [EC:3.6.4.13] | (RefSeq) DEAD-box ATP-dependent RNA helicase 46 (A)	PREDICTED: DEAD-box ATP-dependent RNA helicase 46 [Brassica oleracea var. oleracea]	RecName: Full=DEAD-box ATP-dependent RNA helicase 46; EC=3.6.4.13;	SubName: Full=Uncharacterized protein {ECO:0000313|EnsemblPlants:Bo2g012050.1};	ATP-dependent RNA helicase	GO:0005737,cytoplasm; GO:0005730,nucleolus; GO:0005524,ATP binding; GO:0004004,ATP-dependent RNA helicase activity; GO:0003723,RNA binding; GO:0010501,RNA secondary structure unwinding	ERCC3/RAD25/XPB C-terminal helicase
Cluster-17807.6908	0.45	0.27	0.27	16.73	6.56	14.94	11.01	3.86	7.76	11.11	9.15	7.19	5.14674	up	4.36492	up	4.37065	up	K02734 20S proteasome subunit beta 4 [EC:3.4.25.1] | (RefSeq) proteasome subunit beta type-2-A-like (A)	PREDICTED: proteasome subunit beta type-2-A-like [Raphanus sativus]	RecName: Full=Proteasome subunit beta type-2-A; EC=3.4.25.1; AltName: Full=20S proteasome beta subunit D-1; AltName: Full=Proteasome component GB; AltName: Full=Proteasome subunit beta type-4;	RecName: Full=Proteasome subunit beta type {ECO:0000256|RuleBase:RU004203}; EC=3.4.25.1 {ECO:0000256|RuleBase:RU004203};	20S proteasome, regulatory subunit beta type PSMB2/PRE1	GO:0048046,apoplast; GO:0005829,cytosol; GO:0005634,nucleus; GO:0005886,plasma membrane; GO:0000502,proteasome complex; GO:0019774,proteasome core complex, beta-subunit complex; GO:0005774,vacuolar membrane; GO:0005773,vacuole; GO:0004298,threonine-type endopeptidase activity; GO:0051603,proteolysis involved in cellular protein catabolic process	Proteasome subunit
Cluster-17807.60368	9.56	17.83	7.04	0.53	0.4	0.23	1.04	0.07	0.69	1.14	0.57	0	-5.04182	down	-4.46728	down	-4.75516	down	K06874 zinc finger protein | (RefSeq) zinc finger protein ZPR1 (A)	PREDICTED: zinc finger protein ZPR1 [Brassica oleracea var. oleracea]	--	SubName: Full=Uncharacterized protein {ECO:0000313|EnsemblPlants:Bo8g030950.1};	C4-type Zn-finger protein	GO:0008270,zinc ion binding	ZPR1 zinc-finger domain
Cluster-17807.52565	0.07	0.45	0.29	11.2	7.91	10.35	11.34	7.96	17.825	7.41	6.76	6.11	5.00423	up	5.31292	up	4.17324	up	--	universal stress protein PHOS32 isoform X1 [Arabidopsis lyrata subsp. lyrata]	--	SubName: Full=BnaC08g49290D protein {ECO:0000313|EMBL:CDY59754.1};	--	GO:0030127,COPII vesicle coat; GO:0008270,zinc ion binding; GO:0006888,ER to Golgi vesicle-mediated transport; GO:0006886,intracellular protein transport; GO:0006950,response to stress	Universal stress protein family
Cluster-17807.110102	26.96	13.59	40.35	0.63	0.62	1.24	3.88	0	2.05	0	0.125	0.25	-5.17187	down	-3.99574	down	-8.40918	down	K21434 ankyrin repeat domain-containing protein 2 | (Kazusa) Lj4g3v2689670.2; - (A)	PREDICTED: probable serine/threonine-protein kinase DDB_G0267514 isoform X3 [Brassica rapa]	RecName: Full=Integrin-linked protein kinase 1 {ECO:0000303|PubMed:27208244}; EC=2.7.11.1 {ECO:0000269|PubMed:27208244}; AltName: Full=Ankyrin protein kinase 1 {ECO:0000303|PubMed:12650621};	SubName: Full=Uncharacterized protein {ECO:0000313|EnsemblPlants:Bo3g026440.1}; Flags: Fragment;	Tyrosine kinase specific for activated (GTP-bound) p21cdc42Hs	GO:0009898,cytoplasmic side of plasma membrane; GO:0005783,endoplasmic reticulum; GO:0005789,endoplasmic reticulum membrane; GO:0005524,ATP binding; GO:0004672,protein kinase activity; GO:0004674,protein serine/threonine kinase activity; GO:0004712,protein serine/threonine/tyrosine kinase activity; GO:0004871,NA; GO:0045087,innate immune response; GO:0035556,intracellular signal transduction; GO:…	Ankyrin repeat
Cluster-17807.49089	0.87	0.25	1.33	56.19	29.09	38.9	164.66	29.1	111.085	81.15	83.635	86.12	5.53936	up	6.7838	up	6.25265	up	K10775 phenylalanine ammonia-lyase [EC:4.3.1.24] | (RefSeq) phenylalanine ammonia-lyase 1 (A)	phenylalanine ammonia-lyase 1 [Brassica napus]	RecName: Full=Phenylalanine ammonia-lyase 1; EC=4.3.1.24;	RecName: Full=Phenylalanine ammonia-lyase {ECO:0000256|RuleBase:RU003955}; EC=4.3.1.24 {ECO:0000256|RuleBase:RU003955};	Phenylalanine and histidine ammonia-lyase	GO:0005737,cytoplasm; GO:0045548,phenylalanine ammonia-lyase activity; GO:0009800,cinnamic acid biosynthetic process; GO:0009819,drought recovery; GO:0006559,L-phenylalanine catabolic process; GO:0046274,lignin catabolic process; GO:0009555,pollen development; GO:0080167,response to karrikin; GO:0006979,response to oxidative stress; GO:0010224,response to UV-B; GO:0046244,salicylic acid catabolic…	Aromatic amino acid lyase
Cluster-17807.138830	0	0	0	14.64	7.83	8.79	6.77	0	3.385	11.11	5.555	0	10.438	up	8.75025	up	9.26253	up	K22985 G protein-coupled receptor 107 | (RefSeq) protein GPR107 (A)	protein GPR107 [Brassica napus]	--	SubName: Full=Uncharacterized protein {ECO:0000313|EnsemblPlants:Bo9g154810.1};	G protein-coupled seven transmembrane receptor	GO:0016021,integral component of membrane	Lung seven transmembrane receptor
Cluster-17807.108700	2.41	1.9	1.96	20.05	12.99	13.29	18.63	8.29	13.46	55.67	39.78	23.89	2.74366	up	2.53623	up	3.83531	up	K12823 ATP-dependent RNA helicase DDX5/DBP2 [EC:3.6.4.13] | (RefSeq) DEAD-box ATP-dependent RNA helicase 30-like (A)	DEAD-box ATP-dependent RNA helicase 30-like [Brassica napus]	RecName: Full=DEAD-box ATP-dependent RNA helicase 30; EC=3.6.4.13;	SubName: Full=BnaA09g06470D protein {ECO:0000313|EMBL:CDY16735.1};	ATP-dependent RNA helicase	GO:0005737,cytoplasm; GO:0005730,nucleolus; GO:0005524,ATP binding; GO:0004004,ATP-dependent RNA helicase activity; GO:0003729,mRNA binding; GO:0000184,nuclear-transcribed mRNA catabolic process, nonsense-mediated decay; GO:0010501,RNA secondary structure unwinding; GO:0006364,rRNA processing	Helicase conserved C-terminal domain
Cluster-17807.39561	0	0	0	1.95	2.2	1.32	4.14	0	4.26	0	1.335	2.67	10.1994	up	10.7457	up	9.44379	up	K11797 PH-interacting protein | (RefSeq) PH-interacting protein isoform X1 (A)	PREDICTED: PH-interacting protein isoform X1 [Brassica oleracea var. oleracea]	RecName: Full=Dynein assembly factor with WDR repeat domains 1; AltName: Full=Outer row dynein assembly protein 16;	SubName: Full=Uncharacterized protein {ECO:0000313|EnsemblPlants:Bo4g198620.1};	Uncharacterized conserved protein, contains WD40 repeat and BROMO domains	GO:0005737,cytoplasm; GO:0005856,cytoskeleton; GO:0031514,motile cilium	Auxin response factor
Cluster-17807.92412	0.83	0.51	0.63	15.65	8.81	7.81	11.14	20.16	18.26	42.11	36	29.89	3.90829	up	4.55631	up	5.36606	up	K13091 RNA-binding protein 39 | (RefSeq) RNA-binding protein 39-like (A)	PREDICTED: RNA-binding protein 39-like [Brassica oleracea var. oleracea]	RecName: Full=Splicing factor U2af large subunit A; AltName: Full=U2 auxiliary factor 65 kDa subunit A; AltName: Full=U2 small nuclear ribonucleoprotein auxiliary factor large subunit A; Short=U2 snRNP auxiliary factor large subunit A;	SubName: Full=Uncharacterized protein {ECO:0000313|EnsemblPlants:Bo9g173700.1};	Transcriptional coactivator CAPER (RRM superfamily)	GO:0000243,commitment complex; GO:0016607,nuclear speck; GO:0071004,U2-type prespliceosome; GO:0089701,U2AF; GO:0008187,poly-pyrimidine tract binding; GO:0030628,pre-mRNA 3'-splice site binding; GO:0006397,mRNA processing; GO:0008380,RNA splicing	Nup53/35/40-type RNA recognition motif
Cluster-17807.38528	12.88	11.21	8.87	1.52	1.21	0.73	1.42	1.44	1.865	4.75	3.7	2.65	-3.39087	down	-2.95155	down	-2.0006	down	K12133 MYB-related transcription factor LHY | (RefSeq) hypothetical protein (A)	PREDICTED: protein REVEILLE 1-like [Brassica oleracea var. oleracea]	RecName: Full=Protein REVEILLE 1;	SubName: Full=Uncharacterized protein {ECO:0000313|EnsemblPlants:Bo9g161410.1};	Zuotin and related molecular chaperones (DnaJ superfamily), contains DNA-binding domains	GO:0005634,nucleus; GO:0003677,DNA binding; GO:0003700,DNA-binding transcription factor activity; GO:0009851,auxin biosynthetic process; GO:0009734,auxin-activated signaling pathway; GO:0007623,circadian rhythm; GO:0010600,regulation of auxin biosynthetic process; GO:0006355,regulation of transcription, DNA-templated; GO:0006351,transcription, DNA-templated	Myb DNA-binding like
Cluster-17807.81441	353.14	352.48	396.6	28.2	7.6	18.89	12.84	10.98	10.285	11.74	11.37	11	-4.46728	down	-5.18417	down	-5.52604	down	--	uncharacterized protein LOC106360189 [Brassica napus]	--	SubName: Full=Uncharacterized protein {ECO:0000313|EMBL:EOA36708.1};	--	--	DVL family
Cluster-17807.82450	0	0	0	3.81	18.95	13.39	13.34	0	6.67	7.88	3.94	0	11.8883	up	10.9975	up	10.0482	up	K12133 MYB-related transcription factor LHY | (RefSeq) protein LHY-like (A)	BnaC05g00840D [Brassica napus]	RecName: Full=Protein LHY {ECO:0000303|PubMed:9657154}; AltName: Full=MYB-related transcription factor LHY {ECO:0000303|PubMed:9657154}; AltName: Full=Protein LATE ELONGATED HYPOCOTYL {ECO:0000303|PubMed:9657154};	SubName: Full=BnaC05g00840D protein {ECO:0000313|EMBL:CDY15205.1};	Zuotin and related molecular chaperones (DnaJ superfamily), contains DNA-binding domains	GO:0005634,nucleus; GO:0003700,DNA-binding transcription factor activity; GO:0044212,transcription regulatory region DNA binding; GO:0007623,circadian rhythm; GO:0048574,long-day photoperiodism, flowering; GO:0042754,negative regulation of circadian rhythm; GO:0043433,negative regulation of DNA-binding transcription factor activity; GO:0042752,regulation of circadian rhythm; GO:0006355,regulation…	Myb-like DNA-binding domain
Cluster-17807.60836	30.42	39.09	46.78	4.37	2	2.07	4.05	0.8	2.145	1.05	1.455	1.86	-3.92741	down	-4.2301	down	-5.18486	down	K13148 integrator complex subunit 11 [EC:3.1.27.-] | (RefSeq) cleavage and polyadenylation specificity factor subunit 3-II (A)	E3 ubiquitin protein ligase RIE1-like [Brassica napus]	RecName: Full=E3 ubiquitin protein ligase RIE1; EC=2.3.2.27; AltName: Full=Protein RING-FINGER FOR EMBRYOGENESIS 1; AltName: Full=RING-type E3 ubiquitin transferase RIE1 {ECO:0000305};	SubName: Full=BnaCnng37430D protein {ECO:0000313|EMBL:CDY61181.1};	FOG: Predicted E3 ubiquitin ligase	GO:0016021,integral component of membrane; GO:0046872,metal ion binding; GO:0061630,ubiquitin protein ligase activity; GO:0009793,embryo development ending in seed dormancy; GO:0043161,proteasome-mediated ubiquitin-dependent protein catabolic process	Zinc finger, C3HC4 type (RING finger)
Cluster-17807.91694	18.07	24.15	56.77	0	0	0	0	4	1.425	0	0	0	-11.3267	down	-4.2394	down	-11.5112	down	K04733 interleukin-1 receptor-associated kinase 4 [EC:2.7.11.1] | (RefSeq) probable LRR receptor-like serine/threonine-protein kinase At1g56140 (A)	probable LRR receptor-like serine/threonine-protein kinase At1g29720 [Brassica napus]	RecName: Full=Probable LRR receptor-like serine/threonine-protein kinase At1g29720; EC=2.7.11.1; Flags: Precursor;	SubName: Full=Uncharacterized protein {ECO:0000313|EnsemblPlants:Bo7g045100.1};	--	GO:0016021,integral component of membrane; GO:0005886,plasma membrane; GO:0005524,ATP binding; GO:0004674,protein serine/threonine kinase activity	Leucine Rich Repeat
Cluster-17807.78396	37.33	110.72	30.92	1.72	1.22	1.21	0	0	0.785	0	0	0	-5.60076	down	-8.14649	down	-12.3246	down	K09872 aquaporin PIP | (RefSeq) aquaporin PIP2-2-like (A)	PREDICTED: aquaporin PIP2-2 [Brassica rapa]	RecName: Full=Aquaporin PIP2-2; AltName: Full=Plasma membrane intrinsic protein 2-2; Short=AtPIP2;2; AltName: Full=Plasma membrane intrinsic protein 2b; Short=PIP2b; AltName: Full=TMP2b;	SubName: Full=Uncharacterized protein {ECO:0000313|EnsemblPlants:Bo4g030820.1};	Aquaporin (major intrinsic protein family)	GO:0009507,chloroplast; GO:0005887,integral component of plasma membrane; GO:0005886,plasma membrane; GO:0009506,plasmodesma; GO:0003729,mRNA binding; GO:0015250,water channel activity; GO:0034220,ion transmembrane transport; GO:0009737,response to abscisic acid; GO:0009414,response to water deprivation; GO:0006833,water transport	Major intrinsic protein
Cluster-17807.128626	2.91	2.08	3.12	13.7	14.81	17.38	17.16	8.43	18.775	31.53	34.305	37.08	2.34578	up	2.26358	up	3.19497	up	K16281 RING-H2 zinc finger protein RHA1 | (RefSeq) probable E3 ubiquitin-protein ligase RHA1A (A)	RING zinc finger protein-like [Zea mays]	RecName: Full=RING-H2 finger protein ATL63; EC=2.3.2.27 {ECO:0000305}; AltName: Full=Protein ARABIDOPSIS TOXICOS EN LEVADURA 63; Short=Protein ATL63; AltName: Full=RING-type E3 ubiquitin transferase ATL63 {ECO:0000305};	SubName: Full=Uncharacterized protein {ECO:0000313|EnsemblPlants:Bo9g150410.1};	FOG: Predicted E3 ubiquitin ligase	GO:0005769,early endosome; GO:0005768,endosome; GO:0005798,Golgi-associated vesicle; GO:0016021,integral component of membrane; GO:0005886,plasma membrane; GO:0046872,metal ion binding; GO:0061630,ubiquitin protein ligase activity; GO:0031625,ubiquitin protein ligase binding; GO:0071470,cellular response to osmotic stress; GO:0043161,proteasome-mediated ubiquitin-dependent protein catabolic proce…	Zinc-ribbon, C4HC2 type
Cluster-17807.89410	39.79	48.09	48.8	3.17	5.52	7.47	8.12	3.1	6.405	9.13	9.265	9.4	-3.24322	down	-3.13604	down	-2.74993	down	K14484 auxin-responsive protein IAA | (RefSeq) auxin-responsive protein IAA16-like (A)	PREDICTED: auxin-responsive protein IAA16-like [Brassica oleracea var. oleracea]	RecName: Full=Auxin-responsive protein IAA16; AltName: Full=Indoleacetic acid-induced protein 16;	RecName: Full=Auxin-responsive protein {ECO:0000256|RuleBase:RU004549};	--	GO:0005634,nucleus; GO:0003700,DNA-binding transcription factor activity; GO:0009734,auxin-activated signaling pathway; GO:0009733,response to auxin; GO:0006351,transcription, DNA-templated	AUX/IAA family
Cluster-17807.79651	195.89	229.24	226.18	72.06	85.87	81.27	124.27	81.95	87.375	68.55	74.485	80.42	-1.59233	down	-1.31022	down	-2.0248	down	--	BnaC04g50490D [Brassica napus]	RecName: Full=Remorin; AltName: Full=DNA-binding protein;	SubName: Full=BnaC04g50490D protein {ECO:0000313|EMBL:CDY27356.1};	--	GO:0005886,plasma membrane	Remorin, N-terminal region
Cluster-17807.82112	370.28	393.53	339.83	34.51	13.58	12.79	36.22	2.77	25.65	9.2	8.11	7.02	-4.31725	down	-4.2906	down	-5.9197	down	K19525 vacuolar protein sorting-associated protein 13A/C | (RefSeq) uncharacterized protein LOC110098611 (A)	PREDICTED: uncharacterized protein LOC109116729 [Tarenaya hassleriana]	RecName: Full=RNA-directed DNA polymerase homolog; EC=2.7.7.48; AltName: Full=Reverse transcriptase homolog;	SubName: Full=Transposon Ty3-I Gag-Pol polyprotein {ECO:0000313|EMBL:JAU08533.1};	FOG: Transposon-encoded proteins with TYA, reverse transcriptase, integrase domains in various combinations	GO:0005739,mitochondrion; GO:0003968,RNA-directed 5'-3' RNA polymerase activity; GO:0003964,RNA-directed DNA polymerase activity	Eukaryotic translation initiation factor 3 subunit G
Cluster-17807.76057	47.83	41.06	58.79	4.65	8.9	8.3	18.29	11.55	13.395	3.36	6.615	9.87	-2.91257	down	-1.90299	down	-3.3313	down	K02335 DNA polymerase I [EC:2.7.7.7] | (RefSeq) DNA polymerase I A, chloroplastic/mitochondrial (A)	PREDICTED: DNA polymerase I A, chloroplastic/mitochondrial [Brassica oleracea var. oleracea]	RecName: Full=DNA polymerase I A, chloroplastic/mitochondrial; EC=2.7.7.7; AltName: Full=DNA polymerase PolI-like B; Short=AtPolI-like A; AltName: Full=Polymerase gamma 2; Short=POLGAMMA2; Flags: Precursor;	SubName: Full=Uncharacterized protein {ECO:0000313|EnsemblPlants:Bo5g080210.1};	DNA polymerase theta/eta, DEAD-box superfamily	GO:0009507,chloroplast; GO:0005739,mitochondrion; GO:0008408,3'-5' exonuclease activity; GO:0008409,5'-3' exonuclease activity; GO:0003677,DNA binding; GO:0003887,DNA-directed DNA polymerase activity; GO:0006281,DNA repair; GO:0006264,mitochondrial DNA replication; GO:0033259,plastid DNA replication	3'-5' exonuclease
Cluster-17807.76292	0	0	0	6.68	13.07	7.08	6.91	0.82	3.455	9.98	4.99	0	10.453	up	9.15438	up	9.35	up	K11650 SWI/SNF-related matrix-associated actin-dependent regulator of chromatin subfamily D | (RefSeq) SWI/SNF complex component SNF12 homolog (A)	SWI/SNF complex component SNF12 homolog [Brassica napus]	RecName: Full=SWI/SNF complex component SNF12 homolog;	SubName: Full=Uncharacterized protein {ECO:0000313|EnsemblPlants:Bo3g009670.1};	SWI/SNF transcription activation complex subunit	GO:0005634,nucleus; GO:0016569,covalent chromatin modification; GO:0006281,DNA repair; GO:0009909,regulation of flower development; GO:0010468,regulation of gene expression; GO:2000024,regulation of leaf development; GO:0006355,regulation of transcription, DNA-templated; GO:0010224,response to UV-B; GO:0048364,root development; GO:0006351,transcription, DNA-templated	SWIB/MDM2 domain
Cluster-17807.94885	65.68	63.89	42.17	11	6.99	8.14	5.15	18.93	6.98	1.26	1.555	1.85	-2.86089	down	-2.51554	down	-5.64356	down	K13420 LRR receptor-like serine/threonine-protein kinase FLS2 [EC:2.7.11.1] | (RefSeq) DNA-damage-repair/toleration protein DRT100-like (A)	PREDICTED: DNA-damage-repair/toleration protein DRT100-like [Brassica oleracea var. oleracea]	RecName: Full=DNA damage-repair/toleration protein DRT100; Flags: Precursor;	SubName: Full=Uncharacterized protein {ECO:0000313|EnsemblPlants:Bo6g047920.1};	FOG: Leucine rich repeat	GO:0009507,chloroplast; GO:0000166,nucleotide binding; GO:0006281,DNA repair	Leucine Rich repeat
Cluster-17807.88158	17.49	19.46	22.81	1.59	2.11	3.55	2.18	0.29	1.745	0.51	0.655	0.8	-3.19465	down	-4.0218	down	-5.35965	down	K04733 interleukin-1 receptor-associated kinase 4 [EC:2.7.11.1] | (RefSeq) hypothetical protein (A)	PREDICTED: putative cysteine-rich receptor-like protein kinase 35 isoform X1 [Brassica rapa]	RecName: Full=Cysteine-rich receptor-like protein kinase 14; Short=Cysteine-rich RLK14; EC=2.7.11.-; Flags: Precursor;	SubName: Full=Uncharacterized protein {ECO:0000313|EnsemblPlants:Bo9g092530.1};	--	GO:0016021,integral component of membrane; GO:0005886,plasma membrane; GO:0005524,ATP binding; GO:0004674,protein serine/threonine kinase activity; GO:0042742,defense response to bacterium; GO:0006468,protein phosphorylation	Protein of unknown function (DUF4448)
Cluster-17807.51369	0	0	0	124.83	22.29	50.05	43.32	71.16	71.41	223.74	184.12	144.5	12.2911	up	12.206	up	13.4561	up	K12449 UDP-apiose/xylose synthase | (RefSeq) hypothetical protein (A)	hypothetical protein EUTSA_v10016776mg [Eutrema salsugineum]	RecName: Full=UDP-D-apiose/UDP-D-xylose synthase 1;	SubName: Full=Uncharacterized protein {ECO:0000313|EMBL:ESQ51252.1};	dTDP-glucose 4-6-dehydratase/UDP-glucuronic acid decarboxylase	GO:0005737,cytoplasm; GO:0005829,cytosol; GO:0051287,NAD binding; GO:0048040,UDP-glucuronate decarboxylase activity; GO:0071555,cell wall organization; GO:0009226,nucleotide-sugar biosynthetic process	GDP-mannose 4,6 dehydratase
Cluster-17807.75423	10.85	9.14	11.41	4.26	4.54	4.32	6.17	3.48	5.245	5.62	5.45	5.28	-1.40961	down	-1.21655	down	-1.35925	down	K20826 RNA polymerase II-associated protein 1 | (RefSeq) transcriptional elongation regulator MINIYO (A)	PREDICTED: transcriptional elongation regulator MINIYO [Brassica oleracea var. oleracea]	RecName: Full=Transcriptional elongation regulator MINIYO {ECO:0000303|PubMed:21620701};	SubName: Full=Uncharacterized protein {ECO:0000313|EnsemblPlants:Bo4g139850.1};	Uncharacterized conserved protein	GO:0005737,cytoplasm; GO:0005634,nucleus; GO:0030154,cell differentiation; GO:0006355,regulation of transcription, DNA-templated; GO:0006366,transcription by RNA polymerase II	RPAP1-like, C-terminal
Cluster-17807.80979	432.36	623.59	246.09	1.09	0.38	0	2.9	0	1.45	3.11	1.555	0	-9.95303	down	-8.44362	down	-8.54464	down	K15920 xylan 1,4-beta-xylosidase [EC:3.2.1.37] | (RefSeq) probable beta-D-xylosidase 2 (A)	beta-D-xylosidase 1-like [Brassica napus]	RecName: Full=Beta-D-xylosidase 1; Short=AtBXL1; EC=3.2.1.-; AltName: Full=Alpha-L-arabinofuranosidase; EC=3.2.1.55; Flags: Precursor;	SubName: Full=Uncharacterized protein {ECO:0000313|EnsemblPlants:Bo7g092700.1};	--	GO:0048046,apoplast; GO:0009505,plant-type cell wall; GO:0005578,NA; GO:0046556,alpha-L-arabinofuranosidase activity; GO:0005975,carbohydrate metabolic process; GO:0010214,seed coat development	Glycosyl hydrolase family 3 C-terminal domain
Cluster-17807.84193	35.84	30.51	17.88	2.71	2.45	4.09	2.63	5.18	2.955	4.07	4.195	4.32	-3.33847	down	-3.04763	down	-3.17051	down	K14525 ribonucleases P/MRP protein subunit RPP25 [EC:3.1.26.5] | (RefSeq) ribonuclease P protein subunit p25-like protein (A)	PREDICTED: glycine-rich cell wall structural protein 2-like [Brassica oleracea var. oleracea]	--	SubName: Full=Uncharacterized protein {ECO:0000313|EnsemblPlants:Bo6g085050.1};	Uncharacterized conserved protein	GO:0003676,nucleic acid binding	Rpp20 subunit of nuclear RNase MRP and P
Cluster-17807.82930	3.91	3	5.92	38.56	33.43	33.23	33.38	26.73	25.235	42.86	35.725	28.59	2.88803	up	2.60389	up	2.62896	up	--	protein ABIL4 isoform X2 [Brassica napus]	RecName: Full=Protein ABIL4; AltName: Full=Abl interactor-like protein 4; Short=AtABIL4;	SubName: Full=BnaCnng65090D protein {ECO:0000313|EMBL:CDY69736.1};	--	GO:0005737,cytoplasm; GO:0005856,cytoskeleton	--
Cluster-17807.46430	9.67	20.2	20.38	183.26	277.6	218.37	198.29	69.05	175.42	169.57	168.45	167.33	3.59592	up	2.93652	up	2.85618	up	K01507 inorganic pyrophosphatase [EC:3.6.1.1] | (RefSeq) soluble inorganic pyrophosphatase 2-like isoform X1 (A)	soluble inorganic pyrophosphatase 2-like isoform X1 [Brassica napus]	RecName: Full=Soluble inorganic pyrophosphatase 2 {ECO:0000303|PubMed:15135060}; EC=3.6.1.1 {ECO:0000250|UniProtKB:Q93V56}; AltName: Full=Pyrophosphate phospho-hydrolase 2 {ECO:0000303|PubMed:15135060}; Short=PPase 2 {ECO:0000303|PubMed:15135060};	SubName: Full=BnaC07g03580D protein {ECO:0000313|EMBL:CDY25149.1};	Inorganic pyrophosphatase/Nucleosome remodeling factor, subunit NURF38	GO:0005737,cytoplasm; GO:0004427,inorganic diphosphatase activity; GO:0000287,magnesium ion binding; GO:0006796,phosphate-containing compound metabolic process	Inorganic pyrophosphatase
Cluster-17807.70476	5.81	5.28	5.33	33.19	69.02	49.73	25.1	22.2	30.81	41.11	32.57	24.03	3.06286	up	2.09523	up	2.12134	up	--	PREDICTED: uncharacterized protein LOC106340108 [Brassica oleracea var. oleracea]	--	SubName: Full=Uncharacterized protein {ECO:0000313|EnsemblPlants:Bo4g039950.1};	--	--	Senescence regulator
Cluster-17807.73096	7.3	8.12	9.74	0.59	1.18	0.57	0.38	0	0.53	0	0.04	0.08	-3.59251	down	-5.03469	down	-8.10495	down	--	PREDICTED: uncharacterized protein LOC106294608 [Brassica oleracea var. oleracea]	RecName: Full=Uncharacterized protein ycf39; EC=1.-.-.-;	SubName: Full=Uncharacterized protein {ECO:0000313|EnsemblPlants:Bo5g022130.1};	Predicted dehydrogenase	GO:0009507,chloroplast; GO:0016491,oxidoreductase activity	Tetrahydrofolate dehydrogenase/cyclohydrolase, NAD(P)-binding domain
Cluster-17807.87048	2.86	3.2	2.82	0	0	0	0	0	0	0	0	0	-9.70832	down	-9.67028	down	-9.89018	down	K16189 phytochrome-interacting factor 4 | (RefSeq) transcription factor PIF4-like (A)	BnaC08g49690D [Brassica napus]	RecName: Full=Transcription factor HFR1 {ECO:0000303|PubMed:10995393}; AltName: Full=Basic helix-loop-helix protein 26 {ECO:0000303|PubMed:12679534}; Short=AtbHLH26 {ECO:0000303|PubMed:12679534}; Short=bHLH 26 {ECO:0000303|PubMed:12679534}; AltName: Full=Protein LONG HYPOCOTYL IN FAR-RED 1 {ECO:0000303|PubMed:10995393}; AltName: Full=Protein REDUCED PHYTOCHROME SIGNALING {ECO:0000303|PubMed:11090…	SubName: Full=Uncharacterized protein {ECO:0000313|EnsemblPlants:Bo8g117510.1};	--	GO:0005829,cytosol; GO:0005634,nucleus; GO:0003677,DNA binding; GO:0003700,DNA-binding transcription factor activity; GO:0046983,protein dimerization activity; GO:0003712,transcription coregulator activity; GO:0009738,abscisic acid-activated signaling pathway; GO:0009785,blue light signaling pathway; GO:0009585,red, far-red light phototransduction; GO:0010218,response to far red light; GO:0009642…	Helix-loop-helix DNA-binding domain
Cluster-17807.134687	3.15	4.02	2.89	0	0	0	0	0	0	0	0	0	-9.88927	down	-9.85063	down	-10.0711	down	K10389 tubulin gamma | (RefSeq) tubulin gamma-1 chain (A)	PREDICTED: tubulin gamma-1 chain [Raphanus sativus]	RecName: Full=Tubulin gamma-1 chain; AltName: Full=Gamma-1-tubulin;	RecName: Full=Tubulin gamma chain {ECO:0000256|RuleBase:RU000352};	Gamma tubulin	GO:0005938,cell cortex; GO:0005737,cytoplasm; GO:0000930,gamma-tubulin complex; GO:0005874,microtubule; GO:0005739,mitochondrion; GO:0005634,nucleus; GO:0005886,plasma membrane; GO:0005525,GTP binding; GO:0003924,GTPase activity; GO:0051641,cellular localization; GO:0000911,cytokinesis by cell plate formation; GO:0031122,cytoplasmic microtubule organization; GO:0048366,leaf development; GO:000702…	Tubulin like
Cluster-17807.81261	9.88	12.56	10.71	0.63	0.14	0.61	0.47	0.13	0.27	0	0	0	-4.74249	down	-5.39664	down	-10.1612	down	K11982 E3 ubiquitin-protein ligase RNF115/126 [EC:2.3.2.27] | (RefSeq) E3 ubiquitin-protein ligase SIRP1 (A)	PREDICTED: E3 ubiquitin-protein ligase RING1-like [Brassica oleracea var. oleracea]	RecName: Full=E3 ubiquitin-protein ligase MPSR1 {ECO:0000305}; EC=2.3.2.27 {ECO:0000269|PubMed:29087340}; AltName: Full=Protein MISFOLDED PROTEIN SENSING RING E3 LIGASE 1 {ECO:0000303|PubMed:29087340}; AltName: Full=RING-type E3 ubiquitin transferase MPSR1 {ECO:0000305};	SubName: Full=Uncharacterized protein {ECO:0000313|EnsemblPlants:Bo8g076460.1};	FOG: Predicted E3 ubiquitin ligase	GO:0005737,cytoplasm; GO:0005829,cytosol; GO:0046872,metal ion binding; GO:0051787,misfolded protein binding; GO:0061630,ubiquitin protein ligase activity; GO:0061659,ubiquitin-like protein ligase activity; GO:0071218,cellular response to misfolded protein; GO:0071629,cytoplasm protein quality control by the ubiquitin-proteasome system; GO:0043161,proteasome-mediated ubiquitin-dependent protein c…	Prokaryotic RING finger family 4
Cluster-17807.58378	1.45	1.79	2.29	72.75	34.27	26.87	43.05	47.02	46.695	32.84	23.225	13.61	4.46133	up	4.50138	up	3.22776	up	K15104 solute carrier family 25 (mitochondrial oxoglutarate transporter), member 11 | (RefSeq) mitochondrial uncoupling protein 5 (A)	PREDICTED: mitochondrial uncoupling protein 5 [Brassica oleracea var. oleracea]	RecName: Full=Mitochondrial uncoupling protein 5; Short=AtPUMP5; AltName: Full=Mitochondrial dicarboxylate carrier 1;	SubName: Full=Uncharacterized protein {ECO:0000313|EnsemblPlants:Bo4g149760.1};	Mitochondrial oxoglutarate/malate carrier proteins	GO:0016021,integral component of membrane; GO:0005743,mitochondrial inner membrane; GO:0015297,antiporter activity; GO:0005310,dicarboxylic acid transmembrane transporter activity; GO:0015140,malate transmembrane transporter activity; GO:0015131,oxaloacetate transmembrane transporter activity; GO:0017077,oxidative phosphorylation uncoupler activity; GO:0015141,succinate transmembrane transporter …	Mitochondrial carrier protein
Cluster-17807.106471	21.8	20.76	20.68	9.44	9.32	9.61	6.3	6.99	10.7	7.97	8.485	9	-1.3044	down	-1.54989	down	-1.761	down	K03120 transcription initiation factor TFIID TATA-box-binding protein | (RefSeq) TATA-box-binding protein 2-like (A)	BnaC03g70590D [Brassica napus]	RecName: Full=TATA-box-binding protein 2; AltName: Full=TATA sequence-binding protein 2; Short=TBP-2; AltName: Full=TATA-binding factor 2; AltName: Full=TATA-box factor 2; AltName: Full=Transcription initiation factor TFIID TBP-2 subunit;	SubName: Full=BnaC03g70590D protein {ECO:0000313|EMBL:CDY10555.1};	TATA-box binding protein (TBP), component of TFIID and TFIIIB	GO:0005634,nucleus; GO:0003677,DNA binding; GO:0017025,TBP-class protein binding; GO:0006352,DNA-templated transcription, initiation; GO:0006355,regulation of transcription, DNA-templated	Domain of unknown function (DUF3378)
Cluster-17807.29908	16.59	11.77	7.42	0	0	0	0.64	3.32	0.365	0	0.69	1.38	-10.3596	down	-3.05065	down	-4.56188	down	K13436 pto-interacting protein 1 [EC:2.7.11.1] | (RefSeq) PTI1-like tyrosine-protein kinase 2 isoform X1 (A)	PREDICTED: PTI1-like tyrosine-protein kinase 2 isoform X1 [Brassica oleracea var. oleracea]	RecName: Full=PTI1-like tyrosine-protein kinase 2; Short=PTI1-2; EC=2.7.10.2;	SubName: Full=Uncharacterized protein {ECO:0000313|EnsemblPlants:Bo4g173390.1};	Serine/threonine protein kinase	GO:0005886,plasma membrane; GO:0009506,plasmodesma; GO:0005524,ATP binding; GO:0004715,non-membrane spanning protein tyrosine kinase activity; GO:0019901,protein kinase binding; GO:0004675,transmembrane receptor protein serine/threonine kinase activity; GO:0007166,cell surface receptor signaling pathway; GO:0006952,defense response; GO:0006468,protein phosphorylation	Protein kinase domain
Cluster-17807.105436	0	0	0	9.61	6.02	4.87	7.28	6.04	7.53	5.18	9.295	13.41	10.3747	up	10.4018	up	10.5159	up	K17756 long-chain-alcohol oxidase [EC:1.1.3.20] | (RefSeq) long-chain-alcohol oxidase FAO3 (A)	PREDICTED: long-chain-alcohol oxidase FAO3 [Brassica oleracea var. oleracea]	RecName: Full=Long-chain-alcohol oxidase FAO3; EC=1.1.3.20; AltName: Full=Long-chain fatty alcohol oxidase 3;	RecName: Full=Long-chain-alcohol oxidase {ECO:0000256|PIRNR:PIRNR028937}; EC=1.1.3.20 {ECO:0000256|PIRNR:PIRNR028937};	--	GO:0016021,integral component of membrane; GO:0043231,intracellular membrane-bounded organelle; GO:0050660,flavin adenine dinucleotide binding; GO:0046577,long-chain-alcohol oxidase activity; GO:0006066,alcohol metabolic process; GO:0055114,oxidation-reduction process	Pyridine nucleotide-disulphide oxidoreductase
Cluster-17807.89469	6.21	7.24	8.13	0.63	1.28	0.83	2.11	4.49	2.31	0.64	0.71	0.78	-3.12995	down	-1.34862	down	-3.76648	down	--	PREDICTED: uncharacterized protein LOC106300342 [Brassica oleracea var. oleracea]	--	SubName: Full=BnaAnng34080D protein {ECO:0000313|EMBL:CDY70541.1};	--	--	--
Cluster-17807.110804	0	0	0	8.01	15.04	16.49	39.13	91.06	54.565	4.67	43.685	82.7	10.2318	up	12.5214	up	11.6489	up	K21407 adipocyte plasma membrane-associated protein | (RefSeq) protein STRICTOSIDINE SYNTHASE-LIKE 3 (A)	PREDICTED: protein STRICTOSIDINE SYNTHASE-LIKE 3 [Brassica oleracea var. oleracea]	RecName: Full=Protein STRICTOSIDINE SYNTHASE-LIKE 3 {ECO:0000303|PubMed:10777701}; Short=AtSSL3 {ECO:0000303|PubMed:10777701}; AltName: Full=Strictosidine synthase 9 {ECO:0000303|PubMed:19121120}; Short=AtSS9 {ECO:0000303|PubMed:19121120}; Flags: Precursor;	SubName: Full=Uncharacterized protein {ECO:0000313|EnsemblPlants:Bo9g149770.1};	Predicted alkaloid synthase/Surface mucin Hemomucin	GO:0005783,endoplasmic reticulum; GO:0005774,vacuolar membrane; GO:0016788,hydrolase activity, acting on ester bonds; GO:0009058,biosynthetic process	NHL repeat
Cluster-17807.126399	1.25	2.03	1.46	81.38	27.91	35.61	68.63	48.5	70.465	15.85	12.85	9.85	4.79333	up	5.15359	up	2.57611	up	--	uncharacterized protein BNAA09G07140D [Brassica napus]	--	SubName: Full=BnaA09g07140D protein {ECO:0000313|EMBL:CDY18681.1};	--	--	Protein of unknown function (DUF740)
Cluster-17807.72795	0	0	0	2.95	1.93	3.15	0	4.47	1.585	1.88	4.705	7.53	9.93931	up	9.66937	up	10.4687	up	K03070 preprotein translocase subunit SecA | (RefSeq) protein translocase subunit SECA1, chloroplastic (A)	PREDICTED: protein translocase subunit SECA1, chloroplastic [Brassica oleracea var. oleracea]	RecName: Full=Protein translocase subunit SECA1, chloroplastic; Short=AtcpSecA; AltName: Full=Protein ALBINO OR GLASSY YELLOW 1; Flags: Precursor;	RecName: Full=Protein translocase subunit SecA {ECO:0000256|RuleBase:RU003874};	--	GO:0009570,chloroplast stroma; GO:0009535,chloroplast thylakoid membrane; GO:0005524,ATP binding; GO:0015462,ATPase-coupled protein transmembrane transporter activity; GO:0017038,protein import; GO:0006605,protein targeting	Helicase conserved C-terminal domain
Cluster-17807.115307	59.14	87.37	33.8	0	0	0	0.23	10.4	0.115	0	0.355	0.71	-10.7126	down	-4.09649	down	-7.749	down	K09526 DnaJ homolog subfamily C member 6 | (RefSeq) auxilin-related protein 2 (A)	AT1G21660 [Arabidopsis thaliana]	RecName: Full=J domain-containing protein required for chloroplast accumulation response 1;	SubName: Full=J domain-containing protein required for chloroplast accumulation response 1 {ECO:0000313|EMBL:JAU12841.1};	Auxilin-like protein and related proteins containing DnaJ domain	GO:0005737,cytoplasm; GO:0031982,vesicle; GO:0007015,actin filament organization; GO:0071483,cellular response to blue light; GO:0009904,chloroplast accumulation movement; GO:0009903,chloroplast avoidance movement; GO:0006898,receptor-mediated endocytosis	DnaJ domain
Cluster-17807.101721	4.16	4.24	5.85	0.04	0	0.08	0	0.28	0.155	0	0	0	-7.33716	down	-5.00991	down	-9.94773	down	--	--	--	--	--	--	--
Cluster-17807.79567	13.88	10.91	13.76	3.79	3.96	4.67	1.46	6.03	2.33	2.1	2.13	2.16	-1.78213	down	-2.02434	down	-3.03358	down	--	uncharacterized protein LOC106353518 [Brassica napus]	--	SubName: Full=Uncharacterized protein {ECO:0000313|EnsemblPlants:Bo6g083700.1};	--	--	RNA polymerase Rpb5, N-terminal domain
Cluster-17807.87176	47.84	61.33	37.31	9.4	7.04	8.51	11.71	4.39	8.54	13.39	12.36	11.33	-2.7074	down	-2.75466	down	-2.44634	down	K20069 adaptin ear-binding coat-associated protein 1/2 | (RefSeq) uncharacterized protein At1g03900-like (A)	protein RADIALIS-like 5 [Brassica napus]	RecName: Full=Protein RADIALIS-like 5; Short=AtRL5; Short=Protein RAD-like 5; AltName: Full=Protein RADIALIS-LIKE SANT/MYB 4; Short=Protein RSM4;	SubName: Full=BnaC07g48440D protein {ECO:0000313|EMBL:CDY59631.1};	Zuotin and related molecular chaperones (DnaJ superfamily), contains DNA-binding domains	GO:0005634,nucleus; GO:0003677,DNA binding; GO:0006355,regulation of transcription, DNA-templated; GO:0006351,transcription, DNA-templated	Myb-like DNA-binding domain
Cluster-17807.41295	4.86	2.72	5.78	39.78	42.11	34.57	32.95	17.26	30.42	76.35	56.715	37.08	2.98551	up	2.43977	up	3.25285	up	K14431 transcription factor TGA | (RefSeq) transcription factor TGA7 (A)	PREDICTED: transcription factor TGA7 [Brassica oleracea var. oleracea]	RecName: Full=Transcription factor TGA7; AltName: Full=bZIP transcription factor 50; Short=AtbZIP50;	SubName: Full=Uncharacterized protein {ECO:0000313|EnsemblPlants:Bo6g121590.1};	--	GO:0005634,nucleus; GO:0003700,DNA-binding transcription factor activity; GO:0043565,sequence-specific DNA binding; GO:0042742,defense response to bacterium; GO:0006351,transcription, DNA-templated	PRP1 splicing factor, N-terminal
Cluster-17807.107082	3.45	2.92	4.03	0	0	0	0	0	0	0	0	0	-9.69464	down	-9.65812	down	-9.87688	down	K13832 3-dehydroquinate dehydratase / shikimate dehydrogenase [EC:4.2.1.10 1.1.1.25] | (RefSeq) bifunctional 3-dehydroquinate dehydratase/shikimate dehydrogenase, chloroplastic (A)	bifunctional 3-dehydroquinate dehydratase/shikimate dehydrogenase, chloroplastic [Brassica napus]	RecName: Full=Bifunctional 3-dehydroquinate dehydratase/shikimate dehydrogenase, chloroplastic; Short=DHQ-SDH protein; AltName: Full=DHQase-SORase; AltName: Full=Protein EMBRYO DEFECTIVE 3004; Includes: RecName: Full=Dehydroquinate dehydratase; Short=DHQ; EC=4.2.1.10; Includes: RecName: Full=Shikimate dehydrogenase; Short=SDH; EC=1.1.1.25; Flags: Precursor;	SubName: Full=Uncharacterized protein {ECO:0000313|EnsemblPlants:Bo5g143590.1};	Pentafunctional AROM protein	GO:0009507,chloroplast; GO:0009570,chloroplast stroma; GO:0003855,3-dehydroquinate dehydratase activity; GO:0050661,NADP binding; GO:0004764,shikimate 3-dehydrogenase (NADP+) activity; GO:0009073,aromatic amino acid family biosynthetic process; GO:0009423,chorismate biosynthetic process; GO:0009793,embryo development ending in seed dormancy; GO:0019632,shikimate metabolic process	Putative NAD(P)-binding
Cluster-17807.106466	11.33	8.28	7.09	108.62	56.32	99.33	99.03	39.43	91.885	67.31	67.13	66.95	3.1668	up	2.93645	up	2.47506	up	K01623 fructose-bisphosphate aldolase, class I [EC:4.1.2.13] | (RefSeq) fructose-bisphosphate aldolase, cytoplasmic isozyme (A)	PREDICTED: fructose-bisphosphate aldolase, cytoplasmic isozyme [Brassica oleracea var. oleracea]	RecName: Full=Fructose-bisphosphate aldolase 8, cytosolic {ECO:0000305}; Short=AtFBA8 {ECO:0000303|PubMed:22561114}; EC=4.1.2.13 {ECO:0000250|UniProtKB:Q9SJQ9}; AltName: Full=Cytosolic aldolase 1 {ECO:0000305}; Short=cAld1 {ECO:0000305};	RecName: Full=Fructose-bisphosphate aldolase {ECO:0000256|RuleBase:RU003994, ECO:0000256|SAAS:SAAS00336718}; EC=4.1.2.13 {ECO:0000256|RuleBase:RU003994, ECO:0000256|SAAS:SAAS00336718};	Fructose-biphosphate aldolase	GO:0048046,apoplast; GO:0005618,cell wall; GO:0009507,chloroplast; GO:0005829,cytosol; GO:0005740,mitochondrial envelope; GO:0005741,mitochondrial outer membrane; GO:0005739,mitochondrion; GO:0005730,nucleolus; GO:0005886,plasma membrane; GO:0009506,plasmodesma; GO:0005774,vacuolar membrane; GO:0005507,copper ion binding; GO:0004332,fructose-bisphosphate aldolase activity; GO:0006094,gluconeogene…	Fructose-bisphosphate aldolase class-I
Cluster-17807.104868	0	0	0	6.38	5.51	8.14	16.18	13.71	21.575	3.61	2.46	1.31	9.71571	up	11.0765	up	7.99702	up	K17506 protein phosphatase 1L [EC:3.1.3.16] | (RefSeq) probable protein phosphatase 2C 25 (A)	PREDICTED: probable protein phosphatase 2C 25 [Brassica oleracea var. oleracea]	RecName: Full=Probable protein phosphatase 2C 25; Short=AtPP2C25; EC=3.1.3.16; AltName: Full=Protein phosphatase AP2C1;	SubName: Full=Uncharacterized protein {ECO:0000313|EnsemblPlants:Bo3g024260.1};	Serine/threonine protein phosphatase	GO:0005634,nucleus; GO:0009536,plastid; GO:0046872,metal ion binding; GO:0004722,protein serine/threonine phosphatase activity; GO:0009738,abscisic acid-activated signaling pathway; GO:0050832,defense response to fungus; GO:0009620,response to fungus; GO:0009611,response to wounding	Protein phosphatase 2C
Cluster-17807.102565	1.63	2.76	2.37	33.37	19.22	43.5	22.35	20.07	41.34	91.87	70.365	48.86	3.65885	up	3.45753	up	4.53323	up	K16302 metal transporter CNNM | (RefSeq) DUF21 domain-containing protein At4g33700 (A)	PREDICTED: DUF21 domain-containing protein At4g33700 [Brassica oleracea var. oleracea]	RecName: Full=DUF21 domain-containing protein At4g33700; AltName: Full=CBS domain-containing protein CBSDUF6;	SubName: Full=Uncharacterized protein {ECO:0000313|EnsemblPlants:Bo1g007920.1};	Predicted membrane protein, contains two CBS domains	GO:0016021,integral component of membrane; GO:0005886,plasma membrane	CBS domain
Cluster-17807.24648	49.94	23.92	28.99	0	0	0	0	0	0	0	0	0	-10.2133	down	-10.1769	down	-10.3936	down	K22312 hydroxyjasmonate sulfotransferase [EC:2.8.2.39] | (RefSeq) hypothetical protein (A)	PREDICTED: cytosolic sulfotransferase 5-like [Brassica oleracea var. oleracea]	RecName: Full=Cytosolic sulfotransferase 1; Short=AtSOT1; EC=2.8.2.-;	RecName: Full=Sulfotransferase {ECO:0000256|RuleBase:RU361155}; EC=2.8.2.- {ECO:0000256|RuleBase:RU361155};	Sulfotransferase	GO:0005737,cytoplasm; GO:0008146,sulfotransferase activity	Sulfotransferase domain
Cluster-17807.111253	0.14	0	0	222.62	30.5	94.99	21.49	0.77	34.235	42.32	30.985	19.65	11.366	up	8.63508	up	9.13073	up	K00799 glutathione S-transferase [EC:2.5.1.18] | (RefSeq) glutathione S-transferase U24-like (A)	glutathione S-transferase U24-like [Brassica napus]	RecName: Full=Glutathione S-transferase U25; Short=AtGSTU25; EC=2.5.1.18; AltName: Full=GST class-tau member 25;	SubName: Full=BnaA06g11500D protein {ECO:0000313|EMBL:CDY26267.1};	Glutathione S-transferase	GO:0005737,cytoplasm; GO:0005829,cytosol; GO:0004364,glutathione transferase activity; GO:0046256,2,4,6-trinitrotoluene catabolic process; GO:0006749,glutathione metabolic process; GO:0009407,toxin catabolic process	Glutathione S-transferase, N-terminal domain
Cluster-17807.80951	0	0	0	29.06	6.41	20.28	0	20.67	14.005	27.67	31.13	34.59	11.5915	up	10.9823	up	12.0482	up	K00627 pyruvate dehydrogenase E2 component (dihydrolipoamide acetyltransferase) [EC:2.3.1.12] | (RefSeq) dihydrolipoyllysine-residue acetyltransferase component 3 of pyruvate dehydrogenase complex, mitochondrial (A)	PREDICTED: dihydrolipoyllysine-residue acetyltransferase component 3 of pyruvate dehydrogenase complex, mitochondrial [Brassica oleracea var. oleracea]	RecName: Full=Dihydrolipoyllysine-residue acetyltransferase component 3 of pyruvate dehydrogenase complex, mitochondrial; EC=2.3.1.12; AltName: Full=Dihydrolipoamide S-acetyltransferase component 3 of pyruvate dehydrogenase complex; AltName: Full=Pyruvate dehydrogenase complex component E2 3; Short=PDC-E2 3; Short=PDCE2 3; Flags: Precursor;	RecName: Full=Acetyltransferase component of pyruvate dehydrogenase complex {ECO:0000256|RuleBase:RU361137}; EC=2.3.1.12 {ECO:0000256|RuleBase:RU361137};	Dihydrolipoamide acetyltransferase	GO:0005759,mitochondrial matrix; GO:0005739,mitochondrion; GO:0045254,pyruvate dehydrogenase complex; GO:0004742,dihydrolipoyllysine-residue acetyltransferase activity; GO:0006096,glycolytic process	e3 binding domain
Cluster-17807.150024	0	0	0	7.94	12.51	10.29	8.06	6.06	8.815	10.44	10.645	10.85	9.81587	up	9.38574	up	9.57098	up	--	PREDICTED: protein EARLY FLOWERING 4-like [Brassica oleracea var. oleracea]	RecName: Full=Protein EARLY FLOWERING 4; AltName: Full=Protein ARRHYTHMIC 44;	SubName: Full=Uncharacterized protein {ECO:0000313|EnsemblPlants:Bo4g025580.1};	--	GO:0005634,nucleus; GO:0042803,protein homodimerization activity; GO:0009649,entrainment of circadian clock; GO:0009908,flower development; GO:0009648,photoperiodism; GO:0048573,photoperiodism, flowering; GO:0042753,positive regulation of circadian rhythm; GO:0010017,red or far-red light signaling pathway; GO:0009585,red, far-red light phototransduction; GO:0009909,regulation of flower developmen…	SSXT protein (N-terminal region)
Cluster-17807.131174	2.1	1.66	1.73	11.09	9.13	9.9	7.72	7.52	17.645	37.94	31.205	24.47	2.3195	up	2.41203	up	3.65585	up	K07901 Ras-related protein Rab-8A | (RefSeq) ras-related protein RABE1a (A)	PREDICTED: ras-related protein RABE1a [Brassica rapa]	RecName: Full=Ras-related protein RABE1a; Short=AtRABE1a; AltName: Full=Ras-related protein Rab8B; Short=AtRab8B;	SubName: Full=Uncharacterized protein {ECO:0000313|EnsemblPlants:Bo00576s180.1};	GTP-binding protein SEC4, small G protein superfamily, and related Ras family GTP-binding proteins	GO:0005829,cytosol; GO:0000139,Golgi membrane; GO:0005886,plasma membrane; GO:0005525,GTP binding; GO:0003924,GTPase activity; GO:0009306,protein secretion; GO:0017157,regulation of exocytosis; GO:0006904,vesicle docking involved in exocytosis	ADP-ribosylation factor family
Cluster-17807.127814	4.51	3.9	4.24	0	0	0	0.26	0.3	0.13	0	0	0	-9.53783	down	-4.31241	down	-9.7196	down	--	PREDICTED: uncharacterized protein LOC108836817, partial [Raphanus sativus]	--	SubName: Full=Uncharacterized protein {ECO:0000313|EnsemblPlants:Bo00673s200.1};	--	--	--
Cluster-17807.120907	0	0	0	8.57	8.25	6.8	8.63	1.77	4.315	6.25	3.125	0	9.67386	up	8.9602	up	8.06976	up	K10144 RING finger and CHY zinc finger domain-containing protein 1 [EC:2.3.2.27] | (RefSeq) RING finger and CHY zinc finger domain-containing protein 1 (A)	PREDICTED: RING finger and CHY zinc finger domain-containing protein 1 [Brassica oleracea var. oleracea]	RecName: Full=E3 ubiquitin-protein ligase MIEL1 {ECO:0000303|PubMed:23403577}; EC=2.3.2.27 {ECO:0000305}; AltName: Full=MYB30-interacting E3 ligase 1 {ECO:0000303|PubMed:23403577}; AltName: Full=Pirh2-like protein 1 {ECO:0000303|PubMed:21526181}; Short=AtPILP1 {ECO:0000303|PubMed:21526181}; AltName: Full=RING-type E3 ubiquitin transferase MIEL1 {ECO:0000305};	SubName: Full=Uncharacterized protein {ECO:0000313|EnsemblPlants:Bo9g154680.1};	Zn-finger protein	GO:0005737,cytoplasm; GO:0005634,nucleus; GO:0008134,transcription factor binding; GO:0004842,ubiquitin-protein transferase activity; GO:0008270,zinc ion binding; GO:0006952,defense response; GO:1900425,negative regulation of defense response to bacterium; GO:1901485,positive regulation of transcription factor catabolic process; GO:0016567,protein ubiquitination	Zinc finger, C3HC4 type (RING finger)
Cluster-17807.129695	1.11	2.21	2.13	35.22	22.45	24.41	11.92	30.09	25.895	8.87	7.155	5.44	3.76929	up	3.50612	up	1.49826	up	K00434 L-ascorbate peroxidase [EC:1.11.1.11] | (RefSeq) L-ascorbate peroxidase 1, cytosolic-like (A)	PREDICTED: L-ascorbate peroxidase 1, cytosolic-like [Brassica oleracea var. oleracea]	RecName: Full=L-ascorbate peroxidase 1, cytosolic; Short=AP; Short=AtAPx01; EC=1.11.1.11;	SubName: Full=Uncharacterized protein {ECO:0000313|EnsemblPlants:Bo5g008580.1};	--	GO:0005618,cell wall; GO:0009507,chloroplast; GO:0009570,chloroplast stroma; GO:0005829,cytosol; GO:0005794,Golgi apparatus; GO:0005886,plasma membrane; GO:0009506,plasmodesma; GO:0004130,cytochrome-c peroxidase activity; GO:0020037,heme binding; GO:0016688,L-ascorbate peroxidase activity; GO:0046872,metal ion binding; GO:0034599,cellular response to oxidative stress; GO:0009793,embryo developmen…	Peroxidase
Cluster-17807.75866	0.16	0.09	0	5.16	7.43	6.95	4.64	3.98	2.995	18.6	9.3	0	5.96386	up	5.2551	up	6.22781	up	K01051 pectinesterase [EC:3.1.1.11] | (RefSeq) hypothetical protein (A)	PREDICTED: probable pectinesterase/pectinesterase inhibitor 64 [Brassica oleracea var. oleracea]	RecName: Full=Probable pectinesterase/pectinesterase inhibitor 64; Includes: RecName: Full=Pectinesterase inhibitor 64; AltName: Full=Pectin methylesterase inhibitor 64; Includes: RecName: Full=Pectinesterase 64; Short=PE 64; EC=3.1.1.11; AltName: Full=Pectin methylesterase 64; Short=AtPME64;	SubName: Full=Uncharacterized protein {ECO:0000313|EnsemblPlants:Bra037786.1-P};	--	GO:0071944,cell periphery; GO:0005618,cell wall; GO:0016021,integral component of membrane; GO:0005886,plasma membrane; GO:0045330,aspartyl esterase activity; GO:0030599,pectinesterase activity; GO:0046910,pectinesterase inhibitor activity; GO:0042545,cell wall modification; GO:0045490,pectin catabolic process	Pectinesterase
Cluster-17807.84766	39.52	41.02	38.34	17.43	18.48	17.54	21.2	2.69	12.715	4.23	4.285	4.34	-1.30104	down	-1.89838	down	-3.66349	down	K14514 ethylene-insensitive protein 3 | (RefSeq) protein ETHYLENE INSENSITIVE 3-like (A)	protein ETHYLENE INSENSITIVE 3-like [Brassica napus]	RecName: Full=Protein ETHYLENE INSENSITIVE 3;	SubName: Full=Uncharacterized protein {ECO:0000313|EnsemblPlants:Bo5g106280.1};	--	GO:0005634,nucleus; GO:0003700,DNA-binding transcription factor activity; GO:0044212,transcription regulatory region DNA binding; GO:0000976,transcription regulatory region sequence-specific DNA binding; GO:0071281,cellular response to iron ion; GO:0042742,defense response to bacterium; GO:0009873,ethylene-activated signaling pathway; GO:0006355,regulation of transcription, DNA-templated; GO:0009…	Protein of unknown function (DUF2841)
Cluster-17807.13448	1.24	1.12	1.03	6.26	6.09	5.69	3.46	6.32	4.73	4.71	4.88	5.05	2.27093	up	1.99837	up	1.68131	up	K01001 UDP-N-acetylglucosamine--dolichyl-phosphate N-acetylglucosaminephosphotransferase [EC:2.7.8.15] | (RefSeq) UDP-N-acetylglucosamine--dolichyl-phosphate N-acetylglucosaminephosphotransferase-like (A)	PREDICTED: UDP-N-acetylglucosamine--dolichyl-phosphate N-acetylglucosaminephosphotransferase-like [Brassica oleracea var. oleracea]	--	SubName: Full=Uncharacterized protein {ECO:0000313|EnsemblPlants:Bo4g111470.1};	Glycosyltransferase	GO:0016021,integral component of membrane; GO:0008963,phospho-N-acetylmuramoyl-pentapeptide-transferase activity; GO:0003975,UDP-N-acetylglucosamine-dolichyl-phosphate N-acetylglucosaminephosphotransferase activity; GO:0006488,dolichol-linked oligosaccharide biosynthetic process; GO:0006487,protein N-linked glycosylation	Glycosyl transferase family 4
Cluster-17807.79696	0.6	0.29	0.66	77.19	26.8	15.27	13.71	25.59	46.61	159.71	108.055	56.4	6.14364	up	5.63491	up	7.29299	up	K14638 solute carrier family 15 (peptide/histidine transporter), member 3/4 | (RefSeq) hypothetical protein (A)	protein NRT1/ PTR FAMILY 2.13-like, partial [Brassica napus]	RecName: Full=Protein NRT1/ PTR FAMILY 2.13; Short=AtNPF2.13; AltName: Full=Nitrate transporter 1.7;	SubName: Full=Uncharacterized protein {ECO:0000313|EnsemblPlants:Bo6g110490.1};	H+/oligopeptide symporter	GO:0016021,integral component of membrane; GO:0005886,plasma membrane; GO:0080054,low-affinity nitrate transmembrane transporter activity; GO:0015293,symporter activity; GO:0042128,nitrate assimilation; GO:0015706,nitrate transport	POT family
Cluster-17807.123563	0	0	0	11.35	4.58	6.07	3.35	4.19	2.795	10.13	9.015	7.9	10.6232	up	9.57757	up	10.6382	up	K22698 protein SEY1 [EC:3.6.5.-] | (RefSeq) protein ROOT HAIR DEFECTIVE 3 (A)	PREDICTED: protein ROOT HAIR DEFECTIVE 3 [Brassica oleracea var. oleracea]	RecName: Full=Protein ROOT HAIR DEFECTIVE 3 {ECO:0000255|HAMAP-Rule:MF_03109}; EC=3.6.5.- {ECO:0000255|HAMAP-Rule:MF_03109}; AltName: Full=Protein FRAGILE FIBER 4 {ECO:0000255|HAMAP-Rule:MF_03109}; AltName: Full=Protein SEY1 homolog 1 {ECO:0000255|HAMAP-Rule:MF_03109};	RecName: Full=Protein ROOT HAIR DEFECTIVE 3 homolog {ECO:0000256|HAMAP-Rule:MF_03109}; EC=3.6.5.- {ECO:0000256|HAMAP-Rule:MF_03109}; AltName: Full=Protein SEY1 homolog {ECO:0000256|HAMAP-Rule:MF_03109};	GTP-binding protein	GO:0005737,cytoplasm; GO:0005783,endoplasmic reticulum; GO:0005789,endoplasmic reticulum membrane; GO:0000139,Golgi membrane; GO:0016021,integral component of membrane; GO:0005886,plasma membrane; GO:0005774,vacuolar membrane; GO:0005525,GTP binding; GO:0016787,hydrolase activity; GO:0030036,actin cytoskeleton organization; GO:0009932,cell tip growth; GO:0006888,ER to Golgi vesicle-mediated trans…	Root hair defective 3 GTP-binding protein (RHD3)
Cluster-17807.60771	2.61	2.13	2.06	13.17	10.91	10.36	13.14	7	9.955	11.17	9.535	7.9	2.19351	up	1.99546	up	1.63635	up	K06041 arabinose-5-phosphate isomerase [EC:5.3.1.13] | (RefSeq) probable arabinose 5-phosphate isomerase (A)	probable arabinose 5-phosphate isomerase [Brassica napus]	RecName: Full=Probable arabinose 5-phosphate isomerase; Short=API; EC=5.3.1.13; AltName: Full=CBS domain-containing protein CBSSIS1;	SubName: Full=Uncharacterized protein {ECO:0000313|EnsemblPlants:Bra003192.1-P};	--	GO:0005737,cytoplasm; GO:0019146,arabinose-5-phosphate isomerase activity; GO:0005524,ATP binding; GO:0003938,IMP dehydrogenase activity; GO:0005975,carbohydrate metabolic process; GO:0006183,GTP biosynthetic process	SIS domain
Cluster-17807.19448	9.81	8.07	7.92	31.45	25.65	29.51	33.58	23.8	28.385	29.15	29.315	29.48	1.60063	up	1.59859	up	1.33977	up	--	PREDICTED: uncharacterized protein LOC106301290 [Brassica oleracea var. oleracea]	--	SubName: Full=Uncharacterized protein {ECO:0000313|EnsemblPlants:Bo7g021110.1};	--	--	Protein of unknown function (DUF719)
Cluster-17807.90214	5.32	1.88	3.07	65.22	97.94	49.5	123.05	27.99	123.24	198.86	137.13	75.4	4.25405	up	4.53317	up	4.8638	up	--	PREDICTED: uncharacterized protein LOC106304617 [Brassica oleracea var. oleracea]	--	SubName: Full=Uncharacterized protein {ECO:0000313|EnsemblPlants:Bo7g066940.1};	--	--	--
Cluster-17807.79557	8.7	7.2	6.93	0	0	0	0	0	0	0	0	0	-9.53789	down	-9.5006	down	-9.71932	down	K09286 EREBP-like factor | (RefSeq) ethylene-responsive transcription factor 5 (A)	PREDICTED: ethylene-responsive transcription factor ERF107 [Brassica oleracea var. oleracea]	RecName: Full=Ethylene-responsive transcription factor ERF107;	SubName: Full=Uncharacterized protein {ECO:0000313|EnsemblPlants:Bo7g098850.1};	--	GO:0005634,nucleus; GO:0003700,DNA-binding transcription factor activity; GO:0043565,sequence-specific DNA binding; GO:0044212,transcription regulatory region DNA binding; GO:0000976,transcription regulatory region sequence-specific DNA binding; GO:0009873,ethylene-activated signaling pathway; GO:0019760,glucosinolate metabolic process; GO:1904277,negative regulation of wax biosynthetic process; …	AP2 domain
Cluster-17807.78536	58.46	71.15	71.59	2.99	7.94	7.2	10.42	3.76	6.11	4.33	3.265	2.2	-3.62095	down	-3.48998	down	-4.84923	down	K14638 solute carrier family 15 (peptide/histidine transporter), member 3/4 | (RefSeq) uncharacterized protein LOC110819790 (A)	PREDICTED: RNA polymerase II degradation factor 1-like [Brassica oleracea var. oleracea]	--	SubName: Full=Uncharacterized protein {ECO:0000313|EnsemblPlants:Bo5g058690.1};	--	--	Protein of unknown function (DUF1296)
Cluster-17807.133015	0	0	0	41.48	10.83	17.39	9.24	15.74	13.72	30.3	22.255	14.21	11.4017	up	10.5721	up	11.0426	up	K12392 AP-1 complex subunit beta-1 | (RefSeq) beta-adaptin-like protein B (A)	PREDICTED: beta-adaptin-like protein B [Brassica oleracea var. oleracea]	RecName: Full=Beta-adaptin-like protein B; Short=At-bB-Ad; Short=At-betaB-Ad; AltName: Full=AP complex subunit beta-B; AltName: Full=Adaptor protein complex AP subunit beta-B; AltName: Full=Beta-adaptin B; AltName: Full=Clathrin assembly protein complex beta large chain B;	RecName: Full=Beta-adaptin-like protein {ECO:0000256|PIRNR:PIRNR002291};	Vesicle coat complex AP-1/AP-2/AP-4, beta subunit	GO:0030131,clathrin adaptor complex; GO:0030665,clathrin-coated vesicle membrane; GO:0005794,Golgi apparatus; GO:0030276,clathrin binding; GO:0006886,intracellular protein transport; GO:0016192,vesicle-mediated transport	Adaptin C-terminal domain
Cluster-17807.59479	3.17	1.97	0.96	49.48	38.71	33.46	71.57	17.06	47.625	170.28	130.42	90.56	4.19022	up	4.28646	up	5.53839	up	K18635 protein SPIRAL1 and related proteins | (RefSeq) protein SPIRAL1-like 1 (A)	PREDICTED: protein SPIRAL1-like 1 [Brassica oleracea var. oleracea]	RecName: Full=Protein SPIRAL1-like 1;	SubName: Full=Uncharacterized protein {ECO:0000313|EnsemblPlants:Bo2g062880.1};	--	GO:0005874,microtubule	--
Cluster-17807.33307	4.67	5.12	4.81	0.65	0.76	1.14	2.15	0.59	1.075	0	0.41	0.82	-2.68304	down	-2.09076	down	-4.02599	down	K12843 U4/U6 small nuclear ribonucleoprotein PRP3 | (RefSeq) protein RDM16-like (A)	protein RDM16-like [Brassica napus]	RecName: Full=Protein RDM16 {ECO:0000303|PubMed:24068953}; AltName: Full=Pre-mRNA-splicing factor RDM16 {ECO:0000305}; AltName: Full=Protein RNA-directed DNA methylation 16 {ECO:0000303|PubMed:24068953};	SubName: Full=BnaCnng56490D protein {ECO:0000313|EMBL:CDY67805.1};	Putative u4/u6 small nuclear ribonucleoprotein	GO:0005654,nucleoplasm; GO:0046540,U4/U6 x U5 tri-snRNP complex; GO:0009793,embryo development ending in seed dormancy; GO:0006397,mRNA processing; GO:0000398,mRNA splicing, via spliceosome; GO:0044030,regulation of DNA methylation	pre-mRNA processing factor 3 (PRP3)
Cluster-17807.114167	1.59	1.07	2.42	0	0	0	0	0	0	0	0	0	-10.2539	down	-10.2185	down	-10.4367	down	K07052 uncharacterized protein | (RefSeq) uncharacterized protein LOC106317847 isoform X1 (A)	PREDICTED: uncharacterized protein LOC106317847 isoform X1 [Brassica oleracea var. oleracea]	RecName: Full=Embryogenesis-associated protein EMB8; EC=3.1.1.-;	SubName: Full=BnaC09g41100D protein {ECO:0000313|EMBL:CDY16983.1};	--	GO:0052689,carboxylic ester hydrolase activity	--
Cluster-17807.74635	20.34	27.62	15.25	3.08	2.46	3.58	4.37	7.48	7.33	5.16	7.99	10.82	-2.9538	down	-1.84325	down	-1.84557	down	K11650 SWI/SNF-related matrix-associated actin-dependent regulator of chromatin subfamily D | (RefSeq) SWI/SNF complex component SNF12 homolog (A)	SWI/SNF complex component SNF12 homolog [Brassica napus]	RecName: Full=SWI/SNF complex component SNF12 homolog;	SubName: Full=Uncharacterized protein {ECO:0000313|EnsemblPlants:Bo3g009670.1};	SWI/SNF transcription activation complex subunit	GO:0005634,nucleus; GO:0016569,covalent chromatin modification; GO:0006281,DNA repair; GO:0009909,regulation of flower development; GO:0010468,regulation of gene expression; GO:2000024,regulation of leaf development; GO:0006355,regulation of transcription, DNA-templated; GO:0010224,response to UV-B; GO:0048364,root development; GO:0006351,transcription, DNA-templated	SWIB/MDM2 domain
Cluster-17807.72980	1.41	3.11	4.18	0	0	0	0.23	0	0.115	0	0	0	-10.8207	down	-4.83049	down	-11.0049	down	K02434 aspartyl-tRNA(Asn)/glutamyl-tRNA(Gln) amidotransferase subunit B [EC:6.3.5.6 6.3.5.7] | (RefSeq) glutamyl-tRNA(Gln) amidotransferase subunit B, chloroplastic/mitochondrial (A)	BnaC01g21430D [Brassica napus]	RecName: Full=Glutamyl-tRNA(Gln) amidotransferase subunit B, chloroplastic/mitochondrial {ECO:0000255|HAMAP-Rule:MF_03147}; Short=Glu-AdT subunit B {ECO:0000255|HAMAP-Rule:MF_03147}; EC=6.3.5.- {ECO:0000255|HAMAP-Rule:MF_03147};	SubName: Full=BnaC01g21430D protein {ECO:0000313|EMBL:CDY35621.1};	Glutamyl-tRNA amidotransferase subunit B	GO:0009507,chloroplast; GO:0009570,chloroplast stroma; GO:0005739,mitochondrion; GO:0005524,ATP binding; GO:0050567,glutaminyl-tRNA synthase (glutamine-hydrolyzing) activity; GO:0070681,glutaminyl-tRNAGln biosynthesis via transamidation; GO:0006412,translation	--
Cluster-17807.61559	7.54	5.66	6.15	1.74	1.44	1.97	1.16	3.6	2.585	3.49	2.84	2.19	-2.05799	down	-1.47904	down	-1.6076	down	K12837 splicing factor U2AF 65 kDa subunit | (RefSeq) splicing factor U2af large subunit A-like isoform X1 (A)	PREDICTED: splicing factor U2af large subunit A isoform X2 [Brassica rapa]	RecName: Full=Splicing factor U2af large subunit A {ECO:0000303|PubMed:24580679}; AltName: Full=U2 auxiliary factor 65 kDa subunit A {ECO:0000303|PubMed:24580679}; AltName: Full=U2 small nuclear ribonucleoprotein auxiliary factor large subunit A {ECO:0000303|PubMed:24580679}; Short=U2 snRNP auxiliary factor large subunit A {ECO:0000303|PubMed:24580679};	RecName: Full=U2 snRNP auxiliary factor large subunit {ECO:0000256|RuleBase:RU364135};	Splicing factor U2AF, large subunit (RRM superfamily)	GO:0000243,commitment complex; GO:0016607,nuclear speck; GO:0005634,nucleus; GO:0071004,U2-type prespliceosome; GO:0089701,U2AF; GO:0008187,poly-pyrimidine tract binding; GO:0030628,pre-mRNA 3'-splice site binding; GO:0042742,defense response to bacterium; GO:0000398,mRNA splicing, via spliceosome	RNA recognition motif
Cluster-17807.51026	1.52	0.97	0.55	37.36	15.01	45.15	58.65	6.13	64.565	29.88	27.845	25.81	4.85949	up	5.20783	up	4.35929	up	K01188 beta-glucosidase [EC:3.2.1.21] | (RefSeq) beta-glucosidase 10-like (A)	PREDICTED: beta-glucosidase 10-like [Brassica oleracea var. oleracea]	RecName: Full=Beta-glucosidase 10; Short=AtBGLU10; EC=3.2.1.21; Flags: Precursor;	SubName: Full=Uncharacterized protein {ECO:0000313|EnsemblPlants:Bo8g098070.1};	Beta-glucosidase, lactase phlorizinhydrolase, and related proteins	GO:0005773,vacuole; GO:0008422,beta-glucosidase activity; GO:0102483,scopolin beta-glucosidase activity; GO:0046283,anthocyanin-containing compound metabolic process; GO:0005975,carbohydrate metabolic process; GO:1901657,glycosyl compound metabolic process	Glycosyl hydrolase family 1
Cluster-17807.94911	2.3	4.62	6.43	0	0	0	1.05	0	0.525	0	0	0	-10.6924	down	-3.29346	down	-10.8765	down	K22909 zinc finger CCCH domain-containing protein 13 | (RefSeq) uncharacterized protein DDB_G0284459 (A)	PREDICTED: TRAF3-interacting protein 1 [Brassica oleracea var. oleracea]	--	SubName: Full=Uncharacterized protein {ECO:0000313|EnsemblPlants:Bo7g089390.1};	--	--	--
Cluster-17807.70010	7.35	8.73	6.4	0	0.14	0.19	0.14	0.43	0.33	0	0	0	-6.17673	down	-4.84185	down	-9.51568	down	--	PREDICTED: transcription repressor OFP16 [Brassica rapa]	RecName: Full=Transcription repressor OFP16; AltName: Full=Ovate family protein 16; Short=AtOFP16;	SubName: Full=Uncharacterized protein {ECO:0000313|EnsemblPlants:Bra005611.1-P};	--	GO:0005634,nucleus; GO:0045892,negative regulation of transcription, DNA-templated; GO:0006351,transcription, DNA-templated	Transcriptional repressor, ovate
Cluster-17807.82533	33.98	24.48	41.21	219.19	214.19	168.63	286.13	113.72	292.125	503.02	412.995	322.97	2.45522	up	2.62023	up	3.20832	up	K01611 S-adenosylmethionine decarboxylase [EC:4.1.1.50] | (RefSeq) S-adenosylmethionine decarboxylase proenzyme 2 (A)	PREDICTED: S-adenosylmethionine decarboxylase proenzyme 2 [Brassica oleracea var. oleracea]	RecName: Full=S-adenosylmethionine decarboxylase proenzyme 2; Short=AdoMetDC 2; Short=SAMDC 2; EC=4.1.1.50; Contains: RecName: Full=S-adenosylmethionine decarboxylase 2 alpha chain; Contains: RecName: Full=S-adenosylmethionine decarboxylase 2 beta chain; Flags: Precursor;	RecName: Full=S-adenosylmethionine decarboxylase proenzyme {ECO:0000256|PIRNR:PIRNR001355}; EC=4.1.1.50 {ECO:0000256|PIRNR:PIRNR001355};	S-adenosylmethionine decarboxylase	GO:0004014,adenosylmethionine decarboxylase activity; GO:0006557,S-adenosylmethioninamine biosynthetic process; GO:0008295,spermidine biosynthetic process; GO:0006597,spermine biosynthetic process	Adenosylmethionine decarboxylase
Cluster-17807.55682	9.66	26.23	4.59	0	0.05	0.04	0	0	0	0.13	0.09	0.05	-8.97788	down	-11.7651	down	-7.64613	down	K06228 fused [EC:2.7.11.1] | (RefSeq) hypothetical protein (A)	uncharacterized protein LOC106417292 [Brassica napus]	RecName: Full=Retrovirus-related Pol polyprotein from transposon TNT 1-94; Includes: RecName: Full=Protease; EC=3.4.23.-; Includes: RecName: Full=Reverse transcriptase; EC=2.7.7.49; Includes: RecName: Full=Endonuclease;	SubName: Full=Uncharacterized protein {ECO:0000313|EnsemblPlants:Bo1g013200.1};	FOG: Transposon-encoded proteins with TYA, reverse transcriptase, integrase domains in various combinations	GO:0004190,aspartic-type endopeptidase activity; GO:0004519,endonuclease activity; GO:0003676,nucleic acid binding; GO:0003964,RNA-directed DNA polymerase activity; GO:0008270,zinc ion binding; GO:0015074,DNA integration	--
Cluster-17807.153852	0.04	0.18	0	12.19	74.76	67.78	2.44	35.42	69.825	47.66	44.89	42.12	9.30928	up	8.78614	up	8.87683	up	K20628 expansin | (RefSeq) expansin-A15 (A)	PREDICTED: expansin-A15-like [Brassica oleracea var. oleracea]	RecName: Full=Expansin-A15; Short=AtEXPA15; AltName: Full=Alpha-expansin-15; Short=At-EXP15; Short=AtEx15; AltName: Full=Ath-ExpAlpha-1.3; Flags: Precursor;	SubName: Full=Expansin-A15 {ECO:0000313|EMBL:JAU97850.1}; Flags: Fragment;	--	GO:0005618,cell wall; GO:0005576,extracellular region; GO:0016020,membrane; GO:0009664,plant-type cell wall organization; GO:0006949,syncytium formation	Lytic transglycolase
Cluster-17807.59171	4.21	5.25	3.98	23.78	25.64	22.09	20	10	29.595	25.34	30.86	36.38	2.26314	up	1.9358	up	2.29642	up	K00858 NAD+ kinase [EC:2.7.1.23] | (RefSeq) NAD(H) kinase 1-like (A)	PREDICTED: NAD(H) kinase 1-like [Brassica oleracea var. oleracea]	RecName: Full=NAD(H) kinase 1; Short=AtNADK-1; EC=2.7.1.23; EC=2.7.1.86;	SubName: Full=Uncharacterized protein {ECO:0000313|EnsemblPlants:Bo3g076330.1};	Predicted sugar kinase	GO:0005524,ATP binding; GO:0003951,NAD+ kinase activity; GO:0042736,NADH kinase activity; GO:0019674,NAD metabolic process; GO:0006741,NADP biosynthetic process	ATP-NAD kinase
Cluster-17807.468	0.54	0.49	0.52	3.34	3.79	2.99	3.93	5.4	5.36	5.6	5.835	6.07	2.54042	up	3.1098	up	3.05627	up	--	PREDICTED: MORC family CW-type zinc finger protein 3-like isoform X1 [Brassica oleracea var. oleracea]	RecName: Full=Protein MICRORCHIDIA 6 {ECO:0000303|PubMed:22555433}; Short=AtMORC6 {ECO:0000303|PubMed:22555433}; EC=3.6.-.- {ECO:0000269|PubMed:22560611}; AltName: Full=Protein CRT1-homolog 6 {ECO:0000303|PubMed:19704828}; Short=CRT1-h6 {ECO:0000303|PubMed:19704828}; AltName: Full=Protein DEFECTIVE IN MERISTEM SILENCING 11 {ECO:0000303|PubMed:22560611};	SubName: Full=Uncharacterized protein {ECO:0000313|EnsemblPlants:Bo8g102930.1};	MORC family ATPases	GO:0009941,chloroplast envelope; GO:0005634,nucleus; GO:0009506,plasmodesma; GO:0005524,ATP binding; GO:0016887,ATPase activity; GO:0003677,DNA binding; GO:0004519,endonuclease activity; GO:0042803,protein homodimerization activity; GO:0003723,RNA binding; GO:0016569,covalent chromatin modification; GO:0006952,defense response; GO:0006281,DNA repair; GO:1902290,positive regulation of defense resp…	Histidine kinase-, DNA gyrase B-, and HSP90-like ATPase
Cluster-17807.105557	4.76	6.16	5.92	0	0	0	2.08	0.65	1.04	0	0	0	-9.62106	down	-2.31172	down	-9.80343	down	K21989 calcium permeable stress-gated cation channel | (RefSeq) CSC1-like protein RXW8 isoform X1 (A)	BnaC04g18540D [Brassica napus]	RecName: Full=CSC1-like protein RXW8;	SubName: Full=BnaC04g18540D protein {ECO:0000313|EMBL:CDY27274.1};	Uncharacterized conserved protein	GO:0016021,integral component of membrane; GO:0006811,ion transport	Cytosolic domain of 10TM putative phosphate transporter
Cluster-17807.40129	4.6	4.29	6.37	53.55	97.36	46.14	51.56	12.14	91.95	379.84	240.74	101.64	3.54801	up	3.12032	up	5.12103	up	--	PREDICTED: uncharacterized protein LOC106321164 isoform X2 [Brassica oleracea var. oleracea]	--	SubName: Full=Uncharacterized protein {ECO:0000313|EnsemblPlants:Bo01279s010.1};	--	--	--
Cluster-17807.13976	4.96	5.76	6.35	37.97	30.87	27.2	26.6	15.15	30.055	42.16	33.25	24.34	2.34916	up	1.90077	up	2.10134	up	--	PREDICTED: uncharacterized protein LOC106303799 [Brassica oleracea var. oleracea]	RecName: Full=Protein MARD1 {ECO:0000303|PubMed:15159630}; AltName: Full=Mediator of ABA-regulated dormancy1 {ECO:0000303|PubMed:15159630}; AltName: Full=Senescence-associated protein SAG102 {ECO:0000303|PubMed:11402199};	SubName: Full=Uncharacterized protein {ECO:0000313|EnsemblPlants:Bo7g105240.1};	--	GO:0010494,cytoplasmic stress granule; GO:0000932,P-body; GO:0046872,metal ion binding; GO:0009737,response to abscisic acid; GO:0010162,seed dormancy process	zinc-finger of the FCS-type, C2-C2
Cluster-17807.72688	0	0	0	499.03	21.55	54.95	35.53	18.04	66.72	291.67	160.455	29.24	15.1701	up	12.8337	up	14.6223	up	K03696 ATP-dependent Clp protease ATP-binding subunit ClpC | (RefSeq) chaperone protein ClpD, chloroplastic-like (A)	BnaC03g16140D [Brassica napus]	RecName: Full=Chaperone protein ClpD, chloroplastic {ECO:0000303|PubMed:11299370}; EC=3.6.1.3 {ECO:0000269|PubMed:21737456}; AltName: Full=ATP-dependent Clp protease ATP-binding subunit ClpD homolog; AltName: Full=Casein lytic proteinase D; AltName: Full=ERD1 protein; AltName: Full=Protein EARLY RESPONSIVE TO DEHYDRATION 1 {ECO:0000303|PubMed:10198079}; AltName: Full=Protein SENESCENCE ASSOCIATED…	SubName: Full=BnaC03g16140D protein {ECO:0000313|EMBL:CDY32646.1};	Chaperone HSP104 and related ATP-dependent Clp proteases	GO:0009507,chloroplast; GO:0009941,chloroplast envelope; GO:0009570,chloroplast stroma; GO:0005524,ATP binding; GO:0016887,ATPase activity; GO:0042803,protein homodimerization activity; GO:0034605,cellular response to heat; GO:1901002,positive regulation of response to salt stress; GO:1902584,positive regulation of response to water deprivation; GO:0034214,protein hexamerization; GO:0019538,prote…	Torsin
Cluster-17807.93200	7.85	7.03	7.92	19.97	25.07	23.42	24.47	43.65	52.595	48.36	63.21	78.06	1.43715	up	2.27839	up	2.62137	up	K05658 ATP-binding cassette, subfamily B (MDR/TAP), member 1 [EC:3.6.3.44] | (RefSeq) uncharacterized protein LOC111274727 isoform X1 (A)	BnaC09g19020D [Brassica napus]	--	SubName: Full=BnaC09g19020D protein {ECO:0000313|EMBL:CDY23148.1};	--	--	--
Cluster-17807.98888	3.24	2.14	2.17	57.27	25.91	28.53	12.74	10.01	16.68	30.06	22.41	14.76	3.75983	up	2.2413	up	2.7451	up	K09580 protein disulfide-isomerase A1 [EC:5.3.4.1] | (RefSeq) protein disulfide isomerase-like 1-2 (A)	PREDICTED: protein disulfide isomerase-like 1-2 [Brassica oleracea var. oleracea]	RecName: Full=Protein disulfide isomerase-like 1-2; Short=AtPDIL1-2; EC=5.3.4.1; AltName: Full=Protein disulfide-isomerase 2; Short=PDI 2; AltName: Full=Protein disulfide-isomerase 6; Short=AtPDI6; Flags: Precursor;	RecName: Full=Protein disulfide-isomerase {ECO:0000256|RuleBase:RU361130}; EC=5.3.4.1 {ECO:0000256|RuleBase:RU361130};	Protein disulfide isomerase (prolyl 4-hydroxylase beta subunit)	GO:0009507,chloroplast; GO:0009570,chloroplast stroma; GO:0005783,endoplasmic reticulum; GO:0005788,endoplasmic reticulum lumen; GO:0005794,Golgi apparatus; GO:0005886,plasma membrane; GO:0005774,vacuolar membrane; GO:0003756,protein disulfide isomerase activity; GO:0045454,cell redox homeostasis; GO:0010205,photoinhibition; GO:0006457,protein folding; GO:0046686,response to cadmium ion; GO:00349…	Hydrogenase-1 expression protein HyaE
Cluster-17807.102283	0	0.18	0.16	38.62	294.23	547.46	129.13	326.86	407.755	239.88	246.26	252.64	11.1763	up	11.1522	up	10.5779	up	--	defensin-like protein 197 [Brassica napus]	RecName: Full=Defensin-like protein 197; AltName: Full=Trypsin inhibitor ATTI-6; Flags: Precursor;	SubName: Full=Uncharacterized protein {ECO:0000313|EnsemblPlants:Bra037702.1-P};	--	GO:0005576,extracellular region; GO:0008200,ion channel inhibitor activity; GO:0050832,defense response to fungus; GO:0031640,killing of cells of other organism	Scorpion toxin-like domain
Cluster-17807.135699	0.58	0.45	0.76	3.1	3.93	3.66	3.89	2.17	3.46	2.7	2.575	2.45	2.43004	up	2.27299	up	1.69848	up	K10773 endonuclease III [EC:4.2.99.18] | (RefSeq) hypothetical protein (A)	PREDICTED: transcriptional activator DEMETER isoform X1 [Brassica oleracea var. oleracea]	RecName: Full=Transcriptional activator DEMETER; EC=3.2.2.-; AltName: Full=DNA glycosylase-related protein DME;	SubName: Full=Uncharacterized protein {ECO:0000313|EnsemblPlants:Bo9g178880.1};	--	GO:0005634,nucleus; GO:0043078,polar nucleus; GO:0051539,4 iron, 4 sulfur cluster binding; GO:0003677,DNA binding; GO:0019104,DNA N-glycosylase activity; GO:0003906,DNA-(apurinic or apyrimidinic site) endonuclease activity; GO:0046872,metal ion binding; GO:0006284,base-excision repair; GO:0006306,DNA methylation; GO:0009793,embryo development ending in seed dormancy; GO:0006349,regulation of gene…	--
Cluster-17807.117898	82.47	142.93	69.65	4.59	9.39	4.91	11.36	9.73	6.195	5.78	3.47	1.16	-4.11463	down	-3.58303	down	-5.31687	down	K08341 GABA(A) receptor-associated protein | (RefSeq) autophagy-related protein 8e (A)	autophagy-related protein 8e [Brassica napus]	RecName: Full=Autophagy-related protein 8e; AltName: Full=Autophagy-related ubiquitin-like modifier ATG8e; Short=AtAPG8e; Short=Protein autophagy 8e; Flags: Precursor;	RecName: Full=Autophagy-related protein {ECO:0000256|RuleBase:RU004384};	Microtubule-associated anchor protein involved in autophagy and membrane trafficking	GO:0005776,autophagosome; GO:0000421,autophagosome membrane; GO:0005737,cytoplasm; GO:0031410,cytoplasmic vesicle; GO:0016020,membrane; GO:0005874,microtubule; GO:0006914,autophagy; GO:0006995,cellular response to nitrogen starvation; GO:0009267,cellular response to starvation; GO:0015031,protein transport	Ubiquitin-like autophagy protein Apg12
Cluster-17807.142727	1.95	0.87	1.53	11.04	11.38	11.89	9.23	2.27	8.16	7.9	7.21	6.52	2.84391	up	2.00895	up	1.90659	up	K15103 solute carrier family 25 (mitochondrial uncoupling protein), member 8/9 | (RefSeq) mitochondrial uncoupling protein 1 (A)	PREDICTED: mitochondrial uncoupling protein 1 [Brassica rapa]	RecName: Full=Mitochondrial uncoupling protein 1; Short=AtPUMP1;	SubName: Full=Uncharacterized protein {ECO:0000313|EnsemblPlants:Bra003170.1-P};	Mitochondrial fatty acid anion carrier protein/Uncoupling protein	GO:0009507,chloroplast; GO:0016021,integral component of membrane; GO:0005743,mitochondrial inner membrane; GO:0005739,mitochondrion; GO:0009506,plasmodesma; GO:0005774,vacuolar membrane; GO:0017077,oxidative phosphorylation uncoupler activity; GO:1990542,mitochondrial transmembrane transport; GO:0006839,mitochondrial transport; GO:0009853,photorespiration	Mitochondrial carrier protein
Cluster-17807.46577	0.5	1.31	0.65	55.56	20.99	23.73	33.96	33.36	46.68	51.69	43.525	35.36	5.1989	up	5.38469	up	5.28925	up	K14803 protein phosphatase PTC2/3 [EC:3.1.3.16] | (RefSeq) probable protein phosphatase 2C 22 isoform X1 (A)	probable protein phosphatase 2C 22 isoform X1 [Brassica napus]	RecName: Full=Probable protein phosphatase 2C 22; Short=AtPP2C22; EC=3.1.3.16;	SubName: Full=Uncharacterized protein {ECO:0000313|EnsemblPlants:Bo8g099030.1};	Serine/threonine protein phosphatase	GO:0005829,cytosol; GO:0005634,nucleus; GO:0046872,metal ion binding; GO:0004722,protein serine/threonine phosphatase activity; GO:0050688,regulation of defense response to virus	Protein phosphatase 2C
Cluster-17807.78131	98.87	142.03	101.38	11.08	4.72	4.15	2.24	3.8	2.555	1.18	1.165	1.15	-4.24372	down	-5.42422	down	-7.06871	down	K19755 radial spoke head protein 1 | (RefSeq) MORN repeat-containing protein 4-like (A)	radial spoke head 10 homolog B-like [Brassica napus]	RecName: Full=Phosphatidylinositol 4-phosphate 5-kinase 5; Short=AtPIP5K5; EC=2.7.1.68; AltName: Full=1-phosphatidylinositol 4-phosphate kinase 5; AltName: Full=Diphosphoinositide kinase 5; AltName: Full=PtdIns(4)P-5-kinase 5;	SubName: Full=Uncharacterized protein {ECO:0000313|EnsemblPlants:Bo8g071190.1};	Junctional membrane complex protein Junctophilin and related MORN repeat proteins	GO:0016324,apical plasma membrane; GO:0005829,cytosol; GO:0090406,pollen tube; GO:0016308,1-phosphatidylinositol-4-phosphate 5-kinase activity; GO:0005524,ATP binding; GO:0046488,phosphatidylinositol metabolic process; GO:0009827,plant-type cell wall modification; GO:0009846,pollen germination; GO:0009860,pollen tube growth	MORN repeat
Cluster-17807.43182	0.95	1.21	1.08	8.97	13.15	9.97	11.37	6.74	22.845	32.67	32.235	31.8	3.15742	up	3.44853	up	4.43407	up	K14486 auxin response factor | (RefSeq) auxin response factor 18 (A)	PREDICTED: auxin response factor 18 [Brassica oleracea var. oleracea]	RecName: Full=Auxin response factor 18;	RecName: Full=Auxin response factor {ECO:0000256|RuleBase:RU004561};	--	GO:0005634,nucleus; GO:0003677,DNA binding; GO:0003700,DNA-binding transcription factor activity; GO:0009734,auxin-activated signaling pathway; GO:0006351,transcription, DNA-templated	AUX/IAA family
Cluster-17807.81950	17.85	3.06	10.57	0	0	0	0	0	0	0	0	0	-11.6239	down	-11.5891	down	-11.8035	down	K07213 copper chaperone | (RefSeq) hypothetical protein (A)	PREDICTED: transient receptor potential protein-like [Brassica oleracea var. oleracea]	RecName: Full=Heavy metal-associated isoprenylated plant protein 6 {ECO:0000303|PubMed:21072340, ECO:0000303|PubMed:23368984}; Short=AtHIP06 {ECO:0000303|PubMed:21072340, ECO:0000303|PubMed:23368984}; AltName: Full=Cadmium induced protein CdI19 {ECO:0000303|PubMed:12383082}; Flags: Precursor;	SubName: Full=Uncharacterized protein {ECO:0000313|EnsemblPlants:Bo3g002320.1}; Flags: Fragment;	Copper chaperone	GO:0005737,cytoplasm; GO:0005886,plasma membrane; GO:0046914,transition metal ion binding; GO:0046916,cellular transition metal ion homeostasis; GO:0030001,metal ion transport	Heavy-metal-associated domain
Cluster-17807.69457	5.76	7.23	2.6	0	0	0	0	0.64	0	0	0	0	-10.5691	down	-4.54994	down	-10.75	down	K01054 acylglycerol lipase [EC:3.1.1.23] | (RefSeq) caffeoylshikimate esterase-like (A)	PREDICTED: caffeoylshikimate esterase-like isoform X1 [Brassica rapa]	RecName: Full=Caffeoylshikimate esterase; EC=3.1.1.-; AltName: Full=Lysophospholipase 2; Short=LysoPL2;	SubName: Full=Uncharacterized protein {ECO:0000313|EnsemblPlants:Bra007707.1-P};	Lysophospholipase	GO:0005783,endoplasmic reticulum; GO:0005794,Golgi apparatus; GO:0005886,plasma membrane; GO:0009506,plasmodesma; GO:0003846,2-acylglycerol O-acyltransferase activity; GO:0090430,caffeoyl-CoA: alcohol caffeoyl transferase activity; GO:0016787,hydrolase activity; GO:0004622,lysophospholipase activity; GO:0009809,lignin biosynthetic process; GO:0006629,lipid metabolic process; GO:0046686,response t…	X-Pro dipeptidyl-peptidase (S15 family)
Cluster-17807.136128	10.6	13.06	13.36	2.17	3.29	3.22	5.85	1.76	3.465	1.38	1.68	1.98	-2.25117	down	-1.90327	down	-3.30445	down	K00889 1-phosphatidylinositol-4-phosphate 5-kinase [EC:2.7.1.68] | (RefSeq) phosphatidylinositol 4-phosphate 5-kinase 9 (A)	BnaC05g43070D [Brassica napus]	RecName: Full=Phosphatidylinositol 4-phosphate 5-kinase 9; Short=AtPIP5K9; EC=2.7.1.68; AltName: Full=1-phosphatidylinositol 4-phosphate kinase 9; AltName: Full=Diphosphoinositide kinase 9; AltName: Full=PtdIns(4)P-5-kinase 9;	RecName: Full=Phosphatidylinositol 4-phosphate 5-kinase {ECO:0000256|PIRNR:PIRNR037274}; EC=2.7.1.68 {ECO:0000256|PIRNR:PIRNR037274};	Phosphatidylinositol-4-phosphate 5-kinase	GO:0005829,cytosol; GO:0016020,membrane; GO:0005634,nucleus; GO:0016308,1-phosphatidylinositol-4-phosphate 5-kinase activity; GO:0005524,ATP binding; GO:0005975,carbohydrate metabolic process; GO:0006520,cellular amino acid metabolic process	Pex2 / Pex12 amino terminal region
Cluster-17807.135344	2.36	1.48	2.62	26.07	60.95	27.26	50.61	21.95	38.59	71.67	51.74	31.81	4.00389	up	3.95331	up	4.17712	up	--	PREDICTED: filaggrin-2 [Brassica oleracea var. oleracea]	RecName: Full=Probable WRKY transcription factor 19; AltName: Full=WRKY DNA-binding protein 19;	SubName: Full=Uncharacterized protein {ECO:0000313|EnsemblPlants:Bo3g101200.1};	--	GO:0009941,chloroplast envelope; GO:0005634,nucleus; GO:0043531,ADP binding; GO:0005524,ATP binding; GO:0003700,DNA-binding transcription factor activity; GO:0004674,protein serine/threonine kinase activity; GO:0043565,sequence-specific DNA binding; GO:0006952,defense response; GO:0006351,transcription, DNA-templated	--
Cluster-17807.20081	4.85	8.37	5.63	0.73	0.72	0.76	1.45	2.34	0.725	0	0.01	0.02	-3.24589	down	-2.13304	down	-9.49212	down	K17535 serine/threonine-protein kinase TNNI3K [EC:2.7.11.1] | (RefSeq) serine/threonine-protein kinase STY46-like (A)	BnaCnng23380D [Brassica napus]	RecName: Full=Serine/threonine-protein kinase STY46 {ECO:0000305}; EC=2.7.11.1 {ECO:0000269|PubMed:17090544}; AltName: Full=Serine/threonine/tyrosine-protein kinase 46 {ECO:0000303|PubMed:16429265};	SubName: Full=BnaCnng23380D protein {ECO:0000313|EMBL:CDY52799.1};	Tyrosine kinase specific for activated (GTP-bound) p21cdc42Hs	GO:0005829,cytosol; GO:0005524,ATP binding; GO:0004674,protein serine/threonine kinase activity; GO:0004712,protein serine/threonine/tyrosine kinase activity; GO:0004871,NA; GO:0009658,chloroplast organization; GO:0035556,intracellular signal transduction	Haspin like kinase domain
Cluster-17807.97800	15.02	15.13	10.76	63.33	52.62	65.52	58.05	33.75	38.105	40.88	41.755	42.63	1.99925	up	1.52709	up	1.17632	up	K01809 mannose-6-phosphate isomerase [EC:5.3.1.8] | (RefSeq) mannose-6-phosphate isomerase 1-like (A)	BnaA01g32870D [Brassica napus]	RecName: Full=Mannose-6-phosphate isomerase 1; EC=5.3.1.8; AltName: Full=Phosphohexomutase 1; AltName: Full=Phosphomannose isomerase 1; Short=PMI1; AltName: Full=Protein MATERNAL EFFECT EMBRYO ARREST 31;	SubName: Full=BnaA01g32870D protein {ECO:0000313|EMBL:CDY34738.1};	Mannose-6-phosphate isomerase	GO:0005737,cytoplasm; GO:0004476,mannose-6-phosphate isomerase activity; GO:0008270,zinc ion binding; GO:0005975,carbohydrate metabolic process; GO:0000032,cell wall mannoprotein biosynthetic process; GO:0009793,embryo development ending in seed dormancy; GO:0009298,GDP-mannose biosynthetic process; GO:0006486,protein glycosylation; GO:0046686,response to cadmium ion; GO:0032025,response to cobal…	Cupin domain
Cluster-17807.102755	47.88	41.52	46.98	313.19	195.61	382.21	278.22	161.28	297.965	435.96	444.725	453.49	2.55529	up	2.27083	up	2.8491	up	K20547 basic endochitinase B [EC:3.2.1.14] | (RefSeq) endochitinase-like (A)	PREDICTED: chitinase-like protein 1 [Brassica rapa]	RecName: Full=Chitinase-like protein 1; Short=AtCTL1; AltName: Full=Protein ANION ALTERED ROOT MORPHOLOGY; AltName: Full=Protein ECTOPIC DEPOSITION OF LIGNIN IN PITH 1; AltName: Full=Protein ECTOPIC ROOT HAIR 2; AltName: Full=Protein POM-POM1; AltName: Full=Protein SENSITIVE TO HOT TEMPERATURES 2; Flags: Precursor;	SubName: Full=Uncharacterized protein {ECO:0000313|EnsemblPlants:Bra015457.1-P};	Predicted chitinase	GO:0048046,apoplast; GO:0005794,Golgi apparatus; GO:0030247,polysaccharide binding; GO:0016998,cell wall macromolecule catabolic process; GO:0030244,cellulose biosynthetic process; GO:0006032,chitin catabolic process; GO:0009873,ethylene-activated signaling pathway; GO:0009825,multidimensional cell growth; GO:0010337,regulation of salicylic acid metabolic process; GO:0009735,response to cytokinin…	Chitinase class I
Cluster-17807.119109	0.59	0.88	1.03	9.85	12.1	8.79	16.81	1.28	13.585	32.91	23.96	15.01	3.48087	up	3.43399	up	4.38582	up	K17991 peroxygenase [EC:1.11.2.3] | (RefSeq) probable peroxygenase 4 (A)	probable peroxygenase 4 [Brassica napus]	RecName: Full=Probable peroxygenase 4; Short=AtPXG4; EC=1.11.2.3; AltName: Full=Caleosin-4;	SubName: Full=Uncharacterized protein {ECO:0000313|EnsemblPlants:Bo6g094630.1};	--	GO:0005811,lipid droplet; GO:0046872,metal ion binding; GO:1990137,plant seed peroxidase activity; GO:0009819,drought recovery; GO:0009737,response to abscisic acid	EF-hand domain
Cluster-17807.44299	1.41	1.32	0.5	27.18	28.95	62.24	16.57	43.31	17.255	9.72	18.385	27.05	5.05698	up	4.4641	up	3.56001	up	K11253 histone H3 | (RefSeq) histone H3.2-like (A)	hypothetical protein OsI_04556 [Oryza sativa Indica Group]	RecName: Full=Histone H3.2;	SubName: Full=Uncharacterized protein {ECO:0000313|EMBL:EEC71856.1};	Histones H3 and H4	GO:0000786,nucleosome; GO:0005634,nucleus; GO:0003677,DNA binding; GO:0046982,protein heterodimerization activity	PCNA-associated factor histone like domain
Cluster-17807.59617	81.98	95.24	74.14	15.9	9.94	18.03	15.72	16.35	12.705	20.92	20.56	20.2	-2.66175	down	-2.65347	down	-2.5497	down	--	protein RETICULATA-RELATED 6, chloroplastic-like [Chenopodium quinoa]	RecName: Full=Protein RETICULATA-RELATED 6, chloroplastic {ECO:0000303|PubMed:23596191}; Flags: Precursor;	SubName: Full=Uncharacterized protein {ECO:0000313|EMBL:ESQ52749.1};	--	GO:0009507,chloroplast; GO:0031969,chloroplast membrane; GO:0016021,integral component of membrane; GO:0007275,multicellular organism development	--
Cluster-17807.71112	111.59	83.32	126.32	578.77	960.31	645.99	485.2	221.41	399.905	576.69	624.62	672.55	2.63921	up	1.57439	up	2.01755	up	K14568 rRNA small subunit pseudouridine methyltransferase Nep1 [EC:2.1.1.260] | (RefSeq) uncharacterized protein LOC110101229 (A)	PREDICTED: subtilisin-like protease SBT3.3 [Brassica oleracea var. oleracea]	RecName: Full=Subtilisin-like protease SBT3.6 {ECO:0000303|PubMed:16193095}; EC=3.4.21.- {ECO:0000255|PROSITE-ProRule:PRU10082}; AltName: Full=Subtilase subfamily 3 member 6 {ECO:0000303|PubMed:16193095}; Short=AtSBT3.6 {ECO:0000303|PubMed:16193095}; Flags: Precursor;	SubName: Full=Uncharacterized protein {ECO:0000313|EnsemblPlants:Bra007998.1-P};	--	GO:0005576,extracellular region; GO:0004252,serine-type endopeptidase activity	Peptidase inhibitor I9
Cluster-16910.0	0	0	0	25.82	5.84	15.07	5.18	0.58	4.53	8.78	5.845	2.91	11.3065	up	9.06525	up	9.61761	up	K00318 proline dehydrogenase [EC:1.5.-.-] | (RefSeq) proline dehydrogenase 1, mitochondrial-like (A)	PREDICTED: proline dehydrogenase 1, mitochondrial-like [Brassica oleracea var. oleracea]	RecName: Full=Proline dehydrogenase 1, mitochondrial; EC=1.5.5.2; AltName: Full=Osmotic stress-induced proline dehydrogenase; AltName: Full=Proline oxidase; AltName: Full=Protein EARLY RESPONSIVE TO DEHYDRATION 5; Flags: Precursor;	RecName: Full=Proline dehydrogenase {ECO:0000256|RuleBase:RU364054}; EC=1.5.5.2 {ECO:0000256|RuleBase:RU364054};	Proline oxidase	GO:0005739,mitochondrion; GO:0071949,FAD binding; GO:0004657,proline dehydrogenase activity; GO:0042742,defense response to bacterium; GO:0010133,proline catabolic process to glutamate; GO:0006979,response to oxidative stress; GO:0009414,response to water deprivation	Proline dehydrogenase
Cluster-17807.34149	4.18	5.03	2.27	0	0	0	0	0	0.135	0	0	0	-10.1938	down	-6.76536	down	-10.3748	down	K12467 myrcene/ocimene synthase [EC:4.2.3.15] | (RefSeq) tricyclene synthase, chloroplastic isoform X1 (A)	tricyclene synthase, chloroplastic isoform X1 [Brassica napus]	RecName: Full=Tricyclene synthase, chloroplastic; EC=4.2.3.105; AltName: Full=(E)-beta-ocimene synthase 0e23; EC=4.2.3.106; AltName: Full=Myrcene synthase 1; EC=4.2.3.15; AltName: Full=Terpenoid synthase 10; Short=AtTPS10; Flags: Precursor;	SubName: Full=BnaC03g27100D protein {ECO:0000313|EMBL:CDY21487.1};	--	GO:0009570,chloroplast stroma; GO:0034768,(E)-beta-ocimene synthase activity; GO:0000287,magnesium ion binding; GO:0050551,myrcene synthase activity; GO:0010333,terpene synthase activity; GO:0102701,tricyclene synthase activity; GO:0016099,monoterpenoid biosynthetic process; GO:0080027,response to herbivore; GO:0009753,response to jasmonic acid; GO:0009611,response to wounding	Terpene synthase, N-terminal domain
Cluster-17807.133094	4.32	2.4	3.66	0.11	0.29	0.24	0.18	0.52	0.17	0	0.015	0.03	-4.16096	down	-3.65276	down	-8.86702	down	K01583 arginine decarboxylase [EC:4.1.1.19] | (RefSeq) arginine decarboxylase 2-like (A)	arginine decarboxylase 2 [Pringlea antiscorbutica]	RecName: Full=Arginine decarboxylase 2 {ECO:0000305}; Short=ADC 2 {ECO:0000305}; Short=ARGDC 2 {ECO:0000305}; Short=AtADC2 {ECO:0000303|PubMed:14684170}; EC=4.1.1.19 {ECO:0000305|PubMed:14684170}; AltName: Full=ADC-N {ECO:0000305};	RecName: Full=Arginine decarboxylase {ECO:0000256|RuleBase:RU003740}; EC=4.1.1.19 {ECO:0000256|RuleBase:RU003740};	--	GO:0009507,chloroplast; GO:0005829,cytosol; GO:0008792,arginine decarboxylase activity; GO:0042803,protein homodimerization activity; GO:0006527,arginine catabolic process; GO:0006596,polyamine biosynthetic process; GO:0009446,putrescine biosynthetic process; GO:0009737,response to abscisic acid; GO:0009409,response to cold; GO:0009753,response to jasmonic acid; GO:0080167,response to karrikin; G…	Pyridoxal-dependent decarboxylase, pyridoxal binding domain
Cluster-17807.44985	19.79	38.65	52.66	0	0	0	13.46	6.38	6.73	9.17	14.23	19.29	-10.4894	down	-2.26028	down	-1.9071	down	--	PREDICTED: uncharacterized WD repeat-containing protein C2A9.03-like [Raphanus sativus]	--	SubName: Full=Uncharacterized protein {ECO:0000313|EnsemblPlants:Bo3g185470.1};	--	GO:0016021,integral component of membrane	--
Cluster-17807.84068	21	23.45	26.98	8.38	8.35	7.76	11.72	3.61	7.775	3.56	4.32	5.08	-1.69727	down	-1.79333	down	-2.89297	down	K14489 arabidopsis histidine kinase 2/3/4 (cytokinin receptor) [EC:2.7.13.3] | (RefSeq) histidine kinase 2-like (A)	histidine kinase 2-like [Brassica napus]	RecName: Full=Histidine kinase 2; EC=2.7.13.3; AltName: Full=Arabidopsis histidine kinase 2; Short=AtHK2; AltName: Full=Protein AUTHENTIC HIS-KINASE 2;	SubName: Full=CHASE-containing His kinase 4 {ECO:0000313|EMBL:AIM18488.1};	Sensory transduction histidine kinase	GO:0005789,endoplasmic reticulum membrane; GO:0016021,integral component of membrane; GO:0005886,plasma membrane; GO:0009884,cytokinin receptor activity; GO:0042802,identical protein binding; GO:0019900,kinase binding; GO:0000155,phosphorelay sensor kinase activity; GO:0004673,protein histidine kinase activity; GO:0043424,protein histidine kinase binding; GO:0071215,cellular response to abscisic …	His Kinase A (phospho-acceptor) domain
Cluster-17807.19154	4.35	5.29	4.14	0.04	0.04	0.04	0.12	0.5	0.06	0.28	0.14	0	-6.95917	down	-4.34905	down	-5.49733	down	K13288 oligoribonuclease [EC:3.1.-.-] | (RefSeq) oligoribonuclease-like (A)	uncharacterized protein LOC111210707 [Brassica napus]	RecName: Full=Oligoribonuclease; EC=3.1.-.-;	SubName: Full=Uncharacterized protein {ECO:0000313|EnsemblPlants:Bo3g041740.1};	FOG: Transposon-encoded proteins with TYA, reverse transcriptase, integrase domains in various combinations	GO:0005739,mitochondrion; GO:0000175,3'-5'-exoribonuclease activity; GO:0003676,nucleic acid binding; GO:0090305,nucleic acid phosphodiester bond hydrolysis	gag-polypeptide of LTR copia-type
Cluster-17807.86027	277.7	149.33	154.22	9.12	19.01	10.12	39.22	0	21.67	6.54	3.27	0	-3.99701	down	-3.67717	down	-6.81464	down	--	--	--	--	--	--	--
Cluster-17807.106821	5.79	13.2	7.87	0	0	0	0	0	0	0	0.2	0.4	-10.3341	down	-10.2945	down	-5.92116	down	K01623 fructose-bisphosphate aldolase, class I [EC:4.1.2.13] | (RefSeq) fructose-bisphosphate aldolase 6, cytosolic-like (A)	fructose-bisphosphate aldolase 6, cytosolic-like [Brassica napus]	RecName: Full=Fructose-bisphosphate aldolase 6, cytosolic {ECO:0000305}; Short=AtFBA6 {ECO:0000303|PubMed:22561114}; EC=4.1.2.13 {ECO:0000269|PubMed:21782461}; AltName: Full=Cytosolic aldolase 2 {ECO:0000303|PubMed:21782461}; Short=cAld2 {ECO:0000303|PubMed:21782461};	RecName: Full=Fructose-bisphosphate aldolase {ECO:0000256|RuleBase:RU003994, ECO:0000256|SAAS:SAAS00336718}; EC=4.1.2.13 {ECO:0000256|RuleBase:RU003994, ECO:0000256|SAAS:SAAS00336718}; Flags: Fragment;	Fructose-biphosphate aldolase	GO:0005829,cytosol; GO:0016020,membrane; GO:0005739,mitochondrion; GO:0005634,nucleus; GO:0005886,plasma membrane; GO:0009506,plasmodesma; GO:0005507,copper ion binding; GO:0004332,fructose-bisphosphate aldolase activity; GO:0006094,gluconeogenesis; GO:0006096,glycolytic process; GO:0031930,mitochondria-nucleus signaling pathway; GO:0046686,response to cadmium ion; GO:0009735,response to cytokini…	Fructose-bisphosphate aldolase class-I
Cluster-17807.73618	3.21	0.7	1.34	39.51	55.58	56.94	63.83	49.22	107.12	137.42	134.205	130.99	4.7291	up	5.23806	up	5.84379	up	K20416 palmitoyl-[glycerolipid] 7-desaturase [EC:1.14.19.42] | (RefSeq) delta-9 acyl-lipid desaturase 2-like (A)	PREDICTED: delta-9 acyl-lipid desaturase 2-like [Brassica oleracea var. oleracea]	RecName: Full=Delta-9 acyl-lipid desaturase 2; EC=1.14.19.-;	SubName: Full=Uncharacterized protein {ECO:0000313|EnsemblPlants:Bo4g176450.1};	Fatty acid desaturase	GO:0005783,endoplasmic reticulum; GO:0005789,endoplasmic reticulum membrane; GO:0016021,integral component of membrane; GO:0016491,oxidoreductase activity; GO:0016717,oxidoreductase activity, acting on paired donors, with oxidation of a pair of donors resulting in the reduction of molecular oxygen to two molecules of water; GO:0006636,unsaturated fatty acid biosynthetic process; GO:0042761,very l…	Fatty acid desaturase
Cluster-17807.102413	123.88	93.41	111.68	4.78	4.74	13.26	16.02	2.94	9.31	3.19	6.555	9.92	-3.99148	down	-3.77065	down	-4.58235	down	K14488 SAUR family protein | (RefSeq) auxin-induced protein X15-like (A)	PREDICTED: auxin-induced protein X15-like [Brassica oleracea var. oleracea]	RecName: Full=Auxin-induced protein 10A5;	SubName: Full=Uncharacterized protein {ECO:0000313|EnsemblPlants:Bo1g002190.1};	--	GO:0009734,auxin-activated signaling pathway	Protein of unknown function (DUF1246)
Cluster-17807.88558	10.49	9.47	8.05	44.88	32.92	41.72	32.3	47.06	35.865	30.56	39.615	48.67	1.94812	up	1.9356	up	1.64364	up	K09422 transcription factor MYB, plant | (RefSeq) transcription factor AS1 (A)	MYB transcription factor 91-2 [Brassica napus]	RecName: Full=Transcription factor AS1 {ECO:0000303|PubMed:11140682}; AltName: Full=Myb-related protein 91 {ECO:0000303|PubMed:9839469}; Short=AtMYB91 {ECO:0000303|PubMed:9839469}; AltName: Full=Protein ASYMMETRIC LEAVES 1 {ECO:0000303|PubMed:11140682}; AltName: Full=Protein PHANTASTICA {ECO:0000303|PubMed:10102816}; Short=AtPHAN {ECO:0000303|PubMed:10102816};	SubName: Full=MYB transcription factor 91-2 {ECO:0000313|EMBL:ALX72795.1};	Transcription factor, Myb superfamily	GO:0000793,condensed chromosome; GO:0005730,nucleolus; GO:0005634,nucleus; GO:0003677,DNA binding; GO:0003700,DNA-binding transcription factor activity; GO:0042803,protein homodimerization activity; GO:0000981,DNA-binding transcription factor activity, RNA polymerase II-specific; GO:0043565,sequence-specific DNA binding; GO:0001135,RNA polymerase II transcription regulator recruiting activity; GO…	Myb-like DNA-binding domain
Cluster-17807.53151	0	0	0	18.05	8.58	12.01	5.32	0	7.98	23.04	11.625	0.21	10.0778	up	8.43278	up	9.64147	up	K09584 protein disulfide-isomerase A6 [EC:5.3.4.1] | (RefSeq) protein disulfide-isomerase like 2-2 (A)	PREDICTED: protein disulfide-isomerase like 2-2 [Brassica oleracea var. oleracea]	RecName: Full=Protein disulfide-isomerase like 2-2; Short=AtPDIL2-2; EC=5.3.4.1; AltName: Full=Protein disulfide-isomerase 10; Short=PDI10; AltName: Full=Protein disulfide-isomerase like 5-1; Short=AtPDIL5-1; Flags: Precursor;	SubName: Full=Uncharacterized protein {ECO:0000313|EnsemblPlants:Bo5g005110.1};	Thioredoxin/protein disulfide isomerase	GO:0005783,endoplasmic reticulum; GO:0005788,endoplasmic reticulum lumen; GO:0009505,plant-type cell wall; GO:0003756,protein disulfide isomerase activity; GO:0045454,cell redox homeostasis; GO:0006457,protein folding; GO:0034976,response to endoplasmic reticulum stress	--
Cluster-17807.15376	2.67	2.39	2.49	0	0	0	1.76	1.25	1.02	0	0	0	-9.33801	down	-1.02531	down	-9.51975	down	K04460 serine/threonine-protein phosphatase 5 [EC:3.1.3.16] | (RefSeq) zinc finger BED domain-containing protein RICESLEEPER 2-like isoform X1 (A)	PREDICTED: zinc finger BED domain-containing protein RICESLEEPER 2-like [Raphanus sativus]	RecName: Full=Zinc finger BED domain-containing protein RICESLEEPER 2; AltName: Full=Transposase-like protein RICESLEEPER 2;	SubName: Full=Transposase, putative {ECO:0000313|EMBL:AAG50652.1};	Tam3-transposase (Ac family)	GO:0005634,nucleus; GO:0003700,DNA-binding transcription factor activity; GO:0046872,metal ion binding; GO:0046983,protein dimerization activity; GO:0000977,RNA polymerase II regulatory region sequence-specific DNA binding; GO:0009791,post-embryonic development; GO:0006357,regulation of transcription by RNA polymerase II; GO:0006351,transcription, DNA-templated	BED zinc finger
Cluster-17807.108118	0	0.12	0.07	5.97	21.19	17.81	2.56	6.77	5.39	15.16	11.385	7.61	7.68432	up	6.14685	up	7.03854	up	K04733 interleukin-1 receptor-associated kinase 4 [EC:2.7.11.1] | (RefSeq) receptor-like protein kinase ANXUR1 isoform X1 (A)	BnaC09g38660D [Brassica napus]	RecName: Full=Heavy metal-associated isoprenylated plant protein 33 {ECO:0000303|PubMed:21072340, ECO:0000303|PubMed:23368984}; Short=AtHIP33 {ECO:0000303|PubMed:21072340, ECO:0000303|PubMed:23368984}; Flags: Precursor;	SubName: Full=Copper transport protein ATX1 {ECO:0000313|EMBL:JAU05715.1}; Flags: Fragment;	Copper chaperone	GO:0005737,cytoplasm; GO:0009506,plasmodesma; GO:0046914,transition metal ion binding; GO:0046916,cellular transition metal ion homeostasis; GO:0030001,metal ion transport	Heavy-metal-associated domain
Cluster-17807.80659	71.91	118.28	68.03	6.55	12.28	7.93	14.7	11.89	26.8	20.15	15.635	11.12	-3.43255	down	-2.45254	down	-2.89576	down	K13217 pre-mRNA-processing factor 39 | (RefSeq) hypothetical protein (A)	uncharacterized protein BNAC01G40110D [Brassica napus]	--	SubName: Full=BnaC01g40110D protein {ECO:0000313|EMBL:CDY29997.1};	--	--	Vacuolar protein sorting-associated protein 62
Cluster-17807.65629	0.57	0.88	1.17	10.86	8.11	15.38	8	20.06	9.235	5.4	11.865	18.33	3.55109	up	3.7645	up	3.31875	up	K02541 DNA replication licensing factor MCM3 [EC:3.6.4.12] | (RefSeq) DNA replication licensing factor MCM3 (A)	DNA replication licensing factor MCM3 [Brassica napus]	RecName: Full=DNA replication licensing factor MCM3; EC=3.6.4.12; AltName: Full=Minichromosome maintenance protein 3; Short=AtMCM3;	RecName: Full=DNA helicase {ECO:0000256|SAAS:SAAS00536514}; EC=3.6.4.12 {ECO:0000256|SAAS:SAAS00536514};	DNA replication licensing factor, MCM3 component	GO:0042555,MCM complex; GO:0000347,THO complex; GO:0005524,ATP binding; GO:0003677,DNA binding; GO:0004386,helicase activity; GO:0007049,cell cycle; GO:0006270,DNA replication initiation; GO:0006268,DNA unwinding involved in DNA replication	Sigma-54 interaction domain
Cluster-17807.124794	0	0	0	22.38	5.13	9.71	5.4	8.3	7.205	22.7	17.85	13	11.3734	up	10.5681	up	11.6146	up	K12309 beta-galactosidase [EC:3.2.1.23] | (RefSeq) beta-galactosidase 2-like (A)	PREDICTED: beta-galactosidase 9 [Brassica oleracea var. oleracea]	RecName: Full=Beta-galactosidase 9; Short=Lactase 9; EC=3.2.1.23; Flags: Precursor;	RecName: Full=Beta-galactosidase {ECO:0000256|RuleBase:RU000675}; EC=3.2.1.23 {ECO:0000256|RuleBase:RU000675};	Beta-galactosidase	GO:0048046,apoplast; GO:0009505,plant-type cell wall; GO:0005774,vacuolar membrane; GO:0005773,vacuole; GO:0004565,beta-galactosidase activity; GO:0030246,carbohydrate binding; GO:0005975,carbohydrate metabolic process	Beta-galactosidase jelly roll domain
Cluster-17807.79840	0	0	0	29.58	10.57	8.35	6.07	7.4	9.08	31.81	25.305	18.8	11.26	up	10.1488	up	11.6081	up	K15164 mediator of RNA polymerase II transcription subunit 13 | (RefSeq) hypothetical protein (A)	probable acyl-activating enzyme 17, peroxisomal [Brassica napus]	RecName: Full=Probable acyl-activating enzyme 17, peroxisomal; EC=6.2.1.-;	SubName: Full=BnaCnng40810D protein {ECO:0000313|EMBL:CDY62679.1};	Acyl-CoA synthetase	GO:0005777,peroxisome; GO:0016874,ligase activity; GO:0006631,fatty acid metabolic process	AMP-binding enzyme C-terminal domain
Cluster-17807.84579	93.24	112.94	71.13	15.65	20.46	22.76	25.87	11.47	19.05	10.25	12.815	15.38	-2.39734	down	-2.4529	down	-3.28424	down	K14544 U3 small nucleolar RNA-associated protein 22 | (RefSeq) hypothetical protein (A)	phosphatidylinositol 4-kinase gamma 7-like [Brassica napus]	RecName: Full=Phosphatidylinositol 4-kinase gamma 7; Short=AtPI4Kgamma7; Short=PI-4Kgamma7; Short=PI4K gamma 7; EC=2.7.1.67; AltName: Full=Ubiquitin-like domain kinase gamma 7; Short=UbDK gamma 7;	SubName: Full=Uncharacterized protein {ECO:0000313|EnsemblPlants:Bo7g081670.1};	Phosphatidylinositol 4-kinase	GO:0004430,1-phosphatidylinositol 4-kinase activity; GO:0005524,ATP binding; GO:0046854,phosphatidylinositol phosphorylation; GO:0046777,protein autophosphorylation	Ubiquitin family
Cluster-17807.139312	5.66	5.29	5.19	0	0	0	0.12	0.94	0.06	0	0.335	0.67	-9.33138	down	-3.92573	down	-4.48463	down	--	uncharacterized protein BNAC02G24220D [Brassica napus]	RecName: Full=Nucleoid-associated protein At2g24020, chloroplastic {ECO:0000305}; AltName: Full=Suppressor of tic40 protein 2 {ECO:0000303|PubMed:28684427}; Flags: Precursor;	SubName: Full=BnaC02g24220D protein {ECO:0000313|EMBL:CDY20394.1};	--	GO:0009507,chloroplast; GO:0009941,chloroplast envelope; GO:0009570,chloroplast stroma; GO:0009535,chloroplast thylakoid membrane; GO:0003677,DNA binding; GO:0045037,protein import into chloroplast stroma	YbaB/EbfC DNA-binding family
Cluster-17807.59316	5	4.78	3.95	18.61	14.8	18.09	15.56	9.28	12.635	15.3	12.455	9.61	1.75689	up	1.30985	up	1.02843	up	K22733 magnesium transporter | (RefSeq) hypothetical protein (A)	PREDICTED: pentatricopeptide repeat-containing protein At2g03880, mitochondrial [Brassica oleracea var. oleracea]	RecName: Full=Pentatricopeptide repeat-containing protein At2g03880, mitochondrial; Flags: Precursor;	SubName: Full=Uncharacterized protein {ECO:0000313|EnsemblPlants:Bo7g081660.1};	FOG: PPR repeat	GO:0005739,mitochondrion; GO:0004519,endonuclease activity; GO:0003723,RNA binding; GO:0008270,zinc ion binding; GO:0009451,RNA modification	Tetratricopeptide repeat
Cluster-17807.86163	0	0.22	0	225.52	43.91	83.69	65.96	96.53	105.025	339.63	277.28	214.93	10.6269	up	10.2434	up	11.5472	up	K17498 transcription factor SPN1 | (RefSeq) protein IWS1 homolog 1 (A)	BnaA09g24620D [Brassica napus]	RecName: Full=Protein IWS1 homolog 1 {ECO:0000305}; Short=AtIWS1 {ECO:0000303|PubMed:20139304}; AltName: Full=Interacts with SPT6 protein 1 {ECO:0000305}; AltName: Full=Protein HIGH NITROGEN INSENSITIVE 9; AltName: Full=Protein SUPPRESSOR OF BES-1-D 1 {ECO:0000305};	SubName: Full=BnaA09g24620D protein {ECO:0000313|EMBL:CDY12262.1};	Uncharacterized conserved protein	GO:0005634,nucleus; GO:0009742,brassinosteroid mediated signaling pathway; GO:0032784,regulation of DNA-templated transcription, elongation; GO:2001253,regulation of histone H3-K36 trimethylation; GO:0010793,regulation of mRNA export from nucleus; GO:0050684,regulation of mRNA processing; GO:0006351,transcription, DNA-templated	--
Cluster-17807.9710	22.03	26.04	17.35	0	0	0	0.31	0.74	0.155	0	1.035	2.07	-9.62358	down	-5.90825	down	-4.85309	down	--	PREDICTED: heme-binding-like protein At3g10130, chloroplastic [Brassica oleracea var. oleracea]	RecName: Full=Heme-binding-like protein At3g10130, chloroplastic; Flags: Precursor;	SubName: Full=Uncharacterized protein {ECO:0000313|EnsemblPlants:Bo4g187310.1};	--	GO:0009507,chloroplast; GO:0009535,chloroplast thylakoid membrane; GO:0010287,plastoglobule	Initiation factor eIF2 gamma, C terminal
Cluster-17807.68313	1.28	1.05	2.17	297.26	32.23	143.96	64.55	322.23	314.065	1011.65	897.98	784.31	6.57793	up	7.16876	up	8.78535	up	K00688 glycogen phosphorylase [EC:2.4.1.1] | (RefSeq) alpha-glucan phosphorylase 2, cytosolic-like isoform X1 (A)	alpha-glucan phosphorylase 2, cytosolic-like isoform X1 [Brassica napus]	RecName: Full=Alpha-glucan phosphorylase 2, cytosolic; Short=AtPHS2; EC=2.4.1.1; AltName: Full=Alpha-glucan phosphorylase, H isozyme; AltName: Full=Starch phosphorylase H;	RecName: Full=Alpha-1,4 glucan phosphorylase {ECO:0000256|RuleBase:RU000587}; EC=2.4.1.1 {ECO:0000256|RuleBase:RU000587};	Glycogen phosphorylase	GO:0009507,chloroplast; GO:0005829,cytosol; GO:0008184,glycogen phosphorylase activity; GO:0102250,linear malto-oligosaccharide phosphorylase activity; GO:0004645,phosphorylase activity; GO:0030170,pyridoxal phosphate binding; GO:0102499,SHG alpha-glucan phosphorylase activity; GO:0005980,glycogen catabolic process; GO:0046686,response to cadmium ion; GO:0009414,response to water deprivation	Carbohydrate phosphorylase
Cluster-17807.90080	4.94	6.22	4.8	0	0	0	0.11	0.07	0.055	0	0	0	-9.51175	down	-6.29456	down	-9.69361	down	K14484 auxin-responsive protein IAA | (RefSeq) auxin-responsive protein IAA9 (A)	PREDICTED: auxin-responsive protein IAA9 [Brassica oleracea var. oleracea]	RecName: Full=Auxin-responsive protein IAA9; AltName: Full=Indoleacetic acid-induced protein 9;	RecName: Full=Auxin-responsive protein {ECO:0000256|RuleBase:RU004549};	--	GO:0005634,nucleus; GO:0003700,DNA-binding transcription factor activity; GO:0043565,sequence-specific DNA binding; GO:0009734,auxin-activated signaling pathway; GO:0009733,response to auxin; GO:0006351,transcription, DNA-templated	AUX/IAA family
[truncated: 7,597 more rows]
