# Supplementary material for: Transcriptome-Based Screening of Candidate Low-Temperature-Associated Genes and Analysis of the BocARR-B Transcription Factor Gene Family in Kohlrabi (Brassica oleracea L. var. caulorapa L.)
Source: Int J Mol Sci. 2024 Aug 27;25(17):9261. doi: 10.3390/ijms25179261 (PMC11394831; doi:10.3390/ijms25179261)
Supplement: Supplementary file 1 [file ijms-25-09261-s001.zip › Table S4.xlsx]

## Sheet: Sheet1
ID	CK-1_fpkm	CK-2_fpkm	CK-3_fpkm	12C-1_fpkm	12C-2_fpkm	12C-3_fpkm	8C-1_fpkm	8C-2_fpkm	8C-3_fpkm	4C-1_fpkm	4C-2_fpkm	4C-3_fpkm	CK_vs_12C-GL.log2FoldChange	CK_vs_12C-GL.regulated	12C-GL_vs_8C-GL.log2FoldChange	12C-GL_vs_8C-GL.regulated	8C-GL_vs_4C-GL.log2FoldChange	8C-GL_vs_4C-GL.regulated	KEGG	NR	Swissprot	Tremble	KOG	GO	Pfam
Cluster-17807.72486	1.68	1.47	1.57	17.66	18.5	23.25	145.74	158.76	118.615	2.15	1.81	1.47	3.49842	up	-2.86639	down	6.59783	up	K23222 nuclease HARBI1 [EC:3.1.-.-] | (RefSeq) putative nuclease HARBI1 (A)	PREDICTED: putative nuclease HARBI1 [Brassica oleracea var. oleracea]	RecName: Full=Protein ALP1-like {ECO:0000305}; EC=3.1.-.-;	SubName: Full=Uncharacterized protein {ECO:0000313|EnsemblPlants:Bo1g014970.1};	Predicted transposase	GO:0005634,nucleus; GO:0046872,metal ion binding; GO:0004518,nuclease activity	Plant transposon protein
Cluster-17807.79905	0.1	0	0.1	12.04	13.35	12.57	36.22	40.2	38.085	1.19	0.91	0.63	7.50431	up	-1.60344	down	5.68278	up	K17506 protein phosphatase 1L [EC:3.1.3.16] | (RefSeq) probable protein phosphatase 2C 25 (A)	probable protein phosphatase 2C 25 [Brassica napus]	RecName: Full=Probable protein phosphatase 2C 25; Short=AtPP2C25; EC=3.1.3.16; AltName: Full=Protein phosphatase AP2C1;	SubName: Full=Uncharacterized protein {ECO:0000313|EnsemblPlants:Bo4g059910.1};	Serine/threonine protein phosphatase	GO:0005634,nucleus; GO:0009536,plastid; GO:0046872,metal ion binding; GO:0004722,protein serine/threonine phosphatase activity; GO:0009738,abscisic acid-activated signaling pathway; GO:0050832,defense response to fungus; GO:0009620,response to fungus; GO:0009611,response to wounding	Protein phosphatase 2C
Cluster-17807.83501	249.17	231.81	297.03	10.25	16.43	6.74	56.44	38.11	28.22	0	0	0	-4.68175	down	-1.8789	down	12.9453	up	K07374 tubulin alpha | (RefSeq) tubulin alpha-2 chain isoform X1 (A)	tubulin alpha-4 chain [Arabidopsis thaliana]	RecName: Full=Tubulin alpha-4 chain;	RecName: Full=Tubulin alpha chain {ECO:0000256|RuleBase:RU000352};	Alpha tubulin	GO:0005737,cytoplasm; GO:0005874,microtubule; GO:0005525,GTP binding; GO:0003924,GTPase activity; GO:0005200,structural constituent of cytoskeleton; GO:0007017,microtubule-based process	Tubulin domain
Cluster-17807.38992	1.17	1.87	1.52	14.85	14.29	17.83	72.22	56.34	65.665	0.99	1.04	1.09	3.20795	up	-2.04554	down	6.2301	up	K15104 solute carrier family 25 (mitochondrial oxoglutarate transporter), member 11 | (RefSeq) mitochondrial uncoupling protein 4 (A)	PREDICTED: mitochondrial uncoupling protein 4 [Brassica oleracea var. oleracea]	RecName: Full=Mitochondrial uncoupling protein 4; Short=AtPUMP4; AltName: Full=Mitochondrial dicarboxylate carrier 2;	SubName: Full=Uncharacterized protein {ECO:0000313|EnsemblPlants:Bo1g039130.1};	Mitochondrial oxoglutarate/malate carrier proteins	GO:0016021,integral component of membrane; GO:0005743,mitochondrial inner membrane; GO:0015297,antiporter activity; GO:0005310,dicarboxylic acid transmembrane transporter activity; GO:0015140,malate transmembrane transporter activity; GO:0015131,oxaloacetate transmembrane transporter activity; GO:0015141,succinate transmembrane transporter activity; GO:0015116,sulfate transmembrane transporter ac…	Mitochondrial carrier protein
Cluster-17807.77969	12.94	12.2	10.32	0	0	0	9.59	0	4.795	0	0	0	-11.7125	down	-10.1832	down	10.3836	up	--	uncharacterized protein BNAC05G43440D [Brassica napus]	--	SubName: Full=BnaC05g43440D protein {ECO:0000313|EMBL:CDY41607.1};	--	GO:0016021,integral component of membrane	Aromatic acid exporter family member 1
Cluster-17807.73159	15.04	10.3	16.23	0	0	0	6.81	0	4.225	0	0	0	-11.9372	down	-9.78939	down	9.98591	up	--	PREDICTED: uncharacterized protein LOC106343363 [Brassica oleracea var. oleracea]	--	SubName: Full=Uncharacterized protein {ECO:0000313|EnsemblPlants:Bo5g139260.1};	--	GO:0016021,integral component of membrane	Aromatic acid exporter family member 1
Cluster-17807.75635	23.66	11.33	21.76	0	0	0	0	20.73	6.3	0	0	0	-12.3627	down	-11.2875	down	11.4675	up	K01880 glycyl-tRNA synthetase [EC:6.1.1.14] | (RefSeq) glycine--tRNA ligase 1, mitochondrial (A)	PREDICTED: glycine--tRNA ligase 1, mitochondrial [Brassica oleracea var. oleracea]	RecName: Full=Glycine--tRNA ligase, mitochondrial 1 {ECO:0000305}; EC=6.1.1.14 {ECO:0000269|PubMed:11278923}; AltName: Full=Diadenosine tetraphosphate synthetase {ECO:0000305}; Short=AP-4-A synthetase {ECO:0000305}; AltName: Full=Glycyl-tRNA synthetase 1 {ECO:0000303|PubMed:11278923}; Short=GlyRS-1 {ECO:0000303|PubMed:11278923}; Flags: Precursor;	SubName: Full=Uncharacterized protein {ECO:0000313|EnsemblPlants:Bo5g061060.1};	Glycyl-tRNA synthetase and related class II tRNA synthetase	GO:0005829,cytosol; GO:0005768,endosome; GO:0005794,Golgi apparatus; GO:0005739,mitochondrion; GO:0005802,trans-Golgi network; GO:0005524,ATP binding; GO:0004820,glycine-tRNA ligase activity; GO:0046983,protein dimerization activity; GO:0015966,diadenosine tetraphosphate biosynthetic process; GO:0070150,mitochondrial glycyl-tRNA aminoacylation; GO:0046686,response to cadmium ion	WHEP-TRS domain
Cluster-17807.70441	56.97	89.9	66.1	0	0	0	0	123.95	10.455	0	0	0	-12.019	down	-11.3598	down	11.5453	up	--	--	--	SubName: Full=Uncharacterized protein {ECO:0000313|EnsemblPlants:Bo4g120160.1};	--	GO:0016021,integral component of membrane	--
Cluster-17807.86597	33.34	29.64	24.89	0	0	0	6.98	9.54	3.49	2.12	2.19	2.26	-11.5592	down	-9.33585	down	1.95954	up	K02695 photosystem I subunit VI | (RefSeq) LOW QUALITY PROTEIN: photosystem I reaction center subunit VI, chloroplastic (A)	hypothetical protein EUTSA_v10011814mg [Eutrema salsugineum]	RecName: Full=Photosystem I reaction center subunit VI, chloroplastic; Short=PSI-H; AltName: Full=Light-harvesting complex I 11 kDa protein; Flags: Precursor;	SubName: Full=Uncharacterized protein {ECO:0000313|EMBL:ESQ30229.1};	--	GO:0009535,chloroplast thylakoid membrane; GO:0016021,integral component of membrane; GO:0009538,photosystem I reaction center; GO:0015979,photosynthesis	Photosystem I reaction centre subunit VI
Cluster-17807.63302	10.19	7.44	8.38	46.24	37.25	42.09	117.44	112.8	98.93	7.25	6.445	5.64	2.12774	up	-1.40423	down	4.39188	up	K11982 E3 ubiquitin-protein ligase RNF115/126 [EC:2.3.2.27] | (RefSeq) E3 ubiquitin-protein ligase RDUF2-like (A)	PREDICTED: E3 ubiquitin-protein ligase RING1-like [Brassica oleracea var. oleracea]	RecName: Full=E3 ubiquitin-protein ligase RDUF2 {ECO:0000305}; EC=2.3.2.27 {ECO:0000305}; AltName: Full=RING and DUF1117 domain-containing protein 2 {ECO:0000305}; Short=AtRDUF2 {ECO:0000303|PubMed:22405823}; AltName: Full=RING-type E3 ubiquitin transferase RDUF2 {ECO:0000305};	SubName: Full=Uncharacterized protein {ECO:0000313|EnsemblPlants:Bo9g139480.1};	FOG: Predicted E3 ubiquitin ligase	GO:0005829,cytosol; GO:0046872,metal ion binding; GO:0061630,ubiquitin protein ligase activity; GO:0004842,ubiquitin-protein transferase activity; GO:0009738,abscisic acid-activated signaling pathway; GO:0043161,proteasome-mediated ubiquitin-dependent protein catabolic process; GO:0051865,protein autoubiquitination; GO:0000209,protein polyubiquitination; GO:0042787,NA; GO:0009737,response to absc…	Zinc finger, C3HC4 type (RING finger)
Cluster-17807.51021	0.23	0.11	0.2	5.87	6.65	4.97	18.96	26.31	24.84	0	0	0	4.86338	up	-2.01113	down	11.9158	up	K12795 suppressor of G2 allele of SKP1 | (RefSeq) protein SGT1 homolog A (A)	PREDICTED: protein SGT1 homolog A [Brassica oleracea var. oleracea]	RecName: Full=Protein SGT1 homolog A {ECO:0000250|UniProtKB:Q08446}; Short=AtSGT1a; AltName: Full=Suppressor of G2 allele of SKP1 homolog A {ECO:0000250|UniProtKB:Q08446};	SubName: Full=Uncharacterized protein {ECO:0000313|EnsemblPlants:Bo7g108890.1};	Suppressor of G2 allele of skp1	GO:0005634,nucleus; GO:0019005,SCF ubiquitin ligase complex; GO:0071365,cellular response to auxin stimulus; GO:0006952,defense response; GO:0045087,innate immune response; GO:2000072,regulation of defense response to fungus, incompatible interaction; GO:0006511,ubiquitin-dependent protein catabolic process	Tetratricopeptide repeat
Cluster-17807.81854	24.88	9.21	8.74	0	0	0	0.64	0.15	0.32	0	0.02	0.04	-12.3975	down	-6.93587	down	4.32795	up	K10523 speckle-type POZ protein | (RefSeq) BTB/POZ domain plant protein (A)	BTB/POZ domain-containing protein At2g30600 isoform X1 [Brassica napus]	RecName: Full=BTB/POZ domain-containing protein At2g30600;	SubName: Full=Uncharacterized protein {ECO:0000313|EnsemblPlants:Bo4g173300.1};	Proteins containing BTB/POZ and Kelch domains, involved in regulatory/signal transduction processes	GO:0005737,cytoplasm; GO:0019005,SCF ubiquitin ligase complex; GO:0031625,ubiquitin protein ligase binding; GO:0043161,proteasome-mediated ubiquitin-dependent protein catabolic process; GO:0042787,NA; GO:0030162,regulation of proteolysis	BTB And C-terminal Kelch
Cluster-17807.90629	0.8	0.94	0.64	15.24	15.4	9.17	38.2	32.21	44.45	0.69	0.545	0.4	3.92102	up	-1.4997	down	6.44157	up	K17506 protein phosphatase 1L [EC:3.1.3.16] | (RefSeq) probable protein phosphatase 2C 25 (A)	PREDICTED: probable protein phosphatase 2C 25 [Brassica oleracea var. oleracea]	RecName: Full=Probable protein phosphatase 2C 25; Short=AtPP2C25; EC=3.1.3.16; AltName: Full=Protein phosphatase AP2C1;	SubName: Full=Uncharacterized protein {ECO:0000313|EnsemblPlants:Bo3g024260.1};	Serine/threonine protein phosphatase	GO:0005634,nucleus; GO:0009536,plastid; GO:0046872,metal ion binding; GO:0004722,protein serine/threonine phosphatase activity; GO:0009738,abscisic acid-activated signaling pathway; GO:0050832,defense response to fungus; GO:0009620,response to fungus; GO:0009611,response to wounding	Protein phosphatase 2C
Cluster-17807.96511	4.65	4.05	6.67	0	0	0	3.35	0.02	1.675	0	0.055	0.11	-11.1244	down	-9.2942	down	5.13251	up	K04422 mitogen-activated protein kinase kinase kinase 13 [EC:2.7.11.25] | (RefSeq) hypothetical protein (A)	PREDICTED: LOW QUALITY PROTEIN: uncharacterized protein LOC106341829 [Brassica oleracea var. oleracea]	RecName: Full=Probable serine/threonine-protein kinase SIS8 {ECO:0000305}; EC=2.7.11.1 {ECO:0000305}; AltName: Full=MAPKK kinase SIS8 {ECO:0000305}; AltName: Full=Protein SUGAR INSENSITIVE 8 {ECO:0000303|PubMed:24320620};	SubName: Full=Uncharacterized protein {ECO:0000313|EnsemblPlants:Bo4g183070.1};	--	GO:0005634,nucleus; GO:0005524,ATP binding; GO:0004672,protein kinase activity; GO:0004674,protein serine/threonine kinase activity; GO:0004712,protein serine/threonine/tyrosine kinase activity; GO:0004871,NA; GO:0035556,intracellular signal transduction; GO:0006468,protein phosphorylation; GO:0009651,response to salt stress; GO:0010182,sugar mediated signaling pathway	PB1 domain
Cluster-17807.72115	20.53	17.91	59.38	0	0	0	0	98.5	15.22	0	0	0	-12.7602	down	-26.1487	down	25.6656	up	K00975 glucose-1-phosphate adenylyltransferase [EC:2.7.7.27] | (RefSeq) glucose-1-phosphate adenylyltransferase small subunit, chloroplastic (A)	PREDICTED: glucose-1-phosphate adenylyltransferase small subunit, chloroplastic [Brassica oleracea var. oleracea]	RecName: Full=Glucose-1-phosphate adenylyltransferase small subunit, chloroplastic; EC=2.7.7.27; AltName: Full=ADP-glucose pyrophosphorylase; AltName: Full=ADP-glucose synthase; AltName: Full=AGPase B; AltName: Full=Alpha-D-glucose-1-phosphate adenyl transferase; Flags: Precursor;	RecName: Full=Glucose-1-phosphate adenylyltransferase {ECO:0000256|RuleBase:RU362093}; EC=2.7.7.27 {ECO:0000256|RuleBase:RU362093}; AltName: Full=ADP-glucose pyrophosphorylase {ECO:0000256|RuleBase:RU362093};	GDP-mannose pyrophosphorylase/mannose-1-phosphate guanylyltransferase	GO:0009507,chloroplast; GO:0005524,ATP binding; GO:0008878,glucose-1-phosphate adenylyltransferase activity; GO:0005978,glycogen biosynthetic process; GO:0019252,starch biosynthetic process	Bacterial transferase hexapeptide (six repeats)
Cluster-17807.110944	3.67	4.44	3.39	0	0	0	4.75	0	2.9	0	0	0	-10.6875	down	-9.8607	down	10.0575	up	K16279 E3 ubiquitin-protein ligase KEG [EC:2.7.11.1 2.3.2.27] | (RefSeq) E3 ubiquitin-protein ligase KEG isoform X1 (A)	PREDICTED: E3 ubiquitin-protein ligase KEG isoform X1 [Brassica oleracea var. oleracea]	RecName: Full=E3 ubiquitin-protein ligase KEG; EC=2.3.2.27; EC=2.7.11.1; AltName: Full=Protein KEEP ON GOING; AltName: Full=RING finger protein KEG; AltName: Full=RING-type E3 ubiquitin transferase KEG {ECO:0000305};	SubName: Full=Uncharacterized protein {ECO:0000313|EnsemblPlants:Bo3g009230.1};	--	GO:0005769,early endosome; GO:0005802,trans-Golgi network; GO:0005524,ATP binding; GO:0046872,metal ion binding; GO:0004672,protein kinase activity; GO:0043621,protein self-association; GO:0004674,protein serine/threonine kinase activity; GO:0004842,ubiquitin-protein transferase activity; GO:0009738,abscisic acid-activated signaling pathway; GO:0006952,defense response; GO:0048589,developmental g…	OB-fold nucleic acid binding domain
Cluster-17807.117812	3.71	1.89	2.74	0	0	0	0.35	0.72	0.34	0	0	0	-10.66	down	-8.02321	down	8.21102	up	K14649 transcription initiation factor TFIID subunit 8 | (RefSeq) uncharacterized protein LOC106294949 (A)	protein LONGIFOLIA 2-like isoform X1 [Brassica napus]	RecName: Full=Protein LONGIFOLIA 2; AltName: Full=Protein TON1 RECRUITING MOTIF 1;	SubName: Full=Uncharacterized protein {ECO:0000313|EnsemblPlants:Bo3g055490.1};	--	GO:0005737,cytoplasm; GO:0005856,cytoskeleton; GO:0008017,microtubule binding; GO:0051513,regulation of monopolar cell growth	Ubiquitin-2 like Rad60 SUMO-like
Cluster-17807.82024	99.6	111.31	323.55	0.49	0	0.09	0	77.7	27.435	0	0	0	-10.0051	down	-7.6237	down	12.3041	up	K04733 interleukin-1 receptor-associated kinase 4 [EC:2.7.11.1] | (RefSeq) probable LRR receptor-like serine/threonine-protein kinase At1g07650 isoform X1 (A)	probable LRR receptor-like serine/threonine-protein kinase At1g29720 [Brassica napus]	RecName: Full=Probable LRR receptor-like serine/threonine-protein kinase At1g29720; EC=2.7.11.1; Flags: Precursor;	SubName: Full=Uncharacterized protein {ECO:0000313|EnsemblPlants:Bo7g045110.1};	Serine/threonine protein kinase	GO:0016021,integral component of membrane; GO:0005886,plasma membrane; GO:0005524,ATP binding; GO:0004674,protein serine/threonine kinase activity	Haspin like kinase domain
Cluster-17807.72114	9.65	8.59	25.02	0	0	0	0	68.02	57.255	0	0	0	-11.6446	down	-13.0711	down	13.2421	up	K00975 glucose-1-phosphate adenylyltransferase [EC:2.7.7.27] | (RefSeq) glucose-1-phosphate adenylyltransferase small subunit, chloroplastic (A)	PREDICTED: glucose-1-phosphate adenylyltransferase small subunit, chloroplastic [Brassica oleracea var. oleracea]	RecName: Full=Glucose-1-phosphate adenylyltransferase small subunit, chloroplastic; EC=2.7.7.27; AltName: Full=ADP-glucose pyrophosphorylase; AltName: Full=ADP-glucose synthase; AltName: Full=AGPase B; AltName: Full=Alpha-D-glucose-1-phosphate adenyl transferase; Flags: Precursor;	RecName: Full=Glucose-1-phosphate adenylyltransferase {ECO:0000256|RuleBase:RU362093}; EC=2.7.7.27 {ECO:0000256|RuleBase:RU362093}; AltName: Full=ADP-glucose pyrophosphorylase {ECO:0000256|RuleBase:RU362093};	GDP-mannose pyrophosphorylase/mannose-1-phosphate guanylyltransferase	GO:0009507,chloroplast; GO:0005524,ATP binding; GO:0008878,glucose-1-phosphate adenylyltransferase activity; GO:0005978,glycogen biosynthetic process; GO:0019252,starch biosynthetic process	Bacterial transferase hexapeptide (six repeats)
Cluster-17807.108855	1.59	1.62	1.58	13.25	11.63	11.13	27.71	21.28	32.305	3.95	3.095	2.24	2.76994	up	-1.123	down	3.41276	up	--	PREDICTED: glycine-rich selenoprotein [Brassica rapa]	--	SubName: Full=Uncharacterized protein {ECO:0000313|EnsemblPlants:Bo3g043090.1};	--	GO:0016021,integral component of membrane	Selenoprotein SelK_SelG
Cluster-17807.54619	5.46	3.92	3	0	0	0	5.24	5.08	2.62	0	0	0	-10.0734	down	-10.0433	down	10.2382	up	--	protein MICRORCHIDIA 7-like [Brassica napus]	RecName: Full=Protein MICRORCHIDIA 7 {ECO:0000303|PubMed:24799676}; Short=AtMORC7 {ECO:0000303|PubMed:24799676}; EC=3.6.-.-; AltName: Full=Protein CRT1-homolog 3 {ECO:0000303|PubMed:19704828}; Short=CRT1-h3 {ECO:0000303|PubMed:19704828};	SubName: Full=Uncharacterized protein {ECO:0000313|EnsemblPlants:Bo1g039480.1};	MORC family ATPases	GO:0016020,membrane; GO:0016604,nuclear body; GO:0005654,nucleoplasm; GO:0005634,nucleus; GO:0005524,ATP binding; GO:0016887,ATPase activity; GO:0003677,DNA binding; GO:0004519,endonuclease activity; GO:0016301,kinase activity; GO:0043621,protein self-association; GO:0003723,RNA binding; GO:0016569,covalent chromatin modification; GO:0006952,defense response; GO:0006281,DNA repair; GO:0031047,gen…	Histidine kinase-, DNA gyrase B-, and HSP90-like ATPase
Cluster-17807.97405	9.08	6.54	30.13	0	0	0	0	10.89	5.035	0	0	0	-12.0851	down	-10.5137	down	10.6905	up	K01880 glycyl-tRNA synthetase [EC:6.1.1.14] | (RefSeq) glycine--tRNA ligase, mitochondrial 1-like (A)	glycine--tRNA ligase, mitochondrial 1-like [Brassica napus]	RecName: Full=Glycine--tRNA ligase, mitochondrial 1 {ECO:0000305}; EC=6.1.1.14 {ECO:0000269|PubMed:11278923}; AltName: Full=Diadenosine tetraphosphate synthetase {ECO:0000305}; Short=AP-4-A synthetase {ECO:0000305}; AltName: Full=Glycyl-tRNA synthetase 1 {ECO:0000303|PubMed:11278923}; Short=GlyRS-1 {ECO:0000303|PubMed:11278923}; Flags: Precursor;	SubName: Full=Uncharacterized protein {ECO:0000313|EnsemblPlants:Bo7g044920.1};	Glycyl-tRNA synthetase and related class II tRNA synthetase	GO:0005829,cytosol; GO:0005768,endosome; GO:0005794,Golgi apparatus; GO:0005739,mitochondrion; GO:0005802,trans-Golgi network; GO:0005524,ATP binding; GO:0004820,glycine-tRNA ligase activity; GO:0046983,protein dimerization activity; GO:0015966,diadenosine tetraphosphate biosynthetic process; GO:0070150,mitochondrial glycyl-tRNA aminoacylation; GO:0046686,response to cadmium ion	WHEP-TRS domain
Cluster-17807.19916	0	0	0.16	595.22	106.22	135.52	3.82	0.17	5.75	0	0	0	12.1313	up	6.62667	up	6.73385	up	K07304 peptide-methionine (S)-S-oxide reductase [EC:1.8.4.11] | (RefSeq) peptide methionine sulfoxide reductase A3-like (A)	peptide methionine sulfoxide reductase A3-like [Brassica napus]	RecName: Full=Peptide methionine sulfoxide reductase A2; Short=AtMSRA2; EC=1.8.4.11; AltName: Full=Peptide-methionine (S)-S-oxide reductase; Short=Peptide Met(O) reductase; AltName: Full=Protein-methionine-S-oxide reductase;	SubName: Full=BnaA07g37260D protein {ECO:0000313|EMBL:CDY67000.1};	Peptide methionine sulfoxide reductase	GO:0005829,cytosol; GO:0033744,L-methionine:thioredoxin-disulfide S-oxidoreductase activity; GO:0008113,peptide-methionine (S)-S-oxide reductase activity; GO:0006464,cellular protein modification process; GO:0034599,cellular response to oxidative stress; GO:0080167,response to karrikin; GO:0006979,response to oxidative stress	Peptide methionine sulfoxide reductase
Cluster-17807.104868	0	0	0	6.38	5.51	8.14	16.18	13.71	21.575	3.61	2.46	1.31	9.71571	up	-1.33704	down	3.06319	up	K17506 protein phosphatase 1L [EC:3.1.3.16] | (RefSeq) probable protein phosphatase 2C 25 (A)	PREDICTED: probable protein phosphatase 2C 25 [Brassica oleracea var. oleracea]	RecName: Full=Probable protein phosphatase 2C 25; Short=AtPP2C25; EC=3.1.3.16; AltName: Full=Protein phosphatase AP2C1;	SubName: Full=Uncharacterized protein {ECO:0000313|EnsemblPlants:Bo3g024260.1};	Serine/threonine protein phosphatase	GO:0005634,nucleus; GO:0009536,plastid; GO:0046872,metal ion binding; GO:0004722,protein serine/threonine phosphatase activity; GO:0009738,abscisic acid-activated signaling pathway; GO:0050832,defense response to fungus; GO:0009620,response to fungus; GO:0009611,response to wounding	Protein phosphatase 2C
Cluster-17807.21092	5.72	2.71	4.61	0	0	0	3.62	1.01	2.615	0	0	0	-10.1357	down	-9.10591	down	9.29859	up	K01090 protein phosphatase [EC:3.1.3.16] | (RefSeq) protein phosphatase 2C 70-like (A)	BnaC09g38410D [Brassica napus]	RecName: Full=Protein phosphatase 2C 70; Short=AtPP2C70; EC=3.1.3.16; AltName: Full=Kinase-associated protein phosphatase {ECO:0000303|PubMed:7973632}; AltName: Full=Protein ROOT ATTENUATED GROWTH 1 {ECO:0000303|PubMed:18162596};	SubName: Full=BnaC09g38410D protein {ECO:0000313|EMBL:CDY13985.1};	Serine/threonine protein phosphatase	GO:0016021,integral component of membrane; GO:0005886,plasma membrane; GO:0050408,[pyruvate kinase]-phosphatase activity; GO:0046872,metal ion binding; GO:0004722,protein serine/threonine phosphatase activity	Inner membrane component of T3SS, cytoplasmic domain
Cluster-17807.119588	2.4	3.23	3.72	0	0	0	0	6.44	10.59	0	0	0	-9.81919	down	-10.5036	down	10.6672	up	K17579 protein phosphatase 1 regulatory subunit 42 | (RefSeq) AML1; RNA-binding protein (A)	PREDICTED: protein MEI2-like 5 [Brassica oleracea var. oleracea]	RecName: Full=Protein MEI2-like 5; Short=AML5; AltName: Full=MEI2-like protein 5;	SubName: Full=BnaA07g08020D protein {ECO:0000313|EMBL:CDY15631.1};	Protein Mei2, essential for commitment to meiosis, and related proteins	GO:0003729,mRNA binding; GO:0051321,meiotic cell cycle; GO:0045927,positive regulation of growth; GO:0045836,positive regulation of meiotic nuclear division	Cytosolic domain of 10TM putative phosphate transporter
Cluster-17807.105557	4.76	6.16	5.92	0	0	0	2.08	0.65	1.04	0	0	0	-9.62106	down	-7.28306	down	7.48072	up	K21989 calcium permeable stress-gated cation channel | (RefSeq) CSC1-like protein RXW8 isoform X1 (A)	BnaC04g18540D [Brassica napus]	RecName: Full=CSC1-like protein RXW8;	SubName: Full=BnaC04g18540D protein {ECO:0000313|EMBL:CDY27274.1};	Uncharacterized conserved protein	GO:0016021,integral component of membrane; GO:0006811,ion transport	Cytosolic domain of 10TM putative phosphate transporter
Cluster-17807.75246	3.15	3.69	3.19	0	0	0	4.21	0	8.755	0	0	0	-9.5236	down	-9.59872	down	9.77117	up	K01285 lysosomal Pro-X carboxypeptidase [EC:3.4.16.2] | (RefSeq) lysosomal Pro-X carboxypeptidase-like (A)	PREDICTED: lysosomal Pro-X carboxypeptidase-like [Brassica oleracea var. oleracea]	RecName: Full=Probable serine protease EDA2; EC=3.4.-.-; AltName: Full=Protein EMBRYO SAC DEVELOPMENT ARREST 2; Flags: Precursor;	SubName: Full=Uncharacterized protein {ECO:0000313|EnsemblPlants:Bo4g154420.1};	Prolylcarboxypeptidase (angiotensinase C)	GO:0005576,extracellular region; GO:0008239,dipeptidyl-peptidase activity; GO:0008236,serine-type peptidase activity; GO:0009561,megagametogenesis; GO:0006508,proteolysis	Alpha/beta hydrolase family
Cluster-17807.46734	0.46	0.83	1.38	18.74	16.32	23.18	66.15	64.49	71.315	0	2.95	5.9	4.30237	up	-1.73621	down	4.82798	up	K02183 calmodulin | (RefSeq) hypothetical protein (A)	calmodulin homolog {EST} [Brassica napus, Naehan, root, Peptide Partial, 53 aa]	RecName: Full=Calmodulin-related protein;	SubName: Full=Uncharacterized protein {ECO:0000313|EnsemblPlants:HORVU1Hr1G068420.1};	Calmodulin and related proteins (EF-Hand superfamily)	GO:0005509,calcium ion binding	--
Cluster-17807.65471	15.18	15.34	36.12	0	0	0	0	24.88	15.64	0	0	0	-10.5317	down	-9.71875	down	9.8926	up	K16302 metal transporter CNNM | (RefSeq) probable methyltransferase PMT28 (A)	probable methyltransferase PMT24 [Brassica napus]	RecName: Full=Probable methyltransferase PMT24; EC=2.1.1.-;	SubName: Full=Uncharacterized protein {ECO:0000313|EnsemblPlants:Bo7g045450.1};	--	GO:0005737,cytoplasm; GO:0005768,endosome; GO:0005794,Golgi apparatus; GO:0000139,Golgi membrane; GO:0016021,integral component of membrane; GO:0005802,trans-Golgi network; GO:0008757,S-adenosylmethionine-dependent methyltransferase activity; GO:0032259,methylation	Putative S-adenosyl-L-methionine-dependent methyltransferase
Cluster-17807.15376	2.67	2.39	2.49	0	0	0	1.76	1.25	1.02	0	0	0	-9.33801	down	-8.29748	down	8.49156	up	K04460 serine/threonine-protein phosphatase 5 [EC:3.1.3.16] | (RefSeq) zinc finger BED domain-containing protein RICESLEEPER 2-like isoform X1 (A)	PREDICTED: zinc finger BED domain-containing protein RICESLEEPER 2-like [Raphanus sativus]	RecName: Full=Zinc finger BED domain-containing protein RICESLEEPER 2; AltName: Full=Transposase-like protein RICESLEEPER 2;	SubName: Full=Transposase, putative {ECO:0000313|EMBL:AAG50652.1};	Tam3-transposase (Ac family)	GO:0005634,nucleus; GO:0003700,DNA-binding transcription factor activity; GO:0046872,metal ion binding; GO:0046983,protein dimerization activity; GO:0000977,RNA polymerase II regulatory region sequence-specific DNA binding; GO:0009791,post-embryonic development; GO:0006357,regulation of transcription by RNA polymerase II; GO:0006351,transcription, DNA-templated	BED zinc finger
Cluster-17807.35497	0.56	0.52	0.16	128.39	20.5	41.54	8.39	8.57	9.975	80.14	49.255	18.37	7.15088	up	2.86006	up	-2.16189	down	--	PREDICTED: putative phytosulfokines 6 isoform X1 [Brassica oleracea var. oleracea]	--	SubName: Full=Uncharacterized protein {ECO:0000313|EnsemblPlants:Bo9g181790.1};	--	GO:0005576,extracellular region; GO:0008083,growth factor activity; GO:0008283,cell proliferation	Phytosulfokine precursor protein (PSK)
Cluster-17807.68865	2.79	4.36	10.54	0	0	0	0	12.68	18.18	0	0	0	-10.7927	down	-11.4294	down	11.5945	up	K17579 protein phosphatase 1 regulatory subunit 42 | (RefSeq) AML1; RNA-binding protein (A)	PREDICTED: protein MEI2-like 5 [Brassica oleracea var. oleracea]	RecName: Full=Protein MEI2-like 5; Short=AML5; AltName: Full=MEI2-like protein 5;	SubName: Full=Uncharacterized protein {ECO:0000313|EnsemblPlants:Bo7g045510.1};	Protein Mei2, essential for commitment to meiosis, and related proteins	GO:0003729,mRNA binding; GO:0051321,meiotic cell cycle; GO:0045927,positive regulation of growth; GO:0045836,positive regulation of meiotic nuclear division	Cytosolic domain of 10TM putative phosphate transporter
Cluster-17807.38203	0	0	0	25.74	56.85	42.64	171.54	115.01	115.45	1.02	0.51	0	9.6933	up	-1.56759	down	8.36234	up	--	PREDICTED: uncharacterized protein LOC106308261 [Brassica oleracea var. oleracea]	--	SubName: Full=Uncharacterized protein {ECO:0000313|EnsemblPlants:Bo1g049610.1};	--	--	--
Cluster-17807.88969	29.21	66.72	25.99	2	2.79	3.43	11.36	9.55	11.12	3.49	4.02	4.55	-4.05927	down	-1.94922	down	1.6997	up	--	PREDICTED: uncharacterized protein LOC106318073 [Brassica oleracea var. oleracea]	RecName: Full=Protein LNK4 {ECO:0000303|PubMed:23818596}; AltName: Full=Night light-inducible and clock-regulated 4 {ECO:0000303|PubMed:23818596};	SubName: Full=Uncharacterized protein {ECO:0000313|EnsemblPlants:Bo9g175040.1};	--	GO:0006355,regulation of transcription, DNA-templated; GO:0080167,response to karrikin; GO:0006351,transcription, DNA-templated	--
Cluster-17807.130585	1.62	1.94	1.61	9.94	10.58	8.47	4.74	2.15	2.96	14.65	11.605	8.56	2.33947	up	1.59105	up	-1.53399	down	K09498 T-complex protein 1 subunit zeta | (RefSeq) T-complex protein 1 subunit zeta 1-like (A)	neuronal acetylcholine receptor subunit alpha-5 [Arabidopsis thaliana]	--	SubName: Full=Uncharacterized protein {ECO:0000313|EnsemblPlants:Bra022843.1-P};	--	GO:0016021,integral component of membrane	--
Cluster-17807.74216	2.68	0.84	1.71	41.57	18.75	44.63	7.62	0.97	5.85	0.44	0.22	0	4.19084	up	2.91995	up	4.64704	up	K23260 scopoletin glucosyltransferase [EC:2.4.1.128] | (RefSeq) UDP-glucosyl transferase 73B2-like (A)	PREDICTED: pentatricopeptide repeat-containing protein At3g24000, mitochondrial [Brassica oleracea var. oleracea]	RecName: Full=Pentatricopeptide repeat-containing protein At3g24000, mitochondrial; Flags: Precursor;	SubName: Full=Uncharacterized protein {ECO:0000313|EnsemblPlants:Bo3g169100.1};	FOG: PPR repeat	GO:0043231,intracellular membrane-bounded organelle; GO:0005739,mitochondrion; GO:0004519,endonuclease activity; GO:0003723,RNA binding; GO:0008270,zinc ion binding; GO:0009451,RNA modification	Tetratricopeptide repeat
Cluster-17807.35585	4.2	1.16	3.11	54.2	36.48	40.14	110.46	74.93	96.47	3.84	5.535	7.23	3.82466	up	-1.08277	down	4.37328	up	K09286 EREBP-like factor | (RefSeq) ethylene-responsive transcription factor 11-like (A)	ethylene-responsive transcription factor 11-like [Brassica napus]	RecName: Full=Ethylene-responsive transcription factor 11; Short=AtERF11; AltName: Full=Ethylene-responsive element-binding factor 11; Short=EREBP-11;	SubName: Full=Uncharacterized protein {ECO:0000313|EnsemblPlants:Bo3g143350.1};	--	GO:0005634,nucleus; GO:0003677,DNA binding; GO:0003700,DNA-binding transcription factor activity; GO:0051301,cell division; GO:0009873,ethylene-activated signaling pathway; GO:0010087,phloem or xylem histogenesis; GO:0006351,transcription, DNA-templated	AP2 domain
Cluster-17807.50431	14.74	22.46	13.15	0.43	0.82	1.67	21.62	5.07	14.845	0	0.905	1.81	-4.26455	down	-3.76642	down	4.20153	up	K14165 atypical dual specificity phosphatase [EC:3.1.3.16 3.1.3.48] | (RefSeq) putative dual specificity protein phosphatase DSP8 (A)	putative dual specificity protein phosphatase DSP8 [Brassica napus]	RecName: Full=Putative dual specificity protein phosphatase DSP8; EC=3.1.3.16; EC=3.1.3.48;	SubName: Full=Uncharacterized protein {ECO:0000313|EnsemblPlants:Bo3g028480.1};	Dual specificity phosphatase	GO:0004439,phosphatidylinositol-4,5-bisphosphate 5-phosphatase activity; GO:0004725,protein tyrosine phosphatase activity; GO:0008138,protein tyrosine/serine/threonine phosphatase activity	Protein-tyrosine phosphatase
Cluster-17807.26452	3.41	2.02	2	25.28	14.91	18.32	9.05	4.55	5.145	1.22	1.34	1.46	2.84416	up	1.65987	up	2.52653	up	K13496 UDP-glucosyl transferase 73C [EC:2.4.1.-] | (RefSeq) UDP-glycosyltransferase 73C3-like (A)	PREDICTED: UDP-glycosyltransferase 73C3-like [Brassica oleracea var. oleracea]	RecName: Full=UDP-glycosyltransferase 73C3; EC=2.4.1.-;	RecName: Full=Glycosyltransferase {ECO:0000256|RuleBase:RU362057}; EC=2.4.1.- {ECO:0000256|RuleBase:RU362057};	UDP-glucuronosyl and UDP-glucosyl transferase	GO:0043231,intracellular membrane-bounded organelle; GO:0080043,quercetin 3-O-glucosyltransferase activity; GO:0080044,quercetin 7-O-glucosyltransferase activity; GO:0008152,metabolic process	UDP-glucoronosyl and UDP-glucosyl transferase
Cluster-17807.103121	1.21	1.97	1.28	11.16	9.29	14.89	22.32	22.48	36.02	124.08	93.555	63.03	2.81723	up	-1.16881	down	-1.54011	down	K06966 uncharacterized protein | (RefSeq) cytokinin riboside 5'-monophosphate phosphoribohydrolase LOG1-like (A)	cytokinin riboside 5'-monophosphate phosphoribohydrolase LOG1-like [Brassica napus]	RecName: Full=Cytokinin riboside 5'-monophosphate phosphoribohydrolase LOG1; EC=3.2.2.n1; AltName: Full=Protein LONELY GUY 1;	RecName: Full=Cytokinin riboside 5'-monophosphate phosphoribohydrolase {ECO:0000256|RuleBase:RU363015}; EC=3.2.2.n1 {ECO:0000256|RuleBase:RU363015};	--	GO:0005829,cytosol; GO:0005634,nucleus; GO:0016787,hydrolase activity; GO:0009691,cytokinin biosynthetic process	Possible lysine decarboxylase
Cluster-17807.69037	0.6	0.74	0.72	3.28	3.9	4.62	16.97	9.73	14.515	0.39	1.445	2.5	2.36946	up	-1.78402	down	3.53081	up	--	protein IQ-DOMAIN 14-like [Brassica napus]	--	SubName: Full=Uncharacterized protein {ECO:0000313|EnsemblPlants:Bo9g175270.1};	--	--	Protein of unknown function (DUF4005)
Cluster-17807.91295	54.62	6.53	70.1	0	0	0	43.71	103.61	22.17	0	0.38	0.76	-11.4557	down	-11.7825	down	7.60258	up	K03232 elongation factor 1-beta | (RefSeq) elongation factor 1-beta 2-like (A)	PREDICTED: elongation factor 1-beta 2-like [Brassica oleracea var. oleracea]	RecName: Full=Elongation factor 1-beta 2; Short=EF-1-beta 2; AltName: Full=Elongation factor 1-beta' 2; Short=EF-1-beta' 2; AltName: Full=Elongation factor 1B-alpha 2; AltName: Full=eEF-1B alpha 2;	SubName: Full=Uncharacterized protein {ECO:0000313|EnsemblPlants:Bo9g153690.1};	Elongation factor 1 beta/delta chain	GO:0048046,apoplast; GO:0005829,cytosol; GO:0005853,eukaryotic translation elongation factor 1 complex; GO:0009506,plasmodesma; GO:0005773,vacuole; GO:0003746,translation elongation factor activity; GO:0042742,defense response to bacterium	Glutathione S-transferase, C-terminal domain
Cluster-17807.114037	0.31	0.25	0	11.28	14.33	20.28	61.78	32.07	70.93	0	1.03	2.06	6.22047	up	-1.80733	down	5.99919	up	K13448 calcium-binding protein CML | (RefSeq) probable calcium-binding protein CML49 (A)	Ca2+-binding protein, EF-Hand protein superfamily [Handroanthus impetiginosus]	RecName: Full=Probable calcium-binding protein CML49; AltName: Full=Calmodulin-like protein 49;	SubName: Full=Ca2+-binding protein, EF-Hand protein superfamily {ECO:0000313|EMBL:PIN06526.1};	Ca2+-binding protein, EF-Hand protein superfamily	GO:0005737,cytoplasm; GO:0005509,calcium ion binding; GO:0004198,calcium-dependent cysteine-type endopeptidase activity; GO:0006508,proteolysis	EF-hand domain pair
Cluster-17807.80798	33.45	34.86	67.59	336.87	292.57	394.3	160.66	111.53	135.74	59.29	63.78	68.27	2.75764	up	1.33329	up	1.37593	up	K13811 3'-phosphoadenosine 5'-phosphosulfate synthase [EC:2.7.7.4 2.7.1.25] | (RefSeq) ATP sulfurylase 1, chloroplastic-like (A)	PREDICTED: ATP sulfurylase 1, chloroplastic-like [Brassica oleracea var. oleracea]	RecName: Full=ATP sulfurylase 1, chloroplastic; Short=AtPS1; EC=2.7.7.4; Flags: Precursor;	SubName: Full=Uncharacterized protein {ECO:0000313|EnsemblPlants:Bo5g093400.1};	ATP sulfurylase (sulfate adenylyltransferase)	GO:0009507,chloroplast; GO:0009570,chloroplast stroma; GO:0005886,plasma membrane; GO:0004020,adenylylsulfate kinase activity; GO:0005524,ATP binding; GO:0004781,sulfate adenylyltransferase (ATP) activity; GO:0070814,hydrogen sulfide biosynthetic process; GO:0046686,response to cadmium ion; GO:0009735,response to cytokinin; GO:0001887,selenium compound metabolic process; GO:0000103,sulfate assimi…	PUA-like domain
Cluster-17807.45912	2.76	3.11	2.35	0	0	0	3.12	1.77	1.56	0	0	0	-8.58758	down	-8.08068	down	8.27667	up	K17506 protein phosphatase 1L [EC:3.1.3.16] | (RefSeq) probable protein phosphatase 2C 59 isoform X1 (A)	PREDICTED: probable protein phosphatase 2C 59 isoform X1 [Brassica oleracea var. oleracea]	RecName: Full=Probable protein phosphatase 2C 59; Short=AtPP2C59; EC=3.1.3.16; AltName: Full=HopW1-1-interacting protein 2; AltName: Full=Protein phosphatase 2C WIN2; Short=PP2C WIN2;	SubName: Full=BnaC03g67410D protein {ECO:0000313|EMBL:CDY39876.1};	Serine/threonine protein phosphatase	GO:0005886,plasma membrane; GO:0046872,metal ion binding; GO:0004722,protein serine/threonine phosphatase activity; GO:0042742,defense response to bacterium; GO:0044419,interspecies interaction between organisms; GO:0006470,protein dephosphorylation	Protein phosphatase 2C
Cluster-17807.51516	0.23	1.03	0.33	11.62	19.26	23.57	44.46	45.73	69.245	0	0	0	4.89949	up	-1.52651	down	12.5272	up	K07766 diphosphoinositol-polyphosphate diphosphatase [EC:3.6.1.52] | (RefSeq) nudix hydrolase 4 (A)	PREDICTED: nudix hydrolase 4 [Brassica oleracea var. oleracea]	RecName: Full=Nudix hydrolase 4; Short=AtNUDT4; EC=3.6.1.-; AltName: Full=ADP-ribose pyrophosphatase; EC=3.6.1.13; AltName: Full=NADH pyrophosphatase; EC=3.6.1.22;	SubName: Full=Uncharacterized protein {ECO:0000313|EnsemblPlants:Bo5g025270.1};	Diadenosine and diphosphoinositol polyphosphate phosphohydrolase	GO:0005737,cytoplasm; GO:0005634,nucleus; GO:0047631,ADP-ribose diphosphatase activity; GO:0016818,hydrolase activity, acting on acid anhydrides, in phosphorus-containing anhydrides; GO:0046872,metal ion binding; GO:0000210,NAD+ diphosphatase activity	NUDIX domain
Cluster-17807.133535	2.09	1.16	2.87	0	0	0	1.32	0.75	0.83	0.21	0.29	0.37	-9.05822	down	-7.84149	down	2.02629	up	K20929 glyoxal/methylglyoxal oxidase [EC:1.2.3.15] | (RefSeq) galactose oxidase-like (A)	PREDICTED: galactose oxidase-like [Brassica oleracea var. oleracea]	RecName: Full=Aldehyde oxidase GLOX1 {ECO:0000305}; EC=1.2.3.1 {ECO:0000305}; AltName: Full=Glyoxal oxidase 1 {ECO:0000305|PubMed:21673079}; Flags: Precursor;	SubName: Full=Uncharacterized protein {ECO:0000313|EnsemblPlants:Bo00852s050.1};	--	GO:0005576,extracellular region; GO:0004031,aldehyde oxidase activity; GO:0102797,geranial:oxygen oxidoreductase activity; GO:0102798,heptaldehyde:oxygen oxidoreductase activity; GO:0007275,multicellular organism development	Galactose oxidase, central domain
Cluster-17807.133438	0.43	0.7	0.93	8.85	6.12	10.72	19.97	20.26	24.435	2.47	7.13	11.79	3.49146	up	-1.31201	down	1.89546	up	--	PREDICTED: uncharacterized protein LOC106296697 isoform X1 [Brassica oleracea var. oleracea]	--	--	--	--	--
Cluster-17807.31633	1.96	3.86	1.96	0	0	0	2.49	2.09	1.245	0	0	0	-9.07243	down	-8.51805	down	8.71316	up	K22389 phospholipase A1 [EC:3.1.1.32] | (RefSeq) lecithin-cholesterol acyltransferase-like 4 (A)	lecithin-cholesterol acyltransferase-like 4 [Brassica napus]	RecName: Full=Lecithin-cholesterol acyltransferase-like 4; EC=2.3.1.-;	SubName: Full=Uncharacterized protein {ECO:0000313|EnsemblPlants:Bo7g106820.1};	Lecithin:cholesterol acyltransferase (LCAT)/Acyl-ceramide synthase	GO:0005829,cytosol; GO:0008374,O-acyltransferase activity; GO:0004620,phospholipase activity; GO:0009395,phospholipid catabolic process	Palmitoyl protein thioesterase
Cluster-17807.124156	9.61	15.24	11.6	0.74	0.35	1.33	3.85	4.1	4.22	0	0.275	0.55	-4.08558	down	-2.34066	down	4.21569	up	--	lamin-like protein [Brassica napus]	RecName: Full=Lamin-like protein; Flags: Precursor;	SubName: Full=BnaC09g42490D protein {ECO:0000313|EMBL:CDY26419.1};	--	GO:0031225,anchored component of membrane; GO:0046658,anchored component of plasma membrane; GO:0005886,plasma membrane; GO:0005773,vacuole; GO:0009055,electron transfer activity	Plastocyanin-like domain
Cluster-17807.132221	21	10.22	7.8	0.28	0.92	0.51	20.88	20.12	11.525	54.32	61.195	68.07	-4.60473	down	-4.91253	down	-1.45564	down	K04733 interleukin-1 receptor-associated kinase 4 [EC:2.7.11.1] | (RefSeq) probable LRR receptor-like serine/threonine-protein kinase At1g56140 (A)	probable LRR receptor-like serine/threonine-protein kinase At1g56140 isoform X3 [Brassica napus]	RecName: Full=Probable LRR receptor-like serine/threonine-protein kinase At1g56140; EC=2.7.11.1; Flags: Precursor;	SubName: Full=Uncharacterized protein {ECO:0000313|EnsemblPlants:Bo2g057500.1};	--	GO:0016021,integral component of membrane; GO:0005886,plasma membrane; GO:0005524,ATP binding; GO:0004674,protein serine/threonine kinase activity	Protein tyrosine kinase
Cluster-17807.76305	1.26	3.97	3.71	0	0	0	2.75	2.48	1.375	0	0	0	-9.29172	down	-8.72085	down	8.91579	up	K03063 26S proteasome regulatory subunit T3 | (RefSeq) 26S protease regulatory subunit 6B homolog (A)	PREDICTED: root phototropism protein 2 [Brassica oleracea var. oleracea]	RecName: Full=Root phototropism protein 2; AltName: Full=BTB/POZ domain-containing protein RPT2;	SubName: Full=Uncharacterized protein {ECO:0000313|EnsemblPlants:Bo4g057410.1};	--	GO:0005737,cytoplasm; GO:0005634,nucleus; GO:0004871,NA; GO:0009638,phototropism; GO:0016567,protein ubiquitination	BTB/POZ domain
Cluster-17807.62007	2.88	2.68	21.15	0	0	0	0	2.2	28.4	0	0	0	-11.0887	down	-10.9676	down	11.1151	up	--	uncharacterized protein LOC106358128 [Brassica napus]	--	SubName: Full=Uncharacterized protein {ECO:0000313|EnsemblPlants:Bra034932.1-P};	FOG: Reverse transcriptase	--	Domain of unknown function (DUF4283)
Cluster-17807.95200	13.46	11.67	1.04	0	0	0	3.1	7.91	1.55	1.13	0.66	0.19	-10.929	down	-9.83919	down	3.06573	up	K11584 serine/threonine-protein phosphatase 2A regulatory subunit B' | (RefSeq) serine/threonine protein phosphatase 2A 57 kDa regulatory subunit B' beta isoform-like (A)	PREDICTED: GPI-anchored protein LORELEI-like [Brassica oleracea var. oleracea]	RecName: Full=GPI-anchored protein LLG2 {ECO:0000305}; AltName: Full=LORELEI-like-GPI-anchored protein 2 {ECO:0000303|PubMed:20163554}; Flags: Precursor;	SubName: Full=Uncharacterized protein {ECO:0000313|EnsemblPlants:Bo1g051360.1};	--	GO:0031225,anchored component of membrane; GO:0005886,plasma membrane; GO:0090406,pollen tube	--
Cluster-17807.63746	5.34	4.47	4.69	0	0.22	0.07	6.64	0.2	3.865	0	0.04	0.08	-5.8108	down	-5.13583	down	6.62597	up	K13917 mRNA-capping enzyme [EC:2.7.7.50 3.6.1.-] | (RefSeq) mRNA-capping enzyme (A)	PREDICTED: mRNA-capping enzyme [Brassica oleracea var. oleracea]	--	SubName: Full=BnaCnng24280D protein {ECO:0000313|EMBL:CDY53098.1};	mRNA capping enzyme, guanylyltransferase (alpha) subunit	GO:0005634,nucleus; GO:0004484,mRNA guanylyltransferase activity; GO:0004651,polynucleotide 5'-phosphatase activity; GO:0004725,protein tyrosine phosphatase activity; GO:0008138,protein tyrosine/serine/threonine phosphatase activity; GO:0006370,7-methylguanosine mRNA capping	Protein-tyrosine phosphatase
Cluster-17807.106877	5.51	6.3	3.87	22.11	21.33	30.34	60.79	47.17	52.035	1.05	2.53	4.01	2.07853	up	-1.10921	down	4.69707	up	K09286 EREBP-like factor | (RefSeq) ethylene-responsive transcription factor 11-like (A)	PREDICTED: ethylene-responsive transcription factor 11-like [Brassica oleracea var. oleracea]	RecName: Full=Ethylene-responsive transcription factor 11; Short=AtERF11; AltName: Full=Ethylene-responsive element-binding factor 11; Short=EREBP-11;	SubName: Full=Uncharacterized protein {ECO:0000313|EnsemblPlants:Bo7g048170.1};	--	GO:0005634,nucleus; GO:0003677,DNA binding; GO:0003700,DNA-binding transcription factor activity; GO:0051301,cell division; GO:0009873,ethylene-activated signaling pathway; GO:0010087,phloem or xylem histogenesis; GO:0006351,transcription, DNA-templated	AP2 domain
Cluster-17807.71165	262.21	1267.25	1163.2	56.57	55.38	51.01	306.29	139.56	158.625	48.94	83.095	117.25	-4.18836	down	-1.75614	down	1.62121	up	K09872 aquaporin PIP | (RefSeq) aquaporin PIP1-2 isoform X1 (A)	plasma membrane intrinsic protein 1B-like protein [Eutrema halophilum]	RecName: Full=Aquaporin PIP1-2; Short=AtPIP1;2; AltName: Full=Plasma membrane intrinsic protein 1b; Short=PIP1b; AltName: Full=Transmembrane protein A; Short=AthH2; Short=TMP-A;	SubName: Full=Plasma membrane intrinsic protein 1B-like protein {ECO:0000313|EMBL:AAM19712.1};	Aquaporin (major intrinsic protein family)	GO:0005887,integral component of plasma membrane; GO:0015267,channel activity; GO:0034220,ion transmembrane transport	Major intrinsic protein
Cluster-17807.153193	0.75	0.09	0.1	153.55	8.92	66.52	3.25	0.27	1.82	0	0.09	0.18	7.85563	up	5.521	up	4.48942	up	K00799 glutathione S-transferase [EC:2.5.1.18] | (RefSeq) glutathione S-transferase U25-like isoform X1 (A)	PREDICTED: glutathione S-transferase U25-like isoform X1 [Brassica oleracea var. oleracea]	RecName: Full=Glutathione S-transferase U25; Short=AtGSTU25; EC=2.5.1.18; AltName: Full=GST class-tau member 25;	SubName: Full=Uncharacterized protein {ECO:0000313|EnsemblPlants:Bo8g105060.1};	Glutathione S-transferase	GO:0005737,cytoplasm; GO:0005829,cytosol; GO:0004364,glutathione transferase activity; GO:0046256,2,4,6-trinitrotoluene catabolic process; GO:0006749,glutathione metabolic process; GO:0009407,toxin catabolic process	Glutathione S-transferase, C-terminal domain
Cluster-7900.0	0	0.02	0	1.61	3.49	3.26	0	0	0	0	7.405	14.81	8.475	up	8.56385	up	-9.66003	down	K10746 exonuclease 1 [EC:3.1.-.-] | (RefSeq) exonuclease 1-like (A)	exonuclease 1-like [Brassica napus]	RecName: Full=Exonuclease 1; EC=3.1.-.-; AltName: Full=OsEXO-1;	SubName: Full=Uncharacterized protein {ECO:0000313|EnsemblPlants:Bo8g067660.1};	5'-3' exonuclease	GO:0005634,nucleus; GO:0035312,5'-3' exodeoxyribonuclease activity; GO:0003677,DNA binding; GO:0004519,endonuclease activity; GO:0046872,metal ion binding; GO:0006281,DNA repair	5'-3' exonuclease, C-terminal SAM fold
Cluster-17807.96062	0	0	0	1.37	2	3.73	0	0	0.195	9.87	9.05	8.23	8.68674	up	5.42774	up	-7.11066	down	--	PREDICTED: uncharacterized protein LOC103844341 [Brassica rapa]	--	SubName: Full=Uncharacterized protein {ECO:0000313|EnsemblPlants:Bra015243.1-P};	--	--	Protein of unknown function (DUF719)
Cluster-17807.52309	11.14	1.49	12.91	0	0	0	5.48	3.58	5.39	0	0	0	-10.2114	down	-9.2354	down	9.42311	up	K14525 ribonucleases P/MRP protein subunit RPP25 [EC:3.1.26.5] | (RefSeq) ribonuclease P protein subunit p25-like isoform X1 (A)	heterogeneous nuclear ribonucleoprotein A1-like [Brassica napus]	--	SubName: Full=BnaC07g15500D protein {ECO:0000313|EMBL:CDY31900.1};	Uncharacterized conserved protein	GO:0003676,nucleic acid binding	Rpp20 subunit of nuclear RNase MRP and P
Cluster-17807.48863	1.72	0.93	1.22	5.77	7.94	6.76	1.57	1.25	1.95	5.17	4.45	3.73	2.2625	up	2.12499	up	-1.21953	down	K05389 potassium channel subfamily K, other eukaryote | (RefSeq) two-pore potassium channel 1 (A)	PREDICTED: two-pore potassium channel 1 [Brassica oleracea var. oleracea]	RecName: Full=Two-pore potassium channel 1; Short=AtTPK1; AltName: Full=Calcium-activated outward-rectifying potassium channel 1; Short=AtKCO1;	SubName: Full=Uncharacterized protein {ECO:0000313|EnsemblPlants:Bo3g021420.1};	Tandem pore domain K+ channel	GO:0005887,integral component of plasma membrane; GO:0009705,plant-type vacuole membrane; GO:0005774,vacuolar membrane; GO:0005216,ion channel activity; GO:0046872,metal ion binding; GO:0022841,potassium ion leak channel activity; GO:0030007,cellular potassium ion homeostasis; GO:0051260,protein homooligomerization; GO:0010029,regulation of seed germination; GO:0010119,regulation of stomatal move…	Nicotinamide mononucleotide transporter
Cluster-17807.95185	14.08	24.79	18.13	138.41	98.28	96.36	257.76	296.23	272.095	41.88	31.025	20.17	2.39	up	-1.32056	down	3.44367	up	K23048 RING finger protein unkempt | (RefSeq) zinc finger CCCH domain-containing protein 29-like (A)	PREDICTED: zinc finger CCCH domain-containing protein 47 [Brassica oleracea var. oleracea]	RecName: Full=Zinc finger CCCH domain-containing protein 47; Short=AtC3H47; AltName: Full=AtSZF1;	SubName: Full=Uncharacterized protein {ECO:0000313|EnsemblPlants:Bo8g090370.1};	CCCH-type Zn-finger protein	GO:0005634,nucleus; GO:0003677,DNA binding; GO:0003700,DNA-binding transcription factor activity; GO:0046872,metal ion binding; GO:0006355,regulation of transcription, DNA-templated; GO:0010200,response to chitin	Torus domain
Cluster-17807.71792	3.16	6.7	0.25	0	0	0	0.19	0.26	0.19	0	0	0	-11.4955	down	-7.37782	down	7.56516	up	K01099 inositol polyphosphate 5-phosphatase INPP5B/F [EC:3.1.3.36] | (RefSeq) type II inositol 1,4,5-trisphosphate 5-phosphatase FRA3-like isoform X1 (A)	type II inositol polyphosphate 5-phosphatase 14 [Brassica napus]	RecName: Full=Type II inositol polyphosphate 5-phosphatase 14 {ECO:0000303|PubMed:15574849}; Short=At5PTase14 {ECO:0000303|PubMed:15574849}; EC=3.1.3.36 {ECO:0000269|PubMed:15574849}; EC=3.1.3.86 {ECO:0000269|PubMed:15574849};	SubName: Full=BnaC04g12830D protein {ECO:0000313|EMBL:CDY34516.1};	Inositol polyphosphate 5-phosphatase and related proteins	GO:0046872,metal ion binding; GO:0004439,phosphatidylinositol-4,5-bisphosphate 5-phosphatase activity; GO:0046856,phosphatidylinositol dephosphorylation	Endonuclease/Exonuclease/phosphatase family
Cluster-17807.69885	0.9	2.04	3.94	0	0	0	1.1	1.03	1.085	0.08	0.26	0.44	-9.33441	down	-8.08748	down	2.38231	up	K10956 protein transport protein SEC61 subunit alpha | (RefSeq) csy1; preprotein translocase subunit SECY, chloroplastic (A)	BnaC03g17550D [Brassica napus]	RecName: Full=Preprotein translocase subunit SCY2, chloroplastic; AltName: Full=Protein EMBRYO DEFECTIVE 2289; Flags: Precursor;	SubName: Full=BnaC03g17550D protein {ECO:0000313|EMBL:CDY23936.1};	--	GO:0033097,amyloplast membrane; GO:0031969,chloroplast membrane; GO:0009535,chloroplast thylakoid membrane; GO:0016021,integral component of membrane; GO:0009526,plastid envelope; GO:0009658,chloroplast organization; GO:0072598,protein localization to chloroplast; GO:0015031,protein transport; GO:0010027,thylakoid membrane organization	SecY translocase
Cluster-17807.92828	10.85	9.6	0.88	0	0	0	0	3.14	11.32	0	0	0	-10.6124	down	-9.81051	down	9.966	up	K07198 5'-AMP-activated protein kinase, catalytic alpha subunit [EC:2.7.11.11] | (RefSeq) CBL-interacting serine/threonine-protein kinase 3 (A)	PREDICTED: CBL-interacting serine/threonine-protein kinase 3 [Brassica rapa]	RecName: Full=CBL-interacting serine/threonine-protein kinase 3; EC=2.7.11.1; AltName: Full=SNF1-related kinase 3.17; AltName: Full=SOS2-like protein kinase PKS12;	RecName: Full=Non-specific serine/threonine protein kinase {ECO:0000256|SAAS:SAAS00351747}; EC=2.7.11.1 {ECO:0000256|SAAS:SAAS00351747};	Serine/threonine protein kinase	GO:0005622,intracellular; GO:0005524,ATP binding; GO:0004674,protein serine/threonine kinase activity; GO:0035556,intracellular signal transduction	Seadornavirus VP7
Cluster-17807.60244	0.79	0.33	1.2	9.15	10.86	12.63	29.92	38.14	42.035	2.09	1.95	1.81	3.64161	up	-1.70105	down	4.52542	up	--	hypothetical protein [Arabidopsis thaliana]	--	SubName: Full=Uncharacterized protein AT4g08230 {ECO:0000313|EMBL:CAB45793.1};	--	--	--
Cluster-17807.102481	0.15	0	0	3.14	9.66	10.19	30.88	89.71	24.86	0	0	0	7.28638	up	-2.7672	down	12.7505	up	K09286 EREBP-like factor | (RefSeq) ethylene-responsive transcription factor RAP2-10 (A)	PREDICTED: ethylene-responsive transcription factor ERF017-like [Brassica rapa]	RecName: Full=Ethylene-responsive transcription factor ERF017;	SubName: Full=Uncharacterized protein {ECO:0000313|EnsemblPlants:Bo8g102870.1};	--	GO:0005634,nucleus; GO:0003677,DNA binding; GO:0003700,DNA-binding transcription factor activity; GO:0009873,ethylene-activated signaling pathway; GO:0006351,transcription, DNA-templated	AP2 domain
Cluster-17807.24298	1.03	2.81	2.26	0	0	0	3.61	0.8	6.32	0	0.28	0.56	-8.58125	down	-9.12983	down	3.88862	up	K06911 uncharacterized protein | (RefSeq) F-box/LRR-repeat protein At3g59200-like isoform X1 (A)	PREDICTED: FBD-associated F-box protein At5g38590-like [Brassica oleracea var. oleracea]	RecName: Full=FBD-associated F-box protein At5g38590;	SubName: Full=Uncharacterized protein {ECO:0000313|EnsemblPlants:Bo3g025250.1};	--	GO:0005777,peroxisome	Leucine rich repeat
Cluster-17807.37505	0.33	0.05	0	272.28	2.98	76.74	3.72	3.3	5.455	10.79	18.615	26.44	9.72675	up	4.86563	up	-1.8939	down	K14209 solute carrier family 36 (proton-coupled amino acid transporter) | (RefSeq) lysine histidine transporter-like 1 (A)	PREDICTED: lysine histidine transporter 1 [Brassica oleracea var. oleracea]	RecName: Full=Lysine histidine transporter 1;	SubName: Full=Uncharacterized protein {ECO:0000313|EnsemblPlants:Bo4g140500.1};	Amino acid transporters	GO:0016021,integral component of membrane; GO:0005886,plasma membrane; GO:0015171,amino acid transmembrane transporter activity; GO:0015293,symporter activity; GO:0043090,amino acid import; GO:0080167,response to karrikin	Transmembrane amino acid transporter protein
Cluster-17807.40110	0	0	0.12	2.81	2.52	3.71	0.13	0.15	0.35	6.32	5.345	4.37	6.17074	up	3.84879	up	-4.40059	down	K12486 stromal membrane-associated protein | (RefSeq) probable ADP-ribosylation factor GTPase-activating protein AGD15 (A)	BnaC01g34980D [Brassica napus]	RecName: Full=Probable ADP-ribosylation factor GTPase-activating protein AGD15; Short=ARF GAP AGD15; AltName: Full=Protein ARF-GAP DOMAIN 15; Short=AtAGD15;	SubName: Full=BnaC01g34980D protein {ECO:0000313|EMBL:CDY46051.1};	Predicted GTPase-activating protein	GO:0005096,GTPase activator activity; GO:0046872,metal ion binding	--
Cluster-17807.113531	0.17	0	0	8.3	3.92	9.72	25.12	28.94	24.6	1.63	1.805	1.98	7.10585	up	-1.84893	down	4.17648	up	K01102 pyruvate dehydrogenase phosphatase [EC:3.1.3.43] | (RefSeq) probable protein phosphatase 2C 63 (A)	PREDICTED: probable protein phosphatase 2C 63 [Brassica oleracea var. oleracea]	RecName: Full=Probable protein phosphatase 2C 63; Short=AtPP2C63; EC=3.1.3.16;	SubName: Full=Uncharacterized protein {ECO:0000313|EnsemblPlants:Bo7g116490.1};	Protein phosphatase 2C/pyruvate dehydrogenase (lipoamide) phosphatase	GO:0046872,metal ion binding; GO:0004722,protein serine/threonine phosphatase activity	Protein phosphatase 2C
Cluster-17807.40672	1.01	1.98	2.1	32.05	9.53	33.04	7.28	1.79	3.975	0	0	0	3.71491	up	2.5578	up	8.92008	up	K00521 ferric-chelate reductase [EC:1.16.1.7] | (RefSeq) ferric reduction oxidase 7, chloroplastic-like (A)	PREDICTED: NAC transcription factor 29-like [Brassica oleracea var. oleracea]	RecName: Full=NAC domain-containing protein 22 {ECO:0000303|PubMed:15029955}; Short=ONAC022 {ECO:0000303|PubMed:15029955};	SubName: Full=Uncharacterized protein {ECO:0000313|EnsemblPlants:Bo3g092020.1};	--	GO:0005634,nucleus; GO:0043565,sequence-specific DNA binding; GO:1901002,positive regulation of response to salt stress; GO:1902584,positive regulation of response to water deprivation; GO:0045893,positive regulation of transcription, DNA-templated; GO:0006351,transcription, DNA-templated	No apical meristem (NAM) protein
Cluster-17807.69938	1.71	0.9	1.49	0.11	0.25	0.22	1.18	1.32	0.72	0.16	0.26	0.36	-2.99409	down	-2.55636	down	2.37007	up	K11593 eukaryotic translation initiation factor 2C | (RefSeq) protein argonaute 7-like (A)	protein argonaute 7-like [Brassica napus]	RecName: Full=Protein argonaute 7; AltName: Full=Protein ZIPPY;	SubName: Full=Uncharacterized protein {ECO:0000313|EnsemblPlants:Bo6g095530.1};	Translation initiation factor 2C (eIF-2C) and related proteins	GO:0005737,cytoplasm; GO:0030529,NA; GO:0003723,RNA binding; GO:0051607,defense response to virus; GO:0035195,gene silencing by miRNA; GO:0010492,maintenance of shoot apical meristem identity; GO:0010599,production of lsiRNA involved in RNA interference; GO:0010267,production of ta-siRNAs involved in RNA interference; GO:0040034,regulation of development, heterochronic; GO:0006355,regulation of t…	Argonaute linker 2 domain
Cluster-17807.128952	0.16	0	0.81	327.96	12.13	52.27	3.23	11.72	9.885	0	0.275	0.55	8.56035	up	4.03068	up	5.069	up	--	PREDICTED: protein PLANT CADMIUM RESISTANCE 2-like [Brassica oleracea var. oleracea]	RecName: Full=Protein PLANT CADMIUM RESISTANCE 2; Short=AtPCR2;	SubName: Full=Uncharacterized protein {ECO:0000313|EnsemblPlants:Bo8g106450.1};	--	GO:0016021,integral component of membrane; GO:0005886,plasma membrane; GO:0006979,response to oxidative stress	PLAC8 family
Cluster-17807.10348	0.38	0.2	1.46	150.97	7.38	44.09	2.33	0.95	1.945	0.61	0.52	0.43	6.53283	up	5.32649	up	2.01821	up	K23050 phenylcoumaran benzylic ether reductase [EC:1.3.1.-] | (RefSeq) isoflavone reductase homolog P3 (A)	isoflavone reductase homolog P3 [Brassica napus]	RecName: Full=Isoflavone reductase homolog P3; EC=1.3.1.-;	SubName: Full=BnaA07g32020D protein {ECO:0000313|EMBL:CDY45422.1};	--	GO:0005737,cytoplasm; GO:0005886,plasma membrane; GO:0016491,oxidoreductase activity; GO:0046686,response to cadmium ion; GO:0006979,response to oxidative stress	TrkA-N domain
Cluster-17807.111254	25.11	1.98	0.98	1476.88	366.53	1054.33	151.93	12.39	111.81	23.57	16.755	9.94	6.59662	up	3.49139	up	2.67533	up	K00799 glutathione S-transferase [EC:2.5.1.18] | (RefSeq) glutathione S-transferase U24 (A)	glutathione S-transferase U24 [Brassica napus]	RecName: Full=Glutathione S-transferase U24; Short=AtGSTU24; EC=2.5.1.18; AltName: Full=GST class-tau member 24;	SubName: Full=Uncharacterized protein {ECO:0000313|EnsemblPlants:Bo8g105070.1};	Glutathione S-transferase	GO:0005737,cytoplasm; GO:0005829,cytosol; GO:0043295,glutathione binding; GO:0004364,glutathione transferase activity; GO:0046256,2,4,6-trinitrotoluene catabolic process; GO:0006749,glutathione metabolic process; GO:0009407,toxin catabolic process	Glutathione S-transferase, C-terminal domain
Cluster-17807.105105	2.93	3.81	3.31	20.11	12.18	12.99	85.85	73.65	70.905	6.81	4.15	1.49	2.0209	up	-2.34827	down	4.496	up	K17506 protein phosphatase 1L [EC:3.1.3.16] | (RefSeq) probable protein phosphatase 2C 25 (A)	probable protein phosphatase 2C 25 [Brassica napus]	RecName: Full=Probable protein phosphatase 2C 25; Short=AtPP2C25; EC=3.1.3.16; AltName: Full=Protein phosphatase AP2C1;	SubName: Full=Uncharacterized protein {ECO:0000313|EnsemblPlants:Bo4g059910.1};	Serine/threonine protein phosphatase	GO:0005634,nucleus; GO:0009536,plastid; GO:0046872,metal ion binding; GO:0004722,protein serine/threonine phosphatase activity; GO:0009738,abscisic acid-activated signaling pathway; GO:0050832,defense response to fungus; GO:0009620,response to fungus; GO:0009611,response to wounding	Protein phosphatase 2C
Cluster-17807.134575	1.05	2.24	1	0	0.09	0.04	0.65	0.76	0.325	0	0.055	0.11	-5.25393	down	-3.82985	down	3.75724	up	K23222 nuclease HARBI1 [EC:3.1.-.-] | (RefSeq) uncharacterized protein LOC106303263 (A)	PREDICTED: uncharacterized protein At4g04775-like [Brassica oleracea var. oleracea]	RecName: Full=Regulator of nonsense transcripts UPF3 {ECO:0000305}; AltName: Full=Nonsense mRNA reducing factor UPF3 {ECO:0000305}; AltName: Full=Up-frameshift suppressor 3 homolog {ECO:0000305}; Short=AtUpf3 {ECO:0000303|PubMed:16098107};	SubName: Full=Uncharacterized protein {ECO:0000313|EnsemblPlants:Bo7g057800.1};	--	GO:0005737,cytoplasm; GO:0005730,nucleolus; GO:0003729,mRNA binding; GO:0042742,defense response to bacterium; GO:0009867,jasmonic acid mediated signaling pathway; GO:0048571,long-day photoperiodism; GO:0051028,mRNA transport; GO:0000184,nuclear-transcribed mRNA catabolic process, nonsense-mediated decay; GO:0009611,response to wounding; GO:0009863,salicylic acid mediated signaling pathway	GRF zinc finger
Cluster-17807.124057	3.13	1.48	4.66	0	0	0	0.35	1.56	2.21	0	0.12	0.24	-8.06859	down	-6.71464	down	3.76018	up	K19613 leucine-rich repeat protein SHOC2 | (RefSeq) plant intracellular Ras-group-related LRR protein 7-like (A)	uncharacterized protein LOC106401676 [Brassica napus]	RecName: Full=Plant intracellular Ras-group-related LRR protein 7; AltName: Full=Intracellular Ras-group-related LRR protein 7; Short=OsIRL7;	SubName: Full=BnaC05g19550D protein {ECO:0000313|EMBL:CDY14698.1};	Predicted methyltransferase	--	--
Cluster-17807.107094	0.61	1.08	2.61	0	0	0	0	5.27	5.615	0	0	0	-8.43868	down	-9.64256	down	9.81097	up	K03217 YidC/Oxa1 family membrane protein insertase | (RefSeq) ALBINO3-like protein 1, chloroplastic (A)	ALBINO3-like protein 1, chloroplastic [Brassica napus]	RecName: Full=ALBINO3-like protein 1, chloroplastic {ECO:0000305}; AltName: Full=Arabidopsis thaliana envelope membrane integrase {ECO:0000305}; AltName: Full=Protein ALBINA 4 {ECO:0000305}; Short=Ath4 {ECO:0000305}; AltName: Full=Protein ARTEMIS {ECO:0000303|PubMed:12169665}; AltName: Full=Suppressor of tic40 protein 1 {ECO:0000303|PubMed:28684427}; Flags: Precursor;	SubName: Full=Uncharacterized protein {ECO:0000313|EnsemblPlants:Bo7g050240.1};	Inner membrane protein translocase involved in respiratory chain assembly	GO:0009507,chloroplast; GO:0009535,chloroplast thylakoid membrane; GO:0016021,integral component of membrane; GO:0009579,thylakoid; GO:0009658,chloroplast organization; GO:0051205,protein insertion into membrane; GO:0072598,protein localization to chloroplast	60Kd inner membrane protein
Cluster-17807.54324	1.86	1.38	1.49	5.01	9.48	7.16	17.59	25.87	20.055	4.04	6.865	9.69	2.04086	up	-1.5738	down	1.9514	up	K20893 probable galacturonosyltransferase-like 1 [EC:2.4.1.-] | (RefSeq) probable galacturonosyltransferase-like 1 (A)	PREDICTED: probable galacturonosyltransferase-like 9 [Brassica oleracea var. oleracea]	RecName: Full=Probable galacturonosyltransferase-like 9; EC=2.4.1.-; AltName: Full=Like glycosyl transferase 8;	RecName: Full=Hexosyltransferase {ECO:0000256|RuleBase:RU362027}; EC=2.4.1.- {ECO:0000256|RuleBase:RU362027};	--	GO:0005794,Golgi apparatus; GO:0000139,Golgi membrane; GO:0016021,integral component of membrane; GO:0047262,polygalacturonate 4-alpha-galacturonosyltransferase activity; GO:0016757,transferase activity, transferring glycosyl groups; GO:0071555,cell wall organization; GO:0045489,pectin biosynthetic process; GO:0000271,polysaccharide biosynthetic process	Glucosyltransferase 24
Cluster-17807.145312	0.28	0	0	3.65	93.34	29.48	0	0.1	0	34.32	31.2	28.08	8.69471	up	10.2159	up	-9.42716	down	--	PREDICTED: glycine-rich protein 3 short isoform-like [Brassica oleracea var. oleracea]	RecName: Full=Glycine-rich protein 3; Short=AtGRP-3; Flags: Precursor;	SubName: Full=Uncharacterized protein {ECO:0000313|EnsemblPlants:Bo4g173640.1};	--	GO:0005578,NA; GO:0008361,regulation of cell size; GO:0009737,response to abscisic acid; GO:0010044,response to aluminum ion; GO:0009269,response to desiccation; GO:0009723,response to ethylene; GO:0009751,response to salicylic acid; GO:0048364,root development; GO:0009826,unidimensional cell growth	Glycine rich protein family
Cluster-17807.127244	0	0	0	3.81	0.61	12.5	0.21	0	0.105	19.51	9.755	0	9.6216	up	5.74013	up	-6.29884	down	K03544 ATP-dependent Clp protease ATP-binding subunit ClpX | (RefSeq) CLP protease regulatory subunit CLPX1, mitochondrial-like (A)	BnaC03g14910D [Brassica napus]	RecName: Full=CLP protease regulatory subunit CLPX1, mitochondrial {ECO:0000303|PubMed:11299370}; Flags: Precursor;	SubName: Full=BnaC03g14910D protein {ECO:0000313|EMBL:CDY54345.1};	Putative ATP-dependent Clp-type protease (AAA+ ATPase superfamily)	GO:0005739,mitochondrion; GO:0005524,ATP binding; GO:0004176,ATP-dependent peptidase activity; GO:0051082,unfolded protein binding; GO:0030163,protein catabolic process; GO:0006457,protein folding; GO:0006508,proteolysis	AAA ATPase domain
Cluster-17807.105270	1.4	0.88	0.62	9.68	4.91	5.97	1.96	2.09	2.415	7.08	5.68	4.28	2.68267	up	1.68522	up	-1.12457	down	--	PREDICTED: uncharacterized protein LOC106313680 [Brassica oleracea var. oleracea]	--	SubName: Full=Uncharacterized protein {ECO:0000313|EnsemblPlants:Bo9g010040.1};	--	GO:0005509,calcium ion binding	--
Cluster-17807.139996	3.36	5.22	3.03	0.69	0.76	1.12	3.44	7.12	2.35	0	0	0	-2.35315	down	-2.43701	down	9.60875	up	--	PREDICTED: uncharacterized protein LOC106296850 [Brassica oleracea var. oleracea]	RecName: Full=Probable LRR receptor-like serine/threonine-protein kinase At1g74360; EC=2.7.11.1; Flags: Precursor;	SubName: Full=Uncharacterized protein {ECO:0000313|EnsemblPlants:Bo6g087080.1};	--	GO:0016021,integral component of membrane; GO:0031966,mitochondrial membrane; GO:0005739,mitochondrion; GO:0005886,plasma membrane; GO:0005524,ATP binding; GO:0004674,protein serine/threonine kinase activity; GO:0002215,defense response to nematode	Zinc finger, C3HC4 type (RING finger)
Cluster-17807.136067	10.85	19.35	6.27	0.22	0	0.59	10.97	31.99	20.63	3.8	2.465	1.13	-5.62214	down	-6.25542	down	3.54049	up	--	PREDICTED: zinc finger CCCH domain-containing protein 36-like [Brassica oleracea var. oleracea]	RecName: Full=Zinc finger CCCH domain-containing protein 36; Short=AtC3H36;	SubName: Full=Uncharacterized protein {ECO:0000313|EnsemblPlants:Bo1g139580.1};	CCCH-type Zn-finger protein	GO:0005634,nucleus; GO:0003677,DNA binding; GO:0003700,DNA-binding transcription factor activity; GO:0046872,metal ion binding; GO:0003723,RNA binding; GO:1900057,positive regulation of leaf senescence; GO:0006355,regulation of transcription, DNA-templated	RNA-binding, Nab2-type zinc finger
Cluster-17807.73974	1.95	3.91	1.58	16.86	17.09	13.09	106.24	101.96	92.485	4.41	3.615	2.82	2.50096	up	-2.68523	down	5.09453	up	K23222 nuclease HARBI1 [EC:3.1.-.-] | (RefSeq) protein ALP1-like (A)	protein ALP1-like [Brassica napus]	RecName: Full=Protein ALP1-like {ECO:0000305}; EC=3.1.-.-;	SubName: Full=Uncharacterized protein {ECO:0000313|EnsemblPlants:Bo7g114010.1};	Predicted transposase	GO:0005634,nucleus; GO:0046872,metal ion binding; GO:0004518,nuclease activity	Plant transposon protein
Cluster-17807.53072	0	0.15	0	3.1	4.67	3.62	7.18	15.97	15.405	108.04	87.985	67.93	6.08334	up	-1.76579	down	-2.48153	down	K12127 pseudo-response regulator 1 | (RefSeq) two-component response regulator-like APRR1 isoform X1 (A)	two-component response regulator-like APRR1 isoform X2 [Brassica napus]	RecName: Full=Two-component response regulator-like APRR1; AltName: Full=ABI3-interacting protein 1; AltName: Full=Pseudo-response regulator 1; AltName: Full=Timing of CAB expression 1;	SubName: Full=Uncharacterized protein {ECO:0000313|EnsemblPlants:Bo9g014570.1};	GATA-4/5/6 transcription factors	GO:0005634,nucleus; GO:0003677,DNA binding; GO:0003700,DNA-binding transcription factor activity; GO:0007623,circadian rhythm; GO:0010031,circumnutation; GO:0009908,flower development; GO:0010629,negative regulation of gene expression; GO:0000160,phosphorelay signal transduction system; GO:0010468,regulation of gene expression; GO:0006355,regulation of transcription, DNA-templated; GO:0006351,tra…	CCT motif
Cluster-17807.24319	0	0	0	5.63	1.75	2.02	0	0	0	1.67	2.43	3.19	7.91817	up	7.99744	up	-7.30127	down	K17616 CTD small phosphatase-like protein 2 [EC:3.1.3.-] | (RefSeq) uncharacterized protein LOC110713815 (A)	REF/SRPP-like protein At1g67360 [Brassica napus]	RecName: Full=REF/SRPP-like protein At1g67360;	SubName: Full=BnaC02g45740D protein {ECO:0000313|EMBL:CDY51345.1};	--	GO:0005783,endoplasmic reticulum; GO:0005811,lipid droplet; GO:0005773,vacuole; GO:0080186,developmental vegetative growth; GO:0034389,lipid droplet organization; GO:0009555,pollen development; GO:0045927,positive regulation of growth; GO:1902584,positive regulation of response to water deprivation	Rubber elongation factor protein (REF)
Cluster-17807.53284	7.97	8.73	10.32	23.12	36.24	49.15	139.06	109.25	126.42	0.73	1.825	2.92	1.84148	up	-1.7913	down	6.38848	up	K12581 CCR4-NOT transcription complex subunit 7/8 | (RefSeq) probable CCR4-associated factor 1 homolog 9 (A)	probable CCR4-associated factor 1 homolog 9 [Brassica napus]	RecName: Full=Probable CCR4-associated factor 1 homolog 9; EC=3.1.13.4;	SubName: Full=BnaC03g54940D protein {ECO:0000313|EMBL:CDY08688.1};	mRNA deadenylase subunit	GO:0030015,CCR4-NOT core complex; GO:0005634,nucleus; GO:0000932,P-body; GO:0008408,3'-5' exonuclease activity; GO:0046872,metal ion binding; GO:0004535,poly(A)-specific ribonuclease activity; GO:0003723,RNA binding; GO:0042742,defense response to bacterium; GO:0002213,defense response to insect; GO:0043928,exonucleolytic nuclear-transcribed mRNA catabolic process involved in deadenylation-depend…	CAF1 family ribonuclease
Cluster-17807.145695	0.15	0	0	6.61	3.14	2.8	12.69	15.11	15.42	0	0.18	0.36	6.18677	up	-1.77543	down	6.65771	up	K18693 diacylglycerol diphosphate phosphatase / phosphatidate phosphatase [EC:3.1.3.81 3.1.3.4] | (RefSeq) lipid phosphate phosphatase 1 (A)	PREDICTED: lipid phosphate phosphatase 1 [Brassica oleracea var. oleracea]	RecName: Full=Lipid phosphate phosphatase 1; Short=AtLPP1; EC=3.1.3.-; AltName: Full=Phosphatidic acid phosphatase 1; Short=AtPAP1; AltName: Full=Prenyl diphosphate phosphatase;	SubName: Full=Uncharacterized protein {ECO:0000313|EnsemblPlants:Bo7g078090.1};	Lipid phosphate phosphatase and related enzymes of the PAP2 family	GO:0005887,integral component of plasma membrane; GO:0005886,plasma membrane; GO:0008195,phosphatidate phosphatase activity; GO:0009626,plant-type hypersensitive response; GO:0010224,response to UV-B	PAP2 superfamily
Cluster-17807.65164	0	0	0	0.35	2.24	1.16	6.82	5.45	8.65	1.47	2.71	3.95	8.24384	up	-2.45419	down	1.6285	up	K15333 tRNA guanosine-2'-O-methyltransferase [EC:2.1.1.34] | (RefSeq) uncharacterized protein LOC104224633 (A)	PREDICTED: subtilisin-like protease SBT1.7 [Brassica oleracea var. oleracea]	RecName: Full=Subtilisin-like protease SBT1.8 {ECO:0000303|PubMed:16193095}; EC=3.4.21.- {ECO:0000255|PROSITE-ProRule:PRU10082}; AltName: Full=Subtilase subfamily 1 member 8 {ECO:0000303|PubMed:16193095}; Short=AtSBT1.8 {ECO:0000303|PubMed:16193095}; Flags: Precursor;	SubName: Full=Uncharacterized protein {ECO:0000313|EnsemblPlants:Bo7g026730.1};	--	GO:0005618,cell wall; GO:0005576,extracellular region; GO:0005794,Golgi apparatus; GO:0009505,plant-type cell wall; GO:0009506,plasmodesma; GO:0004252,serine-type endopeptidase activity	PA domain
Cluster-17807.108997	3.1	1.46	0.57	0	0	0	0.28	1.58	1.8	0	0	0	-8.05305	down	-7.43889	down	7.61078	up	K14164 glycyl-tRNA synthetase [EC:6.1.1.14] | (RefSeq) glycine--tRNA ligase, chloroplastic/mitochondrial 2-like (A)	glycine--tRNA ligase, chloroplastic/mitochondrial 2-like [Brassica napus]	RecName: Full=Glycine--tRNA ligase, chloroplastic/mitochondrial 2 {ECO:0000305}; EC=6.1.1.14 {ECO:0000269|PubMed:11278923}; AltName: Full=Glycyl-tRNA synthetase 2 {ECO:0000303|PubMed:11278923}; Short=GlyRS-2 {ECO:0000303|PubMed:11278923}; AltName: Full=Protein EMBRYO-DEFECTIVE-DEVELOPMENT 1 {ECO:0000303|PubMed:9707529}; Flags: Precursor;	SubName: Full=Uncharacterized protein {ECO:0000313|EnsemblPlants:Bo6g086520.1};	--	GO:0009507,chloroplast; GO:0009570,chloroplast stroma; GO:0005739,mitochondrion; GO:0005524,ATP binding; GO:0004820,glycine-tRNA ligase activity; GO:0046983,protein dimerization activity; GO:0009793,embryo development ending in seed dormancy; GO:0006426,glycyl-tRNA aminoacylation; GO:0045995,regulation of embryonic development	DALR anticodon binding domain
Cluster-17807.79998	0.43	0.42	0.15	20.43	2.27	10.13	1.83	0.83	1.045	4.37	6.725	9.08	4.86341	up	3.1991	up	-2.16096	down	K07426 cytochrome P450 family 4 subfamily B polypeptide 1 [EC:1.14.14.1] | (RefSeq) 11-oxo-beta-amyrin 30-oxidase (A)	PREDICTED: cytochrome P450 72A13-like [Brassica oleracea var. oleracea]	RecName: Full=Cytochrome P450 72A14; EC=1.14.-.-;	SubName: Full=Uncharacterized protein {ECO:0000313|EnsemblPlants:Bo5g128960.1};	Cytochrome P450 CYP4/CYP19/CYP26 subfamilies	GO:0016021,integral component of membrane; GO:0020037,heme binding; GO:0005506,iron ion binding; GO:0004497,monooxygenase activity; GO:0016705,oxidoreductase activity, acting on paired donors, with incorporation or reduction of molecular oxygen	Cytochrome P450
Cluster-17807.61508	2.89	1.18	2.54	0	0	0.08	1.72	0.76	1.525	0	0.165	0.33	-6.22566	down	-5.34783	down	3.36472	up	K15190 7SK snRNA methylphosphate capping enzyme [EC:2.1.1.-] | (RefSeq) probable RNA methyltransferase At5g51130 (A)	PREDICTED: probable RNA methyltransferase At5g51130 [Brassica oleracea var. oleracea]	RecName: Full=Probable RNA methyltransferase At5g51130; EC=2.1.1.-;	SubName: Full=Uncharacterized protein {ECO:0000313|EnsemblPlants:Bo3g023840.1};	Predicted methyltransferase	GO:0008168,methyltransferase activity	Mycolic acid cyclopropane synthetase
Cluster-17807.130114	0.56	0.74	0.43	0	0	0	0.56	0.9	1.185	0	0	0	-7.16467	down	-7.60578	down	7.7847	up	K19891 glucan endo-1,3-beta-glucosidase 1/2/3 [EC:3.2.1.39] | (RefSeq) glucan endo-1,3-beta-glucosidase 3 (A)	PREDICTED: glucan endo-1,3-beta-glucosidase 13 [Brassica oleracea var. oleracea]	RecName: Full=Glucan endo-1,3-beta-glucosidase 13; EC=3.2.1.39; AltName: Full=(1->3)-beta-glucan endohydrolase 13; Short=(1->3)-beta-glucanase 13; AltName: Full=Beta-1,3-endoglucanase 13; Short=Beta-1,3-glucanase 13; Flags: Precursor;	SubName: Full=Uncharacterized protein {ECO:0000313|EnsemblPlants:Bo9g126160.1};	--	GO:0031225,anchored component of membrane; GO:0046658,anchored component of plasma membrane; GO:0005576,extracellular region; GO:0009505,plant-type cell wall; GO:0005886,plasma membrane; GO:0042973,glucan endo-1,3-beta-D-glucosidase activity; GO:0004553,hydrolase activity, hydrolyzing O-glycosyl compounds; GO:0030247,polysaccharide binding; GO:0005975,carbohydrate metabolic process; GO:0071555,ce…	X8 domain
Cluster-17807.20328	0	0	0	2.4	0.23	1.09	0	0	0	0.62	0.425	0.23	8.51372	up	8.58838	up	-6.76513	down	K14638 solute carrier family 15 (peptide/histidine transporter), member 3/4 | (RefSeq) protein NRT1/ PTR FAMILY 2.11-like isoform X1 (A)	PREDICTED: protein NRT1/ PTR FAMILY 2.9-like [Brassica oleracea var. oleracea]	RecName: Full=Protein NRT1/ PTR FAMILY 2.9; Short=AtNPF2.9; AltName: Full=Nitrate transporter 1.9;	SubName: Full=Uncharacterized protein {ECO:0000313|EnsemblPlants:Bra031054.1-P};	H+/oligopeptide symporter	GO:0016021,integral component of membrane; GO:0005886,plasma membrane; GO:0015112,nitrate transmembrane transporter activity; GO:0090408,phloem nitrate loading; GO:0010233,phloem transport	POT family
Cluster-17807.52561	0.51	1.22	1.4	0.04	0	0	1.12	2.47	0.56	0	0	0	-6.34886	down	-6.69158	down	8.78596	up	K03327 multidrug resistance protein, MATE family | (RefSeq) MATE efflux family protein DTX1 (A)	PREDICTED: MATE efflux family protein DTX1 [Brassica oleracea var. oleracea]	RecName: Full=Protein DETOXIFICATION 1 {ECO:0000303|PubMed:11739388}; Short=AtDTX1 {ECO:0000303|PubMed:11739388}; AltName: Full=Multidrug and toxic compound extrusion protein 1 {ECO:0000305}; Short=MATE protein 1 {ECO:0000305};	RecName: Full=Protein DETOXIFICATION {ECO:0000256|RuleBase:RU004914}; AltName: Full=Multidrug and toxic compound extrusion protein {ECO:0000256|RuleBase:RU004914};	Uncharacterized membrane protein, predicted efflux pump	GO:0016021,integral component of membrane; GO:0005886,plasma membrane; GO:0015297,antiporter activity; GO:0015238,drug transmembrane transporter activity; GO:0015691,cadmium ion transport; GO:0051238,sequestering of metal ion	MatE
Cluster-17807.26937	0	0	0	0.93	3.44	2.13	14.09	29.7	10.92	0	0	0	7.53788	up	-3.13734	down	10.9737	up	K09286 EREBP-like factor | (RefSeq) RAP2.6; related to AP2 6 (A)	PREDICTED: ethylene-responsive transcription factor ERF109 isoform X1 [Brassica oleracea var. oleracea]	RecName: Full=Ethylene-responsive transcription factor ERF109;	SubName: Full=Uncharacterized protein {ECO:0000313|EnsemblPlants:Bra011529.1-P};	--	GO:0005634,nucleus; GO:0003677,DNA binding; GO:0003700,DNA-binding transcription factor activity; GO:0051301,cell division; GO:0050832,defense response to fungus; GO:0009873,ethylene-activated signaling pathway; GO:0010087,phloem or xylem histogenesis; GO:0010200,response to chitin; GO:0006351,transcription, DNA-templated	AP2 domain
Cluster-17807.85592	0.39	0.1	0.88	0	0	0	1.29	0.46	0.645	0	0	0	-8.20282	down	-8.85216	down	9.0496	up	K19882 O-palmitoleoyl-L-serine hydrolase [EC:3.1.1.98] | (RefSeq) pectin acetylesterase 7 (A)	PREDICTED: uncharacterized protein LOC106330742 [Brassica oleracea var. oleracea]	RecName: Full=Pectin acetylesterase 7 {ECO:0000303|PubMed:25115560}; EC=3.1.1.- {ECO:0000305}; Flags: Precursor;	RecName: Full=Pectin acetylesterase {ECO:0000256|RuleBase:RU363114}; EC=3.1.1.- {ECO:0000256|RuleBase:RU363114};	Pectin acetylesterase and similar proteins	GO:0005618,cell wall; GO:0005576,extracellular region; GO:0016020,membrane; GO:0009505,plant-type cell wall; GO:0009506,plasmodesma; GO:0052793,pectin acetylesterase activity; GO:0071555,cell wall organization	SWIM zinc finger
Cluster-17807.93228	3.91	3.63	4.38	1.14	1.77	1.8	3.72	7.32	6.855	2.53	2.995	3.46	-1.49756	down	-1.95422	down	1.29412	up	--	PREDICTED: protein CLT2, chloroplastic [Brassica oleracea var. oleracea]	RecName: Full=Protein CLT2, chloroplastic {ECO:0000303|PubMed:20080670}; AltName: Full=CRT-like transporter 2 {ECO:0000303|PubMed:20080670}; AltName: Full=Chloroquine-resistance transporter-like transporter 2 {ECO:0000303|PubMed:20080670}; Flags: Precursor;	SubName: Full=Uncharacterized protein {ECO:0000313|EnsemblPlants:Bo1g038990.1};	--	GO:0009507,chloroplast; GO:0031969,chloroplast membrane; GO:0016021,integral component of membrane; GO:0009536,plastid; GO:0002229,defense response to oomycetes; GO:0034635,glutathione transport; GO:0046686,response to cadmium ion	CRT-like, chloroquine-resistance transporter-like
Cluster-17807.57341	0.4	0.86	0.61	0	0	0	0.91	0.96	0.455	6.87	4.425	1.98	-7.19637	down	-7.43458	down	-2.17169	down	K20168 TBC1 domain family member 15 | (RefSeq) GTPase-activating protein GYP7-like (A)	PREDICTED: GTPase-activating protein GYP7-like isoform X3 [Brassica oleracea var. oleracea]	--	SubName: Full=Uncharacterized protein {ECO:0000313|EnsemblPlants:Bo2g044650.1};	Ypt/Rab-specific GTPase-activating protein GYP7 and related proteins	--	Rab-GTPase-TBC domain
Cluster-26989.2	0.18	0.44	0.52	0	0	0	0.73	0.19	0.365	3.55	2.59	1.63	-7.38557	down	-7.35747	down	-2.35501	down	K13415 protein brassinosteroid insensitive 1 [EC:2.7.10.1 2.7.11.1] | (RefSeq) systemin receptor SR160-like (A)	PREDICTED: serine/threonine-protein kinase BRI1-like 1 [Brassica oleracea var. oleracea]	RecName: Full=Serine/threonine-protein kinase BRI1-like 1; EC=2.7.11.1; AltName: Full=BRASSINOSTEROID INSENSITIVE 1-like protein 1; Flags: Precursor;	SubName: Full=Uncharacterized protein {ECO:0000313|EnsemblPlants:Bo3g185430.1};	--	GO:0016021,integral component of membrane; GO:0005886,plasma membrane; GO:0005524,ATP binding; GO:0004674,protein serine/threonine kinase activity; GO:0005496,steroid binding	Leucine rich repeat N-terminal domain
Cluster-17807.96366	1.1	5.65	5.83	0	0	0.12	0.42	4.03	5.41	0	0	0	-6.75326	down	-6.23651	down	9.45161	up	K15262 protein BCP1 | (RefSeq) hypothetical protein (A)	PREDICTED: uncharacterized protein At5g03900, chloroplastic-like [Brassica oleracea var. oleracea]	RecName: Full=Uncharacterized protein At5g03900, chloroplastic; Flags: Precursor;	SubName: Full=Uncharacterized protein {ECO:0000313|EnsemblPlants:Bo2g005300.1};	Mitochondrial Fe-S cluster biosynthesis protein ISA2 (contains a HesB-like domain)	GO:0009941,chloroplast envelope; GO:0031969,chloroplast membrane; GO:0016021,integral component of membrane; GO:0005759,mitochondrial matrix; GO:0009536,plastid; GO:0051537,2 iron, 2 sulfur cluster binding; GO:0008198,ferrous iron binding; GO:0016226,iron-sulfur cluster assembly; GO:0097428,protein maturation by iron-sulfur cluster transfer	--
Cluster-17807.81312	9.15	6.7	21.65	0.92	0.09	1.07	8.29	3.01	5.97	0.99	1.695	2.4	-4.34579	down	-3.05144	down	2.02264	up	K16670 homeobox protein Meis2 | (RefSeq) homeobox protein BEL1 homolog (A)	PREDICTED: BEL1-like homeodomain protein 3 [Brassica oleracea var. oleracea]	RecName: Full=BEL1-like homeodomain protein 3; Short=BEL1-like protein 3;	SubName: Full=Uncharacterized protein {ECO:0000313|EnsemblPlants:Bo2g083780.1};	Transcription factor MEIS1 and related HOX domain proteins	GO:0005634,nucleus; GO:0003700,DNA-binding transcription factor activity; GO:0043565,sequence-specific DNA binding; GO:0048510,regulation of timing of transition from vegetative to reproductive phase; GO:0006351,transcription, DNA-templated	Homeodomain
Cluster-17807.125725	7.49	23.76	18.4	1.78	1.3	3.66	12.64	11.35	9.745	4.06	4.185	4.31	-3.05973	down	-2.34172	down	1.73707	up	--	uncharacterized protein LOC106445692 [Brassica napus]	--	SubName: Full=Uncharacterized protein {ECO:0000313|EnsemblPlants:Bo3g025310.1};	FOG: PPR repeat	--	Protein of unknown function (DUF1685)
Cluster-17807.5643	0.49	0.57	0.26	0	0	0	2.27	1.44	1.135	0	0	0	-7.05974	down	-8.79085	down	8.9869	up	K01937 CTP synthase [EC:6.3.4.2] | (RefSeq) CTP synthase-like (A)	PREDICTED: CTP synthase-like [Brassica oleracea var. oleracea]	--	RecName: Full=CTP synthase {ECO:0000256|RuleBase:RU810713}; EC=6.3.4.2 {ECO:0000256|RuleBase:RU810713}; AltName: Full=UTP--ammonia ligase {ECO:0000256|RuleBase:RU810713};	CTP synthase (UTP-ammonia lyase)	GO:0005524,ATP binding; GO:0003883,CTP synthase activity; GO:0044210,'de novo' CTP biosynthetic process; GO:0006541,glutamine metabolic process	Peptidase C26
Cluster-17807.14812	1.18	1.81	0.61	0	0	0.05	1.15	1.35	0.665	0	0	0	-6.1394	down	-5.8616	down	7.84933	up	K10268 F-box and leucine-rich repeat protein 2/20 | (RefSeq) F-box protein At4g02760 (A)	PREDICTED: F-box protein At4g02760 [Brassica oleracea var. oleracea]	RecName: Full=F-box protein At4g02760;	SubName: Full=Uncharacterized protein {ECO:0000313|EnsemblPlants:Bo9g006060.1};	F-box protein containing LRR	--	F-box-like
Cluster-17807.125842	0.14	0.44	0.47	0	0	0	0.1	0.49	0.485	0	0	0	-7.44288	down	-7.35394	down	7.52837	up	K10357 myosin V | (RefSeq) myosin-10-like (A)	myosin-10-like [Brassica napus]	RecName: Full=Myosin-10; AltName: Full=Myosin XI D; Short=AtXID;	SubName: Full=BnaC04g11260D protein {ECO:0000313|EMBL:CDY19473.1};	Myosin class V heavy chain	GO:0016459,myosin complex; GO:0003779,actin binding; GO:0005524,ATP binding; GO:0005516,calmodulin binding; GO:0003774,motor activity; GO:0030048,actin filament-based movement	IQ calmodulin-binding motif
Cluster-17807.78945	17.1	10.2	5.89	49.45	45.22	71.03	167.54	137.11	167.03	11.58	11.73	11.88	2.18153	up	-1.47602	down	4.04637	up	K16465 centrin-1 | (RefSeq) calcium-binding protein PBP1 (A)	PREDICTED: calcium-binding protein PBP1 [Brassica oleracea var. oleracea]	RecName: Full=Calcium-binding protein PBP1; AltName: Full=KIC-related protein 2; AltName: Full=PINOID-binding protein 1;	SubName: Full=Uncharacterized protein {ECO:0000313|EnsemblPlants:Bo1g048150.1};	Ca2+-binding protein (centrin/caltractin), EF-Hand superfamily protein	GO:0005509,calcium ion binding; GO:0009733,response to auxin	Cytoskeletal-regulatory complex EF hand
Cluster-17807.117401	0	0	0	0.65	0.87	3.69	0	0	0	14.24	7.965	1.69	7.81829	up	7.89928	up	-9.8701	down	K10775 phenylalanine ammonia-lyase [EC:4.3.1.24] | (RefSeq) phenylalanine ammonia-lyase 2-like (A)	phenylalanine ammonia-lyase 2-like isoform X2 [Brassica napus]	RecName: Full=Phenylalanine ammonia-lyase 2; EC=4.3.1.24;	RecName: Full=Phenylalanine ammonia-lyase {ECO:0000256|RuleBase:RU003955}; EC=4.3.1.24 {ECO:0000256|RuleBase:RU003955};	Phenylalanine and histidine ammonia-lyase	GO:0005829,cytosol; GO:0045548,phenylalanine ammonia-lyase activity; GO:0009800,cinnamic acid biosynthetic process; GO:0006559,L-phenylalanine catabolic process; GO:0009699,phenylpropanoid biosynthetic process; GO:0080167,response to karrikin; GO:0006979,response to oxidative stress	Aromatic amino acid lyase
Cluster-22837.0	0	0	0	9.48	0.87	5	0.2	0.18	0.15	4.54	3.84	3.14	8.10773	up	4.73785	up	-3.99923	down	K14292 trimethylguanosine synthase [EC:2.1.1.-] | (RefSeq) uncharacterized LOC107850838 (A)	PREDICTED: WUSCHEL-related homeobox 5 [Brassica oleracea var. oleracea]	RecName: Full=WUSCHEL-related homeobox 5;	SubName: Full=Uncharacterized protein {ECO:0000313|EnsemblPlants:Bo5g136700.1};	--	GO:0005634,nucleus; GO:0003700,DNA-binding transcription factor activity; GO:0043565,sequence-specific DNA binding; GO:0010078,maintenance of root meristem identity; GO:1902459,positive regulation of stem cell population maintenance; GO:0009733,response to auxin; GO:0006351,transcription, DNA-templated	Homeodomain
Cluster-17807.54206	0.16	0	0.4	3.99	5.21	5.1	13.32	11.78	20.245	6.71	4.785	2.86	4.52532	up	-1.63686	down	1.90095	up	K19366 spartin | (RefSeq) protein EARLY-RESPONSIVE TO DEHYDRATION 7, chloroplastic-like (A)	protein EARLY-RESPONSIVE TO DEHYDRATION 7, chloroplastic-like [Brassica napus]	RecName: Full=Protein EARLY-RESPONSIVE TO DEHYDRATION 7, chloroplastic {ECO:0000303|PubMed:8075396}; Flags: Precursor;	SubName: Full=Uncharacterized protein {ECO:0000313|EnsemblPlants:Bo3g093790.1};	--	GO:0009507,chloroplast; GO:0005886,plasma membrane; GO:0007623,circadian rhythm; GO:0009737,response to abscisic acid; GO:0009409,response to cold; GO:0009644,response to high light intensity; GO:0009651,response to salt stress; GO:0009414,response to water deprivation	Senescence-associated protein
Cluster-17807.109134	0.52	0.81	2	0	0	0	1.02	2.26	0.51	0	0.08	0.16	-7.39614	down	-7.51799	down	4.32588	up	K04733 interleukin-1 receptor-associated kinase 4 [EC:2.7.11.1] | (RefSeq) L-type lectin-domain containing receptor kinase IV.1-like (A)	PREDICTED: L-type lectin-domain containing receptor kinase IV.4-like [Brassica rapa]	RecName: Full=L-type lectin-domain containing receptor kinase IV.4 {ECO:0000303|PubMed:19773388}; Short=LecRK-IV.4 {ECO:0000303|PubMed:19773388}; EC=2.7.11.1 {ECO:0000255|PROSITE-ProRule:PRU00159}; Flags: Precursor;	SubName: Full=Uncharacterized protein {ECO:0000313|EnsemblPlants:Bra000880.1-P};	--	GO:0016021,integral component of membrane; GO:0005886,plasma membrane; GO:0005524,ATP binding; GO:0030246,carbohydrate binding; GO:0004674,protein serine/threonine kinase activity; GO:0042742,defense response to bacterium; GO:0002229,defense response to oomycetes	Bacterial lectin
Cluster-17807.145114	5.39	1.43	3.62	60.6	10.31	126.04	9.72	4.01	4.86	0.96	0.48	0	4.08829	up	3.40599	up	3.95346	up	--	BnaC03g44790D [Brassica napus]	--	SubName: Full=BnaC03g44790D protein {ECO:0000313|EMBL:CDY15118.1};	--	--	--
Cluster-17807.25771	1.18	0.45	0.36	23.18	3.62	7.82	2.01	1.29	1.005	52.58	32.19	11.8	3.959	up	3.02509	up	-4.17846	down	K12486 stromal membrane-associated protein | (RefSeq) probable ADP-ribosylation factor GTPase-activating protein AGD15 (A)	PREDICTED: probable ADP-ribosylation factor GTPase-activating protein AGD15 [Brassica oleracea var. oleracea]	RecName: Full=Probable ADP-ribosylation factor GTPase-activating protein AGD15; Short=ARF GAP AGD15; AltName: Full=Protein ARF-GAP DOMAIN 15; Short=AtAGD15;	SubName: Full=Uncharacterized protein {ECO:0000313|EnsemblPlants:Bo1g119350.1};	Predicted GTPase-activating protein	GO:0005096,GTPase activator activity; GO:0046872,metal ion binding	Putative GTPase activating protein for Arf
Cluster-17807.54056	0.98	0.46	0	11.57	37.75	20.06	124.1	60.53	109.77	0	1.875	3.75	5.45045	up	-2.04413	down	5.98358	up	K11982 E3 ubiquitin-protein ligase RNF115/126 [EC:2.3.2.27] | (RefSeq) hypothetical protein (A)	BnaCnng37520D [Brassica napus]	RecName: Full=E3 ubiquitin-protein ligase RDUF1 {ECO:0000305}; EC=2.3.2.27 {ECO:0000305}; AltName: Full=RING and DUF1117 domain-containing protein 1 {ECO:0000305}; Short=AtRDUF1 {ECO:0000303|PubMed:22405823}; AltName: Full=RING-type E3 ubiquitin transferase RDUF1 {ECO:0000305};	SubName: Full=BnaCnng37520D protein {ECO:0000313|EMBL:CDY61251.1};	FOG: Predicted E3 ubiquitin ligase	GO:0005737,cytoplasm; GO:0005829,cytosol; GO:0005634,nucleus; GO:0046872,metal ion binding; GO:0061630,ubiquitin protein ligase activity; GO:0004842,ubiquitin-protein transferase activity; GO:0009738,abscisic acid-activated signaling pathway; GO:0043161,proteasome-mediated ubiquitin-dependent protein catabolic process; GO:0051865,protein autoubiquitination; GO:0000209,protein polyubiquitination; …	Zinc-ribbon, C4HC2 type
Cluster-17807.66493	1.03	0.32	0.82	3.46	5.31	3.48	25.06	13.11	26.395	0.84	1.05	1.26	2.35612	up	-2.35339	down	4.61145	up	K20536 mitogen-activated protein kinase 3 [EC:2.7.11.24] | (RefSeq) mitogen-activated protein kinase 3 (A)	PREDICTED: mitogen-activated protein kinase 3 [Brassica oleracea var. oleracea]	RecName: Full=Mitogen-activated protein kinase 3; Short=AtMPK3; Short=MAP kinase 3; EC=2.7.11.24;	RecName: Full=Mitogen-activated protein kinase {ECO:0000256|RuleBase:RU361165, ECO:0000256|SAAS:SAAS00652812}; EC=2.7.11.24 {ECO:0000256|RuleBase:RU361165, ECO:0000256|SAAS:SAAS00652812};	Mitogen-activated protein kinase	GO:0005737,cytoplasm; GO:0005634,nucleus; GO:0005524,ATP binding; GO:0004707,MAP kinase activity; GO:0004672,protein kinase activity; GO:0009738,abscisic acid-activated signaling pathway; GO:0010120,camalexin biosynthetic process; GO:0042742,defense response to bacterium; GO:0050832,defense response to fungus; GO:0010229,inflorescence development; GO:0048481,plant ovule development; GO:0009626,pl…	Haspin like kinase domain
Cluster-17807.78867	0.72	1.52	0.82	0.07	0.21	0.21	1.17	1.51	0.83	0	0.03	0.06	-2.80943	down	-2.89143	down	5.58281	up	K01184 polygalacturonase [EC:3.2.1.15] | (RefSeq) polygalacturonase-like (A)	PREDICTED: polygalacturonase-like [Brassica oleracea var. oleracea]	RecName: Full=Probable thiocyanate methyltransferase 2; EC=2.1.1.n4;	SubName: Full=Uncharacterized protein {ECO:0000313|EnsemblPlants:Bo4g194720.1};	--	GO:0008757,S-adenosylmethionine-dependent methyltransferase activity	Pectate lyase superfamily protein
Cluster-17807.62807	14.93	0	5.62	0	0	0	8.05	0	4.025	0	0	0	-13.1983	down	-12.2535	down	12.4539	up	--	predicted protein [Arabidopsis thaliana]	--	SubName: Full=RNA-directed RNA polymerase L {ECO:0000313|EMBL:JAT63514.1}; Flags: Fragment;	--	GO:0019012,virion; GO:0005524,ATP binding; GO:0004482,mRNA (guanine-N7-)-methyltransferase activity; GO:0003968,RNA-directed 5'-3' RNA polymerase activity	--
Cluster-17807.103992	1.09	0	0.67	13.43	18.39	17.1	43.36	64.97	42.265	0.66	1.245	1.83	4.65837	up	-1.65556	down	5.66889	up	K09286 EREBP-like factor | (RefSeq) ethylene-responsive transcription factor 8 (A)	PREDICTED: ethylene-responsive transcription factor 8 [Brassica rapa]	RecName: Full=Ethylene-responsive transcription factor 4; Short=AtERF4; AltName: Full=Ethylene-responsive element-binding factor 4; Short=EREBP-4; AltName: Full=Protein RELATED TO APETALA2 5;	SubName: Full=Uncharacterized protein {ECO:0000313|EnsemblPlants:Bo3g182770.1};	--	GO:0016604,nuclear body; GO:0005634,nucleus; GO:0003700,DNA-binding transcription factor activity; GO:0043565,sequence-specific DNA binding; GO:0009873,ethylene-activated signaling pathway; GO:0009864,induced systemic resistance, jasmonic acid mediated signaling pathway; GO:0010105,negative regulation of ethylene-activated signaling pathway; GO:0045892,negative regulation of transcription, DNA-te…	AP2 domain
Cluster-17807.52446	0.16	0.33	0.13	1.59	1.4	1.54	5.28	4.54	6.365	2.57	2.01	1.45	2.71135	up	-1.82577	down	1.68417	up	K00029 malate dehydrogenase (oxaloacetate-decarboxylating)(NADP+) [EC:1.1.1.40] | (RefSeq) hypothetical protein (A)	hypothetical protein EUTSA_v10013057mg [Eutrema salsugineum]	RecName: Full=NADP-dependent malic enzyme 2; Short=AtNADP-ME2; Short=NADP-malic enzyme 2; EC=1.1.1.40;	RecName: Full=Malic enzyme {ECO:0000256|RuleBase:RU003426};	NADP+-dependent malic enzyme	GO:0048046,apoplast; GO:0005618,cell wall; GO:0009507,chloroplast; GO:0005829,cytosol; GO:0016020,membrane; GO:0005886,plasma membrane; GO:0009506,plasmodesma; GO:0005774,vacuolar membrane; GO:0004471,malate dehydrogenase (decarboxylating) (NAD+) activity; GO:0004473,malate dehydrogenase (decarboxylating) (NADP+) activity; GO:0046872,metal ion binding; GO:0051287,NAD binding; GO:0008948,oxaloacet…	Malic enzyme, NAD binding domain
Cluster-17807.56842	1.82	2.35	5.29	13.9	26.46	17.24	115.04	169.04	110.775	8.6	4.3	0	2.46042	up	-2.78109	down	5.26958	up	K07766 diphosphoinositol-polyphosphate diphosphatase [EC:3.6.1.52] | (RefSeq) nudix hydrolase 21, chloroplastic (A)	PREDICTED: nudix hydrolase 21, chloroplastic [Brassica oleracea var. oleracea]	RecName: Full=Nudix hydrolase 21, chloroplastic; Short=AtNUDT21; EC=3.6.1.-; Flags: Precursor;	SubName: Full=Uncharacterized protein {ECO:0000313|EnsemblPlants:Bo2g080620.1};	Diadenosine and diphosphoinositol polyphosphate phosphohydrolase	GO:0009507,chloroplast; GO:0005737,cytoplasm; GO:0005634,nucleus; GO:0016818,hydrolase activity, acting on acid anhydrides, in phosphorus-containing anhydrides; GO:0046872,metal ion binding	NUDIX domain
Cluster-17807.139257	0	0	0	32	0.96	4.3	0	0	0	68.73	34.365	0	8.72336	up	8.79562	up	-9.85715	down	--	probable receptor-like protein kinase At5g18500 [Brassica napus]	RecName: Full=Probable receptor-like protein kinase At5g18500; EC=2.7.11.1;	SubName: Full=BnaCnng41740D protein {ECO:0000313|EMBL:CDY63248.1};	Serine/threonine protein kinase	GO:0016021,integral component of membrane; GO:0005886,plasma membrane; GO:0005524,ATP binding; GO:0004675,transmembrane receptor protein serine/threonine kinase activity; GO:0007166,cell surface receptor signaling pathway; GO:0006468,protein phosphorylation	--
Cluster-17807.15598	0	0	0	1.02	0.41	0.19	0	0	0	4.2	3.05	1.9	7.26758	up	7.34871	up	-9.56795	down	K14165 atypical dual specificity phosphatase [EC:3.1.3.16 3.1.3.48] | (RefSeq) dual specificity protein phosphatase PHS1-like (A)	dual specificity protein phosphatase PHS1-like [Brassica napus]	RecName: Full=Dual specificity protein phosphatase PHS1; EC=3.1.3.16; EC=3.1.3.48; AltName: Full=Protein PROPYZAMIDE-HYPERSENSITIVE 1;	SubName: Full=Uncharacterized protein {ECO:0000313|EnsemblPlants:Bo7g097460.1};	Dual specificity phosphatase	GO:0005737,cytoplasm; GO:0016301,kinase activity; GO:0004721,phosphoprotein phosphatase activity; GO:0004725,protein tyrosine phosphatase activity; GO:0008138,protein tyrosine/serine/threonine phosphatase activity; GO:0009738,abscisic acid-activated signaling pathway; GO:0043622,cortical microtubule organization; GO:0010468,regulation of gene expression; GO:0010119,regulation of stomatal movement…	Tyrosine phosphatase family
Cluster-17807.28934	0.24	1.02	0.24	6.29	5.56	7.59	20.3	24.23	21.25	0	0	0	3.57583	up	-1.67347	down	9.00937	up	K18835 WRKY transcription factor 2 | (RefSeq) WRKY2; WRKY DNA-binding protein 2 (A)	transcription factor wrky, partial [Brassica napus]	RecName: Full=Probable WRKY transcription factor 40; AltName: Full=WRKY DNA-binding protein 40;	SubName: Full=Transcription factor wrky {ECO:0000313|EMBL:ABA71354.1}; Flags: Fragment;	--	GO:0005634,nucleus; GO:0003700,DNA-binding transcription factor activity; GO:0043565,sequence-specific DNA binding; GO:0044212,transcription regulatory region DNA binding; GO:0042742,defense response to bacterium; GO:0050832,defense response to fungus; GO:0045892,negative regulation of transcription, DNA-templated; GO:0031347,regulation of defense response; GO:0010200,response to chitin; GO:00022…	WRKY DNA -binding domain
Cluster-17807.126705	0	0	0	1.6	0.42	1.8	8.97	6.27	6.35	0	0	0	7.01735	up	-2.50818	down	9.81247	up	K09517 DnaJ homolog subfamily B member 11 | (RefSeq) dnaJ protein ERDJ3B (A)	PREDICTED: chaperone protein dnaJ 10 isoform X3 [Raphanus sativus]	RecName: Full=Chaperone protein dnaJ 10; Short=AtDjC10; Short=AtJ10;	SubName: Full=Uncharacterized protein {ECO:0000313|EnsemblPlants:Bra031195.1-P};	Molecular chaperone (DnaJ superfamily)	--	X-domain of DnaJ-containing
Cluster-17807.28004	4.03	4.1	4.16	0.38	0.06	0	4.54	4.3	2.27	0	0.01	0.02	-4.95171	down	-4.70517	down	8.88559	up	K17275 plastin-1 | (RefSeq) fimbrin-1 (A)	PREDICTED: fimbrin-3 [Brassica oleracea var. oleracea]	RecName: Full=Fimbrin-3 {ECO:0000305}; Short=AtFIM3; AltName: Full=Fimbrin3 {ECO:0000305};	SubName: Full=Uncharacterized protein {ECO:0000313|EnsemblPlants:Bo3g021580.1};	Ca2+-binding actin-bundling protein (fimbrin/plastin), EF-Hand protein superfamily	GO:0005884,actin filament; GO:0032432,actin filament bundle; GO:0005773,vacuole; GO:0051015,actin filament binding; GO:0046872,metal ion binding; GO:0051764,actin crosslink formation; GO:0051017,actin filament bundle assembly; GO:0051639,actin filament network formation	CH-like domain in sperm protein
Cluster-17807.26257	18.83	9.2	31.26	1.42	3.44	4.89	33.17	7.83	18.63	0.94	0.885	0.83	-2.74953	down	-2.54179	down	4.77341	up	K09286 EREBP-like factor | (RefSeq) ethylene-responsive transcription factor ERF104 (A)	BnaAnng06940D [Brassica napus]	RecName: Full=Ethylene-responsive transcription factor ERF104;	SubName: Full=BnaAnng06940D protein {ECO:0000313|EMBL:CDY42869.1};	--	GO:0005634,nucleus; GO:0003700,DNA-binding transcription factor activity; GO:0044212,transcription regulatory region DNA binding; GO:0051301,cell division; GO:0050832,defense response to fungus; GO:0009873,ethylene-activated signaling pathway; GO:0010087,phloem or xylem histogenesis; GO:0045893,positive regulation of transcription, DNA-templated; GO:0006351,transcription, DNA-templated	AP2 domain
Cluster-17807.79469	19.2	18.48	0	0	0	0	8.87	9.4	5.845	1.6	0.845	0.09	-12.2504	down	-11.5007	down	3.55326	up	--	PREDICTED: translocase of chloroplast 159, chloroplastic [Brassica oleracea var. oleracea]	RecName: Full=Translocase of chloroplast 159, chloroplastic; Short=AtToc159; EC=3.6.5.-; AltName: Full=159 kDa chloroplast outer envelope protein; AltName: Full=Plastid protein import 2; AltName: Full=Translocase of chloroplast 160, chloroplastic; Short=AtToc160; AltName: Full=Translocase of chloroplast 86, chloroplastic; Short=AtToc86;	SubName: Full=Uncharacterized protein {ECO:0000313|EnsemblPlants:Bo1g055380.1};	--	GO:0009507,chloroplast; GO:0009941,chloroplast envelope; GO:0009707,chloroplast outer membrane; GO:0005829,cytosol; GO:0016021,integral component of membrane; GO:0016020,membrane; GO:0009536,plastid; GO:0061927,TOC-TIC supercomplex I; GO:0051087,chaperone binding; GO:0004930,G protein-coupled receptor activity; GO:0005525,GTP binding; GO:0003924,GTPase activity; GO:0046872,metal ion binding; GO:0…	Septin
Cluster-17807.66494	0.44	0.65	0.76	4.64	2.16	2.53	11.2	9.78	21.36	1.86	2.335	2.81	2.1891	up	-2.12749	down	2.82789	up	K20536 mitogen-activated protein kinase 3 [EC:2.7.11.24] | (RefSeq) mitogen-activated protein kinase 3 (A)	PREDICTED: mitogen-activated protein kinase 3 [Brassica oleracea var. oleracea]	RecName: Full=Mitogen-activated protein kinase 3; Short=AtMPK3; Short=MAP kinase 3; EC=2.7.11.24;	RecName: Full=Mitogen-activated protein kinase {ECO:0000256|RuleBase:RU361165, ECO:0000256|SAAS:SAAS00652812}; EC=2.7.11.24 {ECO:0000256|RuleBase:RU361165, ECO:0000256|SAAS:SAAS00652812};	Mitogen-activated protein kinase	GO:0005737,cytoplasm; GO:0005634,nucleus; GO:0005524,ATP binding; GO:0004707,MAP kinase activity; GO:0004672,protein kinase activity; GO:0009738,abscisic acid-activated signaling pathway; GO:0010120,camalexin biosynthetic process; GO:0042742,defense response to bacterium; GO:0050832,defense response to fungus; GO:0010229,inflorescence development; GO:0048481,plant ovule development; GO:0009626,pl…	Kinase-like
Cluster-17807.90688	268.49	309.75	227.62	119.37	163.59	112	337.05	321.55	322.2	137.09	140.185	143.28	-1.17625	down	-1.29881	down	1.52577	up	--	PREDICTED: uncharacterized protein LOC106306109 [Brassica oleracea var. oleracea]	--	SubName: Full=Uncharacterized protein {ECO:0000313|EnsemblPlants:Bo7g115580.1};	--	--	Proline-rich nuclear receptor coactivator motif
Cluster-17807.4547	0.49	0.3	0.38	1.31	1.59	1.29	0	0	0	2.11	1.715	1.32	1.69377	up	7.9857	up	-7.9988	down	K05857 phosphatidylinositol phospholipase C, delta [EC:3.1.4.11] | (RefSeq) phosphoinositide phospholipase C 4 (A)	phosphoinositide phospholipase C 4 [Brassica napus]	RecName: Full=Phosphoinositide phospholipase C 4; EC=3.1.4.11; AltName: Full=Phosphoinositide phospholipase PLC4; Short=AtPLC4; Short=PI-PLC4;	RecName: Full=Phosphoinositide phospholipase C {ECO:0000256|RuleBase:RU361133}; EC=3.1.4.11 {ECO:0000256|RuleBase:RU361133};	Phosphoinositide-specific phospholipase C	GO:0005829,cytosol; GO:0005886,plasma membrane; GO:0004435,phosphatidylinositol phospholipase C activity; GO:0004871,NA; GO:0035556,intracellular signal transduction; GO:0016042,lipid catabolic process	C2 domain
Cluster-17807.10910	0	0.45	0.11	31.69	0.85	10.61	0	0	0	1.99	3.845	5.7	6.06985	up	10.253	up	-8.02197	down	K01265 methionyl aminopeptidase [EC:3.4.11.18] | (RefSeq) methionine aminopeptidase 2A (A)	methionine aminopeptidase 2A [Brassica napus]	RecName: Full=Methionine aminopeptidase 2A {ECO:0000255|HAMAP-Rule:MF_03175}; Short=MAP 2A {ECO:0000255|HAMAP-Rule:MF_03175}; Short=MetAP 2A {ECO:0000255|HAMAP-Rule:MF_03175}; EC=3.4.11.18 {ECO:0000255|HAMAP-Rule:MF_03175}; AltName: Full=Peptidase M {ECO:0000255|HAMAP-Rule:MF_03175};	RecName: Full=Methionine aminopeptidase 2 {ECO:0000256|HAMAP-Rule:MF_03175}; Short=MAP 2 {ECO:0000256|HAMAP-Rule:MF_03175}; Short=MetAP 2 {ECO:0000256|HAMAP-Rule:MF_03175}; AltName: Full=Peptidase M {ECO:0000256|HAMAP-Rule:MF_03175};	Metallopeptidase	GO:0005737,cytoplasm; GO:0004177,aminopeptidase activity; GO:0046872,metal ion binding; GO:0008235,metalloexopeptidase activity; GO:0031365,N-terminal protein amino acid modification	Metallopeptidase family M24
Cluster-16322.0	0	0	0	21.03	0.28	2.7	0	0.19	0.15	6.75	4.295	1.84	8.8319	up	6.01831	up	-4.78788	down	K01183 chitinase [EC:3.2.1.14] | (RefSeq) endochitinase At2g43590-like (A)	endochitinase At2g43590-like [Brassica napus]	RecName: Full=Basic endochitinase CHB4; EC=3.2.1.14; Flags: Precursor;	SubName: Full=BnaC04g49090D protein {ECO:0000313|EMBL:CDY23381.1};	Predicted chitinase	GO:0005615,extracellular space; GO:0008061,chitin binding; GO:0004568,chitinase activity; GO:0016998,cell wall macromolecule catabolic process; GO:0006032,chitin catabolic process; GO:0006952,defense response; GO:0000272,polysaccharide catabolic process	Chitinase class I
Cluster-17807.119104	0.12	9.39	12.11	0.05	0.37	0.07	9.06	0.31	4.965	0	0.135	0.27	-5.67328	down	-4.81433	down	5.36487	up	K01188 beta-glucosidase [EC:3.2.1.21] | (RefSeq) uncharacterized protein LOC106394339 (A)	RAP domain-containing protein, chloroplastic [Brassica napus]	RecName: Full=RAP domain-containing protein, chloroplastic {ECO:0000305}; Short=AtRAP {ECO:0000303|PubMed:18003861}; Flags: Precursor;	SubName: Full=Uncharacterized protein {ECO:0000313|EnsemblPlants:Bo3g026480.1};	--	GO:0042644,chloroplast nucleoid; GO:0042646,plastid nucleoid; GO:0003723,RNA binding; GO:1901259,chloroplast rRNA processing; GO:0006952,defense response	Protein of unknown function (DUF559)
Cluster-7679.0	0.07	0	0	14.98	0.09	11.37	0.28	0	0.14	2.87	2.055	1.24	7.98785	up	5.91407	up	-3.46323	down	--	BnaAnng05960D [Brassica napus]	--	SubName: Full=BnaAnng05960D protein {ECO:0000313|EMBL:CDY40733.1};	--	GO:0016021,integral component of membrane	--
Cluster-17807.26288	0	0	0	1.79	0.27	0.97	0	0	0	0.88	1.375	1.87	7.11648	up	7.19241	up	-7.35168	down	--	PREDICTED: protein PAIR1-like isoform X2 [Brassica oleracea var. oleracea]	RecName: Full=Protein PAIR1; AltName: Full=Protein HOMOLOGOUS PAIRING ABERRATION IN RICE MEIOSIS 1;	SubName: Full=Uncharacterized protein {ECO:0000313|EnsemblPlants:Bo7g077850.1};	--	GO:0005634,nucleus; GO:0070192,chromosome organization involved in meiotic cell cycle; GO:0009554,megasporogenesis; GO:0009556,microsporogenesis	--
Cluster-17807.83220	0	10.56	32.3	0	0	0	0	14.77	2.075	0	0	0	-11.9839	down	-10.6421	down	10.8261	up	--	BnaC05g37340D [Brassica napus]	RecName: Full=MAR-binding filament-like protein 1;	SubName: Full=BnaC05g37340D protein {ECO:0000313|EMBL:CDY30128.1};	--	GO:0009507,chloroplast; GO:0009534,chloroplast thylakoid; GO:0009535,chloroplast thylakoid membrane; GO:0016363,nuclear matrix; GO:0042646,plastid nucleoid; GO:0003677,DNA binding	Tropomyosin like
Cluster-17807.46847	7.91	10.53	5.4	2.07	0.72	2.59	12.27	6.1	18.455	4.08	5.435	6.79	-2.31412	down	-2.72917	down	1.39411	up	K13346 peroxin-10 | (RefSeq) peroxisome biogenesis factor 10 (A)	PREDICTED: peroxisome biogenesis factor 10 isoform X2 [Brassica oleracea var. oleracea]	RecName: Full=Peroxisome biogenesis factor 10; AltName: Full=PER10; AltName: Full=Peroxin-10; AltName: Full=Peroxisomal biogenesis factor 10; Short=AtPEX10; Short=AthPEX10; AltName: Full=Peroxisome assembly protein 10; AltName: Full=Pex10p;	SubName: Full=Uncharacterized protein {ECO:0000313|EnsemblPlants:Bo8g098750.1};	Predicted E3 ubiquitin ligase, integral peroxisomal membrane protein	GO:0005829,cytosol; GO:0005779,integral component of peroxisomal membrane; GO:0005778,peroxisomal membrane; GO:0005777,peroxisome; GO:0004842,ubiquitin-protein transferase activity; GO:0008270,zinc ion binding; GO:0009793,embryo development ending in seed dormancy; GO:0006635,fatty acid beta-oxidation; GO:0007031,peroxisome organization; GO:0010381,peroxisome-chloroplast membrane tethering; GO:00…	zinc finger of C3HC4-type, RING
Cluster-17807.85191	67.77	0	88.08	0	0	0	84.34	0	42.17	0	0	0	-11.7002	down	-11.167	down	11.3674	up	--	PREDICTED: stem-specific protein TSJT1-like [Brassica oleracea var. oleracea]	--	SubName: Full=Uncharacterized protein {ECO:0000313|EnsemblPlants:Bo9g153990.1};	--	--	Aluminium induced protein
Cluster-17807.64387	12.57	13.94	12.57	5.27	4.32	8.08	15.84	13.35	15.375	7.17	4.935	2.7	-1.3008	down	-1.32332	down	1.87762	up	--	uncharacterized protein LOC106391838 [Brassica napus]	--	SubName: Full=BnaC04g49030D protein {ECO:0000313|EMBL:CDY23375.1};	--	GO:0016021,integral component of membrane	--
Cluster-17807.89402	0	0	0	1.21	0.1	0.4	0	0	0	0.12	0.35	0.58	7.47645	up	7.55073	up	-6.54954	down	K23222 nuclease HARBI1 [EC:3.1.-.-] | (RefSeq) uncharacterized protein LOC106303263 (A)	PREDICTED: uncharacterized protein At4g04775-like [Brassica oleracea var. oleracea]	RecName: Full=Regulator of nonsense transcripts UPF3 {ECO:0000305}; AltName: Full=Nonsense mRNA reducing factor UPF3 {ECO:0000305}; AltName: Full=Up-frameshift suppressor 3 homolog {ECO:0000305}; Short=AtUpf3 {ECO:0000303|PubMed:16098107};	SubName: Full=Uncharacterized protein {ECO:0000313|EnsemblPlants:Bo7g057800.1};	--	GO:0005737,cytoplasm; GO:0005730,nucleolus; GO:0003729,mRNA binding; GO:0042742,defense response to bacterium; GO:0009867,jasmonic acid mediated signaling pathway; GO:0048571,long-day photoperiodism; GO:0051028,mRNA transport; GO:0000184,nuclear-transcribed mRNA catabolic process, nonsense-mediated decay; GO:0009611,response to wounding; GO:0009863,salicylic acid mediated signaling pathway	TATA element modulatory factor 1 DNA binding
Cluster-10882.1	0	0	0.07	2.01	0.69	1.91	0	0	0	3.97	2.28	0.59	5.71398	up	6.75462	up	-6.99175	down	K23518 O-acetyl-ADP-ribose deacetylase [EC:3.1.1.106] | (RefSeq) uncharacterized protein LOC106394619 isoform X1 (A)	uncharacterized protein LOC106394619 isoform X1 [Brassica napus]	--	SubName: Full=Uncharacterized protein {ECO:0000313|EMBL:KFK42331.1};	Hismacro and SEC14 domain-containing proteins	--	Macro domain
Cluster-17807.133364	0.18	0	0	6.15	1.78	3.87	0	0	0	2.58	4.335	6.09	5.76158	up	6.80213	up	-6.54958	down	K03754 translation initiation factor eIF-2B subunit beta | (RefSeq) translation initiation factor eIF-2B subunit beta-like (A)	BnaC03g35170D [Brassica napus]	--	SubName: Full=BnaC03g35170D protein {ECO:0000313|EMBL:CDY08006.1};	Translation initiation factor 2B, beta subunit (eIF-2Bbeta/GCD7)	--	Initiation factor 2 subunit family
Cluster-17807.75630	137.45	135.8	0.86	0	1.2	0	39.91	42.12	20.105	2.83	1.715	0.6	-7.96615	down	-6.4011	down	4.68182	up	K03405 magnesium chelatase subunit I [EC:6.6.1.1] | (RefSeq) magnesium-chelatase subunit ChlI-1, chloroplastic (A)	chlorata 42.1 [Brassica napus]	RecName: Full=Magnesium-chelatase subunit ChlI-1, chloroplastic; Short=Mg-chelatase subunit I-1; EC=6.6.1.1; AltName: Full=Mg-protoporphyrin IX chelatase subunit ChlI-1; AltName: Full=Protein CHLORINA 42; Flags: Precursor;	RecName: Full=Mg-protoporphyrin IX chelatase {ECO:0000256|RuleBase:RU362087}; EC=6.6.1.1 {ECO:0000256|RuleBase:RU362087};	--	GO:0005618,cell wall; GO:0009507,chloroplast; GO:0009570,chloroplast stroma; GO:0010007,magnesium chelatase complex; GO:0005524,ATP binding; GO:0016887,ATPase activity; GO:0016851,magnesium chelatase activity; GO:0015995,chlorophyll biosynthetic process; GO:0015979,photosynthesis; GO:0009735,response to cytokinin	MCM P-loop domain
Cluster-17807.66172	14	21.82	22.13	0	1.37	1.27	16.76	18.27	15.345	3.12	5.79	8.46	-4.63514	down	-4.28189	down	1.85214	up	K10956 protein transport protein SEC61 subunit alpha | (RefSeq) csy1; preprotein translocase subunit SECY, chloroplastic (A)	PREDICTED: preprotein translocase subunit SCY2, chloroplastic [Brassica oleracea var. oleracea]	RecName: Full=Preprotein translocase subunit SCY2, chloroplastic; AltName: Full=Protein EMBRYO DEFECTIVE 2289; Flags: Precursor;	SubName: Full=BnaC03g17550D protein {ECO:0000313|EMBL:CDY23936.1};	--	GO:0033097,amyloplast membrane; GO:0031969,chloroplast membrane; GO:0009535,chloroplast thylakoid membrane; GO:0016021,integral component of membrane; GO:0009526,plastid envelope; GO:0009658,chloroplast organization; GO:0072598,protein localization to chloroplast; GO:0015031,protein transport; GO:0010027,thylakoid membrane organization	SecY translocase
Cluster-17807.112723	0.06	0	0	1.27	0.61	0.62	2.73	6.33	3.635	0.51	0.835	1.16	4.97513	up	-2.38885	down	2.67454	up	K07393 glutathionyl-hydroquinone reductase [EC:1.8.5.7] | (RefSeq) uncharacterized protein LOC103649984 (A)	PREDICTED: lipase-like [Brassica oleracea var. oleracea]	--	SubName: Full=Uncharacterized protein {ECO:0000313|EnsemblPlants:Bo5g039500.1};	--	--	--
Cluster-17807.84911	0.41	0.37	0.07	0	0	0	0	4.54	4.89	0	0	0	-6.89993	down	-10.2403	down	10.4086	up	K04733 interleukin-1 receptor-associated kinase 4 [EC:2.7.11.1] | (RefSeq) probable LRR receptor-like serine/threonine-protein kinase At1g07650 isoform X1 (A)	PREDICTED: probable LRR receptor-like serine/threonine-protein kinase At1g29720 [Brassica oleracea var. oleracea]	RecName: Full=Probable LRR receptor-like serine/threonine-protein kinase At1g29720; EC=2.7.11.1; Flags: Precursor;	SubName: Full=Uncharacterized protein {ECO:0000313|EnsemblPlants:Bo7g045040.1};	--	GO:0016021,integral component of membrane; GO:0005886,plasma membrane; GO:0005524,ATP binding; GO:0004674,protein serine/threonine kinase activity	Fungal protein kinase
Cluster-17807.78567	12.3	10.43	0	0	0	0	11.69	1.73	5.845	0	0	0	-11.0437	down	-10.6112	down	10.8102	up	K20102 YTH domain-containing family protein | (RefSeq) uncharacterized LOC103849773 (A)	uncharacterized protein LOC106440596 [Brassica napus]	RecName: Full=30-kDa cleavage and polyadenylation specificity factor 30 {ECO:0000303|PubMed:18479511}; EC=3.1.21.- {ECO:0000269|PubMed:17576667}; AltName: Full=Protein OXIDATIVE STRESS TOLERANT 6 {ECO:0000303|PubMed:18545667}; AltName: Full=Zinc finger CCCH domain-containing protein 11; Short=AtC3H11;	SubName: Full=Uncharacterized protein {ECO:0000313|EnsemblPlants:Bo5g132520.1};	Uncharacterized high-glucose-regulated protein	GO:0005737,cytoplasm; GO:0005847,mRNA cleavage and polyadenylation specificity factor complex; GO:0005634,nucleus; GO:0005516,calmodulin binding; GO:0003677,DNA binding; GO:0004519,endonuclease activity; GO:0004521,endoribonuclease activity; GO:0046872,metal ion binding; GO:0003729,mRNA binding; GO:0003723,RNA binding; GO:0031124,mRNA 3'-end processing; GO:0006378,mRNA polyadenylation; GO:0009626…	YT521-B-like domain
Cluster-17807.95780	0	0	0	0.69	0.21	0.59	2.29	2.78	1.975	0	0	0	6.42126	up	-2.26764	down	8.9736	up	K21889 Bax inhibitor 1 | (RefSeq) bax inhibitor 1-like (A)	bax inhibitor, putative [Brassica oleracea]	RecName: Full=Bax inhibitor 1; Short=AtBI-1; Short=BI-1;	SubName: Full=Bax inhibitor, putative {ECO:0000313|EMBL:ABD65015.1};	Bax-mediated apoptosis inhibitor TEGT/BI-1	GO:0005737,cytoplasm; GO:0005783,endoplasmic reticulum; GO:0005789,endoplasmic reticulum membrane; GO:0016021,integral component of membrane; GO:0005635,nuclear envelope; GO:0006983,ER overload response; GO:0043066,negative regulation of apoptotic process; GO:0043069,negative regulation of programmed cell death; GO:0009414,response to water deprivation; GO:0000038,very long-chain fatty acid metab…	Inhibitor of apoptosis-promoting Bax1
Cluster-17807.60222	1.85	0.47	1.7	18.22	4.13	10.45	0.64	0.44	1.72	13.56	10.065	6.57	2.90633	up	3.62419	up	-3.20417	down	K04459 dual specificity MAP kinase phosphatase [EC:3.1.3.16 3.1.3.48] | (RefSeq) protein-tyrosine-phosphatase IBR5-like (A)	protein-tyrosine-phosphatase IBR5-like [Brassica napus]	RecName: Full=Protein-tyrosine-phosphatase IBR5; EC=3.1.3.48; AltName: Full=Protein INDOLE-3-BUTYRIC ACID RESPONSE 5; Short=Protein IBA RESPONSE 5; AltName: Full=SKP1-interacting partner 33;	SubName: Full=Uncharacterized protein {ECO:0000313|EnsemblPlants:Bo7g030400.1};	Dual specificity phosphatase	GO:0005634,nucleus; GO:0033549,MAP kinase phosphatase activity; GO:0004725,protein tyrosine phosphatase activity; GO:0008138,protein tyrosine/serine/threonine phosphatase activity; GO:0009738,abscisic acid-activated signaling pathway; GO:0009734,auxin-activated signaling pathway; GO:0035556,intracellular signal transduction; GO:0043407,negative regulation of MAP kinase activity; GO:0046620,regula…	Dual specificity phosphatase, catalytic domain
Cluster-17807.53224	1.68	1.1	1.79	3.48	4.14	3.57	22.22	26.97	17.86	1.44	2.65	3.86	1.1418	up	-2.61792	down	3.41078	up	K16297 serine carboxypeptidase-like clade II [EC:3.4.16.-] | (RefSeq) serine carboxypeptidase-like 29 (A)	PREDICTED: serine carboxypeptidase-like 29 [Brassica oleracea var. oleracea]	RecName: Full=Serine carboxypeptidase-like 29; EC=3.4.16.-; Flags: Precursor;	RecName: Full=Carboxypeptidase {ECO:0000256|RuleBase:RU361156}; EC=3.4.16.- {ECO:0000256|RuleBase:RU361156};	Serine carboxypeptidases (lysosomal cathepsin A)	GO:0005576,extracellular region; GO:0005773,vacuole; GO:0004185,serine-type carboxypeptidase activity; GO:0051603,proteolysis involved in cellular protein catabolic process	Serine carboxypeptidase
Cluster-17807.23366	1.77	48.59	34.4	0	0.76	1.36	15.98	29.11	7.99	0	0	0	-5.32057	down	-4.37106	down	7.69882	up	K02358 elongation factor Tu | (RefSeq) elongation factor Tu, chloroplastic-like (A)	PREDICTED: elongation factor Tu, chloroplastic-like [Brassica oleracea var. oleracea]	RecName: Full=Elongation factor Tu, chloroplastic; Short=EF-Tu; AltName: Full=Ras-related protein RABE1b; Short=AtRABE1b; AltName: Full=Ras-related protein Rab8D; Short=AtRab8D; Flags: Precursor;	RecName: Full=Elongation factor Tu {ECO:0000256|RuleBase:RU004061};	Mitochondrial translation elongation factor Tu	GO:0048046,apoplast; GO:0009507,chloroplast; GO:0009941,chloroplast envelope; GO:0009570,chloroplast stroma; GO:0009534,chloroplast thylakoid; GO:0009535,chloroplast thylakoid membrane; GO:0016020,membrane; GO:0009295,nucleoid; GO:0005730,nucleolus; GO:0005634,nucleus; GO:0009536,plastid; GO:0005525,GTP binding; GO:0003924,GTPase activity; GO:0003746,translation elongation factor activity	Elongation factor Tu domain 2
Cluster-17807.101689	2.2	33.04	30.45	2.43	0.92	2.82	28.15	16.06	19.22	6.72	8.025	9.33	-3.59727	down	-3.36739	down	1.68191	up	K01872 alanyl-tRNA synthetase [EC:6.1.1.7] | (RefSeq) probable alanine--tRNA ligase, chloroplastic isoform X1 (A)	BnaA02g05940D [Brassica napus]	RecName: Full=Alanine--tRNA ligase, chloroplastic/mitochondrial {ECO:0000255|HAMAP-Rule:MF_03134}; EC=6.1.1.7 {ECO:0000255|HAMAP-Rule:MF_03134}; AltName: Full=Alanyl-tRNA synthetase {ECO:0000255|HAMAP-Rule:MF_03134}; Short=AlaRS {ECO:0000255|HAMAP-Rule:MF_03134}; AltName: Full=Protein EMBRYO DEFECTIVE 1030 {ECO:0000305|PubMed:16297076}; AltName: Full=Protein EMBRYO DEFECTIVE 263; AltName: Full=Pr…	RecName: Full=Probable alanine--tRNA ligase, chloroplastic {ECO:0000256|HAMAP-Rule:MF_03134}; EC=6.1.1.7 {ECO:0000256|HAMAP-Rule:MF_03134}; AltName: Full=Alanyl-tRNA synthetase {ECO:0000256|HAMAP-Rule:MF_03134}; Short=AlaRS {ECO:0000256|HAMAP-Rule:MF_03134};	Alanyl-tRNA synthetase	GO:0009507,chloroplast; GO:0009570,chloroplast stroma; GO:0016020,membrane; GO:0005739,mitochondrion; GO:0004813,alanine-tRNA ligase activity; GO:0016597,amino acid binding; GO:0005524,ATP binding; GO:0046872,metal ion binding; GO:0000049,tRNA binding; GO:0006419,alanyl-tRNA aminoacylation; GO:0009793,embryo development ending in seed dormancy; GO:0006400,tRNA modification	Threonyl and Alanyl tRNA synthetase second additional domain
Cluster-17807.77307	14.92	22.34	0	0	0	0	7.56	22.62	3.78	0	0	0	-10.8895	down	-10.7153	down	10.907	up	K07200 5'-AMP-activated protein kinase, regulatory gamma subunit | (RefSeq) SNF1-related protein kinase regulatory subunit gamma-1-like isoform X1 (A)	PREDICTED: SNF1-related protein kinase regulatory subunit gamma-1-like [Brassica oleracea var. oleracea]	RecName: Full=SNF1-related protein kinase regulatory subunit gamma-1-like; AltName: Full=AKIN subunit gamma-1-like; AltName: Full=CBS domain-containing protein CBSCBS2;	SubName: Full=Uncharacterized protein {ECO:0000313|EnsemblPlants:Bo6g110420.1};	5'-AMP-activated protein kinase, gamma subunit	GO:0005975,carbohydrate metabolic process	CBS domain
Cluster-17807.103747	0	0.48	0	13.55	13.26	8.18	0.06	0.79	1.375	19.79	10.685	1.58	6.03207	up	4.02125	up	-3.63702	down	K00430 peroxidase [EC:1.11.1.7] | (RefSeq) peroxidase N-like (A)	protein SULFUR DEFICIENCY-INDUCED 1-like [Brassica napus]	RecName: Full=Protein SULFUR DEFICIENCY-INDUCED 1 {ECO:0000303|PubMed:19154231}; Short=AtSDI1 {ECO:0000303|PubMed:19154231};	SubName: Full=Uncharacterized protein {ECO:0000313|EnsemblPlants:Bo7g089560.1};	--	GO:0090568,nuclear transcriptional repressor complex; GO:0010438,cellular response to sulfur starvation; GO:0010439,regulation of glucosinolate biosynthetic process; GO:0006792,regulation of sulfur utilization	Tetratricopeptide repeat
Cluster-17807.16322	23.68	0	22.17	0	0	0	26.68	0	13.34	0	0	0	-10.7155	down	-10.306	down	10.5064	up	--	protein OVEREXPRESSOR OF CATIONIC PEROXIDASE 3-like [Brassica napus]	RecName: Full=Protein OVEREXPRESSOR OF CATIONIC PEROXIDASE 3 {ECO:0000303|PubMed:15923348};	SubName: Full=Uncharacterized protein {ECO:0000313|EnsemblPlants:Bo9g171420.1};	--	GO:0005634,nucleus; GO:0003677,DNA binding; GO:0003700,DNA-binding transcription factor activity; GO:0004601,peroxidase activity; GO:0009738,abscisic acid-activated signaling pathway; GO:0006952,defense response; GO:0042742,defense response to bacterium; GO:0050832,defense response to fungus; GO:0002229,defense response to oomycetes; GO:0009682,induced systemic resistance; GO:0009867,jasmonic aci…	Homeodomain
Cluster-17807.5414	0.24	0.31	0.14	3.39	1.13	1.26	0.26	0.15	0.45	2.76	2.025	1.29	2.94032	up	2.87322	up	-2.63293	down	K01188 beta-glucosidase [EC:3.2.1.21] | (RefSeq) hypothetical protein (A)	phytolongin Phyl2.2 [Brassica napus]	RecName: Full=Phytolongin Phyl2.2 {ECO:0000303|PubMed:19889231};	SubName: Full=Uncharacterized protein {ECO:0000313|EnsemblPlants:Bo2g046260.1};	--	GO:0016021,integral component of membrane; GO:0031201,SNARE complex; GO:0005484,SNAP receptor activity; GO:0000149,SNARE binding; GO:0006887,exocytosis; GO:0015031,protein transport; GO:0006906,vesicle fusion	--
Cluster-17807.89952	0	20.51	36.59	0	0	0.1	0.28	52.88	12.215	0	0	0	-9.03806	down	-9.1823	down	11.1112	up	K20416 palmitoyl-[glycerolipid] 7-desaturase [EC:1.14.19.42] | (RefSeq) palmitoyl-monogalactosyldiacylglycerol delta-7 desaturase, chloroplastic (A)	PREDICTED: palmitoyl-monogalactosyldiacylglycerol delta-7 desaturase, chloroplastic [Brassica rapa]	RecName: Full=Palmitoyl-monogalactosyldiacylglycerol delta-7 desaturase, chloroplastic {ECO:0000303|PubMed:15579662}; EC=1.14.19.42 {ECO:0000269|PubMed:15579662}; AltName: Full=Acyl-lipid desaturase 3 {ECO:0000303|PubMed:15240892}; AltName: Full=Fatty acid desaturase 5 {ECO:0000303|PubMed:15579662}; Short=FAD5 {ECO:0000303|PubMed:15579662}; AltName: Full=Fatty acid desaturase B {ECO:0000303|PubMe…	SubName: Full=Uncharacterized protein {ECO:0000313|EnsemblPlants:Bra027203.1-P};	Fatty acid desaturase	GO:0031969,chloroplast membrane; GO:0005789,endoplasmic reticulum membrane; GO:0016021,integral component of membrane; GO:0009579,thylakoid; GO:0016717,oxidoreductase activity, acting on paired donors, with oxidation of a pair of donors resulting in the reduction of molecular oxygen to two molecules of water; GO:0031408,oxylipin biosynthetic process; GO:0010205,photoinhibition; GO:0006636,unsatur…	--
Cluster-17807.11765	0	0	0.09	0.75	0.96	1.11	3.62	2.72	4.175	0.5	0.28	0.06	4.66926	up	-1.87714	down	3.89597	up	K00521 ferric-chelate reductase [EC:1.16.1.7] | (RefSeq) ferric reduction oxidase 7, chloroplastic-like (A)	NAC domain-containing protein 62 [Brassica napus]	RecName: Full=NAC domain-containing protein 62 {ECO:0000303|PubMed:15029955}; Short=ANAC062 {ECO:0000303|PubMed:15029955}; AltName: Full=Protein NTM1-like 6 {ECO:0000303|PubMed:17158162};	SubName: Full=Uncharacterized protein {ECO:0000313|EnsemblPlants:Bo8g077840.1};	--	GO:0016021,integral component of membrane; GO:0005634,nucleus; GO:0005886,plasma membrane; GO:0003677,DNA binding; GO:0003700,DNA-binding transcription factor activity; GO:0043621,protein self-association; GO:0070417,cellular response to cold; GO:0009814,defense response, incompatible interaction; GO:1900103,positive regulation of endoplasmic reticulum unfolded protein response; GO:0010200,respon…	No apical meristem (NAM) protein
Cluster-17807.143234	0.17	0.1	0	1.35	1.86	0.85	8.49	10.02	10.81	1.69	1.135	0.58	3.62921	up	-2.85372	down	3.38583	up	--	uncharacterized protein LOC106372324 [Brassica napus]	--	SubName: Full=Uncharacterized protein {ECO:0000313|EnsemblPlants:Bo9g169050.1};	--	--	OTU-like cysteine protease
Cluster-17807.39844	0.15	0.13	0.38	1.66	1.37	3.35	10.54	12.99	10.295	1.1	1.555	2.01	2.99354	up	-2.43011	down	3.19648	up	K17535 serine/threonine-protein kinase TNNI3K [EC:2.7.11.1] | (RefSeq) serine/threonine-protein kinase STY8 isoform X1 (A)	PREDICTED: serine/threonine-protein kinase HT1-like [Brassica oleracea var. oleracea]	RecName: Full=Serine/threonine-protein kinase STY13 {ECO:0000305}; EC=2.7.11.1 {ECO:0000269|PubMed:16429265}; AltName: Full=AtSTYPK {ECO:0000303|PubMed:17291444}; AltName: Full=Serine/threonine/tyrosine-protein kinase 13 {ECO:0000303|PubMed:16429265};	SubName: Full=Uncharacterized protein {ECO:0000313|EnsemblPlants:Bo1g011550.1};	Tyrosine kinase specific for activated (GTP-bound) p21cdc42Hs	GO:0005622,intracellular; GO:0005886,plasma membrane; GO:0005524,ATP binding; GO:0004672,protein kinase activity; GO:0004674,protein serine/threonine kinase activity; GO:0004712,protein serine/threonine/tyrosine kinase activity; GO:0004713,protein tyrosine kinase activity; GO:0004871,NA; GO:0035556,intracellular signal transduction; GO:0006468,protein phosphorylation	Protein-kinase domain of FAM69
Cluster-17807.116232	0	3.14	3.9	0	0	0	1.96	0.33	0.98	0	0	0	-10.5454	down	-9.21899	down	9.41777	up	K11643 chromodomain-helicase-DNA-binding protein 4 [EC:3.6.4.12] | (RefSeq) helicase protein MOM1 (A)	PREDICTED: helicase protein MOM1-like [Brassica oleracea var. oleracea]	RecName: Full=Helicase protein MOM1; EC=3.6.4.-; AltName: Full=Protein MAINTENANCE OF METHYLATION; AltName: Full=Protein MORPHEUS MOLECULE 1;	SubName: Full=Uncharacterized protein {ECO:0000313|EnsemblPlants:Bo8g112700.1}; Flags: Fragment;	Chromodomain-helicase DNA-binding protein	GO:0005634,nucleus; GO:0051537,2 iron, 2 sulfur cluster binding; GO:0005524,ATP binding; GO:0004386,helicase activity; GO:0046872,metal ion binding; GO:0042803,protein homodimerization activity; GO:0006342,chromatin silencing; GO:0031047,gene silencing by RNA; GO:0006344,maintenance of chromatin silencing; GO:0006351,transcription, DNA-templated	Helicase conserved C-terminal domain
Cluster-17807.137330	19.69	0	20.76	0	0	0	6.12	2.37	3.06	0	0	0	-10.3861	down	-8.42686	down	8.62399	up	--	BnaC05g23290D [Brassica napus]	--	SubName: Full=BnaC05g23290D protein {ECO:0000313|EMBL:CDY09590.1};	--	GO:0016021,integral component of membrane	--
Cluster-17807.62408	0.42	0.19	0.08	3.69	1.01	1.24	0.04	0	0.16	4.24	2.53	0.82	2.97109	up	5.03854	up	-5.1415	down	K03152 protein deglycase [EC:3.5.1.124] | (RefSeq) protein DJ-1 homolog A isoform X2 (A)	uncharacterized protein LOC106408899 [Brassica napus]	RecName: Full=Protein DJ-1 homolog A; Short=AtDJ1A;	SubName: Full=Putative mitochondrial protein {ECO:0000313|EMBL:JAU23416.1}; Flags: Fragment;	Putative transcriptional regulator DJ-1	GO:0005829,cytosol; GO:0005634,nucleus; GO:0005886,plasma membrane; GO:0009506,plasmodesma; GO:0005774,vacuolar membrane; GO:0005773,vacuole; GO:0019172,glyoxalase III activity; GO:1900409,positive regulation of cellular response to oxidative stress; GO:0046686,response to cadmium ion	Reverse transcriptase-like
Cluster-17807.114991	1.37	2.37	0.21	0.11	0	0.08	2.36	1.33	1.19	0	0.02	0.04	-4.54937	down	-4.70635	down	6.78795	up	K17604 zinc finger SWIM domain-containing protein 3 | (RefSeq) uncharacterized LOC104456899 (A)	uncharacterized protein LOC106428713 [Brassica napus]	--	SubName: Full=Uncharacterized protein {ECO:0000313|EnsemblPlants:Bo00923s040.1};	--	GO:0008270,zinc ion binding	SWIM zinc finger
Cluster-17807.128351	0.26	0.58	0.44	2.11	2.28	1.34	0.32	0.14	0.53	2.62	2.59	2.56	1.99769	up	2.54363	up	-2.67736	down	--	PREDICTED: disease resistance protein TAO1-like isoform X1 [Brassica oleracea var. oleracea]	RecName: Full=Disease resistance-like protein DSC2 {ECO:0000305}; AltName: Full=Protein DOMINANT SUPRESSOR OF CAMTA3 NUMBER 2 {ECO:0000303|PubMed:28407487};	SubName: Full=Uncharacterized protein {ECO:0000313|EnsemblPlants:Bo5g148330.1};	--	GO:0043531,ADP binding; GO:0005524,ATP binding; GO:0042742,defense response to bacterium; GO:0009626,plant-type hypersensitive response; GO:0007165,signal transduction	--
Cluster-17807.70144	10.38	0	10.49	0	0	0	18.56	4.46	9.28	0	0	0	-10.2159	down	-10.6855	down	10.8838	up	K22366 thioredoxin reductase-like selenoprotein T | (RefSeq) selT-like protein (A)	selT-like protein [Brassica napus]	RecName: Full=SelT-like protein; Flags: Precursor;	SubName: Full=Uncharacterized protein {ECO:0000313|EnsemblPlants:Bo9g135420.1};	Selenoprotein T	--	Rdx family
Cluster-17807.35473	12.45	0	9.31	0	0	0	17.47	0	8.735	0	0	0	-10.1185	down	-10.1832	down	10.3836	up	K15280 solute carrier family 35, member C2 | (RefSeq) solute carrier, DMT family (A)	PREDICTED: probable sugar phosphate/phosphate translocator At5g25400 [Brassica oleracea var. oleracea]	RecName: Full=Probable sugar phosphate/phosphate translocator At5g25400;	SubName: Full=Uncharacterized protein {ECO:0000313|EnsemblPlants:Bo9g171460.1};	Glucose-6-phosphate/phosphate and phosphoenolpyruvate/phosphate antiporter	GO:0005794,Golgi apparatus; GO:0016021,integral component of membrane; GO:0008643,carbohydrate transport; GO:0015780,nucleotide-sugar transmembrane transport	EamA-like transporter family
Cluster-17807.97333	10.19	4.11	10.08	196.54	11.92	57.92	6.78	4.63	7.71	3.22	2.91	2.6	3.33402	up	3.83409	up	1.38212	up	K04733 interleukin-1 receptor-associated kinase 4 [EC:2.7.11.1] | (RefSeq) G-type lectin S-receptor-like serine/threonine-protein kinase CES101 (A)	PREDICTED: pentatricopeptide repeat-containing protein At5g18475 [Brassica oleracea var. oleracea]	RecName: Full=Pentatricopeptide repeat-containing protein At5g18475;	SubName: Full=Uncharacterized protein {ECO:0000313|EnsemblPlants:Bo2g016520.1};	FOG: PPR repeat	GO:0043231,intracellular membrane-bounded organelle; GO:0004519,endonuclease activity; GO:0003723,RNA binding; GO:0009451,RNA modification	Plant self-incompatibility protein S1
Cluster-17807.34881	0	0	0	12.66	0	3.7	0	0	0	0	3.645	7.29	10.3632	up	10.435	up	-9.54195	down	K08065 nuclear transcription Y subunit beta | (RefSeq) nuclear transcription factor Y subunit B-2 (A)	BnaC02g33400D [Brassica napus]	RecName: Full=Nuclear transcription factor Y subunit B-2; Short=AtNF-YB-2; AltName: Full=Transcriptional activator HAP3B;	SubName: Full=BnaC02g33400D protein {ECO:0000313|EMBL:CDY40552.1};	CCAAT-binding factor, subunit A (HAP3)	GO:0005634,nucleus; GO:0003700,DNA-binding transcription factor activity; GO:0046982,protein heterodimerization activity; GO:0043565,sequence-specific DNA binding; GO:0003712,transcription coregulator activity; GO:0048574,long-day photoperiodism, flowering; GO:0006351,transcription, DNA-templated	Centromere kinetochore component CENP-T histone fold
Cluster-17807.146695	1.87	1.02	8.78	120.59	1.91	203.27	3.34	0.76	3.24	0.32	0.44	0.56	4.6343	up	5.52313	up	2.698	up	K01183 chitinase [EC:3.2.1.14] | (RefSeq) basic endochitinase CHB4-like (A)	BnaC03g24360D [Brassica napus]	RecName: Full=Endochitinase At2g43620 {ECO:0000305}; EC=3.2.1.14; Flags: Precursor;	SubName: Full=BnaC03g24360D protein {ECO:0000313|EMBL:CDY44244.1};	Predicted chitinase	GO:0048046,apoplast; GO:0008061,chitin binding; GO:0004568,chitinase activity; GO:0016998,cell wall macromolecule catabolic process; GO:0006032,chitin catabolic process; GO:0006952,defense response; GO:0000272,polysaccharide catabolic process	Chitin recognition protein
Cluster-17807.123322	0	3.77	7.29	0	0	0	6.47	0	3.235	0	0	0	-10.1806	down	-9.73871	down	9.93914	up	K22698 protein SEY1 [EC:3.6.5.-] | (RefSeq) protein ROOT HAIR DEFECTIVE 3 (A)	PREDICTED: protein ROOT HAIR DEFECTIVE 3 [Brassica oleracea var. oleracea]	RecName: Full=Protein ROOT HAIR DEFECTIVE 3 {ECO:0000255|HAMAP-Rule:MF_03109}; EC=3.6.5.- {ECO:0000255|HAMAP-Rule:MF_03109}; AltName: Full=Protein FRAGILE FIBER 4 {ECO:0000255|HAMAP-Rule:MF_03109}; AltName: Full=Protein SEY1 homolog 1 {ECO:0000255|HAMAP-Rule:MF_03109};	RecName: Full=Protein ROOT HAIR DEFECTIVE 3 homolog {ECO:0000256|HAMAP-Rule:MF_03109}; EC=3.6.5.- {ECO:0000256|HAMAP-Rule:MF_03109}; AltName: Full=Protein SEY1 homolog {ECO:0000256|HAMAP-Rule:MF_03109};	GTP-binding protein	GO:0005737,cytoplasm; GO:0005783,endoplasmic reticulum; GO:0005789,endoplasmic reticulum membrane; GO:0000139,Golgi membrane; GO:0016021,integral component of membrane; GO:0005886,plasma membrane; GO:0005774,vacuolar membrane; GO:0005525,GTP binding; GO:0016787,hydrolase activity; GO:0030036,actin cytoskeleton organization; GO:0009932,cell tip growth; GO:0006888,ER to Golgi vesicle-mediated trans…	AAA ATPase domain
Cluster-17807.49960	3.44	0.1	3.58	0	0	0	1.53	1.76	1.05	0	0.16	0.32	-7.55303	down	-6.73768	down	3.53654	up	--	BnaC09g52730D [Brassica napus]	--	SubName: Full=BnaC09g52730D protein {ECO:0000313|EMBL:CDY52203.1};	--	GO:0016021,integral component of membrane	--
Cluster-17807.79650	0	5.67	5.49	0	0	0	12.86	0	16.555	0	0	0	-10.0212	down	-11.1166	down	11.2985	up	K00951 GTP pyrophosphokinase [EC:2.7.6.5] | (RefSeq) probable GTP diphosphokinase RSH2, chloroplastic (A)	PREDICTED: probable GTP diphosphokinase RSH2, chloroplastic [Brassica oleracea var. oleracea]	RecName: Full=Probable GTP diphosphokinase RSH2, chloroplastic; EC=2.7.6.5; AltName: Full=RelA/SpoT homolog 2; Short=AtRSH2; AltName: Full=ppGpp synthetase RSH2; Flags: Precursor;	SubName: Full=Uncharacterized protein {ECO:0000313|EnsemblPlants:Bo5g131760.1};	Predicted guanosine polyphosphate pyrophosphohydrolase/synthase	GO:0009507,chloroplast; GO:0005524,ATP binding; GO:0005525,GTP binding; GO:0008728,GTP diphosphokinase activity; GO:0016301,kinase activity; GO:0015969,guanosine tetraphosphate metabolic process; GO:0009737,response to abscisic acid; GO:0009611,response to wounding	HD domain
Cluster-17807.73537	0	0	0	0	7.67	9.66	0	0	0	0.38	3.96	7.54	9.95356	up	10.0448	up	-9.2178	down	--	uncharacterized protein BNAC07G09870D [Brassica napus]	--	SubName: Full=Uncharacterized protein {ECO:0000313|EnsemblPlants:Bo7g045440.1};	--	--	ArsC family
Cluster-17807.32628	8.17	1.51	11.03	64.52	20.12	77.63	4.67	8.32	3.695	0	0	0	2.84799	up	3.28043	up	7.35294	up	K20628 expansin | (RefSeq) putative EG45-like domain containing protein 1 (A)	EG45-like domain containing protein 2 [Brassica napus]	RecName: Full=EG45-like domain containing protein 2; AltName: Full=Plant natriuretic peptide A; Short=AtEXPR3; Short=AtPNP-A; Short=Ath-ExpGamma-1.2; Flags: Precursor;	SubName: Full=BnaCnng71940D protein {ECO:0000313|EMBL:CDY71226.1};	--	GO:0048046,apoplast; GO:0005618,cell wall; GO:0010230,alternative respiration; GO:0009627,systemic acquired resistance	Lytic transglycolase
Cluster-17807.92370	0.66	0	1.43	0	0	0	2.74	0	1.37	0	0	0	-9.94126	down	-10.7092	down	10.9096	up	--	predicted protein [Arabidopsis thaliana]	--	SubName: Full=RNA-directed RNA polymerase L {ECO:0000313|EMBL:JAT63514.1}; Flags: Fragment;	--	GO:0019012,virion; GO:0005524,ATP binding; GO:0004482,mRNA (guanine-N7-)-methyltransferase activity; GO:0003968,RNA-directed 5'-3' RNA polymerase activity	--
Cluster-17807.156814	0.46	0.43	0.01	0	0	0	0.19	0.32	0.095	0	0.015	0.03	-7.52729	down	-6.91994	down	3.72715	up	K18195 rhamnogalacturonan endolyase [EC:4.2.2.23] | (RefSeq) uncharacterized protein LOC104807150 isoform X1 (A)	PREDICTED: uncharacterized protein LOC106303347 [Brassica oleracea var. oleracea]	RecName: Full=Putative ribonuclease H protein At1g65750; EC=3.1.26.4;	SubName: Full=Uncharacterized protein {ECO:0000313|EMBL:JAU74353.1}; Flags: Fragment;	FOG: Reverse transcriptase	GO:0046872,metal ion binding; GO:0003676,nucleic acid binding; GO:0004523,RNA-DNA hybrid ribonuclease activity	Reverse transcriptase (RNA-dependent DNA polymerase)
Cluster-17807.26174	8.21	8.33	5.98	37.35	12.06	35.98	3.03	3.97	2.6	0.52	0.785	1.05	1.7688	up	3.10656	up	2.34895	up	--	PREDICTED: uncharacterized protein LOC106336404 [Brassica oleracea var. oleracea]	--	SubName: Full=Uncharacterized protein {ECO:0000313|EnsemblPlants:Bo3g053050.1};	--	GO:0006508,proteolysis	Dipeptidyl peptidase IV (DPP IV) N-terminal region
Cluster-17807.101334	0	0.07	0.06	0.52	0.36	0.45	3.24	2.56	12.995	0	0	0	3.26673	up	-3.7245	down	10.7238	up	K00799 glutathione S-transferase [EC:2.5.1.18] | (RefSeq) glutathione S-transferase F10 (A)	BnaC03g17130D [Brassica napus]	RecName: Full=Glutathione S-transferase F10; Short=AtGSTF10; EC=2.5.1.18; AltName: Full=AtGSTF4; AltName: Full=GST class-phi member 10; AltName: Full=Protein EARLY RESPONSE TO DEHYDRATION 13;	SubName: Full=BnaC03g17130D protein {ECO:0000313|EMBL:CDY23978.1};	--	GO:0048046,apoplast; GO:0005618,cell wall; GO:0009507,chloroplast; GO:0005737,cytoplasm; GO:0005829,cytosol; GO:0005886,plasma membrane; GO:0005773,vacuole; GO:0005507,copper ion binding; GO:0043295,glutathione binding; GO:0004364,glutathione transferase activity; GO:0006749,glutathione metabolic process; GO:0046686,response to cadmium ion; GO:0009414,response to water deprivation; GO:0009407,tox…	--
Cluster-17807.84646	8.59	3.8	27.7	215.55	35.64	122.6	20.72	2.97	12.935	0	0.585	1.17	3.08449	up	3.41504	up	4.63451	up	K15378 solute carrier family 45, member 1/2/4 | (RefSeq) sucrose transport protein SUC1 isoform X1 (A)	sucrose transport protein SUC1 isoform X1 [Brassica napus]	RecName: Full=Sucrose transport protein SUC1; AltName: Full=Sucrose permease 1; AltName: Full=Sucrose-proton symporter 1;	SubName: Full=BnaCnng07770D protein {ECO:0000313|EMBL:CDY36675.1};	Sucrose transporter and related proteins	GO:0005887,integral component of plasma membrane; GO:0005886,plasma membrane; GO:0009506,plasmodesma; GO:0005773,vacuole; GO:0008506,sucrose:proton symporter activity; GO:0009846,pollen germination; GO:0009624,response to nematode; GO:0005985,sucrose metabolic process	MFS/sugar transport protein
Cluster-17807.63300	7.01	9.01	6.62	22.19	15	15.61	54.6	41.33	43.825	6.53	6.925	7.32	1.07116	up	-1.40107	down	3.043	up	K11982 E3 ubiquitin-protein ligase RNF115/126 [EC:2.3.2.27] | (RefSeq) E3 ubiquitin-protein ligase RING1-like (A)	PREDICTED: E3 ubiquitin-protein ligase RING1-like [Brassica oleracea var. oleracea]	RecName: Full=E3 ubiquitin-protein ligase RDUF2 {ECO:0000305}; EC=2.3.2.27 {ECO:0000305}; AltName: Full=RING and DUF1117 domain-containing protein 2 {ECO:0000305}; Short=AtRDUF2 {ECO:0000303|PubMed:22405823}; AltName: Full=RING-type E3 ubiquitin transferase RDUF2 {ECO:0000305};	SubName: Full=Uncharacterized protein {ECO:0000313|EnsemblPlants:Bo3g018000.1};	FOG: Predicted E3 ubiquitin ligase	GO:0005829,cytosol; GO:0046872,metal ion binding; GO:0061630,ubiquitin protein ligase activity; GO:0004842,ubiquitin-protein transferase activity; GO:0009738,abscisic acid-activated signaling pathway; GO:0043161,proteasome-mediated ubiquitin-dependent protein catabolic process; GO:0051865,protein autoubiquitination; GO:0000209,protein polyubiquitination; GO:0042787,NA; GO:0009737,response to absc…	Zinc-ribbon, C4HC2 type
Cluster-17807.88539	13.91	0	14.56	0	0	0	18.37	7.98	9.185	0	0	0	-9.55754	down	-9.72947	down	9.92651	up	K13464 jasmonate ZIM domain-containing protein | (RefSeq) protein TIFY 3B-like (A)	PREDICTED: protein TIFY 3B-like [Brassica oleracea var. oleracea]	RecName: Full=Protein TIFY 3B; AltName: Full=Jasmonate ZIM domain-containing protein 12;	SubName: Full=Uncharacterized protein {ECO:0000313|EnsemblPlants:Bo9g150390.1};	--	GO:0005634,nucleus; GO:0003714,transcription corepressor activity; GO:0006952,defense response; GO:1903507,negative regulation of nucleic acid-templated transcription; GO:0031347,regulation of defense response; GO:2000022,regulation of jasmonic acid mediated signaling pathway; GO:0006355,regulation of transcription, DNA-templated; GO:0009611,response to wounding; GO:0006351,transcription, DNA-tem…	Divergent CCT motif
Cluster-17807.94439	4.34	0.55	2.09	0.28	0.49	0.49	0	0	0	2.33	2.085	1.84	-2.59828	down	6.82188	up	-8.86686	down	--	uncharacterized protein LOC106437778 isoform X1 [Brassica napus]	--	SubName: Full=Uncharacterized protein {ECO:0000313|EnsemblPlants:Bo3g026970.1};	--	GO:0016021,integral component of membrane	--
Cluster-17807.100118	23.84	6.54	5.52	138.93	50	39.92	21.87	10.86	17.9	145.03	90.93	36.83	2.57174	up	2.21601	up	-2.1837	down	K00951 GTP pyrophosphokinase [EC:2.7.6.5] | (RefSeq) probable GTP diphosphokinase RSH2, chloroplastic (A)	PREDICTED: probable GTP diphosphokinase RSH2, chloroplastic [Brassica oleracea var. oleracea]	RecName: Full=Probable GTP diphosphokinase RSH2, chloroplastic; EC=2.7.6.5; AltName: Full=RelA/SpoT homolog 2; Short=AtRSH2; AltName: Full=ppGpp synthetase RSH2; Flags: Precursor;	SubName: Full=Uncharacterized protein {ECO:0000313|EnsemblPlants:Bo5g131760.1};	Predicted guanosine polyphosphate pyrophosphohydrolase/synthase	GO:0009507,chloroplast; GO:0005524,ATP binding; GO:0005525,GTP binding; GO:0008728,GTP diphosphokinase activity; GO:0016301,kinase activity; GO:0015969,guanosine tetraphosphate metabolic process; GO:0009737,response to abscisic acid; GO:0009611,response to wounding	HD domain
Cluster-17807.62388	4.58	0	5.36	0	0	0	9.78	0.08	4.89	0	0	0	-9.50858	down	-9.87646	down	10.0767	up	K13418 somatic embryogenesis receptor kinase 1 [EC:2.7.10.1 2.7.11.1] | (RefSeq) somatic embryogenesis receptor kinase 2 isoform X1 (A)	leucine-rich repeat protein 1-like, partial [Brassica napus]	RecName: Full=Leucine-rich repeat protein 1 {ECO:0000303|PubMed:19712067}; Short=AtLRR1 {ECO:0000303|PubMed:19712067}; Flags: Precursor;	SubName: Full=Uncharacterized protein {ECO:0000313|EnsemblPlants:Bo9g150060.1};	FOG: Leucine rich repeat	GO:0005886,plasma membrane; GO:0004675,transmembrane receptor protein serine/threonine kinase activity; GO:0007166,cell surface receptor signaling pathway; GO:0006952,defense response; GO:0006468,protein phosphorylation; GO:0007165,signal transduction	Leucine Rich Repeat
Cluster-17807.84623	7.9	4.95	0	0	0	0	1.29	1.76	0.645	0	0	0	-9.56586	down	-7.69788	down	7.89148	up	K16221 transcription factor TCP21 (protein CCA1 HIKING EXPEDITION) | (RefSeq) transcription factor TCP7 (A)	PREDICTED: transcription factor TCP2 [Brassica oleracea var. oleracea]	RecName: Full=Transcription factor TCP2 {ECO:0000303|PubMed:10363373}; AltName: Full=Protein TEOSINTE BRANCHED 1 {ECO:0000303|PubMed:17307924}; AltName: Full=Protein TEOSINTE-LIKE1, CYCLOIDEA, and PROLIFERATING CELL FACTOR 2 {ECO:0000303|PubMed:10363373};	SubName: Full=Uncharacterized protein {ECO:0000313|EnsemblPlants:Bo1g019520.1};	--	GO:0005634,nucleus; GO:0003677,DNA binding; GO:0003700,DNA-binding transcription factor activity; GO:0030154,cell differentiation; GO:0048366,leaf development; GO:0009965,leaf morphogenesis; GO:0045962,positive regulation of development, heterochronic; GO:1903508,positive regulation of nucleic acid-templated transcription; GO:2000306,positive regulation of photomorphogenesis; GO:0006355,regulatio…	TCP family transcription factor
Cluster-17807.77243	2.08	8.99	9.97	1.2	1.19	2.42	10.82	24.26	8.43	3.97	5.05	6.13	-2.32236	down	-3.28695	down	1.90094	up	K15032 mTERF domain-containing protein, mitochondrial | (RefSeq) uncharacterized protein LOC106318784 (A)	PREDICTED: uncharacterized protein LOC106318784 [Brassica oleracea var. oleracea]	RecName: Full=Transcription termination factor MTERF4, chloroplastic {ECO:0000305}; AltName: Full=Mitochondrial transcription termination factor 4 {ECO:0000303|PubMed:23087700}; AltName: Full=Protein BELAYA SMERT' {ECO:0000303|PubMed:21464319}; AltName: Full=Protein RUGOSA2 {ECO:0000303|PubMed:21790815}; Flags: Precursor;	SubName: Full=Uncharacterized protein {ECO:0000313|EnsemblPlants:Bo9g006180.1};	Mitochondrial transcription termination factor, mTERF	GO:0009507,chloroplast; GO:0005739,mitochondrion; GO:0009536,plastid; GO:0003690,double-stranded DNA binding; GO:0019843,rRNA binding; GO:0003727,single-stranded RNA binding; GO:0009658,chloroplast organization; GO:0032502,developmental process; GO:0006353,DNA-templated transcription, termination; GO:0009793,embryo development ending in seed dormancy; GO:0006355,regulation of transcription, DNA-t…	mTERF
Cluster-17807.99003	0	6.08	5.75	0	0	0	6.42	10.28	7.08	0	0	0	-9.55894	down	-10.4215	down	10.608	up	K01381 saccharopepsin [EC:3.4.23.25] | (RefSeq) aspartyl protease family protein At5g10770-like (A)	aspartyl protease family protein At5g10770-like [Brassica napus]	RecName: Full=Aspartyl protease family protein At5g10770; EC=3.4.23.- {ECO:0000305}; Flags: Precursor;	SubName: Full=BnaC02g00140D protein {ECO:0000313|EMBL:CDY40116.1};	Aspartyl protease	GO:0031225,anchored component of membrane; GO:0005886,plasma membrane; GO:0004190,aspartic-type endopeptidase activity; GO:0030163,protein catabolic process; GO:0006508,proteolysis	Eukaryotic aspartyl protease
Cluster-17807.130778	6.84	0	6.89	0	0	0	8.58	5.5	8.855	0	0	0	-9.4766	down	-10.0694	down	10.2564	up	K10260 F-box and WD-40 domain protein 7 | (RefSeq) F-box/WD-40 repeat-containing protein At3g52030-like (A)	PREDICTED: F-box/WD-40 repeat-containing protein At3g52030 [Brassica oleracea var. oleracea]	RecName: Full=F-box/WD-40 repeat-containing protein At3g52030;	SubName: Full=Uncharacterized protein {ECO:0000313|EnsemblPlants:Bo7g101370.1};	--	--	Anaphase-promoting complex subunit 4 WD40 domain
Cluster-17807.79196	5.02	4.92	0	0	0	0	1.45	1.2	0.725	0.15	0.075	0	-9.52341	down	-7.84821	down	4.12973	up	--	PREDICTED: uncharacterized protein LOC106312078 [Brassica oleracea var. oleracea]	--	SubName: Full=Uncharacterized protein {ECO:0000313|EnsemblPlants:Bo1g087680.1};	--	GO:0016021,integral component of membrane	--
Cluster-17807.62054	96.44	24.74	65.08	3061.05	28.47	493.97	12	42.7	40.18	3.86	5.37	6.88	4.1811	up	5.28505	up	2.90753	up	--	putative lipid-transfer protein DIR1 [Brassica napus]	RecName: Full=Putative lipid-transfer protein DIR1; AltName: Full=Protein DEFECTIVE IN INDUCED RESISTANCE 1; Flags: Precursor;	SubName: Full=BnaC09g31850D protein {ECO:0000313|EMBL:CDY19919.1};	--	GO:0048046,apoplast; GO:0005783,endoplasmic reticulum; GO:0009506,plasmodesma; GO:0005504,fatty acid binding; GO:0043621,protein self-association; GO:0008270,zinc ion binding; GO:0006869,lipid transport; GO:0009627,systemic acquired resistance; GO:0009862,systemic acquired resistance, salicylic acid mediated signaling pathway	Protease inhibitor/seed storage/LTP family
Cluster-17807.33192	0	0	0	0	4.44	7.61	0	0	0	23.73	18.175	12.62	9.49262	up	9.58137	up	-11.51	down	--	uncharacterized protein BNAC07G09870D [Brassica napus]	--	SubName: Full=Uncharacterized protein {ECO:0000313|EnsemblPlants:Bo7g045440.1};	--	--	ArsC family
Cluster-17807.99817	3.78	5.16	0	0	0	0	3.85	1.58	1.925	0	0	0	-9.47135	down	-9.02284	down	9.22007	up	K15423 serine/threonine-protein phosphatase 4 catalytic subunit [EC:3.1.3.16] | (RefSeq) serine/threonine-protein phosphatase PP-X isozyme 1 (A)	PREDICTED: serine/threonine-protein phosphatase PP-X isozyme 1 [Brassica rapa]	RecName: Full=Serine/threonine-protein phosphatase PP-X isozyme 1; EC=3.1.3.16;	RecName: Full=Serine/threonine-protein phosphatase {ECO:0000256|RuleBase:RU004273}; EC=3.1.3.16 {ECO:0000256|RuleBase:RU004273};	Serine/threonine specific protein phosphatase involved in glycogen accumulation, PP2A-related	GO:0005737,cytoplasm; GO:0005829,cytosol; GO:0005634,nucleus; GO:0009532,plastid stroma; GO:0046872,metal ion binding; GO:0004722,protein serine/threonine phosphatase activity	Serine-threonine protein phosphatase N-terminal domain
Cluster-17807.55259	1.58	1.54	1.36	0	0.3	0.28	2.01	4.11	2.925	0	0.125	0.25	-3.08872	down	-3.97862	down	4.91069	up	--	PREDICTED: histone chaperone ASF1-like [Brassica oleracea var. oleracea]	--	SubName: Full=Uncharacterized protein {ECO:0000313|EnsemblPlants:Bo4g191340.1};	--	--	--
Cluster-17807.122455	0	3.54	3.46	0	0	0	19.39	0	18.26	0	0	0	-9.34652	down	-11.4843	down	11.6727	up	K00951 GTP pyrophosphokinase [EC:2.7.6.5] | (RefSeq) probable GTP diphosphokinase RSH2, chloroplastic (A)	PREDICTED: probable GTP diphosphokinase RSH2, chloroplastic [Brassica oleracea var. oleracea]	RecName: Full=Probable GTP diphosphokinase RSH2, chloroplastic; EC=2.7.6.5; AltName: Full=RelA/SpoT homolog 2; Short=AtRSH2; AltName: Full=ppGpp synthetase RSH2; Flags: Precursor;	SubName: Full=Uncharacterized protein {ECO:0000313|EnsemblPlants:Bo5g131760.1};	Predicted guanosine polyphosphate pyrophosphohydrolase/synthase	GO:0009507,chloroplast; GO:0005524,ATP binding; GO:0005525,GTP binding; GO:0008728,GTP diphosphokinase activity; GO:0016301,kinase activity; GO:0015969,guanosine tetraphosphate metabolic process; GO:0009737,response to abscisic acid; GO:0009611,response to wounding	HD domain
Cluster-17807.95415	0	3.7	3.68	0	0	0	25.35	25.74	12.675	5.1	3.95	2.8	-9.27276	down	-12.2504	down	2.76279	up	K07195 exocyst complex component 7 | (RefSeq) exocyst complex component EXO70B1 (A)	exocyst complex component EXO70B1 [Brassica napus]	RecName: Full=Exocyst complex component EXO70B1 {ECO:0000303|PubMed:23944713}; Short=AtExo70b1 {ECO:0000303|PubMed:23944713}; AltName: Full=Exocyst subunit Exo70 family protein B1 {ECO:0000303|PubMed:23944713};	SubName: Full=Uncharacterized protein {ECO:0000313|EnsemblPlants:Bo2g028560.1};	Exocyst component protein and related proteins	GO:0005829,cytosol; GO:0012505,endomembrane system; GO:0000145,exocyst; GO:0070062,extracellular exosome; GO:0045335,phagocytic vesicle; GO:0005886,plasma membrane; GO:0042742,defense response to bacterium; GO:0050832,defense response to fungus; GO:0006887,exocytosis; GO:0009789,positive regulation of abscisic acid-activated signaling pathway; GO:0090333,regulation of stomatal closure; GO:0009414…	Exo70 exocyst complex subunit
Cluster-17807.119718	2.05	0	3.05	0	0	0	11.38	0	5.69	0	0	0	-9.21928	down	-10.7574	down	10.9578	up	K20642 Rho GTPase-activating protein 22/24/25 | (RefSeq) LOW QUALITY PROTEIN: rho GTPase-activating protein 7 (A)	rho GTPase-activating protein 6 [Brassica napus]	RecName: Full=Rho GTPase-activating protein 6; AltName: Full=Rho-type GTPase-activating protein 6;	SubName: Full=Uncharacterized protein {ECO:0000313|EnsemblPlants:Bo9g169590.1};	Rho-GTPase activating protein	GO:0005737,cytoplasm; GO:0005886,plasma membrane; GO:0005096,GTPase activator activity; GO:0009920,cell plate formation involved in plant-type cell wall biogenesis; GO:0043087,regulation of GTPase activity; GO:0007165,signal transduction	Nematode polyprotein allergen ABA-1
Cluster-17807.44003	2.37	0	12.38	0	0	0	18.26	0	10.035	0	0	0	-9.387	down	-10.0913	down	10.29	up	--	PREDICTED: uncharacterized protein LOC106313315 [Brassica oleracea var. oleracea]	--	SubName: Full=Uncharacterized protein {ECO:0000313|EnsemblPlants:Bo9g154720.1};	--	--	--
Cluster-17807.30505	9.18	13.68	0	0	0	0	6.5	4.38	3.25	1.1	0.55	0	-9.19521	down	-8.34144	down	3.42762	up	--	PREDICTED: protein CHAPERONE-LIKE PROTEIN OF POR1, chloroplastic-like, partial [Brassica oleracea var. oleracea]	RecName: Full=Protein CHAPERONE-LIKE PROTEIN OF POR1, chloroplastic {ECO:0000303|PubMed:24151298}; Short=AtCPP1 {ECO:0000303|PubMed:24151298}; AltName: Full=Protein CELL GROWTH DEFECT FACTOR 1 {ECO:0000303|PubMed:16192270}; Short=AtCDF1 {ECO:0000303|PubMed:16192270}; Flags: Precursor;	SubName: Full=BnaC01g24110D protein {ECO:0000313|EMBL:CDY23710.1};	--	GO:0009507,chloroplast; GO:0009941,chloroplast envelope; GO:0009706,chloroplast inner membrane; GO:0009570,chloroplast stroma; GO:0009534,chloroplast thylakoid; GO:0009535,chloroplast thylakoid membrane; GO:0016021,integral component of membrane; GO:0031966,mitochondrial membrane; GO:0005739,mitochondrion; GO:0009536,plastid; GO:0055035,plastid thylakoid membrane; GO:0044183,protein binding invol…	Protein CHAPERONE-LIKE PROTEIN OF POR1-like
Cluster-17807.109188	0	4.92	4.75	0	0	0	0	93.11	12.62	0	0	0	-9.18217	down	-12.6259	down	12.8099	up	K03106 signal recognition particle subunit SRP54 [EC:3.6.5.4] | (RefSeq) signal recognition particle 54 kDa protein, chloroplastic-like (A)	signal recognition particle 54 kDa protein, chloroplastic-like [Brassica napus]	RecName: Full=Signal recognition particle 54 kDa protein, chloroplastic; Short=54 chloroplast protein; Short=54CP; Short=SRP54; Short=cpSRP54; AltName: Full=FFC; Flags: Precursor;	SubName: Full=Uncharacterized protein {ECO:0000313|EnsemblPlants:Bo2g005320.1};	Signal recognition particle, subunit Srp54	GO:0009507,chloroplast; GO:0009570,chloroplast stroma; GO:0043234,NA; GO:0080085,signal recognition particle, chloroplast targeting; GO:0005786,signal recognition particle, endoplasmic reticulum targeting; GO:0008312,7S RNA binding; GO:0005525,GTP binding; GO:0003924,GTPase activity; GO:0019904,protein domain specific binding; GO:0070208,protein heterotrimerization; GO:0006614,SRP-dependent cotra…	SRP54-type protein, GTPase domain
Cluster-17807.14484	0	0.16	0.1	0.87	0.92	0.76	3.13	2.23	4.205	0	0	0	3.18527	up	-1.86586	down	8.81784	up	K22763 deubiquitinase DESI2 [EC:3.4.19.12] | (RefSeq) deSI-like protein At4g17486 (A)	PREDICTED: deSI-like protein At4g17486 [Brassica oleracea var. oleracea]	RecName: Full=DeSI-like protein At4g17486; EC=3.4.-.-;	SubName: Full=Uncharacterized protein {ECO:0000313|EnsemblPlants:Bo4g157450.1};	Uncharacterized conserved protein	GO:0008233,peptidase activity	PPPDE putative peptidase domain
Cluster-17807.109514	0	0	0.52	3.72	7.63	8.26	36.01	75.57	49.61	0	1.37	2.74	5.07251	up	-3.08807	down	5.65643	up	--	PREDICTED: uncharacterized protein LOC106342357 [Brassica oleracea var. oleracea]	--	SubName: Full=Uncharacterized protein {ECO:0000313|EnsemblPlants:Bo4g109700.1};	--	--	--
Cluster-17807.146675	0	9.02	6.92	0	0	0	2.13	1.59	1.065	0.29	0.145	0	-9.1568	down	-7.24446	down	3.94152	up	K17911 beta-carotene isomerase [EC:5.2.1.14] | (RefSeq) beta-carotene isomerase D27, chloroplastic (A)	hypothetical protein EUTSA_v10028897mg [Eutrema salsugineum]	RecName: Full=Beta-carotene isomerase D27, chloroplastic; EC=5.2.1.14; AltName: Full=Protein DWARF-27 homolog; Short=AtD27; Flags: Precursor;	SubName: Full=Uncharacterized protein {ECO:0000313|EMBL:ESQ37850.1};	--	GO:0009507,chloroplast; GO:0009536,plastid; GO:0016859,cis-trans isomerase activity; GO:0005506,iron ion binding; GO:0010223,secondary shoot formation; GO:1901601,strigolactone biosynthetic process	--
Cluster-17807.73969	0	3.13	3.73	0	0	0	2.76	0.08	1.38	0	0	0	-9.13784	down	-8.18318	down	8.3832	up	--	uncharacterized protein LOC106377020 [Brassica napus]	--	SubName: Full=Uncharacterized protein {ECO:0000313|EnsemblPlants:Bo8g112340.1};	--	--	Plant protein of unknown function (DUF936)
Cluster-17807.145408	1.53	0.16	0.18	9.69	2.7	6.94	0.48	0	0.24	6.32	6.725	7.13	3.28898	up	4.83811	up	-4.56364	down	K15289 solute carrier family 35, member F5 | (RefSeq) thiamine-repressible mitochondrial transport protein THI74-like (A)	BnaC03g35070D [Brassica napus]	RecName: Full=Protein transport protein Sec24-like At3g07100;	SubName: Full=BnaC03g35070D protein {ECO:0000313|EMBL:CDY08016.1};	Predicted membrane protein	GO:0030127,COPII vesicle coat; GO:0005789,endoplasmic reticulum membrane; GO:0033116,endoplasmic reticulum-Golgi intermediate compartment membrane; GO:0000139,Golgi membrane; GO:0008270,zinc ion binding; GO:0007029,endoplasmic reticulum organization; GO:0080119,ER body organization; GO:0006888,ER to Golgi vesicle-mediated transport; GO:0007030,Golgi organization; GO:0006886,intracellular protein …	--
Cluster-17807.55314	13.57	8.22	0	0	0.12	0	13.92	17.8	6.96	4.73	2.63	0.53	-7.60689	down	-8.37268	down	2.64009	up	--	--	--	--	--	--	--
Cluster-17807.129651	2.25	2.5	0	0	0	0	1.2	6.2	0.6	0	0	0	-8.97256	down	-9.72634	down	9.91689	up	K19589 release factor glutamine methyltransferase [EC:2.1.1.297] | (RefSeq) SLOW growth protein (A)	PREDICTED: pentatricopeptide repeat-containing protein At4g18840 [Brassica oleracea var. oleracea]	RecName: Full=Pentatricopeptide repeat-containing protein At4g18840;	SubName: Full=Uncharacterized protein {ECO:0000313|EnsemblPlants:Bo1g019980.1};	FOG: PPR repeat	GO:0043231,intracellular membrane-bounded organelle; GO:0004519,endonuclease activity; GO:0003723,RNA binding; GO:0009451,RNA modification	Domain of unknown function (DUF3368)
Cluster-17807.50141	0	4.27	2.79	0	0	0	13.6	4.21	8.68	3.15	2.63	2.11	-8.99554	down	-10.6811	down	2.00061	up	K05359 arogenate/prephenate dehydratase [EC:4.2.1.91 4.2.1.51] | (RefSeq) arogenate dehydratase 5, chloroplastic-like (A)	arogenate dehydratase 5, chloroplastic-like [Brassica napus]	RecName: Full=Arogenate dehydratase 5, chloroplastic; Short=AtADT5; EC=4.2.1.91; Flags: Precursor;	RecName: Full=Arogenate dehydratase {ECO:0000256|RuleBase:RU363004}; EC=4.2.1.91 {ECO:0000256|RuleBase:RU363004};	Prephenate dehydratase	GO:0009507,chloroplast; GO:0009570,chloroplast stroma; GO:0047769,arogenate dehydratase activity; GO:0009094,L-phenylalanine biosynthetic process	Prephenate dehydratase
Cluster-17807.97686	15.16	21.57	11.57	58.43	54.93	28.54	163.54	107.04	150.765	15.42	8.16	0.9	1.40915	up	-1.53372	down	4.36256	up	K17506 protein phosphatase 1L [EC:3.1.3.16] | (RefSeq) probable protein phosphatase 2C 25 (A)	probable protein phosphatase 2C 25 [Brassica napus]	RecName: Full=Probable protein phosphatase 2C 25; Short=AtPP2C25; EC=3.1.3.16; AltName: Full=Protein phosphatase AP2C1;	SubName: Full=Uncharacterized protein {ECO:0000313|EnsemblPlants:Bo4g170690.1}; Flags: Fragment;	Serine/threonine protein phosphatase	GO:0005634,nucleus; GO:0009536,plastid; GO:0046872,metal ion binding; GO:0004722,protein serine/threonine phosphatase activity; GO:0009738,abscisic acid-activated signaling pathway; GO:0050832,defense response to fungus; GO:0009620,response to fungus; GO:0009611,response to wounding	Protein phosphatase 2C
Cluster-17807.52672	4.88	3.53	0	0	0	0	1.42	7.24	0.74	0	0	0	-8.9192	down	-9.08585	down	9.27619	up	K02634 apocytochrome f | (RefSeq) cytochrome f-like (A)	chloroplast envelope membrane protein-like [Brassica napus]	RecName: Full=Chloroplast envelope membrane protein;	SubName: Full=Uncharacterized protein {ECO:0000313|EnsemblPlants:Bo1g011670.1};	--	GO:0009706,chloroplast inner membrane; GO:0016021,integral component of membrane; GO:0015992,NA	CemA family
Cluster-17807.58261	0.79	0	0.35	9.9	2.38	4.67	1.24	0.65	1.305	0.36	0.29	0.22	3.78627	up	2.43748	up	2.14406	up	K09555 BCL2-associated athanogene 1 | (RefSeq) uncharacterized LOC100800041 (A)	BAG family molecular chaperone regulator 1 [Brassica napus]	RecName: Full=BAG family molecular chaperone regulator 1; AltName: Full=Bcl-2-associated athanogene 1;	SubName: Full=BnaCnng57590D protein {ECO:0000313|EMBL:CDY68101.1};	BCL2-associated athanogene-like proteins and related BAG family chaperone regulators	GO:0005829,cytosol; GO:0005739,mitochondrion; GO:0005634,nucleus; GO:0051087,chaperone binding; GO:0071629,cytoplasm protein quality control by the ubiquitin-proteasome system	Ubiquitin-like domain
Cluster-17807.108696	1.83	3.09	1.7	11.33	5.12	5.83	2.27	1.11	2.595	22.97	13.06	3.15	1.6017	up	1.95768	up	-2.48465	down	K22989 integral membrane protein GPR137 | (RefSeq) tobamovirus multiplication protein 1-like isoform X1 (A)	PREDICTED: protein TOM THREE HOMOLOG 1 isoform X1 [Brassica oleracea var. oleracea]	RecName: Full=Protein TOM THREE HOMOLOG 1;	SubName: Full=Uncharacterized protein {ECO:0000313|EnsemblPlants:Bo5g019740.1};	--	GO:0016021,integral component of membrane; GO:0009705,plant-type vacuole membrane	Domain of unknown function (DUF4153)
Cluster-17807.36570	0	6.38	6.12	0	0	0	2.95	0.85	1.475	0	0	0	-8.84663	down	-7.37586	down	7.57368	up	K13459 disease resistance protein RPS2 | (RefSeq) disease resistance protein RFL1-like (A)	PREDICTED: disease resistance protein RFL1-like [Brassica rapa]	RecName: Full=Disease resistance protein RPS5; AltName: Full=Resistance to Pseudomonas syringae protein 5; AltName: Full=pNd3/pNd10;	SubName: Full=Uncharacterized protein {ECO:0000313|EnsemblPlants:Bra026978.1-P};	Apoptotic ATPase	GO:0005622,intracellular; GO:0005886,plasma membrane; GO:0043531,ADP binding; GO:0005524,ATP binding; GO:0042802,identical protein binding; GO:0000166,nucleotide binding; GO:0038023,signaling receptor activity; GO:0008219,cell death; GO:0006952,defense response; GO:0009816,defense response to bacterium, incompatible interaction; GO:0009626,plant-type hypersensitive response	NB-ARC domain
Cluster-17807.129989	6.59	4.57	0	0	0	0	1.55	4.04	0.775	0	0	0	-8.81499	down	-7.98638	down	8.17812	up	K03452 magnesium/proton exchanger | (RefSeq) uncharacterized LOC18613571 (A)	PREDICTED: pentatricopeptide repeat-containing protein At4g18840 [Brassica oleracea var. oleracea]	RecName: Full=Pentatricopeptide repeat-containing protein At4g18840;	SubName: Full=Uncharacterized protein {ECO:0000313|EnsemblPlants:Bo1g019980.1};	FOG: PPR repeat	GO:0043231,intracellular membrane-bounded organelle; GO:0004519,endonuclease activity; GO:0003723,RNA binding; GO:0009451,RNA modification	Domain of unknown function (DUF3368)
Cluster-17807.143177	0.45	0.4	0.27	0.7	2.34	2.99	11.59	18.59	8.175	0.13	0.21	0.29	2.25388	up	-2.73299	down	6.23266	up	K09286 EREBP-like factor | (RefSeq) dehydration-responsive element-binding protein 1B-like (A)	dehydration-responsive element-binding protein 1B-like [Brassica napus]	RecName: Full=Dehydration-responsive element-binding protein 1B {ECO:0000303|PubMed:9707537}; Short=Protein DREB1B {ECO:0000303|PubMed:9707537}; AltName: Full=C-repeat/dehydration-responsive element-binding factor 1 {ECO:0000303|PubMed:9023378}; Short=C-repeat-binding factor 1 {ECO:0000303|PubMed:9023378}; Short=CRT/DRE-binding factor 1 {ECO:0000303|PubMed:9023378};	SubName: Full=Uncharacterized protein {ECO:0000313|EnsemblPlants:Bo8g050740.1};	--	GO:0005634,nucleus; GO:0003677,DNA binding; GO:0003700,DNA-binding transcription factor activity; GO:0009631,cold acclimation; GO:0045893,positive regulation of transcription, DNA-templated; GO:0009409,response to cold; GO:0006351,transcription, DNA-templated	AP2 domain
Cluster-17807.25925	2.5	2.5	2.37	1.19	0.34	0.92	3.1	9.57	4.15	0	0.31	0.62	-1.73902	down	-2.85137	down	4.61274	up	K09286 EREBP-like factor | (RefSeq) ethylene-responsive transcription factor ERF060 (A)	ethylene-responsive transcription factor ERF061-like [Brassica napus]	RecName: Full=Ethylene-responsive transcription factor ERF061;	SubName: Full=BnaA09g12290D protein {ECO:0000313|EMBL:CDY47850.1};	--	GO:0005634,nucleus; GO:0003677,DNA binding; GO:0003700,DNA-binding transcription factor activity; GO:0009873,ethylene-activated signaling pathway; GO:0010200,response to chitin; GO:0006351,transcription, DNA-templated	AP2 domain
Cluster-17807.125287	0.11	0.27	0.14	0.45	1.65	0.85	4.47	4.14	5.17	1.15	1.49	1.83	2.285	up	-2.21883	down	1.90018	up	K04733 interleukin-1 receptor-associated kinase 4 [EC:2.7.11.1] | (RefSeq) probable serine/threonine-protein kinase At1g01540 (A)	PREDICTED: probable serine/threonine-protein kinase At1g01540 [Brassica oleracea var. oleracea]	RecName: Full=Probable serine/threonine-protein kinase At1g01540; EC=2.7.11.1;	SubName: Full=Uncharacterized protein {ECO:0000313|EnsemblPlants:Bo5g002420.1}; Flags: Fragment;	Serine/threonine protein kinase	GO:0016021,integral component of membrane; GO:0005886,plasma membrane; GO:0005524,ATP binding; GO:0004674,protein serine/threonine kinase activity; GO:0004675,transmembrane receptor protein serine/threonine kinase activity; GO:0007166,cell surface receptor signaling pathway; GO:0046777,protein autophosphorylation; GO:0006468,protein phosphorylation	Protein tyrosine kinase
Cluster-17807.113513	6.02	10.18	4.24	3.36	2.84	2	8.9	4.64	9.8	3.21	3.095	2.98	-1.47088	down	-1.45951	down	1.57118	up	K09510 DnaJ homolog subfamily B member 4 | (RefSeq) dnaJ homolog subfamily B member 13 (A)	PREDICTED: pentatricopeptide repeat-containing protein At2g20540 [Brassica oleracea var. oleracea]	RecName: Full=Pentatricopeptide repeat-containing protein At2g20540;	SubName: Full=Uncharacterized protein {ECO:0000313|EnsemblPlants:Bo8g102340.1};	FOG: PPR repeat	GO:0005739,mitochondrion; GO:0004519,endonuclease activity; GO:0003723,RNA binding; GO:0080156,mitochondrial mRNA modification	Mitochondrial ATPase expression
Cluster-17807.45125	2.56	1.75	1.61	44.05	1.19	12.43	0.96	0.56	1.12	0.35	0.32	0.29	3.16416	up	4.49926	up	1.73899	up	K07195 exocyst complex component 7 | (RefSeq) exocyst complex component EXO70B1 (A)	BnaC05g04830D [Brassica napus]	RecName: Full=Exocyst complex component EXO70B2 {ECO:0000303|PubMed:16942608}; Short=AtExo70b2 {ECO:0000303|PubMed:16942608}; AltName: Full=Exocyst subunit Exo70 family protein B2 {ECO:0000303|PubMed:16942608};	SubName: Full=BnaC05g04830D protein {ECO:0000313|EMBL:CDY10240.1};	Exocyst component protein and related proteins	GO:0005737,cytoplasm; GO:0005829,cytosol; GO:0000145,exocyst; GO:0070062,extracellular exosome; GO:0005634,nucleus; GO:0045335,phagocytic vesicle; GO:0005886,plasma membrane; GO:0043621,protein self-association; GO:0042545,cell wall modification; GO:0006952,defense response; GO:0006887,exocytosis; GO:1900426,positive regulation of defense response to bacterium; GO:1902290,positive regulation of d…	Exo70 exocyst complex subunit
Cluster-17807.17251	1.93	0.36	0	8.97	11.38	12.48	0	0	0	12.16	6.08	0	3.72996	up	9.97424	up	-8.8385	down	K09140 pre-rRNA-processing protein TSR3 | (RefSeq) ribosome biogenesis protein TSR3 homolog (A)	ribosome biogenesis protein TSR3 homolog [Brassica napus]	--	RecName: Full=Probable ribosome biogenesis protein GSBRNA2T00016103001 {ECO:0000256|HAMAP-Rule:MF_03146};	Uncharacterized conserved protein	GO:0006364,rRNA processing	Tubby N-terminal
Cluster-17807.68711	0	0.79	6.05	0	0	0	4.23	8	2.84	0	0.26	0.52	-8.96793	down	-10.0271	down	4.68791	up	K01465 dihydroorotase [EC:3.5.2.3] | (RefSeq) dihydroorotase, mitochondrial isoform X1 (A)	PREDICTED: dihydroorotase, mitochondrial isoform X1 [Brassica oleracea var. oleracea]	RecName: Full=Dihydroorotase, mitochondrial; Short=DHOase; EC=3.5.2.3; Flags: Precursor;	SubName: Full=Uncharacterized protein {ECO:0000313|EnsemblPlants:Bo7g108350.1};	Dihydroorotase	GO:0009507,chloroplast; GO:0005739,mitochondrion; GO:0004151,dihydroorotase activity; GO:0046872,metal ion binding; GO:0006207,'de novo' pyrimidine nucleobase biosynthetic process; GO:0044205,'de novo' UMP biosynthetic process; GO:0006221,pyrimidine nucleotide biosynthetic process	Amidohydrolase family
Cluster-17807.121643	5.1	5.38	0	0	0	0	2.2	1.16	1.1	0	0	0	-8.63912	down	-7.25895	down	7.45495	up	K07466 replication factor A1 | (RefSeq) uncharacterized protein At4g28440-like (A)	hypothetical protein EUTSA_v10022204mg [Eutrema salsugineum]	RecName: Full=Peptide methionine sulfoxide reductase B3; Short=AtMSRB3; EC=1.8.4.12; AltName: Full=Peptide-methionine (R)-S-oxide reductase; Flags: Precursor;	SubName: Full=Uncharacterized protein {ECO:0000313|EnsemblPlants:Bo1g129680.1};	--	GO:0005783,endoplasmic reticulum; GO:0005634,nucleus; GO:0046872,metal ion binding; GO:0070191,methionine-R-sulfoxide reductase activity; GO:0033743,peptide-methionine (R)-S-oxide reductase activity; GO:0034599,cellular response to oxidative stress; GO:0009631,cold acclimation; GO:0030091,protein repair	--
Cluster-17807.126320	2.22	0	1.25	0	0	0	2.02	1.51	1.01	0	0	0	-8.59769	down	-8.91602	down	9.11152	up	K18469 TBC1 domain family member 5 | (RefSeq) TBC1 domain family member 5 homolog B (A)	PREDICTED: TBC1 domain family member 5 homolog B [Brassica oleracea var. oleracea]	--	SubName: Full=Uncharacterized protein {ECO:0000313|EnsemblPlants:Bo9g130950.1};	Ypt/Rab-specific GTPase-activating protein GYP6	--	Rab-GTPase-TBC domain
Cluster-17807.104298	5.53	9.45	0	0	0	0	8.64	7.54	4.32	3.16	1.93	0.7	-8.59318	down	-8.89278	down	2.15624	up	K12184 ESCRT-I complex subunit VPS28 | (RefSeq) vacuolar protein sorting-associated protein 28 homolog 1 (A)	PREDICTED: vacuolar protein sorting-associated protein 28 homolog 1 [Brassica oleracea var. oleracea]	RecName: Full=Vacuolar protein sorting-associated protein 28 homolog 1;	RecName: Full=Vacuolar protein sorting-associated protein 28 homolog {ECO:0000256|PIRNR:PIRNR017535};	Vacuolar sorting protein VPS28	GO:0000813,ESCRT I complex; GO:0005794,Golgi apparatus; GO:0005802,trans-Golgi network; GO:0032403,NA; GO:0043328,protein transport to vacuole involved in ubiquitin-dependent protein catabolic process via the multivesicular body sorting pathway	VPS28 protein
Cluster-17807.94264	0.83	0.78	0	0	0	0	1.2	0.88	0.6	0.26	0.185	0.11	-8.55162	down	-9.16726	down	2.54144	up	K20478 golgin subfamily B member 1 | (RefSeq) uncharacterized LOC107783593 (A)	PREDICTED: protein NETWORKED 2A [Brassica rapa]	RecName: Full=Protein NETWORKED 2A {ECO:0000303|PubMed:22840520};	SubName: Full=Uncharacterized protein {ECO:0000313|EnsemblPlants:Bo1g087900.1};	--	GO:0005886,plasma membrane; GO:0003779,actin binding	KIP1-like protein
Cluster-17807.69463	0	3.45	2.1	0	0	0	1.13	1.01	0.67	0	0.04	0.08	-8.58118	down	-7.44921	down	4.82431	up	K01465 dihydroorotase [EC:3.5.2.3] | (RefSeq) dihydroorotase, mitochondrial isoform X1 (A)	PREDICTED: dihydroorotase, mitochondrial isoform X1 [Brassica oleracea var. oleracea]	RecName: Full=Dihydroorotase, mitochondrial; Short=DHOase; EC=3.5.2.3; Flags: Precursor;	SubName: Full=Uncharacterized protein {ECO:0000313|EnsemblPlants:Bo7g108350.1};	Dihydroorotase	GO:0009507,chloroplast; GO:0005739,mitochondrion; GO:0004151,dihydroorotase activity; GO:0046872,metal ion binding; GO:0006207,'de novo' pyrimidine nucleobase biosynthetic process; GO:0044205,'de novo' UMP biosynthetic process; GO:0006221,pyrimidine nucleotide biosynthetic process	Amidohydrolase family
Cluster-17807.15072	1.94	0	2.28	0	0	0	3.17	1.15	1.585	0	0	0	-8.49389	down	-8.84145	down	9.03896	up	K08864 tousled-like kinase [EC:2.7.11.1] | (RefSeq) serine/threonine-protein kinase TOUSLED-like isoform X2 (A)	PREDICTED: serine/threonine-protein kinase TOUSLED-like isoform X2 [Brassica oleracea var. oleracea]	RecName: Full=Serine/threonine-protein kinase TOUSLED; EC=2.7.11.1;	SubName: Full=Uncharacterized protein {ECO:0000313|EnsemblPlants:Bo9g150210.1};	Tousled-like protein kinase	GO:0009507,chloroplast; GO:0005737,cytoplasm; GO:0005634,nucleus; GO:0005524,ATP binding; GO:0042802,identical protein binding; GO:0004674,protein serine/threonine kinase activity; GO:1900368,regulation of RNA interference	Kinase-like
Cluster-17807.64980	1.49	1.42	0	0	0	0	3.08	4.09	4.685	0	0	0	-8.51376	down	-10.3976	down	10.58	up	K11446 histone demethylase JARID1 [EC:1.14.11.-] | (RefSeq) probable lysine-specific demethylase JMJ14 isoform X1 (A)	PREDICTED: probable lysine-specific demethylase JMJ14 isoform X2 [Brassica oleracea var. oleracea]	RecName: Full=Probable lysine-specific demethylase JMJ14; EC=1.14.11.-; AltName: Full=Jumonji domain-containing protein 14; AltName: Full=Jumonji domain-containing protein 4; AltName: Full=Lysine-specific histone demethylase JMJ14; AltName: Full=Protein JUMONJI 14;	SubName: Full=Uncharacterized protein {ECO:0000313|EnsemblPlants:Bo1g022410.1};	DNA-binding protein jumonji/RBP2/SMCY, contains JmjC domain	GO:0005654,nucleoplasm; GO:0005634,nucleus; GO:0051213,dioxygenase activity; GO:0003700,DNA-binding transcription factor activity; GO:0032453,histone demethylase activity (H3-K4 specific); GO:0046872,metal ion binding; GO:0000976,transcription regulatory region sequence-specific DNA binding; GO:0009908,flower development; GO:0034720,histone H3-K4 demethylation; GO:0010216,maintenance of DNA methy…	F/Y-rich N-terminus
Cluster-17807.112937	2.24	0.98	2.14	0.3	0	0	2.05	3.43	4.12	0.82	0.615	0.41	-4.28774	down	-4.99366	down	2.64236	up	--	uncharacterized protein LOC111215798 [Brassica napus]	--	SubName: Full=BnaA05g29260D protein {ECO:0000313|EMBL:CDY44680.1};	--	--	--
Cluster-17807.81249	0	0	0.13	0.65	0.6	0.87	2.13	4.46	4.225	0	0	0	4.00912	up	-2.37477	down	9.81939	up	--	PREDICTED: DNA ligase 1 [Brassica oleracea var. oleracea]	--	SubName: Full=Uncharacterized protein {ECO:0000313|EnsemblPlants:Bo9g054540.1};	--	--	--
Cluster-17807.112619	8.74	9.39	17.09	24.77	32.71	27.79	14.35	9.77	9.54	1.67	1.9	2.13	1.14357	up	1.42747	up	2.88357	up	K09264 MADS-box transcription factor, plant | (RefSeq) FLC; flowering locus C (A)	flowering locus C [Brassica oleracea var. capitata]	RecName: Full=MADS-box protein FLOWERING LOCUS C; AltName: Full=MADS-box protein FLOWERING LOCUS F;	SubName: Full=Flowering locus C {ECO:0000313|EMBL:AAQ76275.1};	MADS box transcription factor	GO:0005634,nucleus; GO:0043234,NA; GO:0003700,DNA-binding transcription factor activity; GO:0046983,protein dimerization activity; GO:0000977,RNA polymerase II regulatory region sequence-specific DNA binding; GO:0030154,cell differentiation; GO:0009908,flower development; GO:0009910,negative regulation of flower development; GO:0045944,positive regulation of transcription by RNA polymerase II; GO…	K-box region
Cluster-17807.119509	1.94	3.05	1.55	0.12	0	0.52	8.08	11.15	4.095	0	0	0	-3.54214	down	-5.29917	down	11.6212	up	K13459 disease resistance protein RPS2 | (RefSeq) disease resistance protein At4g27190 (A)	PREDICTED: disease resistance protein At4g27190-like [Raphanus sativus]	RecName: Full=Disease resistance protein At4g27190;	SubName: Full=Uncharacterized protein {ECO:0000313|EnsemblPlants:Bra026368.1-P};	Apoptotic ATPase	GO:0005886,plasma membrane; GO:0043531,ADP binding; GO:0005524,ATP binding; GO:0006952,defense response; GO:0007165,signal transduction	PIF1-like helicase
Cluster-17807.69557	2.72	2.44	0	0	0	0	0.94	1.42	0.64	0	0	0	-8.30219	down	-7.41903	down	7.60981	up	K02945 small subunit ribosomal protein S1 | (RefSeq) 30S ribosomal protein S1, chloroplastic (A)	PREDICTED: 30S ribosomal protein S1 [Brassica oleracea var. oleracea]	RecName: Full=30S ribosomal protein S1, chloroplastic {ECO:0000303|PubMed:10874039}; AltName: Full=CS1; AltName: Full=Chloroplastic small ribosomal subunit protein bS1c {ECO:0000303|PubMed:28007896}; Flags: Precursor;	SubName: Full=Uncharacterized protein {ECO:0000313|EnsemblPlants:Bo7g039140.1};	--	GO:0009507,chloroplast; GO:0005840,ribosome; GO:0003723,RNA binding	S1 RNA binding domain
Cluster-17807.13952	1.06	2.21	1.46	12.68	4.45	4.27	0	0	0	24.21	14.31	4.41	2.05266	up	7.96982	up	-8.57814	down	K07238 zinc transporter, ZIP family | (RefSeq) putative zinc transporter At3g08650 (A)	PREDICTED: putative zinc transporter At3g08650, partial [Camelina sativa]	RecName: Full=Putative zinc transporter At3g08650;	SubName: Full=Uncharacterized protein {ECO:0000313|EnsemblPlants:Bo1g144980.1};	Zinc transporter and related ZIP domain-containing proteins	GO:0016021,integral component of membrane; GO:0016020,membrane; GO:0005385,zinc ion transmembrane transporter activity; GO:0071577,zinc ion transmembrane transport	ZIP Zinc transporter
Cluster-17807.152186	2.99	6.85	2.76	1.39	1.84	1.98	7.56	3.46	6.44	2.18	3.04	3.9	-1.44672	down	-1.71718	down	1.20068	up	K10352 myosin heavy chain | (RefSeq) interactor of constitutive active ROPs 3-like isoform X1 (A)	PREDICTED: interactor of constitutive active ROPs 2, chloroplastic-like [Brassica oleracea var. oleracea]	RecName: Full=Interactor of constitutive active ROPs 2, chloroplastic; AltName: Full=ROP-interactive partner 2; Flags: Precursor;	SubName: Full=Uncharacterized protein {ECO:0000313|EnsemblPlants:Bo3g031500.1};	--	GO:0009507,chloroplast	Laminin Domain II
