# Supplementary material for: Transcriptome-Based Screening of Candidate Low-Temperature-Associated Genes and Analysis of the BocARR-B Transcription Factor Gene Family in Kohlrabi (Brassica oleracea L. var. caulorapa L.)
Source: Int J Mol Sci. 2024 Aug 27;25(17):9261. doi: 10.3390/ijms25179261 (PMC11394831; doi:10.3390/ijms25179261)
Supplement: Supplementary file 1 [file ijms-25-09261-s001.zip › Table S5.xlsx]

## Sheet: Sheet1
ID	Sub class	KEGG	NR	Swissprot	Tremble	KOG	GO	Pfam
Cluster-10589.0	1	K13464 jasmonate ZIM domain-containing protein | (RefSeq) protein TIFY 11A-like (A)	protein TIFY 11A-like [Brassica napus]	RecName: Full=Protein TIFY 11A; AltName: Full=Jasmonate ZIM domain-containing protein 5;	SubName: Full=Uncharacterized protein {ECO:0000313|EnsemblPlants:Bo8g104890.1};	--	GO:0005634,nucleus; GO:0003714,transcription corepressor activity; GO:0006952,defense response; GO:1903507,negative regulation of nucleic acid-templated transcription; GO:0031347,regulation of defense response; GO:2000022,regulation of jasmonic acid mediated signaling pathway; GO:0006355,regulation of transcription, DNA-templated; GO:0009753,response to jasmonic acid; GO:0009611,response to wound…	haloacid dehalogenase-like hydrolase
Cluster-11144.0	1	K02881 large subunit ribosomal protein L18 | (RefSeq) uncharacterized protein BNAA01G24680D (A)	uncharacterized protein BNAA01G24680D [Brassica napus]	--	SubName: Full=Uncharacterized protein {ECO:0000313|EnsemblPlants:Bo1g105070.1};	--	GO:0005840,ribosome; GO:0003735,structural constituent of ribosome; GO:0006412,translation	Ribosomal L18 of archaea, bacteria, mitoch. and chloroplast
Cluster-11321.0	1	--	protein transport protein sft2 [Brassica napus]	--	RecName: Full=Vesicle transport protein {ECO:0000256|RuleBase:RU363111};	Membrane protein involved in ER to Golgi transport	GO:0016021,integral component of membrane; GO:0015031,protein transport; GO:0016192,vesicle-mediated transport	Got1/Sft2-like family
Cluster-11798.0	1	--	BnaC05g01610D [Brassica napus]	--	SubName: Full=BnaC05g01610D protein {ECO:0000313|EMBL:CDY18138.1};	--	--	--
Cluster-12319.0	1	--	PREDICTED: SOSS complex subunit B homolog [Brassica rapa]	--	SubName: Full=Uncharacterized protein {ECO:0000313|EnsemblPlants:Bra038655.1-P};	Predicted nucleic acid binding protein	--	--
Cluster-12764.0	1	K17604 zinc finger SWIM domain-containing protein 3 | (RefSeq) uncharacterized LOC101264979 (A)	PREDICTED: uncharacterized protein LOC108807590 [Raphanus sativus]	--	SubName: Full=Genomic DNA, chromosome 5, P1 clone:MRD20 {ECO:0000313|EMBL:BAB10385.1};	--	GO:0003677,DNA binding; GO:0004803,transposase activity; GO:0008270,zinc ion binding; GO:0006313,transposition, DNA-mediated	MuDR family transposase
Cluster-13203.2	1	K07466 replication factor A1 | (RefSeq) replication factor A protein 1-like (A)	BnaC02g44730D [Brassica napus]	RecName: Full=U11/U12 small nuclear ribonucleoprotein 48 kDa protein; Short=U11/U12 snRNP 48 kDa protein; Short=U11/U12-48K;	SubName: Full=BnaC02g44730D protein {ECO:0000313|EMBL:CDY51786.1};	--	GO:0005681,spliceosomal complex; GO:0046872,metal ion binding; GO:0006397,mRNA processing; GO:0008380,RNA splicing	--
Cluster-13377.0	1	--	PREDICTED: uncharacterized protein LOC103854718 [Brassica rapa]	--	SubName: Full=Uncharacterized protein {ECO:0000313|EnsemblPlants:Bo2g156260.1};	--	--	--
Cluster-13513.0	1	K19619 tyrosyl-DNA phosphodiesterase 2 [EC:3.1.4.-] | (RefSeq) tyrosyl-DNA phosphodiesterase 2 (A)	PREDICTED: tyrosyl-DNA phosphodiesterase 2 [Brassica oleracea var. oleracea]	--	SubName: Full=Uncharacterized protein {ECO:0000313|EnsemblPlants:Bo8g108650.1};	Predicted Mg2+-dependent phosphodiesterase TTRAP	GO:0046872,metal ion binding	Zn-finger in Ran binding protein and others
Cluster-13783.0	1	K01193 beta-fructofuranosidase [EC:3.2.1.26] | (RefSeq) LOC109747879; beta-fructofuranosidase, insoluble isoenzyme 3-like (A)	PREDICTED: putative UPF0481 protein At3g02645 [Brassica oleracea var. oleracea]	RecName: Full=Putative UPF0481 protein At3g02645;	SubName: Full=Uncharacterized protein {ECO:0000313|EnsemblPlants:Bo1g156240.1};	--	GO:0016021,integral component of membrane	Plant protein of unknown function
Cluster-1393.0	1	K10773 endonuclease III [EC:4.2.99.18] | (RefSeq) endonuclease III homolog 2, chloroplastic (A)	PREDICTED: endonuclease III homolog 2, chloroplastic [Brassica oleracea var. oleracea]	RecName: Full=Endonuclease III homolog 2, chloroplastic {ECO:0000255|HAMAP-Rule:MF_03183}; Short=AtNTH2; EC=3.2.2.- {ECO:0000255|HAMAP-Rule:MF_03183}; EC=4.2.99.18 {ECO:0000255|HAMAP-Rule:MF_03183}; AltName: Full=Bifunctional DNA N-glycosylase/DNA-(apurinic or apyrimidinic site) lyase 2 {ECO:0000255|HAMAP-Rule:MF_03183}; Short=DNA glycosylase/AP lyase 2 {ECO:0000255|HAMAP-Rule:MF_03183}; Flags: P…	RecName: Full=Endonuclease III homolog {ECO:0000256|HAMAP-Rule:MF_03183}; EC=3.2.2.- {ECO:0000256|HAMAP-Rule:MF_03183}; EC=4.2.99.18 {ECO:0000256|HAMAP-Rule:MF_03183}; AltName: Full=Bifunctional DNA N-glycosylase/DNA-(apurinic or apyrimidinic site) lyase {ECO:0000256|HAMAP-Rule:MF_03183}; Short=DNA glycosylase/AP lyase {ECO:0000256|HAMAP-Rule:MF_03183};	Endonuclease III	GO:0042644,chloroplast nucleoid; GO:0005634,nucleus; GO:0051539,4 iron, 4 sulfur cluster binding; GO:0140078,class I DNA-(apurinic or apyrimidinic site) endonuclease activity; GO:0140080,class III/IV DNA-(apurinic or apyrimidinic site) endonuclease activity; GO:0003677,DNA binding; GO:0019104,DNA N-glycosylase activity; GO:0003906,DNA-(apurinic or apyrimidinic site) endonuclease activity; GO:0046…	Iron-sulfur binding domain of endonuclease III
Cluster-14170.3	1	K08472 mlo protein | (RefSeq) MLO-like protein 7 (A)	uncharacterized protein LOC106358282 isoform X1 [Brassica napus]	RecName: Full=MLO-like protein 7; Short=AtMlo7; AltName: Full=Protein NORTIA;	RecName: Full=MLO-like protein {ECO:0000256|RuleBase:RU280816};	--	GO:0005737,cytoplasm; GO:0012505,endomembrane system; GO:0016021,integral component of membrane; GO:0005886,plasma membrane; GO:0005516,calmodulin binding; GO:0006952,defense response; GO:0010483,pollen tube reception; GO:0009607,response to biotic stimulus	--
Cluster-14215.0	1	K17964 leucine-rich PPR motif-containing protein, mitochondrial | (RefSeq) pentatricopeptide repeat-containing protein At3g06920-like (A)	PREDICTED: pentatricopeptide repeat-containing protein At1g80150, mitochondrial-like [Brassica oleracea var. oleracea]	RecName: Full=Pentatricopeptide repeat-containing protein At1g80150, mitochondrial; Flags: Precursor;	SubName: Full=Uncharacterized protein {ECO:0000313|EnsemblPlants:Bo6g080180.1};	FOG: PPR repeat	GO:0043231,intracellular membrane-bounded organelle; GO:0005739,mitochondrion; GO:0004519,endonuclease activity; GO:0003723,RNA binding; GO:0009451,RNA modification	Pentacotripeptide-repeat region of PRORP
Cluster-14302.0	1	K17535 serine/threonine-protein kinase TNNI3K [EC:2.7.11.1] | (RefSeq) serine/threonine-protein kinase STY46-like (A)	PREDICTED: serine/threonine-protein kinase HT1-like [Brassica oleracea var. oleracea]	RecName: Full=Serine/threonine-protein kinase HT1; EC=2.7.11.1; AltName: Full=High leaf temperature protein 1;	SubName: Full=Uncharacterized protein {ECO:0000313|EnsemblPlants:Bo4g092880.1};	Tyrosine kinase specific for activated (GTP-bound) p21cdc42Hs	GO:0005737,cytoplasm; GO:0005524,ATP binding; GO:0004672,protein kinase activity; GO:0004674,protein serine/threonine kinase activity; GO:0004871,NA; GO:0035556,intracellular signal transduction	Phosphotransferase enzyme family
Cluster-14887.0	1	K13420 LRR receptor-like serine/threonine-protein kinase FLS2 [EC:2.7.11.1] | (RefSeq) DNA-damage-repair/toleration protein DRT100-like (A)	PREDICTED: LOW QUALITY PROTEIN: DNA-damage-repair/toleration protein DRT100 [Raphanus sativus]	RecName: Full=DNA damage-repair/toleration protein DRT100; Flags: Precursor;	SubName: Full=BnaC01g38540D protein {ECO:0000313|EMBL:CDY52664.1};	FOG: Leucine rich repeat	GO:0009507,chloroplast; GO:0000166,nucleotide binding; GO:0006281,DNA repair	Leucine Rich repeat
Cluster-15023.0	1	K17771 mitochondrial import receptor subunit TOM7 | (RefSeq) mitochondrial import receptor subunit TOM7-2-like (A)	PREDICTED: mitochondrial import receptor subunit TOM7-2-like [Brassica oleracea var. oleracea]	RecName: Full=Mitochondrial import receptor subunit TOM7-2; AltName: Full=Translocase of outer membrane 7 kDa subunit 2;	SubName: Full=Uncharacterized protein {ECO:0000313|EnsemblPlants:Bo9g032590.1};	--	GO:0016021,integral component of membrane; GO:0005742,mitochondrial outer membrane translocase complex; GO:0030150,protein import into mitochondrial matrix	TOM7 family
Cluster-15348.0	1	K05681 ATP-binding cassette, subfamily G (WHITE), member 2 | (RefSeq) ABC transporter G family member 10-like (A)	ABC transporter G family member 8 [Brassica napus]	RecName: Full=ABC transporter G family member 8; Short=ABC transporter ABCG.8; Short=AtABCG8; AltName: Full=Probable white-brown complex homolog protein 8; Short=AtWBC8;	SubName: Full=Uncharacterized protein {ECO:0000313|EnsemblPlants:Bo2g047420.1};	Transporter, ABC superfamily (Breast cancer resistance protein)	GO:0016021,integral component of membrane; GO:0005886,plasma membrane; GO:0005524,ATP binding; GO:0042626,ATPase activity, coupled to transmembrane movement of substances	AAA domain
Cluster-15569.0	1	--	PREDICTED: LRR receptor-like serine/threonine-protein kinase GSO2 [Raphanus sativus]	--	SubName: Full=Uncharacterized protein {ECO:0000313|EnsemblPlants:Bo7g024130.1};	FOG: Leucine rich repeat	--	--
Cluster-15774.0	1	K16221 transcription factor TCP21 (protein CCA1 HIKING EXPEDITION) | (RefSeq) transcription factor TCP7-like (A)	PREDICTED: transcription factor TCP7-like [Brassica oleracea var. oleracea]	RecName: Full=Transcription factor TCP7;	SubName: Full=Uncharacterized protein {ECO:0000313|EnsemblPlants:Bo2g160970.1};	--	GO:0005634,nucleus; GO:0003677,DNA binding; GO:0003700,DNA-binding transcription factor activity; GO:0006355,regulation of transcription, DNA-templated; GO:0006351,transcription, DNA-templated	TCP family transcription factor
Cluster-15822.0	1	--	--	--	--	--	--	--
Cluster-16155.0	1	--	BnaC06g23430D [Brassica napus]	--	SubName: Full=Uncharacterized protein {ECO:0000313|EnsemblPlants:Bra033817.1-P};	--	--	--
Cluster-1660.0	1	--	--	--	--	--	--	--
Cluster-17170.1	1	K13254 spastin [EC:3.6.4.3] | (RefSeq) ATPase family AAA domain-containing protein 1-A-like (A)	calmodulin-interacting protein 111-like isoform X2 [Brassica napus]	RecName: Full=Katanin p60 ATPase-containing subunit A1 {ECO:0000255|HAMAP-Rule:MF_03023}; Short=Katanin p60 subunit A1 {ECO:0000255|HAMAP-Rule:MF_03023}; EC=3.6.4.3 {ECO:0000255|HAMAP-Rule:MF_03023}; AltName: Full=CAD ATPase; AltName: Full=Katanin-1; Short=Atp60; AltName: Full=Protein BOTERO 1; AltName: Full=Protein ECTOPIC ROOT HAIR 3; AltName: Full=Protein FAT ROOT; AltName: Full=Protein FRAGIL…	SubName: Full=BnaC09g28950D protein {ECO:0000313|EMBL:CDY19639.1};	AAA+-type ATPase	GO:0008352,katanin complex; GO:0005874,microtubule; GO:0005634,nucleus; GO:0005524,ATP binding; GO:0008017,microtubule binding; GO:0008568,microtubule-severing ATPase activity; GO:0043622,cortical microtubule organization; GO:0000226,microtubule cytoskeleton organization; GO:0009825,multidimensional cell growth; GO:0009832,plant-type cell wall biogenesis; GO:0010091,trichome branching	AAA domain
Cluster-17238.0	1	K11434 type I protein arginine methyltransferase [EC:2.1.1.319] | (RefSeq) protein arginine N-methyltransferase PRMT10-like (A)	PREDICTED: protein arginine N-methyltransferase PRMT10-like [Brassica oleracea var. oleracea]	RecName: Full=Protein arginine N-methyltransferase PRMT10; EC=2.1.1.319;	SubName: Full=Uncharacterized protein {ECO:0000313|EnsemblPlants:Bo2g041830.1};	Protein arginine N-methyltransferase PRMT1 and related enzymes	GO:0005829,cytosol; GO:0016277,[myelin basic protein]-arginine N-methyltransferase activity; GO:0008469,histone-arginine N-methyltransferase activity; GO:0035242,protein-arginine omega-N asymmetric methyltransferase activity; GO:0035241,protein-arginine omega-N monomethyltransferase activity; GO:0019919,peptidyl-arginine methylation, to asymmetrical-dimethyl arginine; GO:0006355,regulation of tra…	Methyltransferase domain
Cluster-17734.0	1	--	--	--	--	--	--	--
Cluster-17807.100011	1	K04733 interleukin-1 receptor-associated kinase 4 [EC:2.7.11.1] | (RefSeq) probable L-type lectin-domain containing receptor kinase S.5 (A)	PREDICTED: uncharacterized protein LOC106301723 [Brassica oleracea var. oleracea]	RecName: Full=Uncharacterized protein At3g50808;	SubName: Full=Uncharacterized protein {ECO:0000313|EnsemblPlants:Bo7g105550.1};	--	--	PLATZ transcription factor
Cluster-17807.100014	1	K14484 auxin-responsive protein IAA | (RefSeq) auxin-responsive protein IAA7 (A)	PREDICTED: auxin-responsive protein IAA7-like [Brassica rapa]	RecName: Full=Auxin-responsive protein IAA7; AltName: Full=Auxin resistant 2; AltName: Full=Indoleacetic acid-induced protein 7;	RecName: Full=Auxin-responsive protein {ECO:0000256|RuleBase:RU004549};	--	GO:0005634,nucleus; GO:0003700,DNA-binding transcription factor activity; GO:0009734,auxin-activated signaling pathway; GO:0009630,gravitropism; GO:0009733,response to auxin; GO:0009753,response to jasmonic acid; GO:0009414,response to water deprivation; GO:0009611,response to wounding; GO:0006351,transcription, DNA-templated	AUX/IAA family
Cluster-17807.100084	1	K13424 WRKY transcription factor 33 | (RefSeq) WRKY_22; hypothetical protein (A)	WRKY transcription factor 3.1 [Brassica napus]	RecName: Full=Probable WRKY transcription factor 3; AltName: Full=WRKY DNA-binding protein 3;	SubName: Full=WRKY transcription factor 3.1 {ECO:0000313|EMBL:AGA37230.1};	--	GO:0005634,nucleus; GO:0003700,DNA-binding transcription factor activity; GO:0043565,sequence-specific DNA binding; GO:0006351,transcription, DNA-templated	WRKY DNA -binding domain
Cluster-17807.100200	1	K00951 GTP pyrophosphokinase [EC:2.7.6.5] | (RefSeq) putative GTP diphosphokinase RSH1, chloroplastic (A)	PREDICTED: putative GTP diphosphokinase RSH1, chloroplastic isoform X2 [Brassica rapa]	RecName: Full=Putative GTP diphosphokinase RSH1, chloroplastic; EC=2.7.6.5; AltName: Full=RelA/SpoT homolog 1; Short=AtRSH1; AltName: Full=ppGpp synthetase RSH1; Flags: Precursor;	SubName: Full=Uncharacterized protein {ECO:0000313|EnsemblPlants:Bra036283.1-P};	Predicted guanosine polyphosphate pyrophosphohydrolase/synthase	GO:0009507,chloroplast; GO:0005524,ATP binding; GO:0005525,GTP binding; GO:0008728,GTP diphosphokinase activity; GO:0016301,kinase activity; GO:0015969,guanosine tetraphosphate metabolic process	HD domain
Cluster-17807.100233	1	K08657 taspase, threonine aspartase, 1 [EC:3.4.25.-] | (RefSeq) putative threonine aspartase isoform X1 (A)	PREDICTED: bifunctional protein FolD 4, chloroplastic-like [Brassica oleracea var. oleracea]	RecName: Full=Bifunctional protein FolD 4, chloroplastic; AltName: Full=Protein EMBRYO DEFECTIVE 3127; AltName: Full=Tetrahydrofolate dehydrogenase/cyclohydrolase 4; Includes: RecName: Full=Methylenetetrahydrofolate dehydrogenase; EC=1.5.1.5; Includes: RecName: Full=Methenyltetrahydrofolate cyclohydrolase; EC=3.5.4.9; Flags: Precursor;	SubName: Full=Uncharacterized protein {ECO:0000313|EnsemblPlants:Bo9g002430.1};	Methylenetetrahydrofolate dehydrogenase/methylenetetrahydrofolate cyclohydrolase	GO:0009507,chloroplast; GO:0005829,cytosol; GO:0004477,methenyltetrahydrofolate cyclohydrolase activity; GO:0004488,methylenetetrahydrofolate dehydrogenase (NADP+) activity; GO:0006730,one-carbon metabolic process; GO:0009853,photorespiration; GO:0035999,tetrahydrofolate interconversion	Tetrahydrofolate dehydrogenase/cyclohydrolase, catalytic domain
Cluster-17807.100241	1	K16221 transcription factor TCP21 (protein CCA1 HIKING EXPEDITION) | (RefSeq) transcription factor TCP21-like (A)	transcription factor TCP22-like [Brassica napus]	RecName: Full=Transcription factor TCP22;	SubName: Full=Uncharacterized protein {ECO:0000313|EnsemblPlants:Bo2g075210.1};	--	GO:0005634,nucleus; GO:0003677,DNA binding; GO:0003700,DNA-binding transcription factor activity; GO:0006355,regulation of transcription, DNA-templated; GO:0006351,transcription, DNA-templated	TCP family transcription factor
Cluster-17807.100246	1	K06236 collagen, type I, alpha | (RefSeq) hypothetical protein (A)	PREDICTED: uncharacterized protein LOC106317859 [Brassica oleracea var. oleracea]	RecName: Full=Myb family transcription factor PHL6 {ECO:0000305}; AltName: Full=Protein PHR1-LIKE 6 {ECO:0000305};	SubName: Full=Uncharacterized protein {ECO:0000313|EnsemblPlants:Bo1g138650.1};	--	GO:0005634,nucleus; GO:0003677,DNA binding; GO:0003700,DNA-binding transcription factor activity; GO:0006355,regulation of transcription, DNA-templated; GO:0006351,transcription, DNA-templated	Myb-like DNA-binding domain
Cluster-17807.100265	1	K20823 N-alpha-acetyltransferase 35, NatC auxiliary subunit | (RefSeq) N-alpha-acetyltransferase 35, NatC auxiliary subunit-like (A)	BnaCnng12030D, partial [Brassica napus]	--	SubName: Full=BnaCnng12030D protein {ECO:0000313|EMBL:CDY44847.1}; Flags: Fragment;	Glucose-repressible protein and related proteins	--	Mak10 subunit, NatC N(alpha)-terminal acetyltransferase
Cluster-17807.100268	1	K23010 metalloendopeptidase OMA1, mitochondrial [EC:3.4.24.-] | (RefSeq) uncharacterized protein LOC7482168 (A)	PREDICTED: uncharacterized protein LOC106312873 [Brassica oleracea var. oleracea]	--	SubName: Full=Uncharacterized protein {ECO:0000313|EnsemblPlants:Bo9g102530.1};	Peptidase family M48	GO:0016021,integral component of membrane; GO:0005739,mitochondrion; GO:0004222,metalloendopeptidase activity	Peptidase family M48
Cluster-17807.100286	1	K11855 ubiquitin carboxyl-terminal hydrolase 36/42 [EC:3.4.19.12] | (RefSeq) ubiquitin carboxyl-terminal hydrolase 25 isoform X2 (A)	ubiquitin carboxyl-terminal hydrolase 25 isoform X2 [Brassica napus]	RecName: Full=Ubiquitin carboxyl-terminal hydrolase 25; EC=3.4.19.12; AltName: Full=Deubiquitinating enzyme 25; Short=AtUBP25; AltName: Full=Ubiquitin thioesterase 25; AltName: Full=Ubiquitin-specific-processing protease 25;	SubName: Full=Uncharacterized protein {ECO:0000313|EnsemblPlants:Bo3g066130.1}; Flags: Fragment;	Ubiquitin carboxyl-terminal hydrolase	GO:0036459,thiol-dependent ubiquitinyl hydrolase activity; GO:0016579,protein deubiquitination; GO:0006511,ubiquitin-dependent protein catabolic process	Transcription factor e(y)2
Cluster-17807.1003	1	--	--	--	--	--	--	--
Cluster-17807.100340	1	K10357 myosin V | (RefSeq) myosin-17-like (A)	BnaA02g04890D [Brassica napus]	RecName: Full=Myosin-17; AltName: Full=Myosin XI K; Short=AtXIK;	SubName: Full=BnaA02g04890D protein {ECO:0000313|EMBL:CDY45087.1};	Myosin class V heavy chain	GO:0016459,myosin complex; GO:0009506,plasmodesma; GO:0035619,root hair tip; GO:0030133,transport vesicle; GO:0003779,actin binding; GO:0005524,ATP binding; GO:0005516,calmodulin binding; GO:0003774,motor activity; GO:0030048,actin filament-based movement; GO:0051645,Golgi localization; GO:0048467,gynoecium development; GO:0090436,leaf pavement cell development; GO:0051646,mitochondrion localizat…	HPr Serine kinase C-terminal domain
Cluster-17807.100397	1	K04427 mitogen-activated protein kinase kinase kinase 7 [EC:2.7.11.25] | (RefSeq) serine/threonine-protein kinase HT1-like (A)	PREDICTED: serine/threonine-protein kinase HT1 [Brassica oleracea var. oleracea]	RecName: Full=Serine/threonine-protein kinase STY13 {ECO:0000305}; EC=2.7.11.1 {ECO:0000269|PubMed:16429265}; AltName: Full=AtSTYPK {ECO:0000303|PubMed:17291444}; AltName: Full=Serine/threonine/tyrosine-protein kinase 13 {ECO:0000303|PubMed:16429265};	SubName: Full=Uncharacterized protein {ECO:0000313|EnsemblPlants:Bo3g042730.1};	Tyrosine kinase specific for activated (GTP-bound) p21cdc42Hs	GO:0005622,intracellular; GO:0005886,plasma membrane; GO:0005524,ATP binding; GO:0004672,protein kinase activity; GO:0004674,protein serine/threonine kinase activity; GO:0004712,protein serine/threonine/tyrosine kinase activity; GO:0004713,protein tyrosine kinase activity; GO:0004871,NA; GO:0035556,intracellular signal transduction; GO:0006468,protein phosphorylation	Haspin like kinase domain
Cluster-17807.100407	1	--	PREDICTED: uncharacterized protein At5g19025 [Brassica oleracea var. oleracea]	RecName: Full=Uncharacterized protein At5g19025;	SubName: Full=BnaAnng03100D protein {ECO:0000313|EMBL:CDY18845.1};	--	GO:0022625,cytosolic large ribosomal subunit; GO:0016021,integral component of membrane; GO:0003723,RNA binding; GO:0003735,structural constituent of ribosome; GO:0042254,ribosome biogenesis; GO:0006412,translation	--
Cluster-17807.100428	1	--	PREDICTED: uncharacterized protein LOC106311643 isoform X2 [Brassica oleracea var. oleracea]	--	SubName: Full=Uncharacterized protein {ECO:0000313|EnsemblPlants:Bo8g076740.1};	Uncharacterized conserved protein, contains C1, PH and RUN domains	GO:0016021,integral component of membrane	--
Cluster-17807.100465	1	K06180 23S rRNA pseudouridine1911/1915/1917 synthase [EC:5.4.99.23] | (RefSeq) pentatricopeptide repeat-containing protein At1g20230 isoform X1 (A)	PREDICTED: putative pentatricopeptide repeat-containing protein At1g68930 [Brassica oleracea var. oleracea]	RecName: Full=Putative pentatricopeptide repeat-containing protein At1g68930;	SubName: Full=Uncharacterized protein {ECO:0000313|EnsemblPlants:Bo6g108480.1};	FOG: PPR repeat	GO:0043231,intracellular membrane-bounded organelle; GO:0004519,endonuclease activity; GO:0003723,RNA binding; GO:0008270,zinc ion binding; GO:0009451,RNA modification	Tetratricopeptide repeat
Cluster-17807.100482	1	K04733 interleukin-1 receptor-associated kinase 4 [EC:2.7.11.1] | (RefSeq) receptor-like serine/threonine-protein kinase At4g25390 (A)	receptor-like serine/threonine-protein kinase At2g45590 [Brassica napus]	RecName: Full=Receptor-like serine/threonine-protein kinase At2g45590; EC=2.7.11.1;	SubName: Full=Uncharacterized protein {ECO:0000313|EnsemblPlants:Bra039326.1-P};	Serine/threonine protein kinase	GO:0016021,integral component of membrane; GO:0005886,plasma membrane; GO:0005524,ATP binding; GO:0004675,transmembrane receptor protein serine/threonine kinase activity; GO:0007166,cell surface receptor signaling pathway; GO:0006468,protein phosphorylation	Protein tyrosine kinase
Cluster-17807.100533	1	K01081 5'-nucleotidase [EC:3.1.3.5] | (RefSeq) probable cytosolic purine 5' nucleotidase (A)	5'-nucleotidase domain-containing protein 4-like [Brassica napus]	--	SubName: Full=Uncharacterized protein {ECO:0000313|EMBL:ESQ27620.1};	IMP-GMP specific 5'-nucleotidase	GO:0046872,metal ion binding	5' nucleotidase family
Cluster-17807.10058	1	--	PREDICTED: autophagy-related protein 18g-like [Camelina sativa]	RecName: Full=Autophagy-related protein 18g; Short=AtATG18g;	SubName: Full=Uncharacterized protein {ECO:0000313|EMBL:EOA39592.1};	WD40 repeat protein	GO:0005737,cytoplasm; GO:0034045,phagophore assembly site membrane; GO:0005774,vacuolar membrane; GO:0006914,autophagy; GO:0015031,protein transport; GO:0042594,response to starvation; GO:0016192,vesicle-mediated transport	--
Cluster-17807.100614	1	K11817 indole-3-acetaldehyde oxidase [EC:1.2.3.7] | (RefSeq) indole-3-acetaldehyde oxidase-like (A)	PREDICTED: indole-3-acetaldehyde oxidase-like [Brassica oleracea var. oleracea]	RecName: Full=Indole-3-acetaldehyde oxidase; Short=IAA oxidase; EC=1.2.3.7; AltName: Full=Aldehyde oxidase 2; Short=AO-2; Short=AtAO-2; Short=AtAO3;	SubName: Full=Uncharacterized protein {ECO:0000313|EnsemblPlants:Bo3g127470.1};	Xanthine dehydrogenase	GO:0005829,cytosol; GO:0051537,2 iron, 2 sulfur cluster binding; GO:0004031,aldehyde oxidase activity; GO:0009055,electron transfer activity; GO:0050660,flavin adenine dinucleotide binding; GO:0050302,indole-3-acetaldehyde oxidase activity; GO:0005506,iron ion binding; GO:0016614,oxidoreductase activity, acting on CH-OH group of donors; GO:0009688,abscisic acid biosynthetic process; GO:0009851,au…	2Fe-2S iron-sulfur cluster binding domain
Cluster-17807.100634	1	K20777 exonuclease 3'-5' domain-containing protein 2 [EC:3.1.11.1] | (RefSeq) Werner syndrome ATP-dependent helicase homolog (A)	PREDICTED: uncharacterized protein At5g06450 [Brassica oleracea var. oleracea]	RecName: Full=Uncharacterized protein At5g06450;	SubName: Full=Uncharacterized protein {ECO:0000313|EnsemblPlants:Bo3g003890.1};	--	GO:0005737,cytoplasm; GO:0005634,nucleus; GO:0005774,vacuolar membrane; GO:0005773,vacuole; GO:0008408,3'-5' exonuclease activity; GO:0003676,nucleic acid binding; GO:0008310,single-stranded DNA 3'-5' exodeoxyribonuclease activity; GO:2000630,positive regulation of miRNA metabolic process	3'-5' exonuclease
Cluster-17807.100685	1	K07466 replication factor A1 | (RefSeq) replication protein A 70 kDa DNA-binding subunit A-like (A)	PREDICTED: replication protein A 70 kDa DNA-binding subunit A-like isoform X2 [Brassica rapa]	--	SubName: Full=Uncharacterized protein {ECO:0000313|EnsemblPlants:Bo5g027580.1};	DNA helicase PIF1/RRM3	--	Replication factor-A C terminal domain
Cluster-17807.100687	1	--	PREDICTED: uncharacterized protein HI_0077 [Brassica oleracea var. oleracea]	--	SubName: Full=Uncharacterized protein {ECO:0000313|EnsemblPlants:Bo8g006010.1};	--	--	Protein of unknown function (DUF455)
Cluster-17807.100692	1	K02866 large subunit ribosomal protein L10e | (RefSeq) hypothetical protein (A)	BnaC05g10550D [Brassica napus]	RecName: Full=60S ribosomal protein L10-3;	SubName: Full=BnaC05g10550D protein {ECO:0000313|EMBL:CDY39324.1};	60s ribosomal protein L10	GO:0005737,cytoplasm; GO:0022625,cytosolic large ribosomal subunit; GO:0022626,cytosolic ribosome; GO:0005634,nucleus; GO:0042788,polysomal ribosome; GO:0005840,ribosome; GO:0005774,vacuolar membrane; GO:0005773,vacuole; GO:0003723,RNA binding; GO:0003735,structural constituent of ribosome; GO:0032502,developmental process; GO:0010224,response to UV-B; GO:0000027,ribosomal large subunit assembly;…	Ribosomal protein L16p/L10e
Cluster-17807.100775	1	K01807 ribose 5-phosphate isomerase A [EC:5.3.1.6] | (RefSeq) probable ribose-5-phosphate isomerase 2 (A)	probable ribose-5-phosphate isomerase 2 [Brassica napus]	RecName: Full=Probable ribose-5-phosphate isomerase 2; EC=5.3.1.6; AltName: Full=Phosphoriboisomerase 2;	SubName: Full=BnaC02g33880D protein {ECO:0000313|EMBL:CDY37370.1};	Ribose 5-phosphate isomerase	GO:0005737,cytoplasm; GO:0004751,ribose-5-phosphate isomerase activity; GO:0008219,cell death; GO:0009052,pentose-phosphate shunt, non-oxidative branch; GO:0010228,vegetative to reproductive phase transition of meristem	DeoR C terminal sensor domain
Cluster-17807.100829	1	K03798 cell division protease FtsH [EC:3.4.24.-] | (RefSeq) cell division protein FtsH (A)	probable inactive ATP-dependent zinc metalloprotease FTSHI 2, chloroplastic [Brassica napus]	RecName: Full=Probable inactive ATP-dependent zinc metalloprotease FTSHI 2, chloroplastic; Short=AtFTSHI2 {ECO:0000303|PubMed:12185496}; AltName: Full=Protein EMBRYO DEFECTIVE 2083 {ECO:0000303|PubMed:21286311}; AltName: Full=Protein FTSH INACTIVE PROTEASE 2 {ECO:0000303|PubMed:12185496}; Flags: Precursor;	SubName: Full=BnaC05g37100D protein {ECO:0000313|EMBL:CDY30152.1};	AAA+-type ATPase containing the peptidase M41 domain	GO:0009507,chloroplast; GO:0009941,chloroplast envelope; GO:0031969,chloroplast membrane; GO:0016021,integral component of membrane; GO:0005739,mitochondrion; GO:0005524,ATP binding; GO:0004176,ATP-dependent peptidase activity; GO:0004222,metalloendopeptidase activity; GO:0008237,metallopeptidase activity; GO:0006508,proteolysis	IstB-like ATP binding protein
Cluster-17807.100887	1	--	PREDICTED: histone chaperone ASF1 [Raphanus sativus]	--	SubName: Full=Uncharacterized protein {ECO:0000313|EnsemblPlants:Bo7g014740.1};	--	--	--
Cluster-17807.100898	1	K03100 signal peptidase I [EC:3.4.21.89] | (RefSeq) chloroplast processing peptidase (A)	PREDICTED: chloroplast processing peptidase [Brassica oleracea var. oleracea]	RecName: Full=Chloroplast processing peptidase; EC=3.4.21.89; AltName: Full=Signal peptidase I-3; Flags: Precursor;	SubName: Full=Uncharacterized protein {ECO:0000313|EnsemblPlants:Bo01432s020.1};	Mitochondrial inner membrane protease, subunit IMP1	GO:0009507,chloroplast; GO:0009941,chloroplast envelope; GO:0009535,chloroplast thylakoid membrane; GO:0016021,integral component of membrane; GO:0009526,plastid envelope; GO:0055035,plastid thylakoid membrane; GO:0008233,peptidase activity; GO:0008236,serine-type peptidase activity; GO:0051604,protein maturation; GO:0010027,thylakoid membrane organization	Peptidase S24-like
Cluster-17807.100966	1	K17710 pentatricopeptide repeat domain-containing protein 1 | (RefSeq) hypothetical protein (A)	PREDICTED: LOW QUALITY PROTEIN: pentatricopeptide repeat-containing protein At2g01390-like [Brassica oleracea var. oleracea]	RecName: Full=Pentatricopeptide repeat-containing protein At2g01390;	SubName: Full=Uncharacterized protein {ECO:0000313|EMBL:ESQ39978.1};	FOG: PPR repeat	GO:0043231,intracellular membrane-bounded organelle; GO:0004519,endonuclease activity; GO:0003723,RNA binding; GO:0009451,RNA modification	26S proteasome subunit RPN7
Cluster-17807.101	1	K06962 uncharacterized protein | (RefSeq) uncharacterized protein YacP isoform X1 (A)	PREDICTED: uncharacterized protein YacP isoform X2 [Brassica oleracea var. oleracea]	--	SubName: Full=Uncharacterized protein {ECO:0000313|EnsemblPlants:Bo7g080450.1};	--	--	YacP-like NYN domain
Cluster-17807.101009	1	--	nematode resistance protein-like HSPRO2 [Brassica napus]	RecName: Full=Nematode resistance protein-like HSPRO2; AltName: Full=AKINbetagamma-interacting protein 2; AltName: Full=Ortholog of sugar beet HS1 PRO-1 protein 2; AltName: Full=Protein Hs1pro-2;	SubName: Full=Uncharacterized protein {ECO:0000313|EnsemblPlants:Bo3g034610.1};	--	GO:0005737,cytoplasm; GO:0020037,heme binding; GO:0046872,metal ion binding; GO:0009816,defense response to bacterium, incompatible interaction; GO:0006979,response to oxidative stress; GO:0009751,response to salicylic acid; GO:0019441,tryptophan catabolic process to kynurenine	Hs1pro-1 N-terminus
Cluster-17807.101063	1	K07052 uncharacterized protein | (RefSeq) uncharacterized protein LOC106343663 (A)	PREDICTED: uncharacterized protein LOC106343663 [Brassica oleracea var. oleracea]	--	SubName: Full=Uncharacterized protein {ECO:0000313|EnsemblPlants:Bo5g019380.1};	--	GO:0016021,integral component of membrane	CPBP intramembrane metalloprotease
Cluster-17807.101075	1	K10357 myosin V | (RefSeq) myosin-6-like (A)	myosin-6-like [Brassica napus]	RecName: Full=Myosin-6; AltName: Full=AtMYA2;	SubName: Full=Uncharacterized protein {ECO:0000313|EnsemblPlants:Bo9g059370.1};	Myosin class V heavy chain	GO:0005737,cytoplasm; GO:0016459,myosin complex; GO:0003779,actin binding; GO:0005524,ATP binding; GO:0005516,calmodulin binding; GO:0003774,motor activity	AAA ATPase domain
Cluster-17807.101103	1	K09667 protein O-GlcNAc transferase [EC:2.4.1.255] | (RefSeq) probable UDP-N-acetylglucosamine--peptide N-acetylglucosaminyltransferase SPINDLY (A)	PREDICTED: probable UDP-N-acetylglucosamine--peptide N-acetylglucosaminyltransferase SPINDLY [Brassica oleracea var. oleracea]	RecName: Full=Probable UDP-N-acetylglucosamine--peptide N-acetylglucosaminyltransferase SPINDLY; EC=2.4.1.255 {ECO:0000269|Ref.5};	SubName: Full=Uncharacterized protein {ECO:0000313|EnsemblPlants:Bo5g136400.1};	O-linked N-acetylglucosamine transferase OGT	GO:0005737,cytoplasm; GO:0005829,cytosol; GO:0005634,nucleus; GO:0016262,protein N-acetylglucosaminyltransferase activity; GO:0030154,cell differentiation; GO:0009736,cytokinin-activated signaling pathway; GO:0009908,flower development; GO:0009740,gibberellic acid mediated signaling pathway; GO:0009938,negative regulation of gibberellic acid mediated signaling pathway; GO:0006486,protein glycosyl…	Coatomer epsilon subunit
Cluster-17807.101106	1	K14548 U3 small nucleolar RNA-associated protein 4 | (RefSeq) cirhin-like isoform X1 (A)	PREDICTED: cirhin-like isoform X1 [Brassica oleracea var. oleracea]	RecName: Full=WD repeat-containing protein PCN {ECO:0000305}; AltName: Full=Protein POPCORN {ECO:0000303|PubMed:22158464};	SubName: Full=BnaC03g57850D protein {ECO:0000313|EMBL:CDY11793.1};	WD40 repeat protein	GO:0005634,nucleus; GO:0009793,embryo development ending in seed dormancy; GO:0010311,lateral root formation; GO:0048366,leaf development; GO:0010305,leaf vascular tissue pattern formation; GO:0035266,meristem growth; GO:0010073,meristem maintenance; GO:0090696,post-embryonic plant organ development; GO:2000012,regulation of auxin polar transport; GO:0010449,root meristem growth	WD domain, G-beta repeat
Cluster-17807.101126	1	K00799 glutathione S-transferase [EC:2.5.1.18] | (RefSeq) glutathione S-transferase U26-like (A)	glutathione S-transferase U26-like [Brassica napus]	RecName: Full=Glutathione S-transferase U26; Short=AtGSTU26; EC=2.5.1.18; AltName: Full=GST class-tau member 26;	SubName: Full=Uncharacterized protein {ECO:0000313|EnsemblPlants:Bra025993.1-P};	Glutathione S-transferase	GO:0005737,cytoplasm; GO:0005829,cytosol; GO:0004364,glutathione transferase activity; GO:0006749,glutathione metabolic process; GO:0009409,response to cold; GO:0009635,response to herbicide; GO:0009407,toxin catabolic process	Glutathione S-transferase, C-terminal domain
Cluster-17807.101136	1	K09420 transcriptional activator Myb | (RefSeq) transcription factor MYB3R-5-like (A)	coiled-coil domain-containing protein 25-like isoform X1 [Brassica napus]	--	SubName: Full=Uncharacterized protein {ECO:0000313|EnsemblPlants:Bo2g010420.1};	Predicted coiled-coil protein	--	NFACT protein RNA binding domain
Cluster-17807.101202	1	--	--	--	--	--	--	--
Cluster-17807.101214	1	K02987 small subunit ribosomal protein S4e | (RefSeq) 40S ribosomal protein S4-1 (A)	PREDICTED: 40S ribosomal protein S4-1 isoform X2 [Raphanus sativus]	RecName: Full=40S ribosomal protein S4-1;	SubName: Full=Ribosomal protein S4 (RPS4A) family protein {ECO:0000313|EMBL:AEC06617.1};	40S ribosomal protein S4	GO:0009507,chloroplast; GO:0005829,cytosol; GO:0022627,cytosolic small ribosomal subunit; GO:0005886,plasma membrane; GO:0005774,vacuolar membrane; GO:0003723,RNA binding; GO:0019843,rRNA binding; GO:0003735,structural constituent of ribosome; GO:0006412,translation	S4 domain
Cluster-17807.101278	1	K01148 poly(A)-specific ribonuclease [EC:3.1.13.4] | (RefSeq) uncharacterized CRM domain-containing protein At3g25440, chloroplastic-like isoform X1 (A)	PREDICTED: LOW QUALITY PROTEIN: chloroplastic group IIA intron splicing facilitator CRS1, chloroplastic [Brassica oleracea var. oleracea]	RecName: Full=CRM-domain containing factor CFM3, chloroplastic/mitochondrial {ECO:0000305}; AltName: Full=Protein CRM FAMILY MEMBER 3 {ECO:0000303|PubMed:18799595}; Short=ZmCFM3 {ECO:0000303|PubMed:18799595}; Flags: Precursor;	SubName: Full=Uncharacterized protein {ECO:0000313|EnsemblPlants:Bo1g117630.1};	Poly(A)-specific exoribonuclease PARN	GO:0009507,chloroplast; GO:0009570,chloroplast stroma; GO:0030529,NA; GO:0005739,mitochondrion; GO:0003723,RNA binding; GO:0000373,Group II intron splicing; GO:0006397,mRNA processing	DNA polymerase phi
Cluster-17807.101313	1	K15707 RING finger protein 170 [EC:2.3.2.27] | (RefSeq) E3 ubiquitin-protein ligase RNF170-like (A)	PREDICTED: uncharacterized protein LOC106293145 [Brassica oleracea var. oleracea]	--	SubName: Full=Uncharacterized protein {ECO:0000313|EnsemblPlants:Bo5g127640.1}; Flags: Fragment;	Predicted E3 ubiquitin ligase	--	--
Cluster-17807.101413	1	K02941 large subunit ribosomal protein LP0 | (RefSeq) 60S acidic ribosomal protein P0-2-like (A)	PREDICTED: 60S acidic ribosomal protein P0-2-like [Brassica oleracea var. oleracea]	RecName: Full=60S acidic ribosomal protein P0-2;	RecName: Full=60S acidic ribosomal protein P0 {ECO:0000256|PIRNR:PIRNR039087};	60S acidic ribosomal protein P0	GO:0048046,apoplast; GO:0009507,chloroplast; GO:0005829,cytosol; GO:0022626,cytosolic ribosome; GO:0005730,nucleolus; GO:0005634,nucleus; GO:0005886,plasma membrane; GO:0009506,plasmodesma; GO:0042788,polysomal ribosome; GO:0005507,copper ion binding; GO:0003735,structural constituent of ribosome; GO:0046686,response to cadmium ion; GO:0009409,response to cold; GO:0009735,response to cytokinin; G…	Ribosomal protein L10
Cluster-17807.101490	1	K01890 phenylalanyl-tRNA synthetase beta chain [EC:6.1.1.20] | (RefSeq) probable phenylalanine--tRNA ligase beta subunit (A)	PREDICTED: probable phenylalanine--tRNA ligase beta subunit [Brassica oleracea var. oleracea]	RecName: Full=Phenylalanine--tRNA ligase beta subunit, cytoplasmic {ECO:0000305}; EC=6.1.1.20 {ECO:0000305}; AltName: Full=Phenylalanyl-tRNA synthetase beta subunit {ECO:0000305}; Short=PheRS {ECO:0000305};	SubName: Full=Uncharacterized protein {ECO:0000313|EnsemblPlants:Bo9g163600.1};	Phenylalanyl-tRNA synthetase beta subunit	GO:0005829,cytosol; GO:0009328,phenylalanine-tRNA ligase complex; GO:0005524,ATP binding; GO:0000287,magnesium ion binding; GO:0004826,phenylalanine-tRNA ligase activity; GO:0003723,RNA binding; GO:0006432,phenylalanyl-tRNA aminoacylation	Phe-tRNA synthetase beta subunit B1 domain
Cluster-17807.101574	1	--	PREDICTED: uncharacterized protein LOC108859148 [Raphanus sativus]	--	SubName: Full=Uncharacterized protein {ECO:0000313|EMBL:BAT80483.1};	--	GO:0016021,integral component of membrane	--
Cluster-17807.101576	1	--	PREDICTED: uncharacterized protein LOC108859148 [Raphanus sativus]	--	SubName: Full=Uncharacterized protein {ECO:0000313|EMBL:EEE98836.1};	--	GO:0016021,integral component of membrane	--
Cluster-17807.101584	1	K04733 interleukin-1 receptor-associated kinase 4 [EC:2.7.11.1] | (RefSeq) inactive protein kinase SELMODRAFT_444075-like (A)	inactive protein kinase SELMODRAFT_444075-like [Brassica napus]	RecName: Full=Proline-rich receptor-like protein kinase PERK13; EC=2.7.11.1; AltName: Full=Proline-rich extensin-like receptor kinase 13; Short=AtPERK13; AltName: Full=Protein ROOT HAIR SPECIFIC 10;	SubName: Full=Uncharacterized protein {ECO:0000313|EnsemblPlants:Bo3g065710.1};	Serine/threonine protein kinase	GO:0016021,integral component of membrane; GO:0005886,plasma membrane; GO:0005524,ATP binding; GO:0019901,protein kinase binding; GO:0004675,transmembrane receptor protein serine/threonine kinase activity; GO:0007166,cell surface receptor signaling pathway; GO:0006468,protein phosphorylation	Phosphotransferase enzyme family
Cluster-17807.10167	1	K14431 transcription factor TGA | (RefSeq) transcription factor TGA5 (A)	PREDICTED: transcription factor TGA5 [Brassica oleracea var. oleracea]	RecName: Full=Transcription factor TGA5; AltName: Full=Ocs element-binding factor 5; Short=OBF5; AltName: Full=bZIP transcription factor 26; Short=AtbZIP26;	SubName: Full=Uncharacterized protein {ECO:0000313|EnsemblPlants:Bo2g007460.1};	--	GO:0005634,nucleus; GO:0003677,DNA binding; GO:0003700,DNA-binding transcription factor activity; GO:0042802,identical protein binding; GO:0043565,sequence-specific DNA binding; GO:0009814,defense response, incompatible interaction; GO:0009863,salicylic acid mediated signaling pathway; GO:0006351,transcription, DNA-templated	Basic region leucine zipper
Cluster-17807.101677	1	K04567 lysyl-tRNA synthetase, class II [EC:6.1.1.6] | (RefSeq) lysine--tRNA ligase-like (A)	PREDICTED: lysine--tRNA ligase-like [Brassica oleracea var. oleracea]	RecName: Full=Lysine--tRNA ligase, cytoplasmic {ECO:0000305}; EC=6.1.1.6 {ECO:0000269|PubMed:17425721}; AltName: Full=Lysyl-tRNA synthetase {ECO:0000305}; Short=LysRS {ECO:0000305}; AltName: Full=Lysyl-tRNA synthetase 1 {ECO:0000303|PubMed:17425721}; Short=AtKRS-1 {ECO:0000303|PubMed:17425721};	RecName: Full=Lysine--tRNA ligase {ECO:0000256|RuleBase:RU003748}; EC=6.1.1.6 {ECO:0000256|RuleBase:RU003748}; AltName: Full=Lysyl-tRNA synthetase {ECO:0000256|RuleBase:RU003748};	Lysyl-tRNA synthetase (class II)	GO:0005829,cytosol; GO:0009506,plasmodesma; GO:0005524,ATP binding; GO:0003677,DNA binding; GO:0004824,lysine-tRNA ligase activity; GO:0046872,metal ion binding; GO:0006430,lysyl-tRNA aminoacylation	tRNA synthetases class II core domain (F)
Cluster-17807.101689	1	K01872 alanyl-tRNA synthetase [EC:6.1.1.7] | (RefSeq) probable alanine--tRNA ligase, chloroplastic isoform X1 (A)	BnaA02g05940D [Brassica napus]	RecName: Full=Alanine--tRNA ligase, chloroplastic/mitochondrial {ECO:0000255|HAMAP-Rule:MF_03134}; EC=6.1.1.7 {ECO:0000255|HAMAP-Rule:MF_03134}; AltName: Full=Alanyl-tRNA synthetase {ECO:0000255|HAMAP-Rule:MF_03134}; Short=AlaRS {ECO:0000255|HAMAP-Rule:MF_03134}; AltName: Full=Protein EMBRYO DEFECTIVE 1030 {ECO:0000305|PubMed:16297076}; AltName: Full=Protein EMBRYO DEFECTIVE 263; AltName: Full=Pr…	RecName: Full=Probable alanine--tRNA ligase, chloroplastic {ECO:0000256|HAMAP-Rule:MF_03134}; EC=6.1.1.7 {ECO:0000256|HAMAP-Rule:MF_03134}; AltName: Full=Alanyl-tRNA synthetase {ECO:0000256|HAMAP-Rule:MF_03134}; Short=AlaRS {ECO:0000256|HAMAP-Rule:MF_03134};	Alanyl-tRNA synthetase	GO:0009507,chloroplast; GO:0009570,chloroplast stroma; GO:0016020,membrane; GO:0005739,mitochondrion; GO:0004813,alanine-tRNA ligase activity; GO:0016597,amino acid binding; GO:0005524,ATP binding; GO:0046872,metal ion binding; GO:0000049,tRNA binding; GO:0006419,alanyl-tRNA aminoacylation; GO:0009793,embryo development ending in seed dormancy; GO:0006400,tRNA modification	Threonyl and Alanyl tRNA synthetase second additional domain
Cluster-17807.101691	1	K04799 flap endonuclease-1 [EC:3.-.-.-] | (RefSeq) flap endonuclease 1 isoform X1 (A)	flap endonuclease 1 isoform X1 [Brassica napus]	RecName: Full=Flap endonuclease 1 {ECO:0000255|HAMAP-Rule:MF_03140}; Short=FEN-1 {ECO:0000255|HAMAP-Rule:MF_03140}; EC=3.1.-.- {ECO:0000255|HAMAP-Rule:MF_03140}; AltName: Full=Flap structure-specific endonuclease 1 {ECO:0000255|HAMAP-Rule:MF_03140};	SubName: Full=Uncharacterized protein {ECO:0000313|EnsemblPlants:Bo8g081920.1};	5'-3' exonuclease	GO:0005739,mitochondrion; GO:0005730,nucleolus; GO:0005654,nucleoplasm; GO:0003677,DNA binding; GO:0004519,endonuclease activity; GO:0004527,exonuclease activity; GO:0046872,metal ion binding; GO:0006281,DNA repair; GO:0006260,DNA replication	--
Cluster-17807.101696	1	K10908 DNA-directed RNA polymerase, mitochondrial [EC:2.7.7.6] | (RefSeq) DNA-directed RNA polymerase 3, chloroplastic (A)	BnaA09g41640D [Brassica napus]	RecName: Full=DNA-directed RNA polymerase 3, chloroplastic; EC=2.7.7.6; AltName: Full=Protein SCABRA 3 {ECO:0000303|PubMed:16698900}; Flags: Precursor;	RecName: Full=DNA-directed RNA polymerase {ECO:0000256|RuleBase:RU003805}; EC=2.7.7.6 {ECO:0000256|RuleBase:RU003805};	Mitochondrial/chloroplast DNA-directed RNA polymerase RPO41, provides primers for DNA replication-initiation	GO:0009507,chloroplast; GO:0034245,mitochondrial DNA-directed RNA polymerase complex; GO:0005739,mitochondrion; GO:0003677,DNA binding; GO:0003899,DNA-directed 5'-3' RNA polymerase activity; GO:0006390,mitochondrial transcription	DNA-dependent RNA polymerase
Cluster-17807.101756	1	K17803 methyltransferase OMS1, mitochondrial [EC:2.1.1.-] | (RefSeq) predicted protein (A)	methyltransferase-like protein 7A [Brassica napus]	--	SubName: Full=BnaC06g30740D protein {ECO:0000313|EMBL:CDY40936.1};	Predicted methyltransferase	GO:0008168,methyltransferase activity	Hypothetical methyltransferase
Cluster-17807.101758	1	K01079 phosphoserine phosphatase [EC:3.1.3.3] | (RefSeq) phosphoserine phosphatase, chloroplastic-like (A)	phosphoserine phosphatase, chloroplastic-like [Brassica napus]	RecName: Full=Phosphoserine phosphatase, chloroplastic; Short=PSP; Short=PSPase; EC=3.1.3.3; AltName: Full=O-phosphoserine phosphohydrolase; Flags: Precursor;	SubName: Full=Uncharacterized protein {ECO:0000313|EnsemblPlants:Bo5g025650.1};	Phosphoserine phosphatase	GO:0009507,chloroplast; GO:0005509,calcium ion binding; GO:0000287,magnesium ion binding; GO:0004647,phosphoserine phosphatase activity; GO:0009793,embryo development ending in seed dormancy; GO:0006564,L-serine biosynthetic process; GO:0006563,L-serine metabolic process; GO:0009555,pollen development; GO:0048364,root development	haloacid dehalogenase-like hydrolase
Cluster-17807.101887	1	K06972 presequence protease [EC:3.4.24.-] | (RefSeq) presequence protease 1, chloroplastic/mitochondrial-like (A)	presequence protease 1, chloroplastic/mitochondrial-like [Brassica napus]	RecName: Full=Presequence protease 1, chloroplastic/mitochondrial; Short=AtPreP1; Short=PreP 1; EC=3.4.24.-; AltName: Full=Zinc metalloprotease 1; Short=AtZnMP1; Flags: Precursor;	SubName: Full=Uncharacterized protein {ECO:0000313|EnsemblPlants:Bo1g114880.1};	Metalloendoprotease HMP1 (insulinase superfamily)	GO:0048046,apoplast; GO:0009507,chloroplast; GO:0009941,chloroplast envelope; GO:0009570,chloroplast stroma; GO:0005759,mitochondrial matrix; GO:0005739,mitochondrion; GO:0046872,metal ion binding; GO:0004222,metalloendopeptidase activity; GO:0016485,protein processing; GO:0046686,response to cadmium ion	Insulinase (Peptidase family M16)
Cluster-17807.101912	1	K18195 rhamnogalacturonan endolyase [EC:4.2.2.23] | (RefSeq) uncharacterized protein LOC104807150 isoform X1 (A)	PREDICTED: uncharacterized protein LOC108820296 [Raphanus sativus]	RecName: Full=MLP-like protein 31;	SubName: Full=Uncharacterized protein {ECO:0000313|EnsemblPlants:Bo9g166410.1};	FOG: Reverse transcriptase	GO:0006952,defense response; GO:0009607,response to biotic stimulus	Reverse transcriptase (RNA-dependent DNA polymerase)
Cluster-17807.101919	1	K14550 U3 small nucleolar RNA-associated protein 10 | (RefSeq) uncharacterized protein At3g06530-like (A)	uncharacterized protein At3g06530-like [Brassica napus]	RecName: Full=Uncharacterized protein At3g06530;	SubName: Full=Uncharacterized protein {ECO:0000313|EnsemblPlants:Bo5g143420.1};	Uncharacterized conserved protein	GO:0030686,90S preribosome; GO:0032040,small-subunit processome; GO:0034455,t-UTP complex; GO:0030515,snoRNA binding; GO:0000462,maturation of SSU-rRNA from tricistronic rRNA transcript (SSU-rRNA, 5.8S rRNA, LSU-rRNA); GO:0045943,positive regulation of transcription by RNA polymerase I	--
Cluster-17807.101953	1	K19347 SUN domain-containing protein 1/2 | (RefSeq) LOW QUALITY PROTEIN: uncharacterized protein LOC106340299 (A)	PREDICTED: uncharacterized protein LOC109116729 [Tarenaya hassleriana]	--	SubName: Full=Uncharacterized protein {ECO:0000313|EMBL:OWM74668.1};	FOG: Transposon-encoded proteins with TYA, reverse transcriptase, integrase domains in various combinations	GO:0003676,nucleic acid binding; GO:0008270,zinc ion binding; GO:0015074,DNA integration	Integrase zinc binding domain
Cluster-17807.102047	1	K02470 DNA gyrase subunit B [EC:5.99.1.3] | (RefSeq) DNA gyrase subunit B, mitochondrial (A)	PREDICTED: DNA gyrase subunit B, mitochondrial [Brassica oleracea var. oleracea]	RecName: Full=DNA gyrase subunit B, mitochondrial; EC=5.99.1.3; Flags: Precursor;	RecName: Full=DNA gyrase subunit B {ECO:0000256|RuleBase:RU362094}; EC=5.99.1.3 {ECO:0000256|RuleBase:RU362094};	DNA topoisomerase type II	GO:0005694,chromosome; GO:0005739,mitochondrion; GO:0009295,nucleoid; GO:0005524,ATP binding; GO:0003677,DNA binding; GO:0003918,DNA topoisomerase type II (ATP-hydrolyzing) activity; GO:0046872,metal ion binding; GO:0007059,chromosome segregation; GO:0006265,DNA topological change	Histidine kinase-, DNA gyrase B-, and HSP90-like ATPase
Cluster-17807.102060	1	K18881 D-lactate dehydratase [EC:4.2.1.130] | (RefSeq) protein DJ-1 homolog D (A)	PREDICTED: protein DJ-1 homolog D [Brassica oleracea var. oleracea]	RecName: Full=Protein DJ-1 homolog D; Short=AtDJ1D; AltName: Full=Lactoylglutathione lyase DJ1D; EC=4.4.1.5;	SubName: Full=BnaCnng05870D protein {ECO:0000313|EMBL:CDY28701.1};	Putative transcriptional regulator DJ-1	GO:0019172,glyoxalase III activity; GO:0004462,lactoylglutathione lyase activity	Peptidase C26
Cluster-17807.102090	1	K01206 alpha-L-fucosidase [EC:3.2.1.51] | (RefSeq) alpha-L-fucosidase 3-like (A)	BnaC02g17620D [Brassica napus]	RecName: Full=Alpha-L-fucosidase 3; EC=3.2.1.51; AltName: Full=Alpha-1,2-fucosidase; Short=AtFXG1; AltName: Full=Alpha-L-fucoside fucohydrolase 3; Flags: Precursor;	SubName: Full=Uncharacterized protein {ECO:0000313|EnsemblPlants:Bo2g056250.1};	--	GO:0048046,apoplast; GO:0009505,plant-type cell wall; GO:0004560,alpha-L-fucosidase activity; GO:0016788,hydrolase activity, acting on ester bonds; GO:0008152,metabolic process	GDSL-like Lipase/Acylhydrolase
Cluster-17807.10220	1	K14303 nuclear pore complex protein Nup160 | (RefSeq) nuclear pore complex protein NUP160-like isoform X1 (A)	nuclear pore complex protein NUP160-like isoform X2 [Brassica napus]	RecName: Full=Nuclear pore complex protein NUP160 {ECO:0000303|PubMed:21189294}; Short=AtNUP160; AltName: Full=Nucleoporin 160; AltName: Full=Protein SUPPRESSOR OF AUXIN RESISTANCE 1 {ECO:0000303|PubMed:16751346};	SubName: Full=BnaCnng44970D protein {ECO:0000313|EMBL:CDY64796.1};	Nuclear pore complex, Nup160 component	GO:0005635,nuclear envelope; GO:0031965,nuclear membrane; GO:0005643,nuclear pore; GO:0005487,NA; GO:0006952,defense response; GO:0016973,poly(A)+ mRNA export from nucleus; GO:0009733,response to auxin; GO:0009409,response to cold	Nucleoporin Nup120/160
Cluster-17807.102447	1	--	BnaC02g34680D [Brassica napus]	--	SubName: Full=Uncharacterized protein {ECO:0000313|EnsemblPlants:Bo1g055030.1};	--	GO:0016021,integral component of membrane; GO:0016760,cellulose synthase (UDP-forming) activity; GO:0071555,cell wall organization; GO:0030244,cellulose biosynthetic process	--
Cluster-17807.102457	1	K18696 glycerophosphodiester phosphodiesterase [EC:3.1.4.46] | (RefSeq) glycerophosphodiester phosphodiesterase GDPD2-like isoform X1 (A)	PREDICTED: glycerophosphodiester phosphodiesterase GDPD2-like isoform X3 [Brassica oleracea var. oleracea]	RecName: Full=Glycerophosphodiester phosphodiesterase GDPD2 {ECO:0000305}; EC=3.1.4.46 {ECO:0000250|UniProtKB:Q9SGA2}; AltName: Full=Glycerophosphodiester phosphodiesterase 2 {ECO:0000303|PubMed:21323773}; Short=AtGDPD2 {ECO:0000303|PubMed:21323773};	SubName: Full=BnaC06g13430D protein {ECO:0000313|EMBL:CDY11735.1};	Predicted starch-binding protein	GO:0005623,cell; GO:0008889,glycerophosphodiester phosphodiesterase activity; GO:0030643,cellular phosphate ion homeostasis; GO:0006071,glycerol metabolic process; GO:0046475,glycerophospholipid catabolic process	Spectrin like domain
Cluster-17807.102485	1	--	PREDICTED: uncharacterized protein LOC106298467 [Brassica oleracea var. oleracea]	--	SubName: Full=Uncharacterized protein {ECO:0000313|EnsemblPlants:Bo6g043710.1};	--	GO:0009507,chloroplast	Spc19
Cluster-17807.102492	1	K17911 beta-carotene isomerase [EC:5.2.1.14] | (RefSeq) beta-carotene isomerase D27, chloroplastic (A)	PREDICTED: beta-carotene isomerase D27, chloroplastic [Brassica oleracea var. oleracea]	RecName: Full=Beta-carotene isomerase D27, chloroplastic; EC=5.2.1.14; AltName: Full=Protein DWARF-27 homolog; Short=AtD27; Flags: Precursor;	SubName: Full=Uncharacterized protein {ECO:0000313|EnsemblPlants:Bo3g052870.1};	--	GO:0009507,chloroplast; GO:0009536,plastid; GO:0016859,cis-trans isomerase activity; GO:0005506,iron ion binding; GO:0010223,secondary shoot formation; GO:1901601,strigolactone biosynthetic process	Domain of unknown function (DUF4033)
Cluster-17807.102493	1	K15210 snRNA-activating protein complex subunit 3 | (RefSeq) snRNA-activating protein complex subunit-like (A)	snRNA-activating protein complex subunit-like [Brassica napus]	RecName: Full=snRNA-activating protein complex subunit; Short=SNAPc subunit; AltName: Full=Protein SHOOT REDIFFERENTIATION DEFECTIVE 2;	SubName: Full=Uncharacterized protein {ECO:0000313|EnsemblPlants:Bra010859.1-P};	Small nuclear RNA activating protein complex - 50kD subunit (SNAP50)	GO:0005634,nucleus; GO:0003677,DNA binding; GO:0009926,auxin polar transport; GO:0009734,auxin-activated signaling pathway; GO:0060184,cell cycle switching; GO:0043697,cell dedifferentiation; GO:0071365,cellular response to auxin stimulus; GO:0071368,cellular response to cytokinin stimulus; GO:0010311,lateral root formation; GO:0009942,longitudinal axis specification; GO:0010014,meristem initiati…	snRNA-activating protein of 50kDa MW C terminal
Cluster-17807.102541	1	K13429 chitin elicitor receptor kinase 1 | (RefSeq) LOW QUALITY PROTEIN: lysM domain receptor-like kinase 3 (A)	PREDICTED: peptidyl-prolyl cis-trans isomerase FKBP16-1, chloroplastic [Brassica oleracea var. oleracea]	RecName: Full=Peptidyl-prolyl cis-trans isomerase FKBP16-1, chloroplastic; Short=PPIase FKBP16-1; EC=5.2.1.8; AltName: Full=FK506-binding protein 16-1; Short=AtFKBP16-1; AltName: Full=Immunophilin FKBP16-1; AltName: Full=Rotamase; Flags: Precursor;	RecName: Full=Peptidylprolyl isomerase {ECO:0000256|PROSITE-ProRule:PRU00277}; EC=5.2.1.8 {ECO:0000256|PROSITE-ProRule:PRU00277};	Membrane protein involved in ER to Golgi transport	GO:0009507,chloroplast; GO:0009543,chloroplast thylakoid lumen; GO:0003755,peptidyl-prolyl cis-trans isomerase activity	--
Cluster-17807.102645	1	K08066 nuclear transcription factor Y, gamma | (RefSeq) nuclear transcription factor Y subunit C-1 (A)	PREDICTED: nuclear transcription factor Y subunit C-4 [Brassica rapa]	RecName: Full=Nuclear transcription factor Y subunit C-4; Short=AtNF-YC-4;	SubName: Full=Uncharacterized protein {ECO:0000313|EnsemblPlants:Bra038636.1-P};	CCAAT-binding factor, subunit C (HAP5)	GO:0005829,cytosol; GO:0005634,nucleus; GO:0003677,DNA binding; GO:0003700,DNA-binding transcription factor activity; GO:0046982,protein heterodimerization activity; GO:0009738,abscisic acid-activated signaling pathway; GO:0009740,gibberellic acid mediated signaling pathway; GO:2000905,negative regulation of starch metabolic process; GO:2000306,positive regulation of photomorphogenesis; GO:005124…	--
Cluster-17807.102655	1	K00521 ferric-chelate reductase [EC:1.16.1.7] | (RefSeq) probable ferric reduction oxidase 1 isoform X1 (A)	PREDICTED: probable ferric reduction oxidase 1 isoform X2 [Brassica oleracea var. oleracea]	RecName: Full=Probable ferric reduction oxidase 1; Short=AtFRO1; EC=1.16.1.7; AltName: Full=Ferric-chelate reductase 1;	SubName: Full=BnaCnng08750D protein {ECO:0000313|EMBL:CDY38014.1};	Ferric reductase, NADH/NADPH oxidase and related proteins	GO:0016021,integral component of membrane; GO:0000293,ferric-chelate reductase activity; GO:0046872,metal ion binding; GO:0006811,ion transport	Domain of unknown function (DUF3817)
Cluster-17807.102666	1	K12129 pseudo-response regulator 7 | (RefSeq) two-component response regulator-like APRR7 (A)	PREDICTED: two-component response regulator-like APRR7 isoform X2 [Brassica rapa]	RecName: Full=Two-component response regulator-like APRR7; AltName: Full=Pseudo-response regulator 7;	SubName: Full=Uncharacterized protein {ECO:0000313|EnsemblPlants:Bo2g002750.1};	GATA-4/5/6 transcription factors	GO:0005739,mitochondrion; GO:0005634,nucleus; GO:0003677,DNA binding; GO:0007623,circadian rhythm; GO:0045892,negative regulation of transcription, DNA-templated; GO:0000160,phosphorelay signal transduction system; GO:0010017,red or far-red light signaling pathway; GO:0006355,regulation of transcription, DNA-templated; GO:0006351,transcription, DNA-templated	Response regulator receiver domain
Cluster-17807.102854	1	K07428 cytochrome P450 family 4 subfamily X [EC:1.14.14.1] | (RefSeq) cytochrome P450 CYP72A219-like (A)	hypothetical protein CUMW_251120 [Citrus unshiu]	RecName: Full=Cytochrome P450 72A14; EC=1.14.-.-;	SubName: Full=Uncharacterized protein {ECO:0000313|EMBL:GAY66727.1};	Cytochrome P450 CYP4/CYP19/CYP26 subfamilies	GO:0016021,integral component of membrane; GO:0020037,heme binding; GO:0005506,iron ion binding; GO:0004497,monooxygenase activity; GO:0016705,oxidoreductase activity, acting on paired donors, with incorporation or reduction of molecular oxygen	Cytochrome P450
Cluster-17807.102875	1	K03022 DNA-directed RNA polymerase III subunit RPC8 | (RefSeq) DNA-directed RNA polymerase III subunit RPC8-like isoform X1 (A)	PREDICTED: DNA-directed RNA polymerase III subunit RPC8-like isoform X1 [Brassica oleracea var. oleracea]	--	SubName: Full=Uncharacterized protein {ECO:0000313|EnsemblPlants:Bo8g007210.1};	DNA-directed RNA polymerase subunit E'	GO:0005634,nucleus; GO:0003899,DNA-directed 5'-3' RNA polymerase activity; GO:0008380,RNA splicing; GO:0006351,transcription, DNA-templated	SHS2 domain found in N terminus of Rpb7p/Rpc25p/MJ0397
Cluster-17807.102902	1	--	PREDICTED: microtubule-associated protein 1B-like [Brassica oleracea var. oleracea]	--	SubName: Full=Uncharacterized protein {ECO:0000313|EnsemblPlants:Bo2g042090.1};	--	GO:0016021,integral component of membrane	Cotton fibre expressed protein
Cluster-17807.103003	1	K14484 auxin-responsive protein IAA | (RefSeq) auxin-responsive protein IAA13-like (A)	PREDICTED: auxin-responsive protein IAA13 isoform X2 [Brassica oleracea var. oleracea]	RecName: Full=Auxin-responsive protein IAA13; AltName: Full=Indoleacetic acid-induced protein 13;	RecName: Full=Auxin-responsive protein {ECO:0000256|RuleBase:RU004549};	--	GO:0005634,nucleus; GO:0003700,DNA-binding transcription factor activity; GO:0009734,auxin-activated signaling pathway; GO:0009733,response to auxin; GO:0006351,transcription, DNA-templated	AUX/IAA family
Cluster-17807.103011	1	K05387 glutamate receptor, ionotropic, plant | (RefSeq) glutamate receptor 3.4-like (A)	BnaC08g44070D [Brassica napus]	RecName: Full=Glutamate receptor 3.4; Short=AtGLR4; AltName: Full=Ligand-gated ion channel 3.4; Flags: Precursor;	RecName: Full=Glutamate receptor {ECO:0000256|PIRNR:PIRNR037090};	Glutamate-gated kainate-type ion channel receptor subunit GluR5 and related subunits	GO:0009507,chloroplast; GO:0016021,integral component of membrane; GO:0005886,plasma membrane; GO:0009536,plastid; GO:0005262,calcium channel activity; GO:0008066,glutamate receptor activity; GO:0004970,ionotropic glutamate receptor activity; GO:0015276,ligand-gated ion channel activity; GO:0006816,calcium ion transport; GO:0019722,calcium-mediated signaling; GO:0071311,cellular response to aceta…	Bacterial extracellular solute-binding proteins, family 3
Cluster-17807.103018	1	--	ACT domain-containing protein ACR1 isoform X1 [Brassica napus]	RecName: Full=ACT domain-containing protein ACR1 {ECO:0000305}; AltName: Full=Protein ACT DOMAIN REPEATS 1 {ECO:0000303|PubMed:12481063};	SubName: Full=BnaC03g48750D protein {ECO:0000313|EMBL:CDY36516.1};	--	GO:0005634,nucleus; GO:0016597,amino acid binding	ACT domain
Cluster-17807.103053	1	K04630 guanine nucleotide-binding protein G(i) subunit alpha | (RefSeq) GPA1; GPA1 heterotrimeric G protein alpha subunit protein (A)	PREDICTED: extra-large guanine nucleotide-binding protein 3-like isoform X1 [Brassica oleracea var. oleracea]	RecName: Full=Extra-large guanine nucleotide-binding protein 3; AltName: Full=Extra-large GTP-binding protein 3; Short=Extra-large G-protein 3;	SubName: Full=Uncharacterized protein {ECO:0000313|EnsemblPlants:Bo5g048360.1};	G-protein alpha subunit (small G protein superfamily)	GO:0005834,heterotrimeric G-protein complex; GO:0005634,nucleus; GO:0031683,G-protein beta/gamma-subunit complex binding; GO:0001664,G protein-coupled receptor binding; GO:0005525,GTP binding; GO:0003924,GTPase activity; GO:0046872,metal ion binding; GO:0004871,NA; GO:0007188,adenylate cyclase-modulating G protein-coupled receptor signaling pathway; GO:2000280,regulation of root development; GO:0…	ADP-ribosylation factor family
Cluster-17807.103086	1	K02492 glutamyl-tRNA reductase [EC:1.2.1.70] | (RefSeq) glutamyl-tRNA reductase 1, chloroplastic (A)	PREDICTED: glutamyl-tRNA reductase 1, chloroplastic [Brassica oleracea var. oleracea]	RecName: Full=Glutamyl-tRNA reductase 1, chloroplastic; Short=GluTR; EC=1.2.1.70; Flags: Precursor;	RecName: Full=Glutamyl-tRNA reductase {ECO:0000256|RuleBase:RU000584}; EC=1.2.1.70 {ECO:0000256|RuleBase:RU000584};	--	GO:0009507,chloroplast; GO:0031969,chloroplast membrane; GO:0043234,NA; GO:0008883,glutamyl-tRNA reductase activity; GO:0050661,NADP binding; GO:0015995,chlorophyll biosynthetic process; GO:0006783,heme biosynthetic process; GO:0006782,protoporphyrinogen IX biosynthetic process	D-isomer specific 2-hydroxyacid dehydrogenase, NAD binding domain
Cluster-17807.103250	1	K02717 photosystem II oxygen-evolving enhancer protein 2 | (RefSeq) psbP-like protein 1, chloroplastic isoform X1 (A)	psbP-like protein 1, chloroplastic isoform X2 [Brassica napus]	RecName: Full=PsbP-like protein 1, chloroplastic; AltName: Full=OEC23-like protein 4; AltName: Full=PsbP-related thylakoid lumenal protein 2; Flags: Precursor;	SubName: Full=BnaCnng46590D protein {ECO:0000313|EMBL:CDY65311.1};	--	GO:0009507,chloroplast; GO:0009543,chloroplast thylakoid lumen; GO:0019898,extrinsic component of membrane; GO:0009654,photosystem II oxygen evolving complex; GO:0009579,thylakoid; GO:0031977,thylakoid lumen; GO:0005509,calcium ion binding; GO:0015979,photosynthesis	PsbP
Cluster-17807.103269	1	K08669 HtrA serine peptidase 2 [EC:3.4.21.108] | (RefSeq) putative protease Do-like 14 (A)	PREDICTED: protease Do-like 2, chloroplastic isoform X2 [Brassica oleracea var. oleracea]	RecName: Full=Protease Do-like 2, chloroplastic; EC=3.4.21.-; Flags: Precursor;	SubName: Full=Uncharacterized protein {ECO:0000313|EnsemblPlants:Bra021450.1-P};	Serine protease	GO:0009507,chloroplast; GO:0009941,chloroplast envelope; GO:0009570,chloroplast stroma; GO:0009533,chloroplast stromal thylakoid; GO:0009535,chloroplast thylakoid membrane; GO:0004252,serine-type endopeptidase activity; GO:0009658,chloroplast organization; GO:0010206,photosystem II repair; GO:0030163,protein catabolic process	Peptidase S46
Cluster-17807.103392	1	K23222 nuclease HARBI1 [EC:3.1.-.-] | (RefSeq) protein ALP1-like (A)	protein ALP1-like [Brassica napus]	RecName: Full=Protein ANTAGONIST OF LIKE HETEROCHROMATIN PROTEIN 1 {ECO:0000303|PubMed:26642436}; EC=3.1.-.-;	SubName: Full=T25B24.14 protein {ECO:0000313|EMBL:AAD25557.1};	Predicted transposase	GO:0035098,ESC/E(Z) complex; GO:0005634,nucleus; GO:0035102,PRC1 complex; GO:0003682,chromatin binding; GO:0046872,metal ion binding; GO:0004518,nuclease activity; GO:0031936,negative regulation of chromatin silencing; GO:0006351,transcription, DNA-templated	Plant transposon protein
Cluster-17807.103410	1	--	uncharacterized protein BNAC05G06230D isoform X1 [Brassica napus]	--	SubName: Full=Uncharacterized protein {ECO:0000313|EnsemblPlants:Bo5g009100.1};	--	--	--
Cluster-17807.103442	1	K10999 cellulose synthase A [EC:2.4.1.12] | (RefSeq) hypothetical protein (A)	hypothetical protein EUTSA_v10012521mg [Eutrema salsugineum]	RecName: Full=Cellulose synthase A catalytic subunit 6 [UDP-forming]; Short=AtCesA6; EC=2.4.1.12; AltName: Full=AraxCelA; AltName: Full=Isoxaben-resistant protein 2; AltName: Full=Protein PROCUSTE 1; AltName: Full=Protein QUILL;	SubName: Full=Uncharacterized protein {ECO:0000313|EnsemblPlants:Bo1g055030.1};	--	GO:0010330,cellulose synthase complex; GO:0005794,Golgi apparatus; GO:0005887,integral component of plasma membrane; GO:0016020,membrane; GO:0005886,plasma membrane; GO:0016760,cellulose synthase (UDP-forming) activity; GO:0016759,cellulose synthase activity; GO:0046872,metal ion binding; GO:0071555,cell wall organization; GO:0030244,cellulose biosynthetic process; GO:0043622,cortical microtubule…	Cellulose synthase
Cluster-17807.103469	1	K16284 E3 ubiquitin-protein ligase SIS3 [EC:2.3.2.27] | (RefSeq) E3 ubiquitin-protein ligase SIS3 (A)	PREDICTED: E3 ubiquitin-protein ligase SIS3 [Brassica oleracea var. oleracea]	RecName: Full=E3 ubiquitin-protein ligase SIS3; EC=2.3.2.27; AltName: Full=Protein SUGAR INSENSITIVE 3; AltName: Full=RING-type E3 ubiquitin transferase SIS3 {ECO:0000305}; Flags: Precursor;	SubName: Full=Uncharacterized protein {ECO:0000313|EnsemblPlants:Bo1g076870.1};	FOG: Predicted E3 ubiquitin ligase	GO:0016021,integral component of membrane; GO:0046872,metal ion binding; GO:0061630,ubiquitin protein ligase activity; GO:0004842,ubiquitin-protein transferase activity; GO:0043161,proteasome-mediated ubiquitin-dependent protein catabolic process; GO:0016567,protein ubiquitination; GO:0010182,sugar mediated signaling pathway	zinc-RING finger domain
Cluster-17807.10352	1	--	uncharacterized protein LOC106428731 [Brassica napus]	RecName: Full=Uncharacterized protein At4g02000;	SubName: Full=Uncharacterized protein {ECO:0000313|EnsemblPlants:Bra030392.1-P};	FOG: Reverse transcriptase	--	Zinc knuckle
Cluster-17807.103583	1	K00951 GTP pyrophosphokinase [EC:2.7.6.5] | (RefSeq) probable GTP diphosphokinase RSH2, chloroplastic (A)	PREDICTED: probable GTP diphosphokinase RSH2, chloroplastic [Brassica oleracea var. oleracea]	RecName: Full=Probable GTP diphosphokinase RSH2, chloroplastic; EC=2.7.6.5; AltName: Full=RelA/SpoT homolog 2; Short=AtRSH2; AltName: Full=ppGpp synthetase RSH2; Flags: Precursor;	SubName: Full=Uncharacterized protein {ECO:0000313|EnsemblPlants:Bo5g131760.1};	Predicted guanosine polyphosphate pyrophosphohydrolase/synthase	GO:0009507,chloroplast; GO:0005524,ATP binding; GO:0005525,GTP binding; GO:0008728,GTP diphosphokinase activity; GO:0016301,kinase activity; GO:0015969,guanosine tetraphosphate metabolic process; GO:0009737,response to abscisic acid; GO:0009611,response to wounding	HD domain
Cluster-17807.103611	1	--	PREDICTED: translocase of chloroplast 120, chloroplastic-like [Brassica oleracea var. oleracea]	RecName: Full=Translocase of chloroplast 120, chloroplastic; Short=AtToc120; EC=3.6.5.-; AltName: Full=120 kDa chloroplast outer envelope protein;	SubName: Full=Uncharacterized protein {ECO:0000313|EnsemblPlants:Bo5g123800.1};	--	GO:0009707,chloroplast outer membrane; GO:0016021,integral component of membrane; GO:0009536,plastid; GO:0005525,GTP binding; GO:0016817,hydrolase activity, acting on acid anhydrides; GO:0046872,metal ion binding; GO:0045036,protein targeting to chloroplast	AAA ATPase domain
Cluster-17807.103720	1	--	PREDICTED: LOW QUALITY PROTEIN: probable disease resistance RPP8-like protein 4 [Brassica rapa]	RecName: Full=Disease resistance protein RPH8A; AltName: Full=RPP8 homolog A;	SubName: Full=Uncharacterized protein {ECO:0000313|EnsemblPlants:Bo4g034740.1};	Apoptotic ATPase	GO:0043531,ADP binding; GO:0005524,ATP binding; GO:0009626,plant-type hypersensitive response	--
Cluster-17807.103809	1	K01381 saccharopepsin [EC:3.4.23.25] | (RefSeq) probable aspartic protease At2g35615 (A)	BnaC01g21890D [Brassica napus]	RecName: Full=Probable aspartic protease At2g35615; EC=3.4.-.-; Flags: Precursor;	SubName: Full=Uncharacterized protein {ECO:0000313|EnsemblPlants:Bo1g054950.1};	Aspartyl protease	GO:0005576,extracellular region; GO:0004190,aspartic-type endopeptidase activity; GO:0030163,protein catabolic process; GO:0006508,proteolysis	--
Cluster-17807.103829	1	--	PREDICTED: uncharacterized protein LOC108850004 [Raphanus sativus]	RecName: Full=Polyadenylate-binding protein-interacting protein 3; Short=PABP-interacting protein 3; Short=Poly(A)-binding protein-interacting protein 3; AltName: Full=PAM2-containing protein CID3; AltName: Full=Protein CTC-INTERACTING DOMAIN 3;	SubName: Full=Uncharacterized protein {ECO:0000313|EMBL:ESQ54572.1};	--	GO:0010494,cytoplasmic stress granule; GO:0003723,RNA binding; GO:0010603,regulation of cytoplasmic mRNA processing body assembly; GO:0034063,stress granule assembly	Ataxin-2 C-terminal region
Cluster-17807.10383	1	K00700 1,4-alpha-glucan branching enzyme [EC:2.4.1.18] | (RefSeq) 1,4-alpha-glucan-branching enzyme 3, chloroplastic/amyloplastic (A)	PREDICTED: 1,4-alpha-glucan-branching enzyme 3, chloroplastic/amyloplastic [Brassica oleracea var. oleracea]	RecName: Full=1,4-alpha-glucan-branching enzyme 3, chloroplastic/amyloplastic; Short=AtSBE III; EC=2.4.1.18; AltName: Full=Branching enzyme 1; Short=AtBE1; AltName: Full=Protein EMBRYO DEFECTIVE 2729; AltName: Full=Starch-branching enzyme 3; Flags: Precursor;	SubName: Full=Uncharacterized protein {ECO:0000313|EnsemblPlants:Bo5g108670.1};	1,4-alpha-glucan branching enzyme/starch branching enzyme II	GO:0009501,amyloplast; GO:0009507,chloroplast; GO:0009570,chloroplast stroma; GO:0009536,plastid; GO:0003844,1,4-alpha-glucan branching enzyme activity; GO:0102752,1,4-alpha-glucan branching enzyme activity (using a glucosylated glycogenin as primer for glycogen synthesis); GO:0043169,cation binding; GO:0005975,carbohydrate metabolic process; GO:0005978,glycogen biosynthetic process; GO:0009791,p…	Carbohydrate-binding module 48 (Isoamylase N-terminal domain)
Cluster-17807.103884	1	K08272 calcium binding protein 39 | (RefSeq) putative MO25-like protein At5g47540 (A)	PREDICTED: putative MO25-like protein At5g47540 [Brassica oleracea var. oleracea]	RecName: Full=Putative MO25-like protein At5g47540;	SubName: Full=Uncharacterized protein {ECO:0000313|EnsemblPlants:Bo7g077680.1};	Conserved protein Mo25	--	Mo25-like
Cluster-17807.103891	1	K02327 DNA polymerase delta subunit 1 [EC:2.7.7.7] | (RefSeq) DNA/RNA polymerase (A)	uncharacterized protein LOC106346317 [Brassica napus]	--	SubName: Full=Uncharacterized protein {ECO:0000313|EnsemblPlants:Bra018610.1-P};	--	GO:0031969,chloroplast membrane; GO:0016021,integral component of membrane; GO:0006631,fatty acid metabolic process	Protein CHAPERONE-LIKE PROTEIN OF POR1-like
Cluster-17807.103900	1	--	disease resistance protein [Brassica rapa subsp. pekinensis]	RecName: Full=Probable disease resistance protein RPP1 {ECO:0000305}; AltName: Full=Protein RECOGNITION OF PERONOSPORA PARASITICA 1 {ECO:0000305};	SubName: Full=Disease resistance protein {ECO:0000313|EMBL:ACP30577.1};	--	GO:0005789,endoplasmic reticulum membrane; GO:0000139,Golgi membrane; GO:0005886,plasma membrane; GO:0043531,ADP binding; GO:0005524,ATP binding; GO:0030275,LRR domain binding; GO:0006952,defense response; GO:0009817,defense response to fungus, incompatible interaction; GO:0002239,response to oomycetes; GO:0007165,signal transduction	--
Cluster-17807.103977	1	K16226 disease resistance protein RPS4 | (RefSeq) hypothetical protein (A)	disease resistance-like protein CSA1 [Brassica napus]	RecName: Full=Disease resistance-like protein CSA1 {ECO:0000305}; AltName: Full=Protein CONSTITUTIVE SHADE-AVOIDANCE 1 {ECO:0000303|PubMed:17114357};	SubName: Full=Disease resistance protein {ECO:0000313|EMBL:ACP30631.1};	--	GO:0043531,ADP binding; GO:0005524,ATP binding; GO:0042742,defense response to bacterium; GO:0007275,multicellular organism development; GO:0009416,response to light stimulus; GO:0010114,response to red light; GO:0007165,signal transduction	AAA domain
Cluster-17807.103980	1	K11131 H/ACA ribonucleoprotein complex subunit 4 [EC:5.4.99.-] | (RefSeq) H/ACA ribonucleoprotein complex subunit 4-like (A)	PREDICTED: H/ACA ribonucleoprotein complex subunit 4-like [Brassica oleracea var. oleracea]	RecName: Full=H/ACA ribonucleoprotein complex subunit 4; EC=5.4.99.-; AltName: Full=CBF5 homolog; AltName: Full=Dyskerin; AltName: Full=Nopp-140-associated protein of 57 kDa homolog; Short=AtNAP57; AltName: Full=Nucleolar protein NAP57 homolog;	SubName: Full=Uncharacterized protein {ECO:0000313|EnsemblPlants:Bo2g108920.1};	Pseudouridine synthase	GO:0031429,box H/ACA snoRNP complex; GO:0005829,cytosol; GO:0005730,nucleolus; GO:0009506,plasmodesma; GO:0009982,pseudouridine synthase activity; GO:0003723,RNA binding; GO:0000495,box H/ACA snoRNA 3'-end processing; GO:1990481,mRNA pseudouridine synthesis; GO:0031118,rRNA pseudouridine synthesis; GO:0031120,snRNA pseudouridine synthesis	tRNA pseudouridylate synthase B C-terminal domain
Cluster-17807.103985	1	K10580 ubiquitin-conjugating enzyme E2 N [EC:2.3.2.23] | (RefSeq) ubiquitin-conjugating enzyme E2 36-like isoform X1 (A)	PREDICTED: ubiquitin-conjugating enzyme E2 36-like isoform X1 [Brassica oleracea var. oleracea]	RecName: Full=Ubiquitin-conjugating enzyme E2 36; EC=2.3.2.23; AltName: Full=E2 ubiquitin-conjugating enzyme 36; AltName: Full=Ubiquitin carrier protein 36;	SubName: Full=Uncharacterized protein {ECO:0000313|EMBL:CCB47364.1};	Ubiquitin-protein ligase	GO:0005634,nucleus; GO:0005524,ATP binding; GO:0061630,ubiquitin protein ligase activity; GO:0031625,ubiquitin protein ligase binding; GO:0006301,postreplication repair; GO:0070534,protein K63-linked ubiquitination	Ubiquitin-conjugating enzyme
Cluster-17807.104026	1	K22698 protein SEY1 [EC:3.6.5.-] | (RefSeq) protein ROOT HAIR DEFECTIVE 3 homolog 2 (A)	PREDICTED: protein ROOT HAIR DEFECTIVE 3 homolog 2 [Brassica oleracea var. oleracea]	RecName: Full=Protein ROOT HAIR DEFECTIVE 3 homolog 2 {ECO:0000255|HAMAP-Rule:MF_03109}; EC=3.6.5.- {ECO:0000255|HAMAP-Rule:MF_03109}; AltName: Full=Protein SEY1 homolog 3 {ECO:0000255|HAMAP-Rule:MF_03109};	RecName: Full=Protein ROOT HAIR DEFECTIVE 3 homolog {ECO:0000256|HAMAP-Rule:MF_03109}; EC=3.6.5.- {ECO:0000256|HAMAP-Rule:MF_03109}; AltName: Full=Protein SEY1 homolog {ECO:0000256|HAMAP-Rule:MF_03109};	GTP-binding protein	GO:0005783,endoplasmic reticulum; GO:0005789,endoplasmic reticulum membrane; GO:0016021,integral component of membrane; GO:0005525,GTP binding; GO:0016787,hydrolase activity	Root hair defective 3 GTP-binding protein (RHD3)
Cluster-17807.104071	1	--	PREDICTED: interferon-related developmental regulator 1-like [Brassica oleracea var. oleracea]	--	SubName: Full=Uncharacterized protein {ECO:0000313|EnsemblPlants:Bo7g048590.1};	Interferon-related protein PC4 like	--	Interferon-related protein conserved region
Cluster-17807.104164	1	K14442 ATP-dependent RNA helicase DHX36 [EC:3.6.4.13] | (RefSeq) ATP-dependent RNA helicase DHX36 (A)	PREDICTED: ATP-dependent RNA helicase DHX36 [Brassica oleracea var. oleracea]	RecName: Full=DExH-box ATP-dependent RNA helicase DExH6 {ECO:0000305}; EC=3.6.4.13 {ECO:0000305}; AltName: Full=Protein HELICASE IN VASCULAR TISSUE AND TAPETUM {ECO:0000303|PubMed:9225469}; EC=3.6.4.12 {ECO:0000305};	SubName: Full=Uncharacterized protein {ECO:0000313|EnsemblPlants:Bo5g007660.1};	ATP-dependent RNA helicase A	GO:0005737,cytoplasm; GO:0005634,nucleus; GO:0005524,ATP binding; GO:0004004,ATP-dependent RNA helicase activity; GO:0004386,helicase activity; GO:0003723,RNA binding; GO:0006396,RNA processing	KaiC
Cluster-17807.104229	1	--	PREDICTED: suppressor of RPS4-RLD 1 isoform X2 [Brassica oleracea var. oleracea]	RecName: Full=Suppressor of RPS4-RLD 1 {ECO:0000303|PubMed:15469494}; AltName: Full=Protein SUPPRESSOR OF npr1-1, CONSTITUTIVE 5 {ECO:0000303|PubMed:20862316}; Short=AtSNC5 {ECO:0000303|PubMed:20862316};	SubName: Full=Uncharacterized protein {ECO:0000313|EnsemblPlants:Bo1g003600.1};	FOG: TPR repeat	GO:0005737,cytoplasm; GO:0005783,endoplasmic reticulum; GO:0016021,integral component of membrane; GO:0043231,intracellular membrane-bounded organelle; GO:0005634,nucleus; GO:0048471,perinuclear region of cytoplasm; GO:0032947,protein-containing complex scaffold activity; GO:0042742,defense response to bacterium; GO:0009816,defense response to bacterium, incompatible interaction; GO:0031348,negat…	--
Cluster-17807.104246	1	K15283 solute carrier family 35, member E1 | (RefSeq) phosphoenolpyruvate/phosphate translocator 2, chloroplastic isoform X1 (A)	PREDICTED: phosphoenolpyruvate/phosphate translocator 2, chloroplastic isoform X1 [Brassica oleracea var. oleracea]	RecName: Full=Phosphoenolpyruvate/phosphate translocator 2, chloroplastic; Short=AtPPT2; Flags: Precursor;	SubName: Full=Uncharacterized protein {ECO:0000313|EMBL:EFH58433.1};	Glucose-6-phosphate/phosphate and phosphoenolpyruvate/phosphate antiporter	GO:0031969,chloroplast membrane; GO:0016021,integral component of membrane; GO:0015121,phosphoenolpyruvate:phosphate antiporter activity; GO:0015120,phosphoglycerate transmembrane transporter activity; GO:0015714,phosphoenolpyruvate transport; GO:0015713,phosphoglycerate transmembrane transport	EamA-like transporter family
Cluster-17807.104272	1	K02083 allantoate deiminase [EC:3.5.3.9] | (RefSeq) allantoate deiminase (A)	PREDICTED: allantoate deiminase [Brassica rapa]	RecName: Full=Allantoate deiminase; EC=3.5.3.9; AltName: Full=Allantoate amidohydrolase; Short=AtAAH; Flags: Precursor;	SubName: Full=Uncharacterized protein {ECO:0000313|EnsemblPlants:Bra012519.1-P};	--	GO:0005783,endoplasmic reticulum; GO:0047652,allantoate deiminase activity; GO:0046872,metal ion binding; GO:0008237,metallopeptidase activity; GO:0006145,purine nucleobase catabolic process; GO:0010136,ureide catabolic process	Peptidase dimerisation domain
Cluster-17807.104298	1	K12184 ESCRT-I complex subunit VPS28 | (RefSeq) vacuolar protein sorting-associated protein 28 homolog 1 (A)	PREDICTED: vacuolar protein sorting-associated protein 28 homolog 1 [Brassica oleracea var. oleracea]	RecName: Full=Vacuolar protein sorting-associated protein 28 homolog 1;	RecName: Full=Vacuolar protein sorting-associated protein 28 homolog {ECO:0000256|PIRNR:PIRNR017535};	Vacuolar sorting protein VPS28	GO:0000813,ESCRT I complex; GO:0005794,Golgi apparatus; GO:0005802,trans-Golgi network; GO:0032403,NA; GO:0043328,protein transport to vacuole involved in ubiquitin-dependent protein catabolic process via the multivesicular body sorting pathway	VPS28 protein
Cluster-17807.104311	1	K18643 katanin p80 WD40 repeat-containing subunit B1 | (RefSeq) hypothetical protein (A)	PREDICTED: cleft lip and palate transmembrane protein 1 homolog isoform X1 [Brassica oleracea var. oleracea]	--	SubName: Full=Uncharacterized protein {ECO:0000313|EnsemblPlants:Bo9g174410.1};	Transmembrane protein	GO:0016021,integral component of membrane	PQ loop repeat
Cluster-17807.104356	1	K06963 tRNA acetyltransferase TAN1 | (RefSeq) THUMP domain-containing protein 1 (A)	PREDICTED: THUMP domain-containing protein 1 [Brassica rapa]	--	SubName: Full=Uncharacterized protein {ECO:0000313|EnsemblPlants:Bra008889.1-P};	THUMP domain-containing proteins	GO:0003723,RNA binding	THUMP domain
Cluster-17807.104368	1	K13339 peroxin-6 | (RefSeq) peroxisome biogenesis protein 6 (A)	PREDICTED: peroxisome biogenesis protein 6 [Brassica oleracea var. oleracea]	RecName: Full=Peroxisome biogenesis protein 6 {ECO:0000303|PubMed:14745029}; AltName: Full=Peroxin-6 {ECO:0000303|PubMed:14745029}; Short=AtPEX6 {ECO:0000303|PubMed:14745029};	SubName: Full=Uncharacterized protein {ECO:0000313|EnsemblPlants:Bo8g117210.1};	Peroxisome assembly factor 2 containing the AAA+-type ATPase domain	GO:0005737,cytoplasm; GO:0005524,ATP binding; GO:0006635,fatty acid beta-oxidation; GO:0016558,protein import into peroxisome matrix	Sigma-54 interaction domain
Cluster-17807.104386	1	--	PREDICTED: uncharacterized protein LOC106318935 [Brassica oleracea var. oleracea]	--	SubName: Full=Uncharacterized protein {ECO:0000313|EnsemblPlants:Bo9g073200.1};	--	--	--
Cluster-17807.104531	1	K04427 mitogen-activated protein kinase kinase kinase 7 [EC:2.7.11.25] | (RefSeq) tyrosine kinase family protein (A)	PREDICTED: serine/threonine-protein kinase HT1 [Brassica oleracea var. oleracea]	RecName: Full=Serine/threonine-protein kinase HT1; EC=2.7.11.1; AltName: Full=High leaf temperature protein 1;	SubName: Full=Uncharacterized protein {ECO:0000313|EnsemblPlants:Bo9g135800.1};	Tyrosine kinase specific for activated (GTP-bound) p21cdc42Hs	GO:0005737,cytoplasm; GO:0005524,ATP binding; GO:0004672,protein kinase activity; GO:0004674,protein serine/threonine kinase activity; GO:0004871,NA; GO:0035556,intracellular signal transduction	--
Cluster-17807.104534	1	K13941 2-amino-4-hydroxy-6-hydroxymethyldihydropteridine diphosphokinase / dihydropteroate synthase [EC:2.7.6.3 2.5.1.15] | (RefSeq) folate synthesis bifunctional protein, mitochondrial (A)	PREDICTED: folate synthesis bifunctional protein, mitochondrial [Brassica oleracea var. oleracea]	RecName: Full=Folate synthesis bifunctional protein, mitochondrial {ECO:0000303|PubMed:17289662}; Includes: RecName: Full=6-hydroxymethyl-7,8-dihydropterin pyrophosphokinase {ECO:0000303|PubMed:17289662}; Short=HPPK {ECO:0000303|PubMed:17289662}; EC=2.7.6.3 {ECO:0000250|UniProtKB:O04862}; AltName: Full=2-amino-4-hydroxy-6-hydroxymethyldihydropteridine diphosphokinase; AltName: Full=7,8-dihydro-6-…	SubName: Full=Uncharacterized protein {ECO:0000313|EnsemblPlants:Bo1g014670.1};	Dihydropteroate synthase/7,8-dihydro-6-hydroxymethylpterin-pyrophosphokinase/Dihydroneopterin aldolase	GO:0005739,mitochondrion; GO:0003848,2-amino-4-hydroxy-6-hydroxymethyldihydropteridine diphosphokinase activity; GO:0005524,ATP binding; GO:0004156,dihydropteroate synthase activity; GO:0016301,kinase activity; GO:0046872,metal ion binding; GO:0046656,folic acid biosynthetic process; GO:0046654,tetrahydrofolate biosynthetic process	7,8-dihydro-6-hydroxymethylpterin-pyrophosphokinase (HPPK)
Cluster-17807.104709	1	K10534 nitrate reductase (NAD(P)H) [EC:1.7.1.1 1.7.1.2 1.7.1.3] | (RefSeq) nitrate reductase [NADH], clone PBNBR1405 (A)	PREDICTED: nitrate reductase [NADH]	RecName: Full=Nitrate reductase [NADH], clone PBNBR1405; Short=NR; EC=1.7.1.1;	RecName: Full=Nitrate reductase {ECO:0000256|PIRNR:PIRNR000233};	Sulfite oxidase, molybdopterin-binding component	GO:0020037,heme binding; GO:0030151,molybdenum ion binding; GO:0043546,molybdopterin cofactor binding; GO:0009703,nitrate reductase (NADH) activity; GO:0050464,nitrate reductase (NADPH) activity; GO:0042128,nitrate assimilation; GO:0006809,nitric oxide biosynthetic process	Cytochrome b5-like Heme/Steroid binding domain
Cluster-17807.104712	1	K13339 peroxin-6 | (RefSeq) peroxisome biogenesis protein 6 (A)	PREDICTED: peroxisome biogenesis protein 6 [Brassica oleracea var. oleracea]	RecName: Full=Peroxisome biogenesis protein 6 {ECO:0000303|PubMed:14745029}; AltName: Full=Peroxin-6 {ECO:0000303|PubMed:14745029}; Short=AtPEX6 {ECO:0000303|PubMed:14745029};	SubName: Full=Uncharacterized protein {ECO:0000313|EnsemblPlants:Bo8g117210.1};	Peroxisome assembly factor 2 containing the AAA+-type ATPase domain	GO:0005737,cytoplasm; GO:0005524,ATP binding; GO:0006635,fatty acid beta-oxidation; GO:0016558,protein import into peroxisome matrix	Sigma-54 interaction domain
Cluster-17807.104725	1	K03452 magnesium/proton exchanger | (RefSeq) uncharacterized LOC18613571 (A)	pentatricopeptide repeat-containing protein At1g31920-like [Brassica napus]	RecName: Full=Pentatricopeptide repeat-containing protein At1g31920;	SubName: Full=Uncharacterized protein {ECO:0000313|EnsemblPlants:Bo5g091750.1};	FOG: PPR repeat	GO:0043231,intracellular membrane-bounded organelle; GO:0004519,endonuclease activity; GO:0003723,RNA binding; GO:0008270,zinc ion binding; GO:0009451,RNA modification	Uncharacterized protein conserved in archaea (DUF2095)
Cluster-17807.104765	1	K22733 magnesium transporter | (RefSeq) hypothetical protein (A)	PREDICTED: pentatricopeptide repeat-containing protein At2g15690-like [Brassica oleracea var. oleracea]	RecName: Full=Pentatricopeptide repeat-containing protein At2g15690, mitochondrial; Flags: Precursor;	SubName: Full=Uncharacterized protein {ECO:0000313|EnsemblPlants:Bo3g088810.1};	FOG: PPR repeat	GO:0009507,chloroplast; GO:0043231,intracellular membrane-bounded organelle; GO:0005739,mitochondrion; GO:0004519,endonuclease activity; GO:0003723,RNA binding; GO:0008270,zinc ion binding; GO:0009793,embryo development ending in seed dormancy; GO:0009451,RNA modification	Cytidine and deoxycytidylate deaminase zinc-binding region
Cluster-17807.104772	1	--	WPP domain-interacting protein 3 isoform X1 [Brassica napus]	RecName: Full=WPP domain-interacting protein 3;	SubName: Full=Uncharacterized protein {ECO:0000313|EnsemblPlants:Bra001502.1-P};	--	GO:0016021,integral component of membrane; GO:0005635,nuclear envelope; GO:0031965,nuclear membrane; GO:0006997,nucleus organization	--
Cluster-17807.104790	1	K02958 small subunit ribosomal protein S15e | (RefSeq) uncharacterized protein LOC104815985 isoform X1 (A)	LOW QUALITY PROTEIN: uncharacterized protein LOC106407941 [Brassica napus]	--	SubName: Full=Uncharacterized protein {ECO:0000313|EnsemblPlants:Bo7g065620.1};	--	GO:0016593,Cdc73/Paf1 complex; GO:0003677,DNA binding; GO:0008270,zinc ion binding; GO:0040007,growth; GO:0016570,histone modification; GO:0006368,transcription elongation from RNA polymerase II promoter	Zinc knuckle
Cluster-17807.104860	1	K02160 acetyl-CoA carboxylase biotin carboxyl carrier protein | (RefSeq) hypothetical protein (A)	PREDICTED: uncharacterized protein LOC108806905 [Raphanus sativus]	RecName: Full=Biotin carboxyl carrier protein of acetyl-CoA carboxylase 2, chloroplastic; Short=AtBCCP2; Short=BCCP-2; Flags: Precursor;	SubName: Full=Uncharacterized protein {ECO:0000313|EnsemblPlants:Bo5g126760.1};	--	GO:0009317,acetyl-CoA carboxylase complex; GO:0009941,chloroplast envelope; GO:0009570,chloroplast stroma; GO:0003989,acetyl-CoA carboxylase activity; GO:0006633,fatty acid biosynthetic process	Biotin-lipoyl like
Cluster-17807.104862	1	--	BnaA09g01220D [Brassica napus]	RecName: Full=Putative E3 ubiquitin-protein ligase RF298; EC=2.3.2.27; AltName: Full=RING finger protein 298; AltName: Full=RING-type E3 ubiquitin transferase RF298 {ECO:0000305};	SubName: Full=BnaA09g01220D protein {ECO:0000313|EMBL:CDY22093.1};	--	GO:0005737,cytoplasm; GO:0046872,metal ion binding; GO:0004842,ubiquitin-protein transferase activity; GO:0009966,regulation of signal transduction	Ring finger domain
Cluster-17807.104874	1	K16911 ATP-dependent RNA helicase DDX21 [EC:3.6.4.13] | (RefSeq) DEAD-box ATP-dependent RNA helicase 3, chloroplastic-like (A)	PREDICTED: DEAD-box ATP-dependent RNA helicase 3, chloroplastic-like [Brassica rapa]	RecName: Full=DEAD-box ATP-dependent RNA helicase 3, chloroplastic; EC=3.6.4.13; AltName: Full=Protein EMBRYO DEFECTIVE 1138; Flags: Precursor;	SubName: Full=Uncharacterized protein {ECO:0000313|EnsemblPlants:Bra020533.1-P};	--	GO:0009507,chloroplast; GO:0009941,chloroplast envelope; GO:0009570,chloroplast stroma; GO:0016020,membrane; GO:0005730,nucleolus; GO:0005524,ATP binding; GO:0004004,ATP-dependent RNA helicase activity; GO:0003729,mRNA binding; GO:0008270,zinc ion binding; GO:0009658,chloroplast organization; GO:0000373,Group II intron splicing; GO:0009651,response to salt stress; GO:0042254,ribosome biogenesis; …	--
Cluster-17807.104875	1	K23518 O-acetyl-ADP-ribose deacetylase [EC:3.1.1.106] | (RefSeq) uncharacterized protein LOC112034050 (A)	PREDICTED: protein GDAP2 homolog isoform X1 [Brassica oleracea var. oleracea]	--	SubName: Full=Uncharacterized protein {ECO:0000313|EnsemblPlants:Bo6g108780.1};	Hismacro and SEC14 domain-containing proteins	--	--
Cluster-17807.104883	1	K02868 large subunit ribosomal protein L11e | (RefSeq) 60S ribosomal protein L11-1 (A)	BnaA02g24100D [Brassica napus]	RecName: Full=60S ribosomal protein L11-1; AltName: Full=L16A;	SubName: Full=BnaA02g24100D protein {ECO:0000313|EMBL:CDY26360.1};	60S ribosomal protein L11	GO:0009507,chloroplast; GO:0005829,cytosol; GO:0022625,cytosolic large ribosomal subunit; GO:0005730,nucleolus; GO:0009506,plasmodesma; GO:0005773,vacuole; GO:0003723,RNA binding; GO:0019843,rRNA binding; GO:0003735,structural constituent of ribosome; GO:0000027,ribosomal large subunit assembly; GO:0006412,translation	Ribosomal protein L5
Cluster-17807.104910	1	K01662 1-deoxy-D-xylulose-5-phosphate synthase [EC:2.2.1.7] | (RefSeq) 1-deoxy-D-xylulose-5-phosphate synthase, chloroplastic (A)	BnaC01g22400D [Brassica napus]	RecName: Full=1-deoxy-D-xylulose-5-phosphate synthase, chloroplastic; Short=1-deoxyxylulose-5-phosphate synthase; Short=DXP synthase; Short=DXPS; EC=2.2.1.7; AltName: Full=Protein CLOROPLASTOS ALTERADOS 1; Flags: Precursor;	SubName: Full=BnaC01g22400D protein {ECO:0000313|EMBL:CDY52177.1};	Transketolase	GO:0009507,chloroplast; GO:0009570,chloroplast stroma; GO:0008661,1-deoxy-D-xylulose-5-phosphate synthase activity; GO:0046872,metal ion binding; GO:0052865,1-deoxy-D-xylulose 5-phosphate biosynthetic process; GO:0015995,chlorophyll biosynthetic process; GO:0019288,isopentenyl diphosphate biosynthetic process, methylerythritol 4-phosphate pathway; GO:0016114,terpenoid biosynthetic process; GO:000…	Transketolase, thiamine diphosphate binding domain
Cluster-17807.104993	1	--	PREDICTED: uncharacterized protein LOC106312078 [Brassica oleracea var. oleracea]	--	SubName: Full=Uncharacterized protein {ECO:0000313|EnsemblPlants:Bo1g087680.1};	--	GO:0016021,integral component of membrane	--
Cluster-17807.105011	1	K02971 small subunit ribosomal protein S21e | (RefSeq) 40S ribosomal protein S21-2-like (A)	PREDICTED: 40S ribosomal protein S21-2-like [Brassica rapa]	RecName: Full=40S ribosomal protein S21-2;	RecName: Full=40S ribosomal protein S21 {ECO:0000256|PIRNR:PIRNR002148};	40S ribosomal protein S21	GO:0022627,cytosolic small ribosomal subunit; GO:0003735,structural constituent of ribosome; GO:0000447,endonucleolytic cleavage in ITS1 to separate SSU-rRNA from 5.8S rRNA and LSU-rRNA from tricistronic rRNA transcript (SSU-rRNA, 5.8S rRNA, LSU-rRNA); GO:0000461,endonucleolytic cleavage to generate mature 3'-end of SSU-rRNA from (SSU-rRNA, 5.8S rRNA, LSU-rRNA); GO:0006412,translation	Ribosomal protein S21e
Cluster-17807.105118	1	K13863 solute carrier family 7 (cationic amino acid transporter), member 1 | (RefSeq) cationic amino acid transporter 2, vacuolar (A)	cationic amino acid transporter 2, vacuolar [Brassica napus]	RecName: Full=Cationic amino acid transporter 2, vacuolar;	SubName: Full=BnaC09g12080D protein {ECO:0000313|EMBL:CDY08388.1};	Amino acid transporters	GO:0016021,integral component of membrane; GO:0009705,plant-type vacuole membrane; GO:0005774,vacuolar membrane; GO:0005773,vacuole; GO:0015171,amino acid transmembrane transporter activity; GO:0080144,amino acid homeostasis	C-terminus of AA_permease
Cluster-17807.105160	1	K23222 nuclease HARBI1 [EC:3.1.-.-] | (RefSeq) putative nuclease HARBI1 (A)	PREDICTED: putative nuclease HARBI1 [Brassica rapa]	--	SubName: Full=Uncharacterized protein {ECO:0000313|EMBL:ABD65037.1};	--	GO:0016788,hydrolase activity, acting on ester bonds	Plant transposon protein
Cluster-17807.105220	1	K17479 glutaredoxin domain-containing cysteine-rich protein 1 | (RefSeq) uncharacterized protein At5g39865 (A)	BnaC03g64940D [Brassica napus]	--	SubName: Full=Uncharacterized protein {ECO:0000313|EnsemblPlants:Bo3g164320.1};	Glutaredoxin-related protein	--	--
Cluster-17807.105224	1	K22530 ATPase family AAA domain-containing protein 1 [EC:3.6.1.-] | (RefSeq) spastin-like isoform X1 (A)	PREDICTED: uncharacterized protein LOC106327473 isoform X1 [Brassica oleracea var. oleracea]	--	SubName: Full=Uncharacterized protein {ECO:0000313|EnsemblPlants:Bo2g100550.1};	--	GO:0005524,ATP binding	Xrn1 SH3-like domain
Cluster-17807.105248	1	K00512 steroid 17alpha-monooxygenase / 17alpha-hydroxyprogesterone deacetylase [EC:1.14.14.19 1.14.14.32] | (RefSeq) cytochrome P450 81E8 (A)	cytochrome P450 81E8-like [Brassica napus]	RecName: Full=Putative RNA methyltransferase At5g10620; EC=2.1.1.-;	SubName: Full=Uncharacterized protein {ECO:0000313|EnsemblPlants:Bra009019.1-P};	Cytochrome P450 CYP2 subfamily	GO:0005737,cytoplasm; GO:0008168,methyltransferase activity; GO:0006364,rRNA processing	Cytochrome P450
Cluster-17807.105275	1	K14396 polyadenylate-binding protein 2 | (RefSeq) polyadenylate-binding protein 1 (A)	hypothetical protein CUMW_038790 [Citrus unshiu]	RecName: Full=Polyadenylate-binding protein 1 {ECO:0000303|PubMed:18479511}; Short=AtPabN1 {ECO:0000303|PubMed:18479511}; Short=Poly(A)-binding protein 1 {ECO:0000303|PubMed:18479511}; AltName: Full=Nuclear poly(A)-binding protein 1 {ECO:0000305}; AltName: Full=Poly(A)-binding protein I {ECO:0000305}; Short=PABI {ECO:0000305};	SubName: Full=Uncharacterized protein {ECO:0000313|EMBL:GAY38715.1};	Splicing factor RNPS1, SR protein superfamily	GO:0005737,cytoplasm; GO:0016607,nuclear speck; GO:0003723,RNA binding; GO:0006397,mRNA processing	RNA recognition motif. (a.k.a. RRM, RBD, or RNP domain)
Cluster-17807.105288	1	--	PREDICTED: uncharacterized protein LOC106322644 isoform X1 [Brassica oleracea var. oleracea]	--	SubName: Full=Uncharacterized protein {ECO:0000313|EnsemblPlants:Bo2g150260.1};	--	GO:0016021,integral component of membrane	Protein of unknown function (DUF3685)
Cluster-17807.105291	1	--	BnaC09g33570D [Brassica napus]	RecName: Full=FIP1[V]-like protein {ECO:0000303|PubMed:16282318}; Short=AtFIP1(V) {ECO:0000303|PubMed:16282318}; AltName: Full=Factor interacting with poly(A) polymerase 1-like 5 {ECO:0000305}; Short=AtFIPS5 {ECO:0000303|PubMed:16282318}; AltName: Full=Protein HOMOLOG OF YEAST FIP1 [V] {ECO:0000305};	SubName: Full=BnaC09g33570D protein {ECO:0000313|EMBL:CDY43886.1};	Polyadenylation factor I complex, subunit FIP1	GO:0005634,nucleus; GO:0042802,identical protein binding; GO:0003723,RNA binding; GO:0006397,mRNA processing	--
Cluster-17807.105399	1	K07418 cytochrome P450 family 2 subfamily J [EC:1.14.14.1] | (RefSeq) cytochrome P450 71B17-like (A)	cytochrome P450 71B2-like [Brassica napus]	RecName: Full=Cytochrome P450 71B2; EC=1.14.-.-;	SubName: Full=Uncharacterized protein {ECO:0000313|EnsemblPlants:Bo7g115220.1};	Cytochrome P450 CYP2 subfamily	GO:0016021,integral component of membrane; GO:0016020,membrane; GO:0020037,heme binding; GO:0005506,iron ion binding; GO:0016709,oxidoreductase activity, acting on paired donors, with incorporation or reduction of molecular oxygen, NAD(P)H as one donor, and incorporation of one atom of oxygen; GO:0010286,heat acclimation; GO:0044550,secondary metabolite biosynthetic process	Cytochrome P450
Cluster-17807.105420	1	K11294 nucleolin | (RefSeq) nucleolin-like (A)	PREDICTED: uncharacterized protein LOC106336961 [Brassica oleracea var. oleracea]	RecName: Full=Uncharacterized protein At4g02000;	SubName: Full=Uncharacterized protein {ECO:0000313|EnsemblPlants:Bra030392.1-P};	FOG: Reverse transcriptase	--	Zinc knuckle
Cluster-17807.105421	1	--	PREDICTED: uncharacterized protein At4g02000-like, partial [Brassica oleracea var. oleracea]	--	SubName: Full=Uncharacterized protein {ECO:0000313|EnsemblPlants:Bra024348.1-P};	FOG: Reverse transcriptase	--	Domain of unknown function (DUF4283)
Cluster-17807.105470	1	--	--	--	SubName: Full=Uncharacterized protein {ECO:0000313|EnsemblPlants:Bo6g037120.1};	--	--	--
Cluster-17807.105495	1	K06911 uncharacterized protein | (RefSeq) F-box/LRR-repeat protein At3g59200-like isoform X1 (A)	PREDICTED: F-box/FBD/LRR-repeat protein At5g18770-like isoform X2 [Brassica oleracea var. oleracea]	RecName: Full=F-box/FBD/LRR-repeat protein At5g18770;	SubName: Full=Uncharacterized protein {ECO:0000313|EnsemblPlants:Bo3g013370.1};	--	GO:0009507,chloroplast	F-box-like
Cluster-17807.105558	1	K21989 calcium permeable stress-gated cation channel | (RefSeq) CSC1-like protein RXW8 isoform X1 (A)	PREDICTED: CSC1-like protein RXW8 isoform X1 [Brassica oleracea var. oleracea]	RecName: Full=CSC1-like protein RXW8;	SubName: Full=Uncharacterized protein {ECO:0000313|EnsemblPlants:Bo4g083400.1};	Uncharacterized conserved protein	GO:0016021,integral component of membrane; GO:0006811,ion transport	Calcium-dependent channel, 7TM region, putative phosphate
Cluster-17807.105576	1	K07199 5'-AMP-activated protein kinase, regulatory beta subunit | (RefSeq) AMP-activated protein kinase (A)	uncharacterized protein BNAC07G33960D isoform X1 [Brassica napus]	RecName: Full=SNF1-related protein kinase regulatory subunit beta-2; Short=AKIN subunit beta-2; Short=AKINB2; Short=AKINbeta2;	SubName: Full=BnaC07g33960D protein {ECO:0000313|EMBL:CDY09665.1};	Protein involved in Snf1 protein kinase complex assembly	GO:0005524,ATP binding; GO:0005975,carbohydrate metabolic process; GO:0006633,fatty acid biosynthetic process; GO:0042128,nitrate assimilation	--
Cluster-17807.105724	1	--	PREDICTED: UPF0725 protein EMB2204-like [Raphanus sativus]	RecName: Full=UPF0725 protein EMB2204; AltName: Full=Protein EMBRYO DEFECTIVE 2204;	SubName: Full=Uncharacterized protein {ECO:0000313|EnsemblPlants:Bo01055s030.1};	--	GO:0007275,multicellular organism development	Protein MS5
Cluster-17807.105727	1	K11657 remodeling and spacing factor 1 | (RefSeq) homeobox protein HAT3.1 (A)	PREDICTED: homeobox protein HAT3.1-like [Brassica oleracea var. oleracea]	RecName: Full=Homeobox protein HAT3.1;	SubName: Full=Uncharacterized protein {ECO:0000313|EnsemblPlants:Bo1g114630.1};	PHD Zn-finger protein	GO:0005634,nucleus; GO:0003677,DNA binding; GO:0003700,DNA-binding transcription factor activity; GO:0046872,metal ion binding; GO:0043565,sequence-specific DNA binding; GO:0045893,positive regulation of transcription, DNA-templated; GO:0006351,transcription, DNA-templated	Homeobox KN domain
Cluster-17807.105800	1	K12191 charged multivesicular body protein 2A | (RefSeq) vacuolar protein sorting-associated protein 2 homolog 2-like (A)	PREDICTED: protein LOL1 isoform X1 [Brassica rapa]	RecName: Full=Protein LSD1; AltName: Full=Protein LESION SIMULATING DISEASE 1; Short=OsLSD1; AltName: Full=Putative zinc finger LSD1;	SubName: Full=Uncharacterized protein {ECO:0000313|EnsemblPlants:Bra010171.1-P};	--	GO:0005634,nucleus; GO:0030154,cell differentiation; GO:0031348,negative regulation of defense response; GO:0034051,negative regulation of plant-type hypersensitive response; GO:0009626,plant-type hypersensitive response; GO:0045595,regulation of cell differentiation	LSD1 zinc finger
Cluster-17807.105914	1	--	--	--	SubName: Full=Uncharacterized protein {ECO:0000313|EnsemblPlants:Bo1g059440.1};	--	GO:0016021,integral component of membrane	--
Cluster-17807.105923	1	--	BnaCnng37370D [Brassica napus]	RecName: Full=Protein ACCUMULATION AND REPLICATION OF CHLOROPLASTS 6, chloroplastic; Flags: Precursor;	SubName: Full=BnaCnng37370D protein {ECO:0000313|EMBL:CDY61131.1};	--	GO:0009507,chloroplast; GO:0009941,chloroplast envelope; GO:0009706,chloroplast inner membrane; GO:0031357,integral component of chloroplast inner membrane; GO:0009536,plastid; GO:0043621,protein self-association; GO:0010020,chloroplast fission; GO:0009658,chloroplast organization	DnaJ domain
Cluster-17807.105963	1	K13947 auxin efflux carrier family | (RefSeq) auxin efflux carrier component 3 (A)	BnaC06g43740D [Brassica napus]	RecName: Full=Auxin efflux carrier component 3 {ECO:0000303|PubMed:11845211}; Short=AtPIN3 {ECO:0000303|PubMed:11845211};	RecName: Full=Auxin efflux carrier component {ECO:0000256|RuleBase:RU362108};	--	GO:0009986,cell surface; GO:0005783,endoplasmic reticulum; GO:0016021,integral component of membrane; GO:0016328,lateral plasma membrane; GO:0005886,plasma membrane; GO:0012506,vesicle membrane; GO:0010329,auxin efflux transmembrane transporter activity; GO:0010315,auxin efflux; GO:0010252,auxin homeostasis; GO:0009926,auxin polar transport; GO:0009734,auxin-activated signaling pathway; GO:000963…	Membrane transport protein
Cluster-17807.106006	1	K01918 pantoate--beta-alanine ligase [EC:6.3.2.1] | (RefSeq) pantoate--beta-alanine ligase (A)	PREDICTED: pantoate--beta-alanine ligase [Brassica oleracea var. oleracea]	RecName: Full=Pantoate--beta-alanine ligase; EC=6.3.2.1; AltName: Full=Pantoate-activating enzyme; AltName: Full=Pantothenate synthetase;	SubName: Full=Uncharacterized protein {ECO:0000313|EnsemblPlants:Bo7g089540.1};	Panthothenate synthetase	GO:0005829,cytosol; GO:0005524,ATP binding; GO:0004592,pantoate-beta-alanine ligase activity; GO:0042803,protein homodimerization activity; GO:0009793,embryo development ending in seed dormancy; GO:0015940,pantothenate biosynthetic process; GO:0033317,pantothenate biosynthetic process from valine	Pantoate-beta-alanine ligase
Cluster-17807.106091	1	K14500 BR-signaling kinase [EC:2.7.11.1] | (RefSeq) probable serine/threonine-protein kinase At5g41260 isoform X1 (A)	PREDICTED: probable serine/threonine-protein kinase At5g41260 isoform X1 [Brassica oleracea var. oleracea]	RecName: Full=Serine/threonine-protein kinase BSK4 {ECO:0000305}; EC=2.7.11.1 {ECO:0000305}; AltName: Full=Brassinosteroid-signaling kinase 4 {ECO:0000303|PubMed:23496207};	SubName: Full=Uncharacterized protein {ECO:0000313|EnsemblPlants:Bo5g001130.1};	--	GO:0005886,plasma membrane; GO:0005524,ATP binding; GO:0004675,transmembrane receptor protein serine/threonine kinase activity; GO:0009742,brassinosteroid mediated signaling pathway; GO:0007166,cell surface receptor signaling pathway; GO:0006468,protein phosphorylation	Domain of unknown function (DUF4429)
Cluster-17807.106199	1	K12592 exosome complex protein LRP1 | (RefSeq) hypothetical protein (A)	uncharacterized protein LOC106397387 [Brassica napus]	RecName: Full=Protein COFACTOR ASSEMBLY OF COMPLEX C SUBUNIT B CCB4, chloroplastic {ECO:0000305}; Flags: Precursor;	SubName: Full=Uncharacterized protein {ECO:0000313|EnsemblPlants:Bo3g065370.1};	--	GO:0009507,chloroplast; GO:0009535,chloroplast thylakoid membrane; GO:0016021,integral component of membrane; GO:0010190,cytochrome b6f complex assembly	--
Cluster-17807.106218	1	K01507 inorganic pyrophosphatase [EC:3.6.1.1] | (RefSeq) pyrophosphate-energized vacuolar membrane proton pump 1 (A)	PREDICTED: pyrophosphate-energized vacuolar membrane proton pump 1 [Brassica rapa]	RecName: Full=Pyrophosphate-energized vacuolar membrane proton pump 1; EC=3.6.1.1; AltName: Full=Pyrophosphate-energized inorganic pyrophosphatase 1; Short=H(+)-PPase 1; AltName: Full=Vacuolar proton pyrophosphatase 1; AltName: Full=Vacuolar proton pyrophosphatase 3;	SubName: Full=Vacuolar H+ pyrophosphatase 1 {ECO:0000313|EMBL:AGJ81362.1};	--	GO:0009507,chloroplast; GO:0009941,chloroplast envelope; GO:0010008,endosome membrane; GO:0005794,Golgi apparatus; GO:0016021,integral component of membrane; GO:0016020,membrane; GO:0005739,mitochondrion; GO:0000325,plant-type vacuole; GO:0009705,plant-type vacuole membrane; GO:0005886,plasma membrane; GO:0005774,vacuolar membrane; GO:0005773,vacuole; GO:0009678,hydrogen-translocating pyrophospha…	Inorganic H+ pyrophosphatase
Cluster-17807.106281	1	K17535 serine/threonine-protein kinase TNNI3K [EC:2.7.11.1] | (RefSeq) uncharacterized protein LOC110615575 (A)	PREDICTED: F-box/kelch-repeat protein SKIP25-like [Brassica oleracea var. oleracea]	RecName: Full=F-box/kelch-repeat protein SKIP25; AltName: Full=SKP1-interacting partner 25;	SubName: Full=Uncharacterized protein {ECO:0000313|EnsemblPlants:Bo5g066960.1};	FOG: Kelch repeat	GO:0031463,Cul3-RING ubiquitin ligase complex; GO:0005634,nucleus; GO:0016567,protein ubiquitination; GO:0080167,response to karrikin	Protein of unknown function (DUF1668)
Cluster-17807.106309	1	--	PREDICTED: uncharacterized protein LOC106303804 [Brassica oleracea var. oleracea]	--	SubName: Full=Uncharacterized protein {ECO:0000313|EnsemblPlants:Bo7g111820.1};	--	GO:0008080,N-acetyltransferase activity	FR47-like protein
Cluster-17807.106350	1	--	protein ecdysoneless homolog [Brassica napus]	RecName: Full=Protein ecdysoneless homolog {ECO:0000250|UniProtKB:Q9W032};	SubName: Full=BnaC03g48880D protein {ECO:0000313|EMBL:CDY14571.1};	MADS box transcription factor	GO:0005634,nucleus; GO:0003713,transcription coactivator activity; GO:0006366,transcription by RNA polymerase II	SGT1 protein
Cluster-17807.106364	1	K00627 pyruvate dehydrogenase E2 component (dihydrolipoamide acetyltransferase) [EC:2.3.1.12] | (RefSeq) dihydrolipoyllysine-residue acetyltransferase component 5 of pyruvate dehydrogenase complex, chloroplastic isoform X1 (A)	PREDICTED: dihydrolipoyllysine-residue acetyltransferase component 5 of pyruvate dehydrogenase complex, chloroplastic isoform X1 [Brassica oleracea var. oleracea]	RecName: Full=Dihydrolipoyllysine-residue acetyltransferase component 5 of pyruvate dehydrogenase complex, chloroplastic; EC=2.3.1.12; AltName: Full=Dihydrolipoamide S-acetyltransferase component 5 of pyruvate dehydrogenase complex; AltName: Full=Protein EMBRYO DEFECTIVE 3003; AltName: Full=Pyruvate dehydrogenase complex component E2 5; Short=PDC-E2 5; Short=PDCE2 5; Flags: Precursor;	RecName: Full=Dihydrolipoamide acetyltransferase component of pyruvate dehydrogenase complex {ECO:0000256|RuleBase:RU003423}; EC=2.3.1.- {ECO:0000256|RuleBase:RU003423};	Dihydrolipoamide acetyltransferase	GO:0009507,chloroplast; GO:0009941,chloroplast envelope; GO:0009570,chloroplast stroma; GO:0022626,cytosolic ribosome; GO:0005886,plasma membrane; GO:0004742,dihydrolipoyllysine-residue acetyltransferase activity; GO:0019904,protein domain specific binding; GO:0006096,glycolytic process	e3 binding domain
Cluster-17807.106429	1	K05658 ATP-binding cassette, subfamily B (MDR/TAP), member 1 [EC:3.6.3.44] | (RefSeq) ABC transporter B family member 11-like (A)	uncharacterized protein BNAC05G30350D [Brassica napus]	--	SubName: Full=BnaC05g30350D protein {ECO:0000313|EMBL:CDY37395.1};	--	GO:0003677,DNA binding; GO:0046983,protein dimerization activity	BED zinc finger
Cluster-17807.106436	1	K18213 proteinaceous RNase P [EC:3.1.26.5] | (RefSeq) proteinaceous RNase P 1, chloroplastic/mitochondrial (A)	PREDICTED: proteinaceous RNase P 1, chloroplastic/mitochondrial [Brassica oleracea var. oleracea]	RecName: Full=Proteinaceous RNase P 1, chloroplastic/mitochondrial; EC=3.1.26.5 {ECO:0000269|PubMed:20473316, ECO:0000269|PubMed:22549728, ECO:0000269|PubMed:22991464}; AltName: Full=Pentatricopeptide repeat-containing protein At2g32230; Flags: Precursor;	SubName: Full=Uncharacterized protein {ECO:0000313|EnsemblPlants:Bo4g045790.1};	Uncharacterized membrane protein, predicted efflux pump	GO:0009507,chloroplast; GO:0005739,mitochondrion; GO:0046872,metal ion binding; GO:0004526,ribonuclease P activity; GO:0001682,tRNA 5'-leader removal; GO:0008033,tRNA processing	PPR repeat
Cluster-17807.106599	1	--	uncharacterized protein LOC106377020 [Brassica napus]	--	SubName: Full=Uncharacterized protein {ECO:0000313|EnsemblPlants:Bo8g112340.1};	--	--	Plant protein of unknown function (DUF936)
Cluster-17807.106602	1	K01673 carbonic anhydrase [EC:4.2.1.1] | (RefSeq) beta carbonic anhydrase 1, chloroplastic-like (A)	BnaCnng05580D [Brassica napus]	RecName: Full=Beta carbonic anhydrase 1, chloroplastic {ECO:0000303|PubMed:17407539}; Short=AtbCA1; Short=AtbetaCA1; EC=4.2.1.1 {ECO:0000255|RuleBase:RU003956}; AltName: Full=Beta carbonate dehydratase 1; AltName: Full=Protein SALICYLIC ACID-BINDING PROTEIN 3; Short=AtSABP3; Flags: Precursor;	RecName: Full=Carbonic anhydrase {ECO:0000256|RuleBase:RU003956}; EC=4.2.1.1 {ECO:0000256|RuleBase:RU003956}; AltName: Full=Carbonate dehydratase {ECO:0000256|RuleBase:RU003956};	Predicted carbonic anhydrase involved in protection against oxidative damage	GO:0048046,apoplast; GO:0009507,chloroplast; GO:0009941,chloroplast envelope; GO:0009570,chloroplast stroma; GO:0009535,chloroplast thylakoid membrane; GO:0016020,membrane; GO:0005886,plasma membrane; GO:0010319,stromule; GO:0009579,thylakoid; GO:0004089,carbonate dehydratase activity; GO:0008270,zinc ion binding; GO:0015976,carbon utilization; GO:0042742,defense response to bacterium; GO:0009817…	--
Cluster-17807.10662	1	K17964 leucine-rich PPR motif-containing protein, mitochondrial | (RefSeq) pentatricopeptide repeat-containing protein At5g61990, mitochondrial (A)	pentatricopeptide repeat-containing protein At1g10270 [Brassica napus]	RecName: Full=Pentatricopeptide repeat-containing protein At1g10270; AltName: Full=Protein GLUTAMINE-RICH PROTEIN 23;	SubName: Full=Uncharacterized protein {ECO:0000313|EnsemblPlants:Bo8g059260.1};	FOG: PPR repeat	GO:0005739,mitochondrion; GO:0005634,nucleus; GO:0004519,endonuclease activity; GO:0003723,RNA binding; GO:0051301,cell division; GO:0009793,embryo development ending in seed dormancy; GO:0006355,regulation of transcription, DNA-templated; GO:0009451,RNA modification; GO:0006351,transcription, DNA-templated	GAT domain
Cluster-17807.106636	1	--	--	--	--	--	--	--
Cluster-17807.106644	1	K03063 26S proteasome regulatory subunit T3 | (RefSeq) 26S proteasome regulatory subunit 6B homolog (A)	26S proteasome regulatory subunit 6B homolog isoform X2 [Brassica napus]	RecName: Full=26S proteasome regulatory subunit 6B homolog; AltName: Full=26S protease subunit 6B homolog; AltName: Full=26S proteasome AAA-ATPase subunit RPT3; AltName: Full=Protein BMAA insensitive morphology 409; AltName: Full=Regulatory particle triple-A ATPase subunit 3;	SubName: Full=BnaA10g12010D protein {ECO:0000313|EMBL:CDY32995.1};	26S proteasome regulatory complex, ATPase RPT3	GO:0005618,cell wall; GO:0005829,cytosol; GO:0031597,cytosolic proteasome complex; GO:0016020,membrane; GO:0031595,nuclear proteasome complex; GO:0005634,nucleus; GO:0009506,plasmodesma; GO:0000502,proteasome complex; GO:0005524,ATP binding; GO:0036402,proteasome-activating ATPase activity; GO:0017025,TBP-class protein binding; GO:0045899,positive regulation of RNA polymerase II transcriptional p…	NACHT domain
Cluster-17807.106696	1	K01115 phospholipase D1/2 [EC:3.1.4.4] | (RefSeq) phospholipase D delta (A)	PREDICTED: phospholipase D delta [Raphanus sativus]	RecName: Full=Phospholipase D delta {ECO:0000303|PubMed:11891260}; Short=AtPLDdelta {ECO:0000303|PubMed:11891260}; Short=PLD delta {ECO:0000303|PubMed:11891260}; EC=3.1.4.4 {ECO:0000269|PubMed:11706190, ECO:0000269|PubMed:12397060};	RecName: Full=Phospholipase D {ECO:0000256|PIRNR:PIRNR036470}; EC=3.1.4.4 {ECO:0000256|PIRNR:PIRNR036470};	Phospholipase D1	GO:0016020,membrane; GO:0005886,plasma membrane; GO:0009506,plasmodesma; GO:0005773,vacuole; GO:0005509,calcium ion binding; GO:0070290,N-acylphosphatidylethanolamine-specific phospholipase D activity; GO:0004630,phospholipase D activity; GO:0016042,lipid catabolic process; GO:0046473,phosphatidic acid metabolic process; GO:0046470,phosphatidylcholine metabolic process; GO:0009789,positive regula…	PLD-like domain
Cluster-17807.106834	1	K13229 2,4-dihydroxy-1,4-benzoxazin-3-one-glucoside dioxygenase [EC:1.14.11.59] | (RefSeq) DIBOA-glucoside dioxygenase BX6 (A)	BnaC08g44860D [Brassica napus]	RecName: Full=1-aminocyclopropane-1-carboxylate oxidase homolog 3;	SubName: Full=BnaC08g44860D protein {ECO:0000313|EMBL:CDY09965.1};	Iron/ascorbate family oxidoreductases	GO:0046872,metal ion binding; GO:0016491,oxidoreductase activity	2OG-Fe(II) oxygenase superfamily
Cluster-17807.106891	1	--	transcription termination factor MTEF18, mitochondrial-like [Brassica napus]	RecName: Full=Transcription termination factor MTEF18, mitochondrial {ECO:0000305}; AltName: Full=Mitochondrial transcription termination factor 18 {ECO:0000303|PubMed:23087700}; AltName: Full=Protein SUPPRESSOR OF HOT1-4 1 {ECO:0000303|PubMed:22942382}; Flags: Precursor;	SubName: Full=Uncharacterized protein {ECO:0000313|EnsemblPlants:Bo8g095140.1};	Mitochondrial transcription termination factor, mTERF	GO:0009507,chloroplast; GO:0005739,mitochondrion; GO:0003690,double-stranded DNA binding; GO:0019843,rRNA binding; GO:0003727,single-stranded RNA binding; GO:0009658,chloroplast organization; GO:0032502,developmental process; GO:0006353,DNA-templated transcription, termination; GO:0007005,mitochondrion organization; GO:0006355,regulation of transcription, DNA-templated; GO:0042255,ribosome assemb…	mTERF
Cluster-17807.106917	1	K12129 pseudo-response regulator 7 | (RefSeq) two-component response regulator-like APRR7 (A)	PREDICTED: two-component response regulator-like APRR7 isoform X2 [Brassica rapa]	RecName: Full=Two-component response regulator-like APRR7; AltName: Full=Pseudo-response regulator 7;	SubName: Full=Uncharacterized protein {ECO:0000313|EnsemblPlants:Bo2g002750.1};	GATA-4/5/6 transcription factors	GO:0005739,mitochondrion; GO:0005634,nucleus; GO:0003677,DNA binding; GO:0007623,circadian rhythm; GO:0045892,negative regulation of transcription, DNA-templated; GO:0000160,phosphorelay signal transduction system; GO:0010017,red or far-red light signaling pathway; GO:0006355,regulation of transcription, DNA-templated; GO:0006351,transcription, DNA-templated	Response regulator receiver domain
Cluster-17807.106958	1	K01533 Cu2+-exporting ATPase [EC:3.6.3.4] | (RefSeq) copper-transporting ATPase PAA2, chloroplastic (A)	copper-transporting ATPase PAA2, chloroplastic [Brassica napus]	RecName: Full=Copper-transporting ATPase PAA2, chloroplastic; EC=3.6.3.4; AltName: Full=Protein HEAVY METAL ATPASE 8; Flags: Precursor;	SubName: Full=BnaC09g36680D protein {ECO:0000313|EMBL:CDY16605.1};	Cation transport ATPase	GO:0009535,chloroplast thylakoid membrane; GO:0016021,integral component of membrane; GO:0005524,ATP binding; GO:0005375,copper ion transmembrane transporter activity; GO:0004008,copper-exporting ATPase activity; GO:0046872,metal ion binding; GO:0006825,copper ion transport	haloacid dehalogenase-like hydrolase
Cluster-17807.107039	1	K01802 peptidylprolyl isomerase [EC:5.2.1.8] | (RefSeq) peptidyl-prolyl cis-trans isomerase FKBP16-3, chloroplastic (A)	peptidyl-prolyl cis-trans isomerase FKBP16-3, chloroplastic [Brassica napus]	RecName: Full=Peptidyl-prolyl cis-trans isomerase FKBP16-3, chloroplastic; Short=PPIase FKBP16-3; EC=5.2.1.8; AltName: Full=FK506-binding protein 16-3; Short=AtFKBP16-3; AltName: Full=Immunophilin FKBP16-3; AltName: Full=Rotamase; Flags: Precursor;	RecName: Full=Peptidylprolyl isomerase {ECO:0000256|PROSITE-ProRule:PRU00277}; EC=5.2.1.8 {ECO:0000256|PROSITE-ProRule:PRU00277};	FKBP-type peptidyl-prolyl cis-trans isomerase	GO:0009507,chloroplast; GO:0009570,chloroplast stroma; GO:0009534,chloroplast thylakoid; GO:0009543,chloroplast thylakoid lumen; GO:0009579,thylakoid; GO:0031977,thylakoid lumen; GO:0003755,peptidyl-prolyl cis-trans isomerase activity	FKBP-type peptidyl-prolyl cis-trans isomerase
Cluster-17807.107041	1	K22855 EEF1A lysine methyltransferase 1 [EC:2.1.1.-] | (RefSeq) protein-lysine N-methyltransferase N6AMT2 (A)	PREDICTED: protein-lysine N-methyltransferase N6AMT2 [Brassica oleracea var. oleracea]	--	RecName: Full=Protein-lysine N-methyltransferase {ECO:0000256|HAMAP-Rule:MF_03187}; EC=2.1.1.- {ECO:0000256|HAMAP-Rule:MF_03187};	Uncharacterized conserved protein	GO:0005737,cytoplasm; GO:0016021,integral component of membrane; GO:0003676,nucleic acid binding; GO:0016279,protein-lysine N-methyltransferase activity; GO:0004252,serine-type endopeptidase activity	Probable N6-adenine methyltransferase
Cluster-17807.107118	1	K01188 beta-glucosidase [EC:3.2.1.21] | (RefSeq) beta-glucosidase 3-like isoform X1 (A)	beta-glucosidase 3-like isoform X2 [Brassica napus]	RecName: Full=Beta-glucosidase 3; Short=AtBGLU3; EC=3.2.1.21; Flags: Precursor;	SubName: Full=Uncharacterized protein {ECO:0000313|EnsemblPlants:Bo3g018610.1};	Beta-glucosidase, lactase phlorizinhydrolase, and related proteins	GO:0008422,beta-glucosidase activity; GO:0102483,scopolin beta-glucosidase activity; GO:0005975,carbohydrate metabolic process; GO:1901657,glycosyl compound metabolic process	Glycosyl hydrolase family 1
Cluster-17807.107134	1	K13459 disease resistance protein RPS2 | (RefSeq) LOW QUALITY PROTEIN: probable disease resistance protein At1g15890 (A)	BnaC06g03790D [Brassica napus]	RecName: Full=Probable disease resistance protein At1g15890;	SubName: Full=Uncharacterized protein {ECO:0000313|EnsemblPlants:Bo6g022360.1};	Apoptotic ATPase	GO:0005886,plasma membrane; GO:0043531,ADP binding; GO:0005524,ATP binding; GO:0006952,defense response; GO:0007165,signal transduction	--
Cluster-17807.107167	1	K00423 L-ascorbate oxidase [EC:1.10.3.3] | (RefSeq) L-ascorbate oxidase-like (A)	PREDICTED: L-ascorbate oxidase-like [Brassica oleracea var. oleracea]	RecName: Full=L-ascorbate oxidase; Short=ASO; Short=Ascorbase; EC=1.10.3.3; Flags: Precursor;	SubName: Full=Uncharacterized protein {ECO:0000313|EnsemblPlants:Bo9g150050.1};	Multicopper oxidases	GO:0005576,extracellular region; GO:0005507,copper ion binding; GO:0008447,L-ascorbate oxidase activity	Multicopper oxidase
Cluster-17807.107204	1	K22611 squamous cell carcinoma antigen recognized by T-cells 3 | (RefSeq) squamous cell carcinoma antigen recognized by T-cells 3 (A)	PREDICTED: serine-rich adhesin for platelets [Brassica oleracea var. oleracea]	--	SubName: Full=Uncharacterized protein {ECO:0000313|EnsemblPlants:Bo7g109390.1};	--	GO:0005634,nucleus	TFIIS helical bundle-like domain
Cluster-17807.107251	1	--	PREDICTED: uncharacterized protein LOC103870759 [Brassica rapa]	--	SubName: Full=Uncharacterized protein {ECO:0000313|EnsemblPlants:Bo3g007170.1};	--	--	--
Cluster-17807.107434	1	K10747 DNA ligase 1 [EC:6.5.1.1 6.5.1.6 6.5.1.7] | (RefSeq) DNA ligase 1-like (A)	PREDICTED: DNA ligase 1-like [Brassica oleracea var. oleracea]	RecName: Full=DNA ligase 1; Short=AtLIG1; EC=6.5.1.1 {ECO:0000255|PROSITE-ProRule:PRU10135}; AltName: Full=DNA ligase I; AltName: Full=Polydeoxyribonucleotide synthase [ATP] 1; Flags: Precursor;	RecName: Full=DNA ligase {ECO:0000256|RuleBase:RU000617}; EC=6.5.1.1 {ECO:0000256|RuleBase:RU000617};	ATP-dependent DNA ligase I	GO:0005739,mitochondrion; GO:0005730,nucleolus; GO:0005634,nucleus; GO:0005524,ATP binding; GO:0003677,DNA binding; GO:0003910,DNA ligase (ATP) activity; GO:0046872,metal ion binding; GO:0007049,cell cycle; GO:0051301,cell division; GO:0071897,DNA biosynthetic process; GO:0080111,DNA demethylation; GO:0051103,DNA ligation involved in DNA repair; GO:0006310,DNA recombination; GO:0006260,DNA replic…	RNA ligase
Cluster-17807.107440	1	K18669 dual specificity tyrosine-phosphorylation-regulated kinase 2/3/4 [EC:2.7.12.1] | (RefSeq) hypothetical protein (A)	PREDICTED: uncharacterized protein LOC106300151 [Brassica oleracea var. oleracea]	RecName: Full=Dual specificity protein kinase YAK1 homolog {ECO:0000305}; Short=AtYAK1 {ECO:0000303|PubMed:26452715}; EC=2.7.12.1 {ECO:0000269|PubMed:26452715}; AltName: Full=Dual specificity tyrosine-phosphorylation-regulated kinase YAK1 {ECO:0000305};	SubName: Full=Uncharacterized protein {ECO:0000313|EnsemblPlants:Bo6g087790.1};	Dual-specificity tyrosine-phosphorylation regulated kinase	GO:0005829,cytosol; GO:0009506,plasmodesma; GO:0005524,ATP binding; GO:0004674,protein serine/threonine kinase activity; GO:0004712,protein serine/threonine/tyrosine kinase activity; GO:0004713,protein tyrosine kinase activity; GO:0009789,positive regulation of abscisic acid-activated signaling pathway; GO:0046777,protein autophosphorylation; GO:0006468,protein phosphorylation; GO:0009737,respons…	Protein tyrosine kinase
Cluster-17807.107442	1	K16297 serine carboxypeptidase-like clade II [EC:3.4.16.-] | (RefSeq) serine carboxypeptidase-like 35 (A)	PREDICTED: serine carboxypeptidase-like 35 [Brassica oleracea var. oleracea]	RecName: Full=Serine carboxypeptidase-like 35; EC=3.4.16.-; Flags: Precursor;	RecName: Full=Carboxypeptidase {ECO:0000256|RuleBase:RU361156}; EC=3.4.16.- {ECO:0000256|RuleBase:RU361156};	Serine carboxypeptidases (lysosomal cathepsin A)	GO:0005576,extracellular region; GO:0004185,serine-type carboxypeptidase activity; GO:0051603,proteolysis involved in cellular protein catabolic process	Serine carboxypeptidase
Cluster-17807.107449	1	--	AT-rich interactive domain-containing protein 6 isoform X1 [Brassica napus]	RecName: Full=AT-rich interactive domain-containing protein 6; Short=ARID domain-containing protein 6;	SubName: Full=Uncharacterized protein {ECO:0000313|EnsemblPlants:Bo7g061260.1};	DNA-binding proteins Bright/BRCAA1/RBP1 and related proteins containing BRIGHT domain	GO:0005634,nucleus; GO:0003700,DNA-binding transcription factor activity; GO:0000977,RNA polymerase II regulatory region sequence-specific DNA binding; GO:0043565,sequence-specific DNA binding; GO:0001228,DNA-binding transcription activator activity, RNA polymerase II-specific; GO:0019760,glucosinolate metabolic process; GO:0006355,regulation of transcription, DNA-templated	ARID/BRIGHT DNA binding domain
Cluster-17807.107538	1	K14638 solute carrier family 15 (peptide/histidine transporter), member 3/4 | (RefSeq) protein NRT1/ PTR FAMILY 2.10-like (A)	protein NRT1/ PTR FAMILY 2.10 [Brassica napus]	RecName: Full=Protein NRT1/ PTR FAMILY 2.10; Short=AtNPF2.10; AltName: Full=Protein GLUCOSINOLATE TRANSPORTER-1;	SubName: Full=BnaCnng63460D protein {ECO:0000313|EMBL:CDY69433.1};	H+/oligopeptide symporter	GO:0005794,Golgi apparatus; GO:0016021,integral component of membrane; GO:0005886,plasma membrane; GO:0009506,plasmodesma; GO:0090448,glucosinolate:proton symporter activity; GO:1901349,glucosinolate transport; GO:0090449,phloem glucosinolate loading	Major Facilitator Superfamily
Cluster-17807.107654	1	K07198 5'-AMP-activated protein kinase, catalytic alpha subunit [EC:2.7.11.11] | (RefSeq) hypothetical protein (A)	PREDICTED: CBL-interacting serine/threonine-protein kinase 9 [Brassica oleracea var. oleracea]	RecName: Full=CBL-interacting serine/threonine-protein kinase 9; EC=2.7.11.1; AltName: Full=SNF1-related kinase 3.12; AltName: Full=SOS2-like protein kinase PKS6;	RecName: Full=Non-specific serine/threonine protein kinase {ECO:0000256|SAAS:SAAS00351747}; EC=2.7.11.1 {ECO:0000256|SAAS:SAAS00351747};	Serine/threonine protein kinase	GO:0005737,cytoplasm; GO:0005634,nucleus; GO:0005524,ATP binding; GO:0004674,protein serine/threonine kinase activity; GO:0051365,cellular response to potassium ion starvation; GO:0035556,intracellular signal transduction; GO:0018105,peptidyl-serine phosphorylation; GO:0018107,peptidyl-threonine phosphorylation; GO:0055075,potassium ion homeostasis; GO:0043266,regulation of potassium ion transpor…	Lipopolysaccharide kinase (Kdo/WaaP) family
Cluster-17807.107689	1	K00051 malate dehydrogenase (NADP+) [EC:1.1.1.82] | (RefSeq) malate dehydrogenase [NADP], chloroplastic-like (A)	PREDICTED: malate dehydrogenase [NADP]	RecName: Full=Malate dehydrogenase [NADP], chloroplastic {ECO:0000305}; EC=1.1.1.82 {ECO:0000305}; AltName: Full=NADP-MDH {ECO:0000305}; Flags: Precursor;	SubName: Full=Uncharacterized protein {ECO:0000313|EnsemblPlants:Bo2g028650.1};	Malate dehydrogenase	GO:0048046,apoplast; GO:0009507,chloroplast; GO:0009941,chloroplast envelope; GO:0009570,chloroplast stroma; GO:0005739,mitochondrion; GO:0009579,thylakoid; GO:0030060,L-malate dehydrogenase activity; GO:0046554,malate dehydrogenase (NADP+) activity; GO:0008746,NAD(P)+ transhydrogenase activity; GO:0005975,carbohydrate metabolic process; GO:0006108,malate metabolic process; GO:0006734,NADH metabo…	lactate/malate dehydrogenase, NAD binding domain
Cluster-17807.107729	1	K00423 L-ascorbate oxidase [EC:1.10.3.3] | (RefSeq) L-ascorbate oxidase-like (A)	PREDICTED: L-ascorbate oxidase-like [Brassica oleracea var. oleracea]	RecName: Full=L-ascorbate oxidase; Short=ASO; Short=Ascorbase; EC=1.10.3.3; Flags: Precursor;	SubName: Full=Uncharacterized protein {ECO:0000313|EnsemblPlants:Bo2g023390.1};	Multicopper oxidases	GO:0005576,extracellular region; GO:0005507,copper ion binding; GO:0008447,L-ascorbate oxidase activity	ML domain
Cluster-17807.107734	1	K15333 tRNA guanosine-2'-O-methyltransferase [EC:2.1.1.34] | (RefSeq) uncharacterized LOC105043884 (A)	subtilisin-like protease SBT5.6 isoform X3 [Brassica napus]	RecName: Full=Subtilisin-like protease SBT5.6 {ECO:0000303|PubMed:16193095}; EC=3.4.21.- {ECO:0000255|PROSITE-ProRule:PRU10082}; AltName: Full=Subtilase subfamily 5 member 6 {ECO:0000303|PubMed:16193095}; Short=AtSBT5.6 {ECO:0000303|PubMed:16193095}; Flags: Precursor;	SubName: Full=Uncharacterized protein {ECO:0000313|EnsemblPlants:Bo9g062640.1};	--	GO:0005576,extracellular region; GO:0004252,serine-type endopeptidase activity	PA domain
Cluster-17807.107755	1	K02952 small subunit ribosomal protein S13 | (RefSeq) 30S ribosomal protein S13, chloroplastic (A)	PREDICTED: 30S ribosomal protein S13, chloroplastic [Brassica oleracea var. oleracea]	RecName: Full=30S ribosomal protein S13, chloroplastic; AltName: Full=CS13; Flags: Precursor;	SubName: Full=Uncharacterized protein {ECO:0000313|EnsemblPlants:Bra006248.1-P};	Ribosomal protein S18	GO:0009507,chloroplast; GO:0009941,chloroplast envelope; GO:0009570,chloroplast stroma; GO:0015935,small ribosomal subunit; GO:0019843,rRNA binding; GO:0003735,structural constituent of ribosome; GO:0042254,ribosome biogenesis; GO:0006412,translation	Ribosomal protein S13/S18
Cluster-17807.107806	1	K16865 programmed cell death protein 4 | (RefSeq) programmed cell death protein 4-like (A)	PREDICTED: uncharacterized protein LOC106307192 [Brassica oleracea var. oleracea]	RecName: Full=Eukaryotic translation initiation factor isoform 4G-1; Short=eIF(iso)4G-1;	SubName: Full=Uncharacterized protein {ECO:0000313|EnsemblPlants:Bo1g039330.1};	Neoplastic transformation suppressor Pdcd4/MA-3, contains MA3 domain	GO:0005737,cytoplasm; GO:0005829,cytosol; GO:0005634,nucleus; GO:0003729,mRNA binding; GO:0003743,translation initiation factor activity; GO:0006417,regulation of translation	Septum formation topological specificity factor MinE
Cluster-17807.107839	1	K02885 large subunit ribosomal protein L19e | (RefSeq) 60S ribosomal protein L19-3 (A)	60S ribosomal protein L19-3 [Brassica napus]	RecName: Full=60S ribosomal protein L19-1; AltName: Full=Protein EMBRYO DEFECTIVE 2386;	RecName: Full=Ribosomal protein L19 {ECO:0000256|RuleBase:RU000574};	60s ribosomal protein L19	GO:0005829,cytosol; GO:0022625,cytosolic large ribosomal subunit; GO:0022626,cytosolic ribosome; GO:0016020,membrane; GO:0005730,nucleolus; GO:0005886,plasma membrane; GO:0009506,plasmodesma; GO:0042788,polysomal ribosome; GO:0003729,mRNA binding; GO:0003735,structural constituent of ribosome; GO:0006412,translation	Ribosomal protein L19e
Cluster-17807.107863	1	--	--	--	--	--	--	--
Cluster-17807.107887	1	K16296 serine carboxypeptidase-like clade I [EC:3.4.16.-] | (RefSeq) serine carboxypeptidase-like 15 (A)	PREDICTED: pentatricopeptide repeat-containing protein At1g30610, chloroplastic [Brassica oleracea var. oleracea]	RecName: Full=Pentatricopeptide repeat-containing protein At1g30610, chloroplastic; AltName: Full=Protein EMBRYO DEFECTIVE 2279; Flags: Precursor;	SubName: Full=Uncharacterized protein {ECO:0000313|EnsemblPlants:Bo5g063220.1};	FOG: PPR repeat	GO:0009507,chloroplast; GO:0043231,intracellular membrane-bounded organelle; GO:0004519,endonuclease activity; GO:0003723,RNA binding; GO:0009793,embryo development ending in seed dormancy; GO:0009451,RNA modification	Tetratricopeptide repeat
Cluster-17807.107936	1	K16297 serine carboxypeptidase-like clade II [EC:3.4.16.-] | (RefSeq) serine carboxypeptidase-like 42 (A)	PREDICTED: serine carboxypeptidase-like 42 [Brassica oleracea var. oleracea]	RecName: Full=Serine carboxypeptidase-like 42; EC=3.4.16.-; Flags: Precursor;	RecName: Full=Carboxypeptidase {ECO:0000256|RuleBase:RU361156}; EC=3.4.16.- {ECO:0000256|RuleBase:RU361156};	Serine carboxypeptidases (lysosomal cathepsin A)	GO:0005618,cell wall; GO:0005576,extracellular region; GO:0004185,serine-type carboxypeptidase activity; GO:0051603,proteolysis involved in cellular protein catabolic process	Serine carboxypeptidase
Cluster-17807.107969	1	K14845 RAT1-interacting protein | (RefSeq) hypothetical protein (A)	pentatricopeptide repeat-containing protein At4g17616 [Brassica napus]	RecName: Full=Pentatricopeptide repeat-containing protein At4g17616;	SubName: Full=Uncharacterized protein {ECO:0000313|EnsemblPlants:Bo7g105200.1};	--	GO:0043231,intracellular membrane-bounded organelle; GO:0004519,endonuclease activity; GO:0003723,RNA binding; GO:0009451,RNA modification	Pentacotripeptide-repeat region of PRORP
Cluster-17807.107971	1	K06972 presequence protease [EC:3.4.24.-] | (RefSeq) presequence protease 1, chloroplastic/mitochondrial (A)	PREDICTED: presequence protease 1, chloroplastic/mitochondrial [Brassica oleracea var. oleracea]	RecName: Full=Presequence protease 1, chloroplastic/mitochondrial; Short=AtPreP1; Short=PreP 1; EC=3.4.24.-; AltName: Full=Zinc metalloprotease 1; Short=AtZnMP1; Flags: Precursor;	SubName: Full=Uncharacterized protein {ECO:0000313|EnsemblPlants:Bo3g073040.1};	Metalloendoprotease HMP1 (insulinase superfamily)	GO:0048046,apoplast; GO:0009507,chloroplast; GO:0009941,chloroplast envelope; GO:0009570,chloroplast stroma; GO:0005759,mitochondrial matrix; GO:0005739,mitochondrion; GO:0046872,metal ion binding; GO:0004222,metalloendopeptidase activity; GO:0016485,protein processing; GO:0046686,response to cadmium ion	--
Cluster-17807.108011	1	--	UPF0503 protein At3g09070, chloroplastic-like [Brassica napus]	--	SubName: Full=Uncharacterized protein {ECO:0000313|EnsemblPlants:Bo9g135780.1};	--	--	Protein of unknown function (DUF740)
Cluster-17807.108065	1	K18485 myogenic factor 6 | (RefSeq) transcription factor bHLH96 (A)	PREDICTED: transcription factor FAMA isoform X2 [Brassica rapa]	RecName: Full=Transcription factor FAMA; AltName: Full=Basic helix-loop-helix protein 97; Short=AtbHLH97; Short=bHLH 97; AltName: Full=Transcription factor EN 14; AltName: Full=bHLH transcription factor bHLH097;	SubName: Full=Uncharacterized protein {ECO:0000313|EnsemblPlants:Bra001929.1-P};	--	GO:0005634,nucleus; GO:0003677,DNA binding; GO:0003700,DNA-binding transcription factor activity; GO:0046983,protein dimerization activity; GO:0010052,guard cell differentiation; GO:0010377,guard cell fate commitment; GO:0010444,guard mother cell differentiation; GO:0051782,negative regulation of cell division; GO:0061086,negative regulation of histone H3-K27 methylation; GO:0045597,positive regu…	Helix-loop-helix DNA-binding domain
Cluster-17807.108096	1	K07466 replication factor A1 | (RefSeq) replication protein A 70 kDa DNA-binding subunit C-like (A)	PREDICTED: uncharacterized protein LOC106302035 [Brassica oleracea var. oleracea]	--	SubName: Full=BnaCnng66790D protein {ECO:0000313|EMBL:CDY70117.1};	--	--	--
Cluster-17807.108128	1	K00891 shikimate kinase [EC:2.7.1.71] | (RefSeq) probable inactive shikimate kinase like 1, chloroplastic (A)	PREDICTED: uncharacterized protein LOC106329094 isoform X3 [Brassica oleracea var. oleracea]	RecName: Full=Thioredoxin-like fold domain-containing protein MRL7L, chloroplastic {ECO:0000305}; AltName: Full=Protein MESOPHYLL-CELL RNAI LIBRARY LINE 7-LIKE {ECO:0000303|PubMed:21515910}; Short=AtMRL7-L {ECO:0000303|PubMed:21515910}; AltName: Full=Protein SUPPRESSOR OF VARIEGATION 4-LIKE {ECO:0000303|PubMed:24111559}; Flags: Precursor;	SubName: Full=Uncharacterized protein {ECO:0000313|EnsemblPlants:Bo3g026460.1};	--	GO:0009570,chloroplast stroma; GO:0009658,chloroplast organization; GO:0006355,regulation of transcription, DNA-templated	--
Cluster-17807.108186	1	K18460 exportin-7 | (RefSeq) exportin-7 (A)	PREDICTED: exportin-7 [Brassica oleracea var. oleracea]	--	SubName: Full=Uncharacterized protein {ECO:0000313|EnsemblPlants:Bo9g176550.1}; Flags: Fragment;	Nuclear transport receptor RanBP16 (importin beta superfamily)	GO:0005622,intracellular; GO:0008536,Ran GTPase binding; GO:0006886,intracellular protein transport	Importin-beta N-terminal domain
Cluster-17807.108221	1	K20478 golgin subfamily B member 1 | (RefSeq) uncharacterized LOC104889437 (A)	BnaC03g21650D [Brassica napus]	RecName: Full=Calmodulin binding protein PICBP {ECO:0000305}; AltName: Full=Pathogen-induced CaM-binding protein {ECO:0000303|PubMed:12825696};	SubName: Full=BnaC03g21650D protein {ECO:0000313|EMBL:CDY14430.1};	--	GO:0005886,plasma membrane; GO:0005516,calmodulin binding; GO:0006952,defense response	Plant calmodulin-binding domain
Cluster-17807.108226	1	--	BnaC04g31640D [Brassica napus]	--	SubName: Full=BnaC04g31640D protein {ECO:0000313|EMBL:CDY30253.1};	--	--	Protein of unknown function (DUF1997)
Cluster-17807.108306	1	--	PREDICTED: uncharacterized protein LOC108811903 [Raphanus sativus]	--	SubName: Full=Uncharacterized protein {ECO:0000313|EnsemblPlants:Bra015570.1-P};	--	--	Tetratricopeptide repeat
Cluster-17807.108403	1	K09510 DnaJ homolog subfamily B member 4 | (RefSeq) dnaJ homolog subfamily B member 1 (A)	dnaJ homolog subfamily B member 1 [Brassica napus]	RecName: Full=DnaJ protein ERDJ3B; AltName: Full=Chaperone protein dnaJ 19; Short=AtDjB19; Short=AtJ19; AltName: Full=Endoplasmic reticulum dnaJ domain-containing protein 3B; Short=AtERdj3B; AltName: Full=Protein SCJ1 homolog ERDJ3B; Flags: Precursor;	SubName: Full=BnaC09g15060D protein {ECO:0000313|EMBL:CDY30900.1};	Molecular chaperone (DnaJ superfamily)	GO:0005783,endoplasmic reticulum; GO:0005788,endoplasmic reticulum lumen; GO:0005886,plasma membrane; GO:0051082,unfolded protein binding; GO:0052033,pathogen-associated molecular pattern dependent induction by symbiont of host innate immune response; GO:0006457,protein folding	Anti-sigma factor N-terminus
Cluster-17807.108441	1	K03248 translation initiation factor 3 subunit G | (RefSeq) bZIP transcription factor 17-like (A)	PREDICTED: protein transport protein SEC31 [Brassica oleracea var. oleracea]	RecName: Full=bZIP transcription factor 28 {ECO:0000303|PubMed:11906833}; Short=AtbZIP28 {ECO:0000303|PubMed:11906833};	SubName: Full=Uncharacterized protein {ECO:0000313|EnsemblPlants:Bo1g141430.1};	--	GO:0005737,cytoplasm; GO:0005783,endoplasmic reticulum; GO:0005789,endoplasmic reticulum membrane; GO:0000139,Golgi membrane; GO:0016021,integral component of membrane; GO:0016020,membrane; GO:0005635,nuclear envelope; GO:0005654,nucleoplasm; GO:0005634,nucleus; GO:0048471,perinuclear region of cytoplasm; GO:0003677,DNA binding; GO:0003700,DNA-binding transcription factor activity; GO:0030968,end…	--
Cluster-17807.108543	1	K04733 interleukin-1 receptor-associated kinase 4 [EC:2.7.11.1] | (RefSeq) probable LRR receptor-like serine/threonine-protein kinase At1g53440 isoform X1 (A)	probable LRR receptor-like serine/threonine-protein kinase At1g29720 isoform X9 [Brassica napus]	RecName: Full=Probable LRR receptor-like serine/threonine-protein kinase At1g29720; EC=2.7.11.1; Flags: Precursor;	SubName: Full=Uncharacterized protein {ECO:0000313|EMBL:KFK44805.1};	--	GO:0016021,integral component of membrane; GO:0005886,plasma membrane; GO:0005524,ATP binding; GO:0004674,protein serine/threonine kinase activity	Malectin domain
Cluster-17807.108583	1	K01188 beta-glucosidase [EC:3.2.1.21] | (RefSeq) uncharacterized protein LOC106394339 (A)	uncharacterized protein LOC106363457 [Brassica napus]	RecName: Full=Uncharacterized mitochondrial protein AtMg01250; AltName: Full=ORF102;	SubName: Full=Putative non-LTR retroelement reverse transcriptase {ECO:0000313|EMBL:AAD15377.1};	FOG: Reverse transcriptase	GO:0005739,mitochondrion	--
Cluster-17807.10862	1	K02183 calmodulin | (RefSeq) hypothetical protein (A)	PREDICTED: disease resistance protein TAO1-like isoform X2 [Brassica rapa]	RecName: Full=Probable disease resistance protein RPP1 {ECO:0000305}; AltName: Full=Protein RECOGNITION OF PERONOSPORA PARASITICA 1 {ECO:0000305};	SubName: Full=Uncharacterized protein {ECO:0000313|EnsemblPlants:Bo7g107710.1};	--	GO:0005789,endoplasmic reticulum membrane; GO:0000139,Golgi membrane; GO:0005886,plasma membrane; GO:0043531,ADP binding; GO:0005524,ATP binding; GO:0030275,LRR domain binding; GO:0006952,defense response; GO:0009817,defense response to fungus, incompatible interaction; GO:0002239,response to oomycetes; GO:0007165,signal transduction	TIR domain
Cluster-17807.108632	1	--	uncharacterized protein LOC106391806 [Brassica napus]	--	SubName: Full=Uncharacterized protein {ECO:0000313|EnsemblPlants:Bo4g194860.1};	--	--	Neprosin activation peptide
Cluster-17807.108652	1	--	PREDICTED: uncharacterized protein LOC106296556 [Brassica oleracea var. oleracea]	--	SubName: Full=Uncharacterized protein {ECO:0000313|EnsemblPlants:Bo6g119830.1}; Flags: Fragment;	--	--	--
Cluster-17807.108734	1	K09903 uridylate kinase [EC:2.7.4.22] | (RefSeq) hypothetical protein (A)	PREDICTED: uncharacterized protein LOC106292491 [Brassica oleracea var. oleracea]	RecName: Full=Trihelix transcription factor ASIL2 {ECO:0000305}; AltName: Full=6B-interacting protein 1-like 2 {ECO:0000303|PubMed:21330492}; AltName: Full=Trihelix DNA-binding protein ASIL2 {ECO:0000305};	SubName: Full=Uncharacterized protein {ECO:0000313|EnsemblPlants:Bo5g137800.1};	--	GO:0005634,nucleus; GO:0003700,DNA-binding transcription factor activity; GO:0043565,sequence-specific DNA binding; GO:0009793,embryo development ending in seed dormancy; GO:0006355,regulation of transcription, DNA-templated; GO:0010431,seed maturation; GO:0006351,transcription, DNA-templated	Myb/SANT-like DNA-binding domain
Cluster-17807.108763	1	K04733 interleukin-1 receptor-associated kinase 4 [EC:2.7.11.1] | (RefSeq) probable leucine-rich repeat receptor-like serine/threonine-protein kinase At3g14840 (A)	PREDICTED: probable LRR receptor-like serine/threonine-protein kinase At1g29720 [Brassica oleracea var. oleracea]	RecName: Full=Probable LRR receptor-like serine/threonine-protein kinase At1g29720; EC=2.7.11.1; Flags: Precursor;	SubName: Full=BnaC06g29570D protein {ECO:0000313|EMBL:CDY33595.1};	Serine/threonine protein kinase	GO:0016021,integral component of membrane; GO:0005886,plasma membrane; GO:0005524,ATP binding; GO:0004674,protein serine/threonine kinase activity	Malectin domain
Cluster-17807.108782	1	K07024 sucrose-6-phosphatase&#160; [EC:3.1.3.24] | (RefSeq) probable sucrose-phosphatase 2 (A)	probable sucrose-phosphatase 2 [Brassica napus]	RecName: Full=Probable sucrose-phosphatase 2; Short=AtSPP2; EC=3.1.3.24;	SubName: Full=Uncharacterized protein {ECO:0000313|EnsemblPlants:Bo3g028580.1};	--	GO:0005737,cytoplasm; GO:0005829,cytosol; GO:0005634,nucleus; GO:0009506,plasmodesma; GO:0000287,magnesium ion binding; GO:0050307,sucrose-phosphate phosphatase activity; GO:0016757,transferase activity, transferring glycosyl groups; GO:0046686,response to cadmium ion; GO:0005986,sucrose biosynthetic process	Trehalose-phosphatase
Cluster-17807.108812	1	K02880 large subunit ribosomal protein L17e | (RefSeq) 60S ribosomal protein L17-1 (A)	BnaC03g57660D [Brassica napus]	RecName: Full=60S ribosomal protein L17-1;	SubName: Full=BnaC03g57660D protein {ECO:0000313|EMBL:CDY11812.1};	60S ribosomal protein L22	GO:0009507,chloroplast; GO:0005829,cytosol; GO:0022625,cytosolic large ribosomal subunit; GO:0005886,plasma membrane; GO:0009506,plasmodesma; GO:0005774,vacuolar membrane; GO:0005773,vacuole; GO:0003735,structural constituent of ribosome; GO:0006412,translation	Ribosomal protein L22p/L17e
Cluster-17807.108817	1	K19613 leucine-rich repeat protein SHOC2 | (RefSeq) disease susceptibility protein LOV1-like (A)	PREDICTED: probable disease resistance protein RXW24L isoform X1 [Brassica oleracea var. oleracea]	RecName: Full=Probable disease resistance protein At1g59620; AltName: Full=CW9;	SubName: Full=Uncharacterized protein {ECO:0000313|EnsemblPlants:Bo2g159490.1};	Apoptotic ATPase	GO:0005886,plasma membrane; GO:0043531,ADP binding; GO:0005524,ATP binding; GO:0006952,defense response; GO:0007165,signal transduction	FNIP Repeat
Cluster-17807.108821	1	K13457 disease resistance protein RPM1 | (RefSeq) probable disease resistance RPP8-like protein 4 (A)	BnaC01g40930D, partial [Brassica napus]	RecName: Full=Probable disease resistance protein At1g58602;	SubName: Full=BnaC01g40930D protein {ECO:0000313|EMBL:CDY60887.1}; Flags: Fragment;	Apoptotic ATPase	GO:0005886,plasma membrane; GO:0043531,ADP binding; GO:0005524,ATP binding; GO:0006952,defense response; GO:0007165,signal transduction	--
Cluster-17807.108826	1	--	probable disease resistance protein At1g59620 [Brassica napus]	RecName: Full=Probable disease resistance protein At1g59620; AltName: Full=CW9;	SubName: Full=BnaA09g02670D protein {ECO:0000313|EMBL:CDY19984.1};	Apoptotic ATPase	GO:0005886,plasma membrane; GO:0043531,ADP binding; GO:0005524,ATP binding; GO:0006952,defense response; GO:0007165,signal transduction	Leucine Rich repeats (2 copies)
Cluster-17807.108921	1	--	--	--	--	--	--	--
Cluster-17807.108997	1	K14164 glycyl-tRNA synthetase [EC:6.1.1.14] | (RefSeq) glycine--tRNA ligase, chloroplastic/mitochondrial 2-like (A)	glycine--tRNA ligase, chloroplastic/mitochondrial 2-like [Brassica napus]	RecName: Full=Glycine--tRNA ligase, chloroplastic/mitochondrial 2 {ECO:0000305}; EC=6.1.1.14 {ECO:0000269|PubMed:11278923}; AltName: Full=Glycyl-tRNA synthetase 2 {ECO:0000303|PubMed:11278923}; Short=GlyRS-2 {ECO:0000303|PubMed:11278923}; AltName: Full=Protein EMBRYO-DEFECTIVE-DEVELOPMENT 1 {ECO:0000303|PubMed:9707529}; Flags: Precursor;	SubName: Full=Uncharacterized protein {ECO:0000313|EnsemblPlants:Bo6g086520.1};	--	GO:0009507,chloroplast; GO:0009570,chloroplast stroma; GO:0005739,mitochondrion; GO:0005524,ATP binding; GO:0004820,glycine-tRNA ligase activity; GO:0046983,protein dimerization activity; GO:0009793,embryo development ending in seed dormancy; GO:0006426,glycyl-tRNA aminoacylation; GO:0045995,regulation of embryonic development	DALR anticodon binding domain
Cluster-17807.109051	1	K02968 small subunit ribosomal protein S20 | (RefSeq) 30S ribosomal protein S20, chloroplastic (A)	30S ribosomal protein S20, chloroplastic [Brassica napus]	RecName: Full=30S ribosomal protein S20, chloroplastic; Flags: Precursor;	SubName: Full=BnaC01g36340D protein {ECO:0000313|EMBL:CDY32315.1};	--	GO:0009507,chloroplast; GO:0009941,chloroplast envelope; GO:0009570,chloroplast stroma; GO:0016020,membrane; GO:0005840,ribosome; GO:0019843,rRNA binding; GO:0003735,structural constituent of ribosome; GO:0006412,translation	Eukaryotic Mediator 12 subunit domain
Cluster-17807.109084	1	K04713 sphinganine C4-monooxygenase [EC:1.14.18.5] | (RefSeq) sphinganine C4-monooxygenase 1-like (A)	PREDICTED: protein PHYTOCHROME KINASE SUBSTRATE 1-like [Brassica oleracea var. oleracea]	RecName: Full=Protein PHYTOCHROME KINASE SUBSTRATE 1;	SubName: Full=Uncharacterized protein {ECO:0000313|EnsemblPlants:Bo9g072850.1};	--	GO:0005737,cytoplasm; GO:0005886,plasma membrane; GO:0009638,phototropism; GO:0009958,positive gravitropism; GO:0010017,red or far-red light signaling pathway; GO:0009585,red, far-red light phototransduction; GO:0010218,response to far red light; GO:0010114,response to red light	--
Cluster-17807.109122	1	--	PREDICTED: uncharacterized protein LOC106341807 isoform X2 [Brassica oleracea var. oleracea]	--	SubName: Full=Uncharacterized protein {ECO:0000313|EnsemblPlants:Bo4g158740.1};	--	GO:0048046,apoplast; GO:0016021,integral component of membrane	TamB, inner membrane protein subunit of TAM complex
Cluster-17807.109133	1	K04733 interleukin-1 receptor-associated kinase 4 [EC:2.7.11.1] | (RefSeq) L-type lectin-domain containing receptor kinase IV.1-like (A)	PREDICTED: L-type lectin-domain containing receptor kinase IV.4-like [Brassica rapa]	RecName: Full=L-type lectin-domain containing receptor kinase IV.3; Short=LecRK-IV.3; EC=2.7.11.1; Flags: Precursor;	SubName: Full=Uncharacterized protein {ECO:0000313|EnsemblPlants:Bo3g052540.1};	--	GO:0016021,integral component of membrane; GO:0005886,plasma membrane; GO:0005524,ATP binding; GO:0030246,carbohydrate binding; GO:0004674,protein serine/threonine kinase activity	Bacterial lectin
Cluster-17807.109134	1	K04733 interleukin-1 receptor-associated kinase 4 [EC:2.7.11.1] | (RefSeq) L-type lectin-domain containing receptor kinase IV.1-like (A)	PREDICTED: L-type lectin-domain containing receptor kinase IV.4-like [Brassica rapa]	RecName: Full=L-type lectin-domain containing receptor kinase IV.4 {ECO:0000303|PubMed:19773388}; Short=LecRK-IV.4 {ECO:0000303|PubMed:19773388}; EC=2.7.11.1 {ECO:0000255|PROSITE-ProRule:PRU00159}; Flags: Precursor;	SubName: Full=Uncharacterized protein {ECO:0000313|EnsemblPlants:Bra000880.1-P};	--	GO:0016021,integral component of membrane; GO:0005886,plasma membrane; GO:0005524,ATP binding; GO:0030246,carbohydrate binding; GO:0004674,protein serine/threonine kinase activity; GO:0042742,defense response to bacterium; GO:0002229,defense response to oomycetes	Bacterial lectin
Cluster-17807.109149	1	K14963 COMPASS component SWD3 | (RefSeq) topless-related protein 4-like (A)	PREDICTED: topless-related protein 4 [Brassica rapa]	RecName: Full=Topless-related protein 4; AltName: Full=WUS-interacting protein 2;	SubName: Full=Uncharacterized protein {ECO:0000313|EnsemblPlants:Bra021142.1-P};	WD40 repeat-containing protein	GO:0005634,nucleus; GO:0010072,primary shoot apical meristem specification; GO:0006355,regulation of transcription, DNA-templated; GO:0006351,transcription, DNA-templated	LisH-like dimerisation domain
Cluster-17807.1092	1	--	--	--	--	--	--	--
Cluster-17807.109222	1	K01739 cystathionine gamma-synthase [EC:2.5.1.48] | (RefSeq) cystathionine gamma-synthase 1, chloroplastic-like (A)	PREDICTED: cystathionine gamma-synthase 1, chloroplastic-like [Brassica oleracea var. oleracea]	RecName: Full=Cystathionine gamma-synthase 1, chloroplastic {ECO:0000305}; Short=AtCGS1 {ECO:0000305}; EC=2.5.1.48 {ECO:0000269|PubMed:9531508}; AltName: Full=METHIONINE OVERACCUMULATION 1 {ECO:0000303|PubMed:10558994}; AltName: Full=O-succinylhomoserine (thiol)-lyase; Flags: Precursor;	SubName: Full=Uncharacterized protein {ECO:0000313|EnsemblPlants:Bo5g156430.1};	Cystathionine beta-lyases/cystathionine gamma-synthases	GO:0009507,chloroplast; GO:0009570,chloroplast stroma; GO:0003962,cystathionine gamma-synthase activity; GO:0030170,pyridoxal phosphate binding; GO:0009086,methionine biosynthetic process; GO:0001887,selenium compound metabolic process	Cys/Met metabolism PLP-dependent enzyme
Cluster-17807.109281	1	--	PREDICTED: uncharacterized protein LOC106334760 isoform X2 [Brassica oleracea var. oleracea]	--	SubName: Full=Uncharacterized protein {ECO:0000313|EnsemblPlants:Bo3g027330.1};	--	GO:0003723,RNA binding	--
Cluster-17807.109324	1	K07575 PUA domain protein | (RefSeq) malignant T-cell-amplified sequence 1 homolog (A)	malignant T-cell-amplified sequence 1 homolog [Brassica napus]	--	SubName: Full=Uncharacterized protein {ECO:0000313|EnsemblPlants:Bra018580.1-P};	Predicted RNA-binding protein with PUA domain	GO:0005737,cytoplasm; GO:0003723,RNA binding	PUA domain
Cluster-17807.109359	1	--	uncharacterized protein BNAC07G26220D [Brassica napus]	RecName: Full=DNA repair RAD52-like protein 2, chloroplastic {ECO:0000305}; AltName: Full=Organellar DNA-binding protein 2 {ECO:0000303|PubMed:22762281}; Flags: Precursor;	SubName: Full=Uncharacterized protein {ECO:0000313|EnsemblPlants:Bo7g088900.1};	--	GO:0009507,chloroplast; GO:0003677,DNA binding; GO:0000724,double-strand break repair via homologous recombination	Serine aminopeptidase, S33
Cluster-17807.109423	1	K13420 LRR receptor-like serine/threonine-protein kinase FLS2 [EC:2.7.11.1] | (RefSeq) LRR receptor-like serine/threonine-protein kinase FLS2 (A)	PREDICTED: probably inactive leucine-rich repeat receptor-like protein kinase At3g28040 [Brassica oleracea var. oleracea]	RecName: Full=Probably inactive leucine-rich repeat receptor-like protein kinase At3g28040; Flags: Precursor;	SubName: Full=Uncharacterized protein {ECO:0000313|EnsemblPlants:Bo9g008400.1};	--	GO:0016021,integral component of membrane; GO:0005524,ATP binding; GO:0004672,protein kinase activity	Leucine Rich Repeat
Cluster-17807.109455	1	K15397 3-ketoacyl-CoA synthase [EC:2.3.1.199] | (RefSeq) 3-ketoacyl-CoA synthase 4-like isoform X1 (A)	3-ketoacyl-CoA synthase 4-like isoform X1 [Brassica napus]	RecName: Full=3-ketoacyl-CoA synthase 4 {ECO:0000303|PubMed:18465198}; Short=KCS-4 {ECO:0000303|PubMed:18465198}; EC=2.3.1.199 {ECO:0000305}; AltName: Full=Very long-chain fatty acid condensing enzyme 4 {ECO:0000303|PubMed:18465198}; Short=VLCFA condensing enzyme 4 {ECO:0000303|PubMed:18465198};	RecName: Full=3-ketoacyl-CoA synthase {ECO:0000256|PIRNR:PIRNR036417}; EC=2.3.1.- {ECO:0000256|PIRNR:PIRNR036417};	--	GO:0016021,integral component of membrane; GO:0102336,3-oxo-arachidoyl-CoA synthase activity; GO:0102337,3-oxo-cerotoyl-CoA synthase activity; GO:0102338,3-oxo-lignoceronyl-CoA synthase activity; GO:0102756,very-long-chain 3-ketoacyl-CoA synthase activity; GO:0006633,fatty acid biosynthetic process	Chalcone and stilbene synthases, N-terminal domain
Cluster-17807.109457	1	K10143 E3 ubiquitin-protein ligase RFWD2 [EC:2.3.2.27] | (RefSeq) protein SPA1-RELATED 4 (A)	PREDICTED: protein SPA1-RELATED 3-like [Brassica oleracea var. oleracea]	RecName: Full=Protein SPA1-RELATED 3;	SubName: Full=Uncharacterized protein {ECO:0000313|EnsemblPlants:Bo5g127250.1};	--	GO:0005634,nucleus; GO:0005524,ATP binding; GO:0042802,identical protein binding; GO:0004672,protein kinase activity; GO:0009585,red, far-red light phototransduction	WD40 region of Ge1, enhancer of mRNA-decapping protein
Cluster-17807.109458	1	K02911 large subunit ribosomal protein L32 | (RefSeq) uncharacterized protein LOC106343247 isoform X1 (A)	PREDICTED: uncharacterized protein LOC106343247 isoform X1 [Brassica oleracea var. oleracea]	--	SubName: Full=Uncharacterized protein {ECO:0000313|EnsemblPlants:Bo5g045040.1};	--	GO:0015934,large ribosomal subunit; GO:0003735,structural constituent of ribosome; GO:0006412,translation	Ribosomal L32p protein family
Cluster-17807.109479	1	K08835 serine/threonine-protein kinase OSR1/STK39 [EC:2.7.11.1] | (RefSeq) serine/threonine-protein kinase 24-like (A)	PREDICTED: protein BASIC PENTACYSTEINE5-like isoform X1 [Brassica oleracea var. oleracea]	RecName: Full=Protein BASIC PENTACYSTEINE5; Short=AtBPC5; AltName: Full=GAGA-motif binding transcriptional activator BBR/BPC5;	SubName: Full=Uncharacterized protein {ECO:0000313|EnsemblPlants:Bo7g119540.1};	--	GO:0005634,nucleus; GO:0043565,sequence-specific DNA binding; GO:0006355,regulation of transcription, DNA-templated; GO:0009723,response to ethylene; GO:0006351,transcription, DNA-templated	GAGA binding protein-like family
Cluster-17807.109527	1	K14494 DELLA protein | (RefSeq) DELLA protein RGA1 (A)	PREDICTED: scarecrow-like protein 27 [Brassica oleracea var. oleracea]	RecName: Full=Scarecrow-like protein 27; Short=AtSCL27; AltName: Full=GRAS family protein 14; Short=AtGRAS-14;	SubName: Full=Uncharacterized protein {ECO:0000313|EnsemblPlants:Bo3g037600.1};	--	GO:0005634,nucleus; GO:0003700,DNA-binding transcription factor activity; GO:0043565,sequence-specific DNA binding; GO:0030154,cell differentiation; GO:0051301,cell division; GO:0006355,regulation of transcription, DNA-templated; GO:0048768,root hair cell tip growth; GO:0006351,transcription, DNA-templated	GRAS domain family
Cluster-17807.109585	1	K13947 auxin efflux carrier family | (RefSeq) auxin efflux carrier component 1 (A)	putative auxin efflux carrier protein [Arabidopsis thaliana]	RecName: Full=Auxin efflux carrier component 1 {ECO:0000303|PubMed:9856939}; AltName: Full=Protein PIN-FORMED {ECO:0000303|PubMed:9856939}; Short=AtPIN1 {ECO:0000303|PubMed:9856939};	RecName: Full=Auxin efflux carrier component {ECO:0000256|RuleBase:RU362108};	--	GO:0045177,apical part of cell; GO:0009925,basal plasma membrane; GO:0005737,cytoplasm; GO:0005783,endoplasmic reticulum; GO:0016021,integral component of membrane; GO:0009505,plant-type cell wall; GO:0005886,plasma membrane; GO:0009506,plasmodesma; GO:0010329,auxin efflux transmembrane transporter activity; GO:0005215,transporter activity; GO:0010252,auxin homeostasis; GO:0009926,auxin polar tra…	Membrane transport protein
Cluster-17807.109649	1	--	PREDICTED: uncharacterized protein LOC106311514 [Brassica oleracea var. oleracea]	--	SubName: Full=Uncharacterized protein {ECO:0000313|EnsemblPlants:Bo1g080240.1};	--	--	--
Cluster-17807.109696	1	K17065 dynamin 1-like protein [EC:3.6.5.5] | (RefSeq) dynamin-related protein 3A (A)	PREDICTED: dynamin-related protein 3A [Brassica oleracea var. oleracea]	RecName: Full=Dynamin-related protein 3A; AltName: Full=Dynamin-like protein 2; AltName: Full=Dynamin-like protein 2a;	SubName: Full=Uncharacterized protein {ECO:0000313|EnsemblPlants:Bo1g007960.1};	Vacuolar sorting protein VPS1, dynamin, and related proteins	GO:0005739,mitochondrion; GO:0005777,peroxisome; GO:0005525,GTP binding; GO:0003924,GTPase activity; GO:0042802,identical protein binding; GO:0008017,microtubule binding; GO:0007049,cell cycle; GO:0051301,cell division; GO:0007031,peroxisome organization	AAA ATPase domain
Cluster-17807.109746	1	K04733 interleukin-1 receptor-associated kinase 4 [EC:2.7.11.1] | (RefSeq) probable LRR receptor-like serine/threonine-protein kinase At1g07650 isoform X1 (A)	PREDICTED: probable LRR receptor-like serine/threonine-protein kinase At1g29720 [Raphanus sativus]	RecName: Full=Probable LRR receptor-like serine/threonine-protein kinase At1g29720; EC=2.7.11.1; Flags: Precursor;	SubName: Full=Uncharacterized protein {ECO:0000313|EnsemblPlants:Bo7g045090.1}; Flags: Fragment;	Serine/threonine protein kinase	GO:0016021,integral component of membrane; GO:0005886,plasma membrane; GO:0005524,ATP binding; GO:0004674,protein serine/threonine kinase activity	Haspin like kinase domain
Cluster-17807.109799	1	K03452 magnesium/proton exchanger | (RefSeq) uncharacterized LOC18613571 (A)	PREDICTED: pentatricopeptide repeat-containing protein At5g48910 [Brassica oleracea var. oleracea]	RecName: Full=Pentatricopeptide repeat-containing protein At5g48910;	SubName: Full=Uncharacterized protein {ECO:0000313|EnsemblPlants:Bo7g089590.1};	FOG: PPR repeat	GO:0009507,chloroplast; GO:0004519,endonuclease activity; GO:0003723,RNA binding; GO:0008270,zinc ion binding; GO:0009451,RNA modification	Tetratricopeptide repeat
Cluster-17807.109956	1	K03188 urease accessory protein | (RefSeq) uncharacterized protein LOC108224146 isoform X1 (A)	PREDICTED: F-box/LRR-repeat protein At2g43260-like isoform X1 [Brassica oleracea var. oleracea]	RecName: Full=F-box/kelch-repeat protein At2g43445;	SubName: Full=Uncharacterized protein {ECO:0000313|EnsemblPlants:Bo5g009530.1};	--	GO:0005634,nucleus; GO:0000981,DNA-binding transcription factor activity, RNA polymerase II-specific; GO:0043565,sequence-specific DNA binding; GO:0001135,RNA polymerase II transcription regulator recruiting activity; GO:0044212,transcription regulatory region DNA binding; GO:0030154,cell differentiation; GO:0006357,regulation of transcription by RNA polymerase II	F-box-like
Cluster-17807.110033	1	K14709 solute carrier family 39 (zinc transporter), member 1/2/3 | (RefSeq) zinc transporter 5 isoform X1 (A)	BnaC03g69030D [Brassica napus]	RecName: Full=Zinc transporter 5; AltName: Full=ZRT/IRT-like protein 5; Flags: Precursor;	SubName: Full=Uncharacterized protein {ECO:0000313|EnsemblPlants:Bo5g005490.1};	Fe2+/Zn2+ regulated transporter	GO:0016021,integral component of membrane; GO:0005886,plasma membrane; GO:0005385,zinc ion transmembrane transporter activity; GO:0071577,zinc ion transmembrane transport	ZIP Zinc transporter
Cluster-17807.110057	1	K07466 replication factor A1 | (RefSeq) uncharacterized protein LOC106302349 (A)	uncharacterized protein LOC106382465 [Brassica napus]	--	SubName: Full=BnaC06g12370D protein {ECO:0000313|EMBL:CDY49081.1};	--	--	Replication factor-A C terminal domain
Cluster-17807.110106	1	K06174 ATP-binding cassette, sub-family E, member 1 | (RefSeq) ABC transporter E family member 2 (A)	PREDICTED: ABC transporter E family member 2 [Raphanus sativus]	RecName: Full=ABC transporter E family member 2; Short=ABC transporter ABCE.2; Short=AtABCE2; AltName: Full=RNase L inhibitor-like protein 2; Short=AtRLI2; Short=AthaRLI2;	SubName: Full=Uncharacterized protein {ECO:0000313|EnsemblPlants:Bo7g106520.1};	RNAse L inhibitor, ABC superfamily	GO:0005622,intracellular; GO:0016020,membrane; GO:0051539,4 iron, 4 sulfur cluster binding; GO:0005524,ATP binding; GO:0016887,ATPase activity; GO:0005506,iron ion binding; GO:0043024,ribosomal small subunit binding; GO:0005215,transporter activity; GO:0000054,ribosomal subunit export from nucleus; GO:0006413,translational initiation; GO:0006415,translational termination	4Fe-4S double cluster binding domain
Cluster-17807.110201	1	K13110 microfibrillar-associated protein 1 | (RefSeq) microfibrillar-associated protein 1-like (A)	microfibrillar-associated protein 1A-like [Brassica napus]	--	SubName: Full=Uncharacterized protein {ECO:0000313|EnsemblPlants:Bo3g012840.1};	Microfibrillar-associated protein MFAP1	--	Microfibril-associated/Pre-mRNA processing
Cluster-17807.110267	1	K14297 nuclear pore complex protein Nup98-Nup96 | (RefSeq) nuclear pore complex protein NUP98A isoform X1 (A)	PREDICTED: nuclear pore complex protein NUP98A-like [Brassica oleracea var. oleracea]	RecName: Full=Nuclear pore complex protein NUP98A {ECO:0000303|PubMed:21189294}; AltName: Full=Nucleoporin 98A {ECO:0000303|PubMed:21189294}; AltName: Full=Nucleoporin autopeptidase {ECO:0000312|EMBL:AEE28574.1};	SubName: Full=Uncharacterized protein {ECO:0000313|EnsemblPlants:Bo9g029160.1};	--	GO:0005737,cytoplasm; GO:0005635,nuclear envelope; GO:0031965,nuclear membrane; GO:0044614,nuclear pore cytoplasmic filaments; GO:0005634,nucleus; GO:0008139,nuclear localization sequence binding; GO:0005487,NA; GO:0003723,RNA binding; GO:0017056,structural constituent of nuclear pore; GO:0006406,mRNA export from nucleus; GO:0000973,posttranscriptional tethering of RNA polymerase II gene DNA at n…	--
Cluster-17807.110330	1	K20221 importin-4 | (RefSeq) importin-4 (A)	PREDICTED: importin-4 [Brassica oleracea var. oleracea]	RecName: Full=Transportin-1; Short=AtTRN1; AltName: Full=Importin beta-2; AltName: Full=Karyopherin beta-2;	SubName: Full=Uncharacterized protein {ECO:0000313|EnsemblPlants:Bo1g049550.1};	Karyopherin (importin) beta 3	GO:0005737,cytoplasm; GO:0005829,cytosol; GO:0031965,nuclear membrane; GO:0034399,nuclear periphery; GO:0005654,nucleoplasm; GO:0005634,nucleus; GO:0008139,nuclear localization sequence binding; GO:0008565,protein transporter activity; GO:0008536,Ran GTPase binding; GO:0035280,miRNA loading onto RISC involved in gene silencing by miRNA; GO:0006607,NLS-bearing protein import into nucleus; GO:00511…	TATA-binding protein interacting (TIP20)
Cluster-17807.110417	1	K15815 lupeol synthase 2 [EC:5.4.99.39 5.4.99.40 5.4.99.41] | (RefSeq) amyrin synthase LUP2-like (A)	PREDICTED: amyrin synthase LUP2-like [Brassica oleracea var. oleracea]	RecName: Full=Amyrin synthase LUP2; EC=5.4.99.39; EC=5.4.99.40; EC=5.4.99.41; AltName: Full=Alpha-amyrin synthase; AltName: Full=Beta-amyrin synthase; AltName: Full=Lupeol synthase 2; Short=AtLUP2;	RecName: Full=Terpene cyclase/mutase family member {ECO:0000256|RuleBase:RU362003}; EC=5.4.99.- {ECO:0000256|RuleBase:RU362003};	Oxidosqualene-lanosterol cyclase and related proteins	GO:0042300,beta-amyrin synthase activity; GO:0016104,triterpenoid biosynthetic process	Prenyltransferase and squalene oxidase repeat
Cluster-17807.11048	1	--	PREDICTED: F-box protein At2g32560-like [Brassica oleracea var. oleracea]	RecName: Full=F-box protein At2g32560;	SubName: Full=Uncharacterized protein {ECO:0000313|EnsemblPlants:Bo5g017460.1};	--	--	F-box
Cluster-17807.110483	1	K14315 nucleoporin NDC1 | (RefSeq) uncharacterized protein LOC111207075 (A)	uncharacterized protein LOC111207075 [Brassica napus]	--	SubName: Full=Uncharacterized protein {ECO:0000313|EnsemblPlants:Bo6g116530.1};	--	GO:0016021,integral component of membrane	Nucleoporin protein Ndc1-Nup
Cluster-17807.110492	1	K19613 leucine-rich repeat protein SHOC2 | (RefSeq) disease resistance protein TAO1-like (A)	TMV resistance protein N-like isoform X2 [Brassica napus]	RecName: Full=TMV resistance protein N;	SubName: Full=Uncharacterized protein {ECO:0000313|EnsemblPlants:Bo7g059500.1};	--	GO:0005737,cytoplasm; GO:0043531,ADP binding; GO:0005524,ATP binding; GO:0009626,plant-type hypersensitive response; GO:0007165,signal transduction	NB-ARC domain
Cluster-17807.110507	1	K20032 palmitoyltransferase ZDHHC13/17 [EC:2.3.1.225] | (RefSeq) protein S-acyltransferase 24-like (A)	BnaA03g56190D [Brassica napus]	RecName: Full=Protein S-acyltransferase 24; EC=2.3.1.225; AltName: Full=Ankyrin repeat-containing S-palmitoyltransferase; AltName: Full=Palmitoyltransferase TIP1; AltName: Full=Protein TIP GROWTH DEFECTIVE 1; Short=AtTIP1; AltName: Full=Zinc finger DHHC domain-containing protein TIP1;	RecName: Full=S-acyltransferase {ECO:0000256|RuleBase:RU079119}; EC=2.3.1.225 {ECO:0000256|RuleBase:RU079119}; AltName: Full=Palmitoyltransferase {ECO:0000256|RuleBase:RU079119};	Ankyrin repeat and DHHC-type Zn-finger domain containing proteins	GO:0030659,cytoplasmic vesicle membrane; GO:0005768,endosome; GO:0005794,Golgi apparatus; GO:0000139,Golgi membrane; GO:0016021,integral component of membrane; GO:0005802,trans-Golgi network; GO:0000035,acyl binding; GO:0019706,protein-cysteine S-palmitoyltransferase activity; GO:0009932,cell tip growth	Ankyrin repeat
Cluster-17807.110619	1	K13459 disease resistance protein RPS2 | (RefSeq) probable disease resistance protein At1g52660 (A)	PREDICTED: TMV resistance protein N-like isoform X3 [Brassica oleracea var. oleracea]	RecName: Full=Toll/interleukin-1 receptor-like protein; Short=AtTIR;	SubName: Full=Uncharacterized protein {ECO:0000313|EnsemblPlants:Bo7g059500.1};	--	GO:0005737,cytoplasm; GO:0009506,plasmodesma; GO:0006952,defense response; GO:0007165,signal transduction	TIR domain
Cluster-17807.11063	1	K10526 OPC-8:0 CoA ligase 1 [EC:6.2.1.-] | (RefSeq) 4-coumarate--CoA ligase-like 2 (A)	4-coumarate--CoA ligase-like 2 [Brassica napus]	RecName: Full=4-coumarate--CoA ligase-like 2; EC=6.2.1.-;	SubName: Full=BnaC08g19270D protein {ECO:0000313|EMBL:CDY33627.1};	Acyl-CoA synthetase	GO:0005777,peroxisome; GO:0005524,ATP binding; GO:0016874,ligase activity; GO:0008152,metabolic process	AMP-binding enzyme
Cluster-17807.110634	1	--	PREDICTED: B-box domain protein 31-like [Raphanus sativus]	RecName: Full=B-box domain protein 31 {ECO:0000303|PubMed:19920209}; Short=AtBBX31 {ECO:0000303|PubMed:19920209}; AltName: Full=Microprotein 1B {ECO:0000303|PubMed:27015278};	SubName: Full=Uncharacterized protein {ECO:0000313|EnsemblPlants:Bo01004s020.1};	--	GO:0005634,nucleus; GO:0003700,DNA-binding transcription factor activity; GO:0030674,protein binding, bridging; GO:0008270,zinc ion binding; GO:0007623,circadian rhythm; GO:0009909,regulation of flower development; GO:0006355,regulation of transcription, DNA-templated; GO:0010224,response to UV-B	B-box zinc finger
Cluster-17807.110652	1	K08332 vacuolar protein 8 | (RefSeq) hypothetical protein (A)	U-box domain-containing protein 25 [Brassica napus]	RecName: Full=U-box domain-containing protein 25; EC=2.3.2.27; AltName: Full=Plant U-box protein 25; AltName: Full=RING-type E3 ubiquitin transferase PUB25 {ECO:0000305};	RecName: Full=RING-type E3 ubiquitin transferase {ECO:0000256|SAAS:SAAS00702733}; EC=2.3.2.27 {ECO:0000256|SAAS:SAAS00702733};	--	GO:0004842,ubiquitin-protein transferase activity; GO:0010200,response to chitin	Zinc-finger of the MIZ type in Nse subunit
Cluster-17807.110753	1	K05605 3-hydroxyisobutyryl-CoA hydrolase [EC:3.1.2.4] | (RefSeq) 3-hydroxyisobutyryl-CoA hydrolase 1-like isoform X1 (A)	3-hydroxyisobutyryl-CoA hydrolase 1-like isoform X1 [Brassica napus]	RecName: Full=3-hydroxyisobutyryl-CoA hydrolase 1; EC=3.1.2.-; EC=3.1.2.4; AltName: Full=CoA-thioester hydrolase CHY1;	SubName: Full=Uncharacterized protein {ECO:0000313|EnsemblPlants:Bo4g169280.1};	--	GO:0005777,peroxisome; GO:0003860,3-hydroxyisobutyryl-CoA hydrolase activity; GO:0009409,response to cold; GO:0006574,valine catabolic process	Enoyl-CoA hydratase/isomerase
Cluster-17807.110754	1	K05605 3-hydroxyisobutyryl-CoA hydrolase [EC:3.1.2.4] | (RefSeq) 3-hydroxyisobutyryl-CoA hydrolase 1-like isoform X1 (A)	PREDICTED: 3-hydroxyisobutyryl-CoA hydrolase 1-like isoform X1 [Brassica oleracea var. oleracea]	RecName: Full=3-hydroxyisobutyryl-CoA hydrolase 1; EC=3.1.2.-; EC=3.1.2.4; AltName: Full=CoA-thioester hydrolase CHY1;	SubName: Full=Uncharacterized protein {ECO:0000313|EnsemblPlants:Bo4g169280.1};	--	GO:0005777,peroxisome; GO:0003860,3-hydroxyisobutyryl-CoA hydrolase activity; GO:0009409,response to cold; GO:0006574,valine catabolic process	Enoyl-CoA hydratase/isomerase
Cluster-17807.110762	1	K20222 importin-5 | (RefSeq) hypothetical protein (A)	PREDICTED: importin-5-like [Raphanus sativus]	--	SubName: Full=Uncharacterized protein {ECO:0000313|EMBL:ESQ41994.1};	Karyopherin (importin) beta 3	--	HEAT repeats
Cluster-17807.110788	1	--	--	--	--	--	--	--
Cluster-17807.110865	1	K09553 stress-induced-phosphoprotein 1 | (RefSeq) hsp70-Hsp90 organizing protein 2-like (A)	uncharacterized protein LOC106402135 [Brassica napus]	--	SubName: Full=Uncharacterized protein {ECO:0000313|EnsemblPlants:Bo8g001260.1};	--	GO:0046872,metal ion binding	Protein of unknown function (DUF3079)
Cluster-17807.110866	1	K09553 stress-induced-phosphoprotein 1 | (RefSeq) hsp70-Hsp90 organizing protein 2-like (A)	uncharacterized protein LOC106402135 [Brassica napus]	--	SubName: Full=Uncharacterized protein {ECO:0000313|EnsemblPlants:Bo8g001260.1};	--	GO:0046872,metal ion binding	Protein of unknown function (DUF3079)
Cluster-17807.110871	1	K09013 Fe-S cluster assembly ATP-binding protein | (RefSeq) ABC transporter I family member 6, chloroplastic (A)	PREDICTED: ABC transporter I family member 6, chloroplastic [Brassica oleracea var. oleracea]	RecName: Full=ABC transporter I family member 6, chloroplastic; Short=ABC transporter ABCI.6; Short=AtABCI6; AltName: Full=ABC transporter ATPase; AltName: Full=Non-intrinsic ABC protein 7; Short=AtNAP7; AltName: Full=Plastid SufC-like protein; Flags: Precursor;	SubName: Full=Uncharacterized protein {ECO:0000313|EnsemblPlants:Bo5g137220.1};	--	GO:0009507,chloroplast; GO:0009570,chloroplast stroma; GO:0005524,ATP binding; GO:0042626,ATPase activity, coupled to transmembrane movement of substances; GO:0005215,transporter activity; GO:0009793,embryo development ending in seed dormancy; GO:0010027,thylakoid membrane organization	--
Cluster-17807.110882	1	K20027 palmitoyltransferase ZDHHC1/11 [EC:2.3.1.225] | (RefSeq) probable protein S-acyltransferase 22 (A)	BnaC06g43440D [Brassica napus]	RecName: Full=Probable protein S-acyltransferase 22; EC=2.3.1.225; AltName: Full=Probable palmitoyltransferase At1g69420; AltName: Full=Zinc finger DHHC domain-containing protein At1g69420;	RecName: Full=S-acyltransferase {ECO:0000256|RuleBase:RU079119}; EC=2.3.1.225 {ECO:0000256|RuleBase:RU079119}; AltName: Full=Palmitoyltransferase {ECO:0000256|RuleBase:RU079119};	DHHC-type Zn-finger proteins	GO:0030659,cytoplasmic vesicle membrane; GO:0016021,integral component of membrane; GO:0005886,plasma membrane; GO:0019706,protein-cysteine S-palmitoyltransferase activity	DHHC palmitoyltransferase
Cluster-17807.110886	1	--	BnaCnng75200D, partial [Brassica napus]	--	SubName: Full=Uncharacterized protein {ECO:0000313|EnsemblPlants:Bo1g008770.1};	--	--	--
Cluster-17807.110914	1	K17964 leucine-rich PPR motif-containing protein, mitochondrial | (RefSeq) hypothetical protein (A)	pentatricopeptide repeat-containing protein At3g48810-like [Brassica napus]	RecName: Full=Pentatricopeptide repeat-containing protein At3g48810;	SubName: Full=Uncharacterized protein {ECO:0000313|EnsemblPlants:Bo1g078420.1};	FOG: PPR repeat	GO:0043231,intracellular membrane-bounded organelle; GO:0004519,endonuclease activity; GO:0003723,RNA binding; GO:0009451,RNA modification	Replication factor C C-terminal domain
Cluster-17807.110944	1	K16279 E3 ubiquitin-protein ligase KEG [EC:2.7.11.1 2.3.2.27] | (RefSeq) E3 ubiquitin-protein ligase KEG isoform X1 (A)	PREDICTED: E3 ubiquitin-protein ligase KEG isoform X1 [Brassica oleracea var. oleracea]	RecName: Full=E3 ubiquitin-protein ligase KEG; EC=2.3.2.27; EC=2.7.11.1; AltName: Full=Protein KEEP ON GOING; AltName: Full=RING finger protein KEG; AltName: Full=RING-type E3 ubiquitin transferase KEG {ECO:0000305};	SubName: Full=Uncharacterized protein {ECO:0000313|EnsemblPlants:Bo3g009230.1};	--	GO:0005769,early endosome; GO:0005802,trans-Golgi network; GO:0005524,ATP binding; GO:0046872,metal ion binding; GO:0004672,protein kinase activity; GO:0043621,protein self-association; GO:0004674,protein serine/threonine kinase activity; GO:0004842,ubiquitin-protein transferase activity; GO:0009738,abscisic acid-activated signaling pathway; GO:0006952,defense response; GO:0048589,developmental g…	OB-fold nucleic acid binding domain
Cluster-17807.110982	1	K01681 aconitate hydratase [EC:4.2.1.3] | (RefSeq) aconitate hydratase 1 (A)	PREDICTED: aconitate hydratase 1 [Raphanus sativus]	RecName: Full=Aconitate hydratase 1 {ECO:0000303|PubMed:25061985}; Short=Aconitase 1 {ECO:0000303|PubMed:25061985}; EC=4.2.1.3 {ECO:0000250|UniProtKB:P19414}; AltName: Full=Citrate hydro-lyase 1 {ECO:0000303|PubMed:25061985};	RecName: Full=Aconitate hydratase {ECO:0000256|RuleBase:RU361275}; Short=Aconitase {ECO:0000256|RuleBase:RU361275}; EC=4.2.1.3 {ECO:0000256|RuleBase:RU361275};	RNA-binding translational regulator IRP (aconitase superfamily)	GO:0048046,apoplast; GO:0005829,cytosol; GO:0005739,mitochondrion; GO:0005886,plasma membrane; GO:0009506,plasmodesma; GO:0005773,vacuole; GO:0051539,4 iron, 4 sulfur cluster binding; GO:0003994,aconitate hydratase activity; GO:0005507,copper ion binding; GO:0048027,mRNA 5'-UTR binding; GO:0006101,citrate metabolic process; GO:0006102,isocitrate metabolic process; GO:1990641,response to iron ion …	Aconitase C-terminal domain
Cluster-17807.111041	1	K13098 RNA-binding protein FUS | (RefSeq) transcription initiation factor TFIID subunit 15b-like (A)	PREDICTED: transcription initiation factor TFIID subunit 15b-like [Brassica rapa]	RecName: Full=Transcription initiation factor TFIID subunit 15b; AltName: Full=TBP-associated factor 15b; Short=AtTAF15b;	SubName: Full=BnaA02g07600D protein {ECO:0000313|EMBL:CDY32698.1};	Conserved Zn-finger protein	GO:0009507,chloroplast; GO:0005634,nucleus; GO:0046872,metal ion binding; GO:0003723,RNA binding; GO:0006355,regulation of transcription, DNA-templated; GO:0006351,transcription, DNA-templated	RNA recognition motif. (a.k.a. RRM, RBD, or RNP domain)
Cluster-17807.111058	1	K22804 structural maintenance of chromosomes protein 6 | (RefSeq) structural maintenance of chromosomes protein 6B-like (A)	PREDICTED: uncharacterized protein LOC103873342 [Brassica rapa]	RecName: Full=Putative ribonuclease H protein At1g65750; EC=3.1.26.4;	SubName: Full=Uncharacterized protein {ECO:0000313|EnsemblPlants:Bo3g052300.1};	FOG: Reverse transcriptase	GO:0046872,metal ion binding; GO:0003676,nucleic acid binding; GO:0004523,RNA-DNA hybrid ribonuclease activity	zinc-binding in reverse transcriptase
Cluster-17807.111161	1	K03257 translation initiation factor 4A | (RefSeq) eukaryotic initiation factor 4A-1-like (A)	eukaryotic initiation factor 4A-1-like [Brassica napus]	RecName: Full=Eukaryotic initiation factor 4A-1; Short=eIF-4A-1; EC=3.6.4.13; AltName: Full=ATP-dependent RNA helicase eIF4A-1; AltName: Full=DEAD-box ATP-dependent RNA helicase 4;	SubName: Full=Uncharacterized protein {ECO:0000313|EnsemblPlants:Bra029124.1-P};	Translation initiation factor 4F, helicase subunit (eIF-4A) and related helicases	GO:0005737,cytoplasm; GO:0005524,ATP binding; GO:0004004,ATP-dependent RNA helicase activity; GO:0003743,translation initiation factor activity; GO:0010468,regulation of gene expression; GO:0010501,RNA secondary structure unwinding; GO:0006413,translational initiation	Type III restriction enzyme, res subunit
Cluster-17807.111169	1	K22524 WW domain-binding protein 2 | (RefSeq) LOW QUALITY PROTEIN: UPF0664 stress-induced protein C29B12.11c (A)	PREDICTED: UPF0664 stress-induced protein C29B12.11c-like [Brassica oleracea var. oleracea]	--	SubName: Full=Uncharacterized protein {ECO:0000313|EnsemblPlants:Bo2g010590.1};	WW domain binding protein WBP-2, contains GRAM domain	GO:0016021,integral component of membrane	--
Cluster-17807.111171	1	K00006 glycerol-3-phosphate dehydrogenase (NAD+) [EC:1.1.1.8] | (RefSeq) glycerol-3-phosphate dehydrogenase [NAD(+)] 1, chloroplastic (A)	PREDICTED: glycerol-3-phosphate dehydrogenase [NAD(+)]	RecName: Full=Glycerol-3-phosphate dehydrogenase [NAD(+)] 1, chloroplastic; EC=1.1.1.8; Flags: Precursor;	RecName: Full=Glycerol-3-phosphate dehydrogenase [NAD(+)] {ECO:0000256|RuleBase:RU361243}; EC=1.1.1.8 {ECO:0000256|RuleBase:RU361243};	Glycerol-3-phosphate dehydrogenase/dihydroxyacetone 3-phosphate reductase	GO:0009507,chloroplast; GO:0009331,glycerol-3-phosphate dehydrogenase complex; GO:0004367,glycerol-3-phosphate dehydrogenase [NAD+] activity; GO:0051287,NAD binding; GO:0042803,protein homodimerization activity; GO:0005975,carbohydrate metabolic process; GO:0046168,glycerol-3-phosphate catabolic process; GO:0006650,glycerophospholipid metabolic process; GO:0008654,phospholipid biosynthetic process	NAD-dependent glycerol-3-phosphate dehydrogenase N-terminus
Cluster-17807.111188	1	--	PREDICTED: phosphate transporter PHO1 homolog 3-like isoform X1 [Brassica oleracea var. oleracea]	RecName: Full=Phosphate transporter PHO1 homolog 3; AltName: Full=Protein PHO1 homolog 3; Short=AtPHO1;H3;	SubName: Full=BnaA06g38130D protein {ECO:0000313|EMBL:CDY56000.1};	Predicted small molecule transporter	GO:0005794,Golgi apparatus; GO:0016021,integral component of membrane; GO:0005886,plasma membrane; GO:0005802,trans-Golgi network; GO:0055062,phosphate ion homeostasis; GO:0006817,phosphate ion transport; GO:0055069,zinc ion homeostasis	EXS family
Cluster-17807.111231	1	K11000 callose synthase [EC:2.4.1.-] | (RefSeq) callose synthase 2-like isoform X2 (A)	callose synthase 2-like isoform X2 [Brassica napus]	RecName: Full=Callose synthase 2; EC=2.4.1.34; AltName: Full=1,3-beta-glucan synthase; AltName: Full=Protein GLUCAN SYNTHASE-LIKE 3;	SubName: Full=BnaC04g12720D protein {ECO:0000313|EMBL:CDY12242.1};	1,3-beta-glucan synthase/callose synthase catalytic subunit	GO:0000148,1,3-beta-D-glucan synthase complex; GO:0016021,integral component of membrane; GO:0005886,plasma membrane; GO:0003843,1,3-beta-D-glucan synthase activity; GO:0006075,(1->3)-beta-D-glucan biosynthetic process; GO:0071555,cell wall organization; GO:0008360,regulation of cell shape	1,3-beta-glucan synthase component
Cluster-17807.111236	1	K22374 3''-deamino-3''-oxonicotianamine reductase [EC:1.1.1.285] | (RefSeq) NAD(P)H-dependent 6'-deoxychalcone synthase isoform X1 (A)	BnaC03g44140D [Brassica napus]	--	SubName: Full=BnaC03g44140D protein {ECO:0000313|EMBL:CDY15053.1};	--	--	--
Cluster-17807.111296	1	K15271 ATP-dependent DNA helicase HFM1/MER3 [EC:3.6.4.12] | (RefSeq) DExH-box ATP-dependent RNA helicase DExH17 (A)	PREDICTED: pentatricopeptide repeat-containing protein At2g03380, mitochondrial [Brassica oleracea var. oleracea]	RecName: Full=Pentatricopeptide repeat-containing protein At2g03380, mitochondrial; Flags: Precursor;	SubName: Full=Uncharacterized protein {ECO:0000313|EnsemblPlants:Bo7g081160.1};	FOG: PPR repeat	GO:0043231,intracellular membrane-bounded organelle; GO:0005739,mitochondrion; GO:0004519,endonuclease activity; GO:0003723,RNA binding; GO:0009451,RNA modification	Tetratricopeptide repeat
Cluster-17807.111397	1	--	--	--	--	--	--	--
Cluster-17807.111472	1	K04733 interleukin-1 receptor-associated kinase 4 [EC:2.7.11.1] | (RefSeq) LOC109756686; wall-associated receptor kinase 4-like (A)	uncharacterized protein LOC106384800 [Brassica napus]	RecName: Full=Retrovirus-related Pol polyprotein from transposon RE1; AltName: Full=Retro element 1 {ECO:0000303|PubMed:10689195}; Short=AtRE1 {ECO:0000303|PubMed:10689195}; Includes: RecName: Full=Protease RE1; EC=3.4.23.-; Includes: RecName: Full=Reverse transcriptase RE1; EC=2.7.7.49; Includes: RecName: Full=Endonuclease RE1;	SubName: Full=Putative mitochondrial protein {ECO:0000313|EMBL:JAU84445.1};	FOG: Transposon-encoded proteins with TYA, reverse transcriptase, integrase domains in various combinations	GO:0004190,aspartic-type endopeptidase activity; GO:0004519,endonuclease activity; GO:0046872,metal ion binding; GO:0003676,nucleic acid binding; GO:0003964,RNA-directed DNA polymerase activity; GO:0015074,DNA integration; GO:0006310,DNA recombination	--
Cluster-17807.111482	1	K10523 speckle-type POZ protein | (RefSeq) BTB/POZ and MATH domain-containing protein 1-like isoform X1 (A)	PREDICTED: BTB/POZ and MATH domain-containing protein 1-like isoform X2 [Brassica oleracea var. oleracea]	RecName: Full=BTB/POZ and MATH domain-containing protein 2; AltName: Full=Protein BTB-POZ AND MATH DOMAIN 2; Short=AtBPM2;	SubName: Full=Uncharacterized protein {ECO:0000313|EnsemblPlants:Bo9g154360.1}; Flags: Fragment;	Speckle-type POZ protein SPOP and related proteins with TRAF, MATH and BTB/POZ domains	GO:0005634,nucleus; GO:0071472,cellular response to salt stress; GO:0042631,cellular response to water deprivation; GO:0016567,protein ubiquitination; GO:0006970,response to osmotic stress	--
Cluster-17807.111552	1	K14326 regulator of nonsense transcripts 1 [EC:3.6.4.-] | (RefSeq) uncharacterized protein LOC111904613 (A)	PREDICTED: uncharacterized protein LOC106309980 [Brassica oleracea var. oleracea]	--	SubName: Full=Uncharacterized protein {ECO:0000313|EnsemblPlants:Bo1g057230.1};	--	GO:0003677,DNA binding; GO:0046983,protein dimerization activity	BED zinc finger
Cluster-17807.111579	1	K09510 DnaJ homolog subfamily B member 4 | (RefSeq) dnaJ homolog subfamily B member 13 (A)	PREDICTED: dnaJ homolog subfamily B member 13 [Brassica oleracea var. oleracea]	RecName: Full=DnaJ protein ERDJ3B {ECO:0000305}; AltName: Full=Chaperone protein dnaJ B6 {ECO:0000305}; Short=OsDjB6 {ECO:0000303|PubMed:23160806}; AltName: Full=Endoplasmic reticulum dnaJ domain-containing protein 3B {ECO:0000305}; Short=OsERdj3B {ECO:0000303|PubMed:24153418}; Flags: Precursor;	SubName: Full=Uncharacterized protein {ECO:0000313|EnsemblPlants:Bo8g102330.1}; Flags: Fragment;	Molecular chaperone (DnaJ superfamily)	GO:0005788,endoplasmic reticulum lumen; GO:0051082,unfolded protein binding; GO:0006457,protein folding	A repeated domain in UCH-protein
Cluster-17807.111632	1	K01883 cysteinyl-tRNA synthetase [EC:6.1.1.16] | (RefSeq) cysteine--tRNA ligase-like (A)	PREDICTED: uncharacterized protein LOC106336847 [Brassica oleracea var. oleracea]	--	SubName: Full=Uncharacterized protein {ECO:0000313|EnsemblPlants:Bo4g038770.1};	--	GO:0016021,integral component of membrane	CPBP intramembrane metalloprotease
Cluster-17807.111644	1	K05275 pyridoxine 4-dehydrogenase [EC:1.1.1.65] | (RefSeq) pyridoxal reductase, chloroplastic isoform X1 (A)	PREDICTED: pyridoxal reductase, chloroplastic isoform X1 [Brassica oleracea var. oleracea]	RecName: Full=Pyridoxal reductase, chloroplastic; EC=1.1.1.65; Flags: Precursor;	SubName: Full=Uncharacterized protein {ECO:0000313|EnsemblPlants:Bo9g111450.1};	Voltage-gated shaker-like K+ channel, subunit beta/KCNAB	GO:0009507,chloroplast; GO:0070402,NADPH binding; GO:0050236,pyridoxine:NADP 4-dehydrogenase activity; GO:0009443,pyridoxal 5'-phosphate salvage; GO:0042821,pyridoxal biosynthetic process; GO:0042820,vitamin B6 catabolic process	Aldo/keto reductase family
Cluster-17807.11174	1	K08835 serine/threonine-protein kinase OSR1/STK39 [EC:2.7.11.1] | (RefSeq) serine/threonine-protein kinase BLUS1-like isoform X1 (A)	PREDICTED: serine/threonine-protein kinase BLUS1-like isoform X1 [Brassica oleracea var. oleracea]	RecName: Full=Serine/threonine-protein kinase BLUS1; EC=2.7.11.1; AltName: Full=Protein BLUE LIGHT SIGNALING 1;	SubName: Full=BnaC06g31450D protein {ECO:0000313|EMBL:CDY11594.1};	Ste20-like serine/threonine protein kinase	GO:0005829,cytosol; GO:0005524,ATP binding; GO:0046872,metal ion binding; GO:0004674,protein serine/threonine kinase activity; GO:0032147,activation of protein kinase activity; GO:0007346,regulation of mitotic cell cycle; GO:1902456,regulation of stomatal opening; GO:0023014,signal transduction by protein phosphorylation; GO:0031098,stress-activated protein kinase signaling cascade	Fungal protein kinase
Cluster-17807.111745	1	K14307 nucleoporin p58/p45 | (RefSeq) nuclear pore complex protein NUP58 (A)	PREDICTED: nuclear pore complex protein NUP58 [Brassica oleracea var. oleracea]	RecName: Full=Nuclear pore complex protein NUP58 {ECO:0000303|PubMed:21189294}; AltName: Full=Nucleoporin 58; AltName: Full=Protein TRANSCURVATA1 {ECO:0000303|PubMed:23840761};	SubName: Full=Uncharacterized protein {ECO:0000313|EnsemblPlants:Bo1g005250.1};	--	GO:0005635,nuclear envelope; GO:0005643,nuclear pore; GO:0008139,nuclear localization sequence binding; GO:0005487,NA; GO:0051028,mRNA transport; GO:0006606,protein import into nucleus	--
Cluster-17807.111753	1	K00940 nucleoside-diphosphate kinase [EC:2.7.4.6] | (RefSeq) nucleoside diphosphate kinase 2, chloroplastic (A)	PREDICTED: uncharacterized protein LOC108858986 [Raphanus sativus]	RecName: Full=Nucleoside diphosphate kinase II, chloroplastic; Short=NDK II; Short=NDP kinase II; Short=NDPK II; Short=NDPK Ia; EC=2.7.4.6; Flags: Precursor;	SubName: Full=BnaA04g27400D protein {ECO:0000313|EMBL:CDY57001.1};	--	GO:0009507,chloroplast; GO:0009941,chloroplast envelope; GO:0009570,chloroplast stroma; GO:0005737,cytoplasm; GO:0005634,nucleus; GO:0009579,thylakoid; GO:0005524,ATP binding; GO:0046872,metal ion binding; GO:0004550,nucleoside diphosphate kinase activity; GO:0009734,auxin-activated signaling pathway; GO:0006241,CTP biosynthetic process; GO:0006183,GTP biosynthetic process; GO:0009585,red, far-re…	--
Cluster-17807.111809	1	K00962 polyribonucleotide nucleotidyltransferase [EC:2.7.7.8] | (RefSeq) polyribonucleotide nucleotidyltransferase 1, chloroplastic (A)	PREDICTED: polyribonucleotide nucleotidyltransferase 1, chloroplastic [Brassica oleracea var. oleracea]	RecName: Full=Polyribonucleotide nucleotidyltransferase 1, chloroplastic; Short=AtcpPNPase; EC=2.7.7.8; AltName: Full=Polynucleotide phosphorylase 1; Short=PNPase 1; AltName: Full=Protein PIGMENT DEFECTIVE 326; AltName: Full=Protein RESISTANT TO INHIBITION WITH FSM 10; Flags: Precursor;	SubName: Full=Uncharacterized protein {ECO:0000313|EnsemblPlants:Bo5g148760.1};	Predicted RNA-binding polyribonucleotide nucleotidyltransferase	GO:0009507,chloroplast; GO:0009570,chloroplast stroma; GO:0000175,3'-5'-exoribonuclease activity; GO:0004654,polyribonucleotide nucleotidyltransferase activity; GO:0003723,RNA binding; GO:0016120,carotene biosynthetic process; GO:0016036,cellular response to phosphate starvation; GO:0015995,chlorophyll biosynthetic process; GO:0031425,chloroplast RNA processing; GO:0006402,mRNA catabolic process;…	KH domain
Cluster-17807.111813	1	--	BnaC02g17110D [Brassica napus]	--	SubName: Full=BnaC02g17110D protein {ECO:0000313|EMBL:CDY42334.1};	--	--	--
Cluster-17807.111836	1	K02434 aspartyl-tRNA(Asn)/glutamyl-tRNA(Gln) amidotransferase subunit B [EC:6.3.5.6 6.3.5.7] | (RefSeq) glutamyl-tRNA(Gln) amidotransferase subunit B, chloroplastic/mitochondrial-like (A)	BnaC01g21430D [Brassica napus]	RecName: Full=Glutamyl-tRNA(Gln) amidotransferase subunit B, chloroplastic/mitochondrial {ECO:0000255|HAMAP-Rule:MF_03147}; Short=Glu-AdT subunit B {ECO:0000255|HAMAP-Rule:MF_03147}; EC=6.3.5.- {ECO:0000255|HAMAP-Rule:MF_03147};	SubName: Full=BnaC01g21430D protein {ECO:0000313|EMBL:CDY35621.1};	Glutamyl-tRNA amidotransferase subunit B	GO:0009507,chloroplast; GO:0009570,chloroplast stroma; GO:0005739,mitochondrion; GO:0005524,ATP binding; GO:0050567,glutaminyl-tRNA synthase (glutamine-hydrolyzing) activity; GO:0070681,glutaminyl-tRNAGln biosynthesis via transamidation; GO:0006412,translation	--
Cluster-17807.111839	1	K17573 meiosis arrest female protein 1 | (RefSeq) uncharacterized protein LOC110930661 isoform X1 (A)	uncharacterized protein LOC106348489 [Brassica napus]	--	SubName: Full=Uncharacterized protein {ECO:0000313|EnsemblPlants:Bo7g096610.1};	--	GO:0005777,peroxisome; GO:0010468,regulation of gene expression	C2H2 type zinc-finger (2 copies)
Cluster-17807.111898	1	K19882 O-palmitoleoyl-L-serine hydrolase [EC:3.1.1.98] | (RefSeq) pectin acetylesterase 6-like (A)	pectin acetylesterase 6-like [Brassica napus]	RecName: Full=Pectin acetylesterase 6 {ECO:0000303|PubMed:25115560}; EC=3.1.1.- {ECO:0000305}; Flags: Precursor;	RecName: Full=Pectin acetylesterase {ECO:0000256|RuleBase:RU363114}; EC=3.1.1.- {ECO:0000256|RuleBase:RU363114};	Pectin acetylesterase and similar proteins	GO:0005576,extracellular region; GO:0009505,plant-type cell wall; GO:0052793,pectin acetylesterase activity; GO:0071555,cell wall organization	Pectinacetylesterase
Cluster-17807.111948	1	K03253 translation initiation factor 3 subunit B | (RefSeq) eukaryotic translation initiation factor 3 subunit B-like (A)	PREDICTED: eukaryotic translation initiation factor 3 subunit B-like [Brassica oleracea var. oleracea]	RecName: Full=Eukaryotic translation initiation factor 3 subunit B {ECO:0000255|HAMAP-Rule:MF_03001}; Short=eIF3b {ECO:0000255|HAMAP-Rule:MF_03001}; AltName: Full=eIF-3-eta {ECO:0000255|HAMAP-Rule:MF_03001}; AltName: Full=eIF3 p110 {ECO:0000255|HAMAP-Rule:MF_03001}; AltName: Full=p82;	RecName: Full=Eukaryotic translation initiation factor 3 subunit B {ECO:0000256|HAMAP-Rule:MF_03001, ECO:0000256|SAAS:SAAS00057043}; Short=eIF3b {ECO:0000256|HAMAP-Rule:MF_03001}; AltName: Full=eIF-3-eta {ECO:0000256|HAMAP-Rule:MF_03001}; AltName: Full=eIF3 p110 {ECO:0000256|HAMAP-Rule:MF_03001};	Translation initiation factor 3, subunit b (eIF-3b)	GO:0005852,eukaryotic translation initiation factor 3 complex; GO:0003743,translation initiation factor activity; GO:0031369,translation initiation factor binding	Anaphase-promoting complex subunit 4 WD40 domain
Cluster-17807.112055	1	--	WAT1-related protein At3g28100-like [Brassica napus]	RecName: Full=WAT1-related protein At3g28100;	RecName: Full=WAT1-related protein {ECO:0000256|RuleBase:RU363077};	--	GO:0016021,integral component of membrane; GO:0005886,plasma membrane; GO:0022857,transmembrane transporter activity	EamA-like transporter family
Cluster-17807.112136	1	K15687 E3 ubiquitin-protein ligase makorin [EC:2.3.2.27] | (RefSeq) zinc finger CCCH domain-containing protein 69-like (A)	PREDICTED: zinc finger CCCH domain-containing protein 69-like [Brassica rapa]	RecName: Full=Putative RING-type E3 ubiquitin transferase C3H69 {ECO:0000305}; EC=2.3.2.27 {ECO:0000305}; AltName: Full=Zinc finger CCCH domain-containing protein 69; Short=AtC3H69;	SubName: Full=Uncharacterized protein {ECO:0000313|EnsemblPlants:Bra038415.1-P};	Predicted E3 ubiquitin ligase	GO:0005634,nucleus; GO:0003677,DNA binding; GO:0046872,metal ion binding; GO:0016740,transferase activity	RING-type zinc-finger
Cluster-17807.112141	1	K11436 type I protein arginine methyltransferase [EC:2.1.1.319] | (RefSeq) probable protein arginine N-methyltransferase 3 (A)	probable protein arginine N-methyltransferase 3 [Brassica napus]	RecName: Full=Probable protein arginine N-methyltransferase 3; EC=2.1.1.-;	SubName: Full=BnaC05g40790D protein {ECO:0000313|EMBL:CDY42140.1};	Protein arginine N-methyltransferase PRMT1 and related enzymes	GO:0005829,cytosol; GO:0008469,histone-arginine N-methyltransferase activity; GO:0046872,metal ion binding; GO:0003676,nucleic acid binding; GO:0035242,protein-arginine omega-N asymmetric methyltransferase activity; GO:0006355,regulation of transcription, DNA-templated	Protein-L-isoaspartate(D-aspartate) O-methyltransferase (PCMT)
Cluster-17807.112196	1	K01872 alanyl-tRNA synthetase [EC:6.1.1.7] | (RefSeq) alanine--tRNA ligase isoform X1 (A)	BnaA08g02200D [Brassica napus]	RecName: Full=Alanine--tRNA ligase {ECO:0000255|HAMAP-Rule:MF_03133}; EC=6.1.1.7 {ECO:0000255|HAMAP-Rule:MF_03133}; AltName: Full=Alanyl-tRNA synthetase {ECO:0000255|HAMAP-Rule:MF_03133}; Short=AlaRS {ECO:0000255|HAMAP-Rule:MF_03133}; Flags: Precursor;	RecName: Full=Alanine--tRNA ligase {ECO:0000256|HAMAP-Rule:MF_03133}; EC=6.1.1.7 {ECO:0000256|HAMAP-Rule:MF_03133}; AltName: Full=Alanyl-tRNA synthetase {ECO:0000256|HAMAP-Rule:MF_03133}; Short=AlaRS {ECO:0000256|HAMAP-Rule:MF_03133};	Alanyl-tRNA synthetase	GO:0009507,chloroplast; GO:0005829,cytosol; GO:0005739,mitochondrion; GO:0004813,alanine-tRNA ligase activity; GO:0016597,amino acid binding; GO:0005524,ATP binding; GO:0046872,metal ion binding; GO:0000049,tRNA binding; GO:0006419,alanyl-tRNA aminoacylation; GO:0046686,response to cadmium ion; GO:0006400,tRNA modification	tRNA synthetases class II (A)
Cluster-17807.112281	1	K17710 pentatricopeptide repeat domain-containing protein 1 | (RefSeq) hypothetical protein (A)	pentatricopeptide repeat-containing protein At3g06430, chloroplastic [Brassica napus]	RecName: Full=Pentatricopeptide repeat-containing protein At3g06430, chloroplastic; AltName: Full=Protein EMBRYO DEFECTIVE 2750; Flags: Precursor;	SubName: Full=Uncharacterized protein {ECO:0000313|EnsemblPlants:Bo5g143500.1};	FOG: PPR repeat	GO:0009507,chloroplast; GO:0004519,endonuclease activity; GO:0019843,rRNA binding; GO:0009793,embryo development ending in seed dormancy; GO:0009553,embryo sac development; GO:0009555,pollen development; GO:0048868,pollen tube development; GO:0009451,RNA modification	Mitochondrial ATPase expression
Cluster-17807.112309	1	K12741 heterogeneous nuclear ribonucleoprotein A1/A3 | (RefSeq) glycine-rich RNA-binding protein 5, mitochondrial-like (A)	glycine-rich RNA-binding protein 5, mitochondrial-like [Brassica napus]	RecName: Full=Glycine-rich RNA-binding protein 5, mitochondrial; Short=AtGR-RBP5; AltName: Full=AtRBG5; AltName: Full=Mitochondrial RNA-binding protein 2b; Short=At-mRBP2b; AltName: Full=Organelle RRM domain-containing protein 4 {ECO:0000303|PubMed:26578708}; Flags: Precursor;	SubName: Full=Uncharacterized protein {ECO:0000313|EnsemblPlants:Bra015926.1-P};	FOG: RRM domain	GO:0005739,mitochondrion; GO:0005524,ATP binding; GO:0005507,copper ion binding; GO:0003729,mRNA binding; GO:0042803,protein homodimerization activity; GO:0043621,protein self-association; GO:0003723,RNA binding; GO:0003697,single-stranded DNA binding; GO:0016554,cytidine to uridine editing; GO:0080156,mitochondrial mRNA modification; GO:0006397,mRNA processing	RNA recognition motif
Cluster-17807.112310	1	--	uncharacterized WD repeat-containing protein C2A9.03-like isoform X2 [Brassica napus]	--	SubName: Full=Uncharacterized protein {ECO:0000313|EnsemblPlants:Bo6g121720.1};	--	--	--
Cluster-17807.112332	1	K08726 soluble epoxide hydrolase / lipid-phosphate phosphatase [EC:3.3.2.10 3.1.3.76] | (RefSeq) uncharacterized protein LOC111281598 (A)	uncharacterized protein LOC106437504 isoform X2 [Brassica napus]	--	SubName: Full=BnaC03g15270D protein {ECO:0000313|EMBL:CDY38722.1};	Soluble epoxide hydrolase	GO:0003824,catalytic activity	Ndr family
Cluster-17807.112351	1	K13179 ATP-dependent RNA helicase DDX18/HAS1 [EC:3.6.4.13] | (RefSeq) DEAD-box ATP-dependent RNA helicase 51 (A)	PREDICTED: DEAD-box ATP-dependent RNA helicase 51 [Brassica oleracea var. oleracea]	RecName: Full=DEAD-box ATP-dependent RNA helicase 51; EC=3.6.4.13;	RecName: Full=RNA helicase {ECO:0000256|SAAS:SAAS00892872}; EC=3.6.4.13 {ECO:0000256|SAAS:SAAS00892872};	ATP-dependent RNA helicase pitchoune	GO:0005737,cytoplasm; GO:0005730,nucleolus; GO:0005524,ATP binding; GO:0004004,ATP-dependent RNA helicase activity; GO:0003723,RNA binding; GO:0010501,RNA secondary structure unwinding	Type III restriction enzyme, res subunit
Cluster-17807.112360	1	K17422 large subunit ribosomal protein L41 | (RefSeq) LRR receptor-like kinase family protein (A)	LRR receptor-like serine/threonine-protein kinase [Brassica napus]	RecName: Full=LRR receptor-like serine/threonine-protein kinase {ECO:0000305}; EC=2.7.11.1 {ECO:0000305}; AltName: Full=LRR receptor-like serine/threonine-protein kinase At4g26540 {ECO:0000305}; AltName: Full=Protein RECEPTOR OF RGF1 {ECO:0000303|PubMed:27229311}; AltName: Full=Protein RGF1 INSENSITIVE 3 {ECO:0000303|PubMed:27229312}; Flags: Precursor;	SubName: Full=Uncharacterized protein {ECO:0000313|EnsemblPlants:Bo9g122300.1};	--	GO:0016021,integral component of membrane; GO:0005886,plasma membrane; GO:0005524,ATP binding; GO:0004674,protein serine/threonine kinase activity	Leucine Rich Repeat
Cluster-17807.112414	1	--	TCP3 [Brassica rapa subsp. rapa]	RecName: Full=Transcription factor TCP3;	SubName: Full=TCP3 {ECO:0000313|EMBL:ATG83521.1};	--	GO:0005634,nucleus; GO:0003677,DNA binding; GO:0003700,DNA-binding transcription factor activity; GO:0030154,cell differentiation; GO:0048366,leaf development; GO:0009965,leaf morphogenesis; GO:0045962,positive regulation of development, heterochronic; GO:0006355,regulation of transcription, DNA-templated; GO:0009733,response to auxin; GO:0006351,transcription, DNA-templated	TCP family transcription factor
Cluster-17807.112433	1	K18400 KAT8 regulatory NSL complex subunit 1 | (RefSeq) hypothetical protein (A)	PREDICTED: uncharacterized protein LOC106307939 [Brassica oleracea var. oleracea]	--	SubName: Full=Uncharacterized protein {ECO:0000313|EnsemblPlants:Bo8g094490.1};	--	--	--
Cluster-17807.112439	1	K00799 glutathione S-transferase [EC:2.5.1.18] | (RefSeq) glutathione S-transferase T1-like (A)	PREDICTED: glutathione S-transferase T1-like [Brassica oleracea var. oleracea]	RecName: Full=Glutathione S-transferase T1; Short=AtGSTT1; EC=2.5.1.18; AltName: Full=GST class-theta member 1; AltName: Full=Glutathione S-transferase 10;	SubName: Full=Uncharacterized protein {ECO:0000313|EnsemblPlants:Bo6g065040.1};	Glutathione S-transferase	GO:0005737,cytoplasm; GO:0005634,nucleus; GO:0005777,peroxisome; GO:0004364,glutathione transferase activity; GO:0004601,peroxidase activity; GO:0006749,glutathione metabolic process; GO:0009407,toxin catabolic process	Glutathione S-transferase, C-terminal domain
Cluster-17807.112502	1	K09560 suppressor of tumorigenicity protein 13 | (RefSeq) FAM10 family protein At4g22670 (A)	PREDICTED: FAM10 family protein At4g22670 [Brassica rapa]	RecName: Full=FAM10 family protein At4g22670;	SubName: Full=Uncharacterized protein {ECO:0000313|EnsemblPlants:Bra020838.1-P};	Hsp70-interacting protein Hip/Transient component of progesterone receptor complexes and an Hsp70-binding protein	GO:0005829,cytosol; GO:0046983,protein dimerization activity; GO:0046686,response to cadmium ion	Tetratricopeptide repeat
Cluster-17807.112550	1	K23404 transmembrane anterior posterior transformation protein 1 | (RefSeq) lysine ketoglutarate reductase trans-splicing-related protein, putative (A)	uncharacterized protein LOC106375610 [Brassica napus]	--	SubName: Full=Uncharacterized protein {ECO:0000313|EnsemblPlants:Bo1g019660.1};	--	--	Protein of unknown function (DUF707)
Cluster-17807.112610	1	K02939 large subunit ribosomal protein L9 | (RefSeq) 50S ribosomal protein L9-like (A)	PREDICTED: 50S ribosomal protein L9-like [Brassica oleracea var. oleracea]	--	SubName: Full=Uncharacterized protein {ECO:0000313|EnsemblPlants:Bo2g046180.1};	Mitochondrial ribosomal protein L9	GO:0005840,ribosome; GO:0003735,structural constituent of ribosome; GO:0006412,translation	--
Cluster-17807.112612	1	K13173 arginine and glutamate-rich protein 1 | (RefSeq) hypothetical protein (A)	PREDICTED: putative F-box protein At3g17620 [Raphanus sativus]	RecName: Full=Putative F-box protein At3g17620;	SubName: Full=Uncharacterized protein {ECO:0000313|EnsemblPlants:Bo3g068740.1};	--	GO:0004842,ubiquitin-protein transferase activity; GO:0031146,SCF-dependent proteasomal ubiquitin-dependent protein catabolic process	F-box associated
Cluster-17807.112650	1	K02180 cell cycle arrest protein BUB3 | (RefSeq) mitotic checkpoint protein BUB3.1 (A)	PREDICTED: mitotic checkpoint protein BUB3.1 [Brassica oleracea var. oleracea]	RecName: Full=Mitotic checkpoint protein BUB3.1; AltName: Full=Protein BUDDING UNINHIBITED BY BENZYMIDAZOL 3.1;	SubName: Full=Uncharacterized protein {ECO:0000313|EnsemblPlants:Bo1g113520.1};	Mitotic spindle checkpoint protein BUB3, WD repeat superfamily	GO:1990298,bub1-bub3 complex; GO:0000777,condensed chromosome kinetochore; GO:0080008,Cul4-RING E3 ubiquitin ligase complex; GO:0000776,kinetochore; GO:0005828,kinetochore microtubule; GO:0033597,mitotic checkpoint complex; GO:0009524,phragmoplast; GO:0005876,spindle microtubule; GO:0043130,ubiquitin binding; GO:0051301,cell division; GO:0007059,chromosome segregation; GO:0051321,meiotic cell cyc…	Anaphase-promoting complex subunit 4 WD40 domain
Cluster-17807.112808	1	K03860 phosphatidylinositol glycan, class Q | (RefSeq) N-acetylglucosaminyl-phosphatidylinositol biosynthetic protein gpi1-like (A)	gibberellin-regulated protein 6 [Brassica napus]	RecName: Full=Gibberellin-regulated protein 6; AltName: Full=GAST1 protein homolog 6; Flags: Precursor;	SubName: Full=Uncharacterized protein {ECO:0000313|EnsemblPlants:Bo2g082290.1};	--	GO:0005576,extracellular region; GO:0009740,gibberellic acid mediated signaling pathway; GO:0009750,response to fructose; GO:0009749,response to glucose; GO:0080167,response to karrikin; GO:0009744,response to sucrose	Gibberellin regulated protein
Cluster-17807.112937	1	--	uncharacterized protein LOC111215798 [Brassica napus]	--	SubName: Full=BnaA05g29260D protein {ECO:0000313|EMBL:CDY44680.1};	--	--	--
Cluster-17807.112938	1	--	--	--	--	--	--	--
Cluster-17807.112975	1	K07442 tRNA (adenine57-N1/adenine58-N1)-methyltransferase catalytic subunit [EC:2.1.1.219 2.1.1.220] | (RefSeq) hypothetical protein (A)	dnaJ homolog subfamily C member 18-like [Brassica napus]	RecName: Full=Chaperone protein dnaJ A6, chloroplastic {ECO:0000305}; Short=atDjA6 {ECO:0000303|PubMed:23894646}; AltName: Full=Chaperone protein dnaJ A26 {ECO:0000303|PubMed:11599562}; Short=AtDjA26 {ECO:0000303|PubMed:11599562}; Flags: Precursor;	SubName: Full=BnaA10g16680D protein {ECO:0000313|EMBL:CDY38490.1};	Molecular chaperone (DnaJ superfamily)	GO:0009507,chloroplast; GO:0009941,chloroplast envelope; GO:0009535,chloroplast thylakoid membrane; GO:0005524,ATP binding; GO:0031072,heat shock protein binding; GO:0046872,metal ion binding; GO:0051082,unfolded protein binding; GO:0006457,protein folding; GO:0009408,response to heat	DnaJ domain
Cluster-17807.113012	1	--	uncharacterized protein BNAC09G06990D isoform X2 [Brassica napus]	--	SubName: Full=Uncharacterized protein {ECO:0000313|EnsemblPlants:Bra031856.1-P};	--	--	--
Cluster-17807.113064	1	--	uncharacterized protein LOC106442995 [Brassica napus]	--	SubName: Full=BnaC05g26600D protein {ECO:0000313|EMBL:CDY07298.1};	--	--	--
Cluster-17807.113088	1	--	PREDICTED: uncharacterized protein LOC106295586 [Brassica oleracea var. oleracea]	--	SubName: Full=Uncharacterized protein {ECO:0000313|EnsemblPlants:Bo5g145160.1};	--	GO:0046872,metal ion binding	--
Cluster-17807.113136	1	K00940 nucleoside-diphosphate kinase [EC:2.7.4.6] | (RefSeq) nucleoside diphosphate kinase III, chloroplastic/mitochondrial (A)	PREDICTED: nucleoside diphosphate kinase III, chloroplastic/mitochondrial [Brassica oleracea var. oleracea]	RecName: Full=Nucleoside diphosphate kinase III, chloroplastic/mitochondrial; Short=NDK III; Short=NDP kinase III; Short=NDPK III; EC=2.7.4.6; Flags: Precursor;	RecName: Full=Nucleoside diphosphate kinase {ECO:0000256|RuleBase:RU004013}; EC=2.7.4.6 {ECO:0000256|RuleBase:RU004013};	Nucleoside diphosphate kinase	GO:0009543,chloroplast thylakoid lumen; GO:0005743,mitochondrial inner membrane; GO:0005758,mitochondrial intermembrane space; GO:0005739,mitochondrion; GO:0009536,plastid; GO:0005524,ATP binding; GO:0050897,cobalt ion binding; GO:0004550,nucleoside diphosphate kinase activity; GO:0008270,zinc ion binding; GO:0006241,CTP biosynthetic process; GO:0006183,GTP biosynthetic process; GO:0006979,respon…	Nucleoside diphosphate kinase
Cluster-17807.113152	1	K20347 p24 family protein beta-1 | (RefSeq) transmembrane emp24 domain-containing protein p24beta2-like (A)	transmembrane emp24 domain-containing protein p24beta2-like [Brassica napus]	RecName: Full=Transmembrane emp24 domain-containing protein p24beta2; AltName: Full=p24 family protein beta1; Short=p24beta1; AltName: Full=p24 family protein beta2; Short=p24beta2; Flags: Precursor;	SubName: Full=BnaC01g39730D protein {ECO:0000313|EMBL:CDY22128.1};	Putative cargo transport protein EMP24 (p24 protein family)	GO:0030134,COPII-coated ER to Golgi transport vesicle; GO:0005783,endoplasmic reticulum; GO:0005789,endoplasmic reticulum membrane; GO:0005794,Golgi apparatus; GO:0032580,Golgi cisterna membrane; GO:0016021,integral component of membrane; GO:0015031,protein transport; GO:0016192,vesicle-mediated transport	emp24/gp25L/p24 family/GOLD
Cluster-17807.113239	1	K03116 sec-independent protein translocase protein TatA | (RefSeq) sec-independent protein translocase protein TATA, chloroplastic (A)	PREDICTED: sec-independent protein translocase protein TATA, chloroplastic [Brassica oleracea var. oleracea]	RecName: Full=Sec-independent protein translocase protein TATA, chloroplastic; AltName: Full=Protein THYLAKOID ASSEMBLY 4; AltName: Full=Protein TWIN-ARGININE TRANSLOCATION A; Flags: Precursor;	SubName: Full=Uncharacterized protein {ECO:0000313|EnsemblPlants:Bo7g093040.1};	--	GO:0009941,chloroplast envelope; GO:0009535,chloroplast thylakoid membrane; GO:0016021,integral component of membrane; GO:0033281,TAT protein transport complex; GO:0008565,protein transporter activity; GO:0009306,protein secretion	YtxH-like protein
Cluster-17807.113257	1	K19307 25S rRNA (uracil2634-N3)-methyltransferase [EC:2.1.1.313] | (RefSeq) ferredoxin-fold anticodon-binding domain-containing protein 1 homolog (A)	PREDICTED: ferredoxin-fold anticodon-binding domain-containing protein 1 homolog [Brassica oleracea var. oleracea]	RecName: Full=Heavy metal-associated isoprenylated plant protein 41 {ECO:0000303|PubMed:21072340, ECO:0000303|PubMed:23368984}; Short=AtHIP41 {ECO:0000303|PubMed:21072340, ECO:0000303|PubMed:23368984}; Flags: Precursor;	SubName: Full=Uncharacterized protein {ECO:0000313|EnsemblPlants:Bo3g185610.1};	Uncharacterized conserved protein	GO:0005737,cytoplasm; GO:0046872,metal ion binding; GO:0004826,phenylalanine-tRNA ligase activity; GO:0006432,phenylalanyl-tRNA aminoacylation	Domain of unknown function (DUF2431)
Cluster-17807.113260	1	K02997 small subunit ribosomal protein S9e | (RefSeq) 40S ribosomal protein S9-1 (A)	PREDICTED: 40S ribosomal protein S9-1 [Brassica rapa]	RecName: Full=40S ribosomal protein S9-1;	SubName: Full=Uncharacterized protein {ECO:0000313|EnsemblPlants:Bra006289.1-P};	Ribosomal protein S4	GO:0005618,cell wall; GO:0009507,chloroplast; GO:0005829,cytosol; GO:0022626,cytosolic ribosome; GO:0022627,cytosolic small ribosomal subunit; GO:0016020,membrane; GO:0005730,nucleolus; GO:0009506,plasmodesma; GO:0042788,polysomal ribosome; GO:0005774,vacuolar membrane; GO:0003729,mRNA binding; GO:0019843,rRNA binding; GO:0003735,structural constituent of ribosome; GO:0045903,positive regulation …	Ribosomal protein S4/S9 N-terminal domain
Cluster-17807.113287	1	K12813 pre-mRNA-splicing factor ATP-dependent RNA helicase DHX16 [EC:3.6.4.13] | (RefSeq) uncharacterized protein LOC106329472 (A)	PREDICTED: uncharacterized protein LOC106329472 [Brassica oleracea var. oleracea]	RecName: Full=Putative pentatricopeptide repeat-containing protein At3g15130;	SubName: Full=Uncharacterized protein {ECO:0000313|EnsemblPlants:Bo3g066670.1};	FOG: PPR repeat	GO:0043231,intracellular membrane-bounded organelle; GO:0004519,endonuclease activity; GO:0003723,RNA binding; GO:0008270,zinc ion binding; GO:0009451,RNA modification	PWI domain
Cluster-17807.11330	1	K19306 18S rRNA (guanine1575-N7)-methyltransferase [EC:2.1.1.309] | (RefSeq) probable 18S rRNA (guanine-N(7))-methyltransferase (A)	probable 18S rRNA (guanine-N(7))-methyltransferase [Brassica napus]	RecName: Full=18S rRNA (guanine-N(7))-methyltransferase RID2 {ECO:0000305}; EC=2.1.1.309 {ECO:0000250|UniProtKB:P25627}; AltName: Full=Protein ROOT INITIATION DEFECTIVE 2 {ECO:0000303|PubMed:14522871};	SubName: Full=Uncharacterized protein {ECO:0000313|EnsemblPlants:Bo3g019390.1};	Predicted protein carboxyl methylase	GO:0005730,nucleolus; GO:0005654,nucleoplasm; GO:0005634,nucleus; GO:0048471,perinuclear region of cytoplasm; GO:0016435,rRNA (guanine) methyltransferase activity; GO:1990110,callus formation; GO:0048527,lateral root development; GO:0010078,maintenance of root meristem identity; GO:0048364,root development; GO:0070476,rRNA (guanine-N7)-methylation; GO:0006364,rRNA processing	Methyltransferase domain
Cluster-17807.113303	1	--	uncharacterized protein LOC106438676 isoform X2 [Brassica napus]	--	SubName: Full=Uncharacterized protein {ECO:0000313|EnsemblPlants:Bo6g087950.1};	--	--	--
Cluster-17807.113306	1	K01535 H+-transporting ATPase [EC:3.6.3.6] | (RefSeq) ATPase 3, plasma membrane-type (A)	PREDICTED: ATPase 3, plasma membrane-type [Brassica oleracea var. oleracea]	RecName: Full=ATPase 3, plasma membrane-type; EC=3.6.3.6; AltName: Full=Proton pump 3;	RecName: Full=Plasma membrane ATPase {ECO:0000256|RuleBase:RU362083}; EC=3.6.3.6 {ECO:0000256|RuleBase:RU362083};	Plasma membrane H+-transporting ATPase	GO:0016021,integral component of membrane; GO:0016020,membrane; GO:0005886,plasma membrane; GO:0009506,plasmodesma; GO:0005524,ATP binding; GO:0008553,proton-exporting ATPase activity, phosphorylative mechanism; GO:0000287,magnesium ion binding; GO:0006754,ATP biosynthetic process; GO:0015991,ATP hydrolysis coupled proton transport	Cation transport ATPase (P-type)
Cluster-17807.113324	1	K11491 condensin-2 complex subunit D3 | (RefSeq) condensin-2 complex subunit D3-like (A)	condensin-2 complex subunit D3-like [Brassica napus]	--	SubName: Full=Uncharacterized protein {ECO:0000313|EnsemblPlants:Bo7g104090.1};	Uncharacterized conserved protein related to condensin complex subunit 1	GO:0000799,nuclear condensin complex; GO:0007076,mitotic chromosome condensation	Nuclear condensing complex subunits, C-term domain
Cluster-17807.113388	1	--	BnaC09g14490D [Brassica napus]	--	SubName: Full=Uncharacterized protein {ECO:0000313|EnsemblPlants:Bo9g043570.1};	--	GO:0045263,proton-transporting ATP synthase complex, coupling factor F(o); GO:0015078,proton transmembrane transporter activity; GO:0015991,ATP hydrolysis coupled proton transport; GO:0015986,ATP synthesis coupled proton transport	--
Cluster-17807.113428	1	K08726 soluble epoxide hydrolase / lipid-phosphate phosphatase [EC:3.3.2.10 3.1.3.76] | (RefSeq) hypothetical protein (A)	PREDICTED: nudix hydrolase 7-like [Brassica oleracea var. oleracea]	RecName: Full=Nudix hydrolase 7; Short=AtNUDT7; EC=3.6.1.-; AltName: Full=ADP-ribose pyrophosphatase; EC=3.6.1.13; AltName: Full=NADH pyrophosphatase; EC=3.6.1.22; AltName: Full=Protein GROWTH FACTOR GENE 1;	SubName: Full=Uncharacterized protein {ECO:0000313|EnsemblPlants:Bo7g104160.1};	Predicted NUDIX hydrolase FGF-2 and related proteins	GO:0005737,cytoplasm; GO:0005634,nucleus; GO:0005886,plasma membrane; GO:0047631,ADP-ribose diphosphatase activity; GO:0046872,metal ion binding; GO:0000210,NAD+ diphosphatase activity	NUDIX domain
Cluster-17807.113502	1	K00036 glucose-6-phosphate 1-dehydrogenase [EC:1.1.1.49 1.1.1.363] | (RefSeq) glucose-6-phosphate 1-dehydrogenase, cytoplasmic-like (A)	glucose-6-phosphate 1-dehydrogenase, cytoplasmic-like [Brassica napus]	RecName: Full=Glucose-6-phosphate 1-dehydrogenase, cytoplasmic isoform 1; EC=1.1.1.49; AltName: Full=G6PDH5; Short=G6PD5;	RecName: Full=Glucose-6-phosphate 1-dehydrogenase {ECO:0000256|RuleBase:RU362120}; EC=1.1.1.49 {ECO:0000256|RuleBase:RU362120};	Glucose-6-phosphate 1-dehydrogenase	GO:0009507,chloroplast; GO:0005829,cytosol; GO:0004345,glucose-6-phosphate dehydrogenase activity; GO:0050661,NADP binding; GO:0006006,glucose metabolic process; GO:0009051,pentose-phosphate shunt, oxidative branch; GO:0046686,response to cadmium ion	Glucose-6-phosphate dehydrogenase, C-terminal domain
Cluster-17807.113513	1	K09510 DnaJ homolog subfamily B member 4 | (RefSeq) dnaJ homolog subfamily B member 13 (A)	PREDICTED: pentatricopeptide repeat-containing protein At2g20540 [Brassica oleracea var. oleracea]	RecName: Full=Pentatricopeptide repeat-containing protein At2g20540;	SubName: Full=Uncharacterized protein {ECO:0000313|EnsemblPlants:Bo8g102340.1};	FOG: PPR repeat	GO:0005739,mitochondrion; GO:0004519,endonuclease activity; GO:0003723,RNA binding; GO:0080156,mitochondrial mRNA modification	Mitochondrial ATPase expression
Cluster-17807.11353	1	K09553 stress-induced-phosphoprotein 1 | (RefSeq) small glutamine-rich tetratricopeptide repeat-containing protein 2-like (A)	kinase-interacting family protein-like isoform X1 [Brassica napus]	RecName: Full=Kinase-interacting family protein {ECO:0000305|PubMed:22840520}; Short=KIP1-like family protein {ECO:0000305|PubMed:22840520};	SubName: Full=Uncharacterized protein {ECO:0000313|EnsemblPlants:Bo5g122760.1};	--	GO:0005737,cytoplasm; GO:0003779,actin binding	KIP1-like protein
Cluster-17807.113539	1	K07466 replication factor A1 | (RefSeq) replication protein A 70 kDa DNA-binding subunit B-like (A)	PREDICTED: replication protein A 70 kDa DNA-binding subunit B-like [Raphanus sativus]	--	SubName: Full=BnaC05g29390D protein {ECO:0000313|EMBL:CDY10340.1};	Single-stranded DNA-binding replication protein A (RPA), large (70 kD) subunit and related ssDNA-binding proteins	--	Replication protein A OB domain
Cluster-17807.11362	1	K21878 Usher syndrome type-1G protein | (RefSeq) ankyrin repeat and SAM domain-containing protein 6-like isoform X1 (A)	PREDICTED: ankyrin repeat and SAM domain-containing protein 6 [Brassica oleracea var. oleracea]	--	SubName: Full=Uncharacterized protein {ECO:0000313|EnsemblPlants:Bo7g089450.1};	RNA-binding protein Bicaudal-C	--	SAM domain (Sterile alpha motif)
Cluster-17807.113908	1	--	PREDICTED: uncharacterized protein LOC106308069 [Brassica oleracea var. oleracea]	--	SubName: Full=Uncharacterized protein {ECO:0000313|EnsemblPlants:Bo8g115790.1};	--	--	--
Cluster-17807.113920	1	K23390 large proline-rich protein BAG6 | (RefSeq) LOW QUALITY PROTEIN: large proline-rich protein bag6-A-like (A)	large proline-rich protein bag6-like isoform X2 [Brassica napus]	RecName: Full=Ubiquitin domain-containing protein DSK2b;	SubName: Full=Uncharacterized protein {ECO:0000313|EnsemblPlants:Bo9g057180.1};	Ubiquitin-like protein, regulator of apoptosis	GO:0005829,cytosol; GO:0005634,nucleus; GO:0031593,polyubiquitin modification-dependent protein binding	Ubiquitin-2 like Rad60 SUMO-like
Cluster-17807.113938	1	K15338 flap endonuclease GEN [EC:3.1.-.-] | (RefSeq) flap endonuclease GEN-like 2 isoform X1 (A)	PREDICTED: flap endonuclease GEN-like 2 isoform X1 [Brassica oleracea var. oleracea]	RecName: Full=Flap endonuclease GEN-like 2; EC=3.1.-.-;	SubName: Full=Uncharacterized protein {ECO:0000313|EnsemblPlants:Bo1g078490.1};	5'-3' exonuclease	GO:0005634,nucleus; GO:0008821,crossover junction endodeoxyribonuclease activity; GO:0046872,metal ion binding; GO:0006281,DNA repair	Chromatin organization modifier domain 2
Cluster-17807.113991	1	K12175 COP9 signalosome complex subunit 1 | (RefSeq) probable methyltransferase PMT15 (A)	probable methyltransferase PMT21 [Brassica napus]	RecName: Full=Probable methyltransferase PMT21; EC=2.1.1.-; AltName: Full=Protein EARLY-RESPONSIVE TO DEHYDRATION 3;	SubName: Full=Uncharacterized protein {ECO:0000313|EnsemblPlants:Bo7g106470.1}; Flags: Fragment;	--	GO:0005789,endoplasmic reticulum membrane; GO:0005768,endosome; GO:0005794,Golgi apparatus; GO:0016021,integral component of membrane; GO:0005802,trans-Golgi network; GO:0008757,S-adenosylmethionine-dependent methyltransferase activity; GO:0032259,methylation	Methyltransferase domain
Cluster-17807.11403	1	K07466 replication factor A1 | (RefSeq) uncharacterized protein LOC109838687 (A)	PREDICTED: uncharacterized protein LOC106328648 [Brassica oleracea var. oleracea]	--	SubName: Full=Uncharacterized protein {ECO:0000313|EnsemblPlants:Bo3g019400.1};	--	GO:0016021,integral component of membrane; GO:0008375,acetylglucosaminyltransferase activity	Core-2/I-Branching enzyme
Cluster-17807.114110	1	K20478 golgin subfamily B member 1 | (RefSeq) uncharacterized LOC107783593 (A)	PREDICTED: protein NETWORKED 2A [Brassica rapa]	RecName: Full=Protein NETWORKED 2A {ECO:0000303|PubMed:22840520};	SubName: Full=Uncharacterized protein {ECO:0000313|EnsemblPlants:Bo1g087900.1};	--	GO:0005886,plasma membrane; GO:0003779,actin binding	KIP1-like protein
Cluster-17807.114212	1	K09250 cellular nucleic acid-binding protein | (RefSeq) uncharacterized protein LOC106350149 (A)	putative retroelement pol polyprotein [Arabidopsis thaliana]	RecName: Full=RNA-directed DNA polymerase homolog; EC=2.7.7.48; AltName: Full=Reverse transcriptase homolog;	SubName: Full=Putative retroelement pol polyprotein {ECO:0000313|EMBL:AAD20658.1};	FOG: Transposon-encoded proteins with TYA, reverse transcriptase, integrase domains in various combinations	GO:0005739,mitochondrion; GO:0003968,RNA-directed 5'-3' RNA polymerase activity; GO:0003964,RNA-directed DNA polymerase activity	H2C2 zinc finger
Cluster-17807.114242	1	K08874 transformation/transcription domain-associated protein | (RefSeq) transformation/transcription domain-associated protein-like (A)	BnaA06g25480D [Brassica napus]	RecName: Full=Serine/threonine-protein kinase TOR; EC=2.7.11.1; AltName: Full=Protein TARGET OF RAPAMYCIN; Short=OsTOR;	SubName: Full=BnaA06g25480D protein {ECO:0000313|EMBL:CDY29209.1};	Histone acetyltransferase SAGA, TRRAP/TRA1 component, PI-3 kinase superfamily	GO:0005634,nucleus; GO:0005524,ATP binding; GO:0016301,kinase activity; GO:0044877,protein-containing complex binding; GO:0004674,protein serine/threonine kinase activity; GO:0006281,DNA repair; GO:0007275,multicellular organism development; GO:0040008,regulation of growth	Phosphatidylinositol 3- and 4-kinase
Cluster-17807.114292	1	K03655 ATP-dependent DNA helicase RecG [EC:3.6.4.12] | (RefSeq) ATP-dependent DNA helicase homolog RECG, chloroplastic isoform X1 (A)	PREDICTED: transcription-repair-coupling factor [Brassica oleracea var. oleracea]	RecName: Full=ATP-dependent DNA helicase At3g02060, chloroplastic; EC=3.6.4.12 {ECO:0000305}; Flags: Precursor;	SubName: Full=Uncharacterized protein {ECO:0000313|EnsemblPlants:Bo3g027950.1};	ATP-dependent RNA helicase	GO:0009507,chloroplast; GO:0005524,ATP binding; GO:0003677,DNA binding; GO:0004386,helicase activity	Type III restriction enzyme, res subunit
Cluster-17807.114300	1	K07513 acetyl-CoA acyltransferase 1 [EC:2.3.1.16] | (RefSeq) 3-ketoacyl-CoA thiolase 2, peroxisomal-like (A)	PREDICTED: 3-ketoacyl-CoA thiolase 2, peroxisomal [Raphanus sativus]	RecName: Full=3-ketoacyl-CoA thiolase 2, peroxisomal; EC=2.3.1.16; AltName: Full=Acetyl-CoA acyltransferase 2; AltName: Full=Beta-ketothiolase 2; AltName: Full=Peroxisomal 3-oxoacyl-CoA thiolase 2; AltName: Full=Peroxisome defective protein 1; Flags: Precursor;	SubName: Full=BnaC04g43560D protein {ECO:0000313|EMBL:CDY23766.1};	3-oxoacyl CoA thiolase	GO:0009507,chloroplast; GO:0009514,glyoxysome; GO:0016020,membrane; GO:0005739,mitochondrion; GO:0005730,nucleolus; GO:0005777,peroxisome; GO:0005774,vacuolar membrane; GO:0003988,acetyl-CoA C-acyltransferase activity; GO:0006635,fatty acid beta-oxidation; GO:0010111,glyoxysome organization; GO:0009695,jasmonic acid biosynthetic process; GO:0031408,oxylipin biosynthetic process; GO:0009789,positi…	Thiolase, N-terminal domain
Cluster-17807.114336	1	K11718 UDP-glucose:glycoprotein glucosyltransferase [EC:2.4.1.-] | (RefSeq) UDP-glucose:glycoprotein glucosyltransferase isoform X1 (A)	PREDICTED: UDP-glucose:glycoprotein glucosyltransferase isoform X1 [Brassica oleracea var. oleracea]	RecName: Full=UDP-glucose:glycoprotein glucosyltransferase; EC=2.4.1.-; AltName: Full=EMS-mutagenized BRI1 suppressor 1; AltName: Full=Protein PRIORITY IN SWEET LIFE 2; Flags: Precursor;	SubName: Full=Uncharacterized protein {ECO:0000313|EMBL:KFK41543.1};	UDP-glucose:glycoprotein glucosyltransferase	GO:0005783,endoplasmic reticulum; GO:0005788,endoplasmic reticulum lumen; GO:0003980,UDP-glucose:glycoprotein glucosyltransferase activity; GO:0051082,unfolded protein binding; GO:0051084,'de novo' posttranslational protein folding; GO:0046283,anthocyanin-containing compound metabolic process; GO:0010204,defense response signaling pathway, resistance gene-independent; GO:0030968,endoplasmic retic…	Glycosyl transferase family 8
Cluster-17807.114340	1	--	--	--	--	--	--	--
Cluster-17807.114375	1	K00942 guanylate kinase [EC:2.7.4.8] | (RefSeq) guanylate kinase 3, chloroplastic (A)	PREDICTED: guanylate kinase 3, chloroplastic [Brassica oleracea var. oleracea]	RecName: Full=Guanylate kinase 3, chloroplastic; Short=AtGK3; EC=2.7.4.8; AltName: Full=GMP kinase 3; Flags: Precursor;	SubName: Full=Uncharacterized protein {ECO:0000313|EnsemblPlants:Bo00944s020.1};	Guanylate kinase	GO:0009507,chloroplast; GO:0005829,cytosol; GO:0005524,ATP binding; GO:0004385,guanylate kinase activity; GO:0048638,regulation of developmental growth	AAA domain
Cluster-17807.114480	1	K12472 epidermal growth factor receptor substrate 15 | (RefSeq) epidermal growth factor receptor substrate 15-like 1 (A)	PREDICTED: epidermal growth factor receptor substrate 15-like [Brassica oleracea var. oleracea]	RecName: Full=EH domain-containing protein 1 {ECO:0000303|PubMed:18547399}; Short=AtEHD1 {ECO:0000303|PubMed:18547399}; EC=3.6.5.2 {ECO:0000255|PROSITE-ProRule:PRU00758};	SubName: Full=Uncharacterized protein {ECO:0000313|EnsemblPlants:Bo8g070360.1};	Synaptic vesicle protein EHS-1 and related EH domain proteins	GO:0005737,cytoplasm; GO:0005768,endosome; GO:0010008,endosome membrane; GO:0043231,intracellular membrane-bounded organelle; GO:0016020,membrane; GO:0005886,plasma membrane; GO:0009506,plasmodesma; GO:0005509,calcium ion binding; GO:0005525,GTP binding; GO:0016787,hydrolase activity; GO:0032456,endocytic recycling; GO:0006897,endocytosis; GO:0042538,hyperosmotic salinity response; GO:0051260,pro…	N-terminal or F0 domain of Talin-head FERM
Cluster-17807.114482	1	K19613 leucine-rich repeat protein SHOC2 | (RefSeq) disease susceptibility protein LOV1-like (A)	PREDICTED: probable disease resistance protein At1g59620 [Raphanus sativus]	RecName: Full=Probable disease resistance protein At1g59620; AltName: Full=CW9;	SubName: Full=Uncharacterized protein {ECO:0000313|EnsemblPlants:Bo2g159490.1};	Apoptotic ATPase	GO:0005886,plasma membrane; GO:0043531,ADP binding; GO:0005524,ATP binding; GO:0006952,defense response; GO:0007165,signal transduction	NB-ARC domain
Cluster-17807.114521	1	K17822 DCN1-like protein 1/2 | (RefSeq) DCN1-like protein (A)	PREDICTED: ultraviolet-B receptor UVR8-like isoform X2 [Brassica oleracea var. oleracea]	--	SubName: Full=Uncharacterized protein {ECO:0000313|EnsemblPlants:Bo6g105210.1};	FOG: RCC1 domain	--	--
Cluster-17807.114566	1	--	BnaC01g40310D [Brassica napus]	RecName: Full=Probable disease resistance protein RPP1 {ECO:0000305}; AltName: Full=Protein RECOGNITION OF PERONOSPORA PARASITICA 1 {ECO:0000305};	SubName: Full=BnaC01g40310D protein {ECO:0000313|EMBL:CDY29977.1};	--	GO:0005789,endoplasmic reticulum membrane; GO:0000139,Golgi membrane; GO:0005886,plasma membrane; GO:0043531,ADP binding; GO:0005524,ATP binding; GO:0030275,LRR domain binding; GO:0006952,defense response; GO:0009817,defense response to fungus, incompatible interaction; GO:0002239,response to oomycetes; GO:0007165,signal transduction	--
Cluster-17807.11458	1	K21248 vacuole membrane protein 1 | (RefSeq) vacuole membrane protein KMS1-like (A)	vacuole membrane protein KMS1-like [Brassica napus]	RecName: Full=Vacuole membrane protein KMS1 {ECO:0000303|PubMed:21294794}; AltName: Full=Protein KILLING ME SLOWLY 1 {ECO:0000303|PubMed:21294794};	SubName: Full=BnaC01g22640D protein {ECO:0000313|EMBL:CDY54866.1};	Vacuole membrane protein VMP1	GO:0005783,endoplasmic reticulum; GO:0005789,endoplasmic reticulum membrane; GO:0016021,integral component of membrane; GO:0000407,phagophore assembly site; GO:0010256,endomembrane system organization; GO:0007029,endoplasmic reticulum organization; GO:0006887,exocytosis; GO:0007030,Golgi organization; GO:0016192,vesicle-mediated transport	SNARE associated Golgi protein
Cluster-17807.114615	1	K03857 phosphatidylinositol glycan, class A [EC:2.4.1.198] | (RefSeq) phosphatidylinositol N-acetylglucosaminyltransferase subunit A-like (A)	PREDICTED: uncharacterized protein LOC106342804 [Brassica oleracea var. oleracea]	--	SubName: Full=Uncharacterized protein {ECO:0000313|EnsemblPlants:Bo4g026790.1};	--	--	Zinc-binding RING-finger
Cluster-17807.11467	1	K14484 auxin-responsive protein IAA | (RefSeq) auxin-responsive protein IAA1 (A)	PREDICTED: auxin-responsive protein IAA1 [Brassica oleracea var. oleracea]	RecName: Full=Auxin-responsive protein IAA1; AltName: Full=Indoleacetic acid-induced protein 1;	RecName: Full=Auxin-responsive protein {ECO:0000256|RuleBase:RU004549};	--	GO:0005634,nucleus; GO:0003700,DNA-binding transcription factor activity; GO:0042802,identical protein binding; GO:0043565,sequence-specific DNA binding; GO:0044212,transcription regulatory region DNA binding; GO:0009734,auxin-activated signaling pathway; GO:0009733,response to auxin; GO:0006351,transcription, DNA-templated	AUX/IAA family
Cluster-17807.114672	1	K03965 NADH dehydrogenase (ubiquinone) 1 beta subcomplex subunit 9 | (RefSeq) NADH dehydrogenase [ubiquinone] 1 beta subcomplex subunit 9-like (A)	NADH dehydrogenase [ubiquinone]	RecName: Full=NADH dehydrogenase [ubiquinone] 1 beta subcomplex subunit 9; AltName: Full=B22 subunit of eukaryotic mitochondrial complex I; AltName: Full=Complex I-B22; Short=AtCIB22; Short=CI-B22; AltName: Full=NADH-ubiquinone oxidoreductase B22 subunit;	SubName: Full=Uncharacterized protein {ECO:0000313|EnsemblPlants:Bo7g117000.1};	NADH:ubiquinone oxidoreductase, NDUFB9/B22 subunit	GO:0031966,mitochondrial membrane; GO:0005747,mitochondrial respiratory chain complex I; GO:0005739,mitochondrion; GO:0045271,respiratory chain complex I; GO:0005774,vacuolar membrane; GO:0005975,carbohydrate metabolic process; GO:0006120,mitochondrial electron transport, NADH to ubiquinone; GO:0009853,photorespiration	--
Cluster-17807.114743	1	K14498 serine/threonine-protein kinase SRK2 [EC:2.7.11.1] | (RefSeq) serine/threonine-protein kinase SRK2G (A)	PREDICTED: serine/threonine-protein kinase SRK2G isoform X1 [Brassica rapa]	RecName: Full=Serine/threonine-protein kinase SRK2G; EC=2.7.11.1; AltName: Full=Arabidopsis protein SK1; AltName: Full=OST1-kinase-like 8; AltName: Full=SNF1-related kinase 2.1; Short=SnRK2.1;	SubName: Full=Uncharacterized protein {ECO:0000313|EnsemblPlants:Bo3g005060.1};	Serine/threonine protein kinase	GO:0005737,cytoplasm; GO:0005634,nucleus; GO:0005524,ATP binding; GO:0016301,kinase activity; GO:0004672,protein kinase activity; GO:0004674,protein serine/threonine kinase activity; GO:0035556,intracellular signal transduction; GO:0006468,protein phosphorylation; GO:0006970,response to osmotic stress; GO:0009651,response to salt stress	Protein tyrosine kinase
Cluster-17807.114789	1	K05391 cyclic nucleotide gated channel, plant | (RefSeq) putative cyclic nucleotide-gated ion channel 9 isoform X1 (A)	PREDICTED: putative cyclic nucleotide-gated ion channel 9 isoform X1 [Brassica oleracea var. oleracea]	RecName: Full=Putative cyclic nucleotide-gated ion channel 9; AltName: Full=Cyclic nucleotide- and calmodulin-regulated ion channel 9;	SubName: Full=Uncharacterized protein {ECO:0000313|EnsemblPlants:Bo7g114580.1};	K+-channel ERG and related proteins, contain PAS/PAC sensor domain	GO:0005887,integral component of plasma membrane; GO:0016020,membrane; GO:0005516,calmodulin binding; GO:0030552,cAMP binding; GO:0030553,cGMP binding; GO:0005249,voltage-gated potassium channel activity; GO:0042391,regulation of membrane potential	Cyclic nucleotide-binding domain
Cluster-17807.114801	1	K10908 DNA-directed RNA polymerase, mitochondrial [EC:2.7.7.6] | (RefSeq) DNA-directed RNA polymerase 3, chloroplastic (A)	PREDICTED: DNA-directed RNA polymerase 3, chloroplastic [Brassica oleracea var. oleracea]	RecName: Full=DNA-directed RNA polymerase 3, chloroplastic; EC=2.7.7.6; AltName: Full=Protein SCABRA 3 {ECO:0000303|PubMed:16698900}; Flags: Precursor;	RecName: Full=DNA-directed RNA polymerase {ECO:0000256|RuleBase:RU003805}; EC=2.7.7.6 {ECO:0000256|RuleBase:RU003805};	Mitochondrial/chloroplast DNA-directed RNA polymerase RPO41, provides primers for DNA replication-initiation	GO:0009507,chloroplast; GO:0034245,mitochondrial DNA-directed RNA polymerase complex; GO:0005739,mitochondrion; GO:0003677,DNA binding; GO:0003899,DNA-directed 5'-3' RNA polymerase activity; GO:0006390,mitochondrial transcription	DNA-directed RNA polymerase N-terminal
Cluster-17807.114860	1	K19090 CRISPR-associated protein Cas5t | (RefSeq) putative pentatricopeptide repeat-containing protein At3g05240 (A)	PREDICTED: pentatricopeptide repeat-containing protein At2g34400-like [Brassica oleracea var. oleracea]	RecName: Full=Pentatricopeptide repeat-containing protein At2g34400;	SubName: Full=Uncharacterized protein {ECO:0000313|EnsemblPlants:Bo4g039850.1};	FOG: PPR repeat	GO:0043231,intracellular membrane-bounded organelle; GO:0004519,endonuclease activity; GO:0003723,RNA binding; GO:0009451,RNA modification	Tetratricopeptide repeat
Cluster-17807.114930	1	K17604 zinc finger SWIM domain-containing protein 3 | (RefSeq) uncharacterized protein LOC107411697 isoform X1 (A)	PREDICTED: uncharacterized protein LOC103853599 [Brassica rapa]	RecName: Full=Protein FAR1-RELATED SEQUENCE 3;	SubName: Full=Mutator-like transposase {ECO:0000313|EMBL:AAC23765.1};	--	GO:0005634,nucleus; GO:0009506,plasmodesma; GO:0008270,zinc ion binding; GO:0006355,regulation of transcription, DNA-templated	SWIM zinc finger
Cluster-17807.114941	1	K08332 vacuolar protein 8 | (RefSeq) hypothetical protein (A)	PREDICTED: U-box domain-containing protein 17 [Brassica oleracea var. oleracea]	RecName: Full=U-box domain-containing protein 17; EC=2.3.2.27; AltName: Full=Plant U-box protein 17; AltName: Full=RING-type E3 ubiquitin transferase PUB17 {ECO:0000305};	RecName: Full=RING-type E3 ubiquitin transferase {ECO:0000256|SAAS:SAAS00702733}; EC=2.3.2.27 {ECO:0000256|SAAS:SAAS00702733};	FOG: Armadillo/beta-catenin-like repeats	GO:0005737,cytoplasm; GO:0005634,nucleus; GO:0004842,ubiquitin-protein transferase activity; GO:0009814,defense response, incompatible interaction; GO:0016567,protein ubiquitination	Kinesin-associated protein (KAP)
Cluster-17807.114952	1	K09500 T-complex protein 1 subunit theta | (RefSeq) T-complex protein 1 subunit theta (A)	PREDICTED: T-complex protein 1 subunit theta [Brassica oleracea var. oleracea]	RecName: Full=T-complex protein 1 subunit theta {ECO:0000303|PubMed:11599560}; Short=TCP-1-theta {ECO:0000303|PubMed:11599560}; AltName: Full=CCT-theta {ECO:0000303|PubMed:11599560}; AltName: Full=Chaperonin CCT8 {ECO:0000303|PubMed:21868675}; AltName: Full=Chaperonin containing TCP1 8 {ECO:0000303|PubMed:21868675}; AltName: Full=TCP1-ring complex {ECO:0000303|PubMed:21868675};	SubName: Full=Uncharacterized protein {ECO:0000313|EnsemblPlants:Bo1g153420.1};	Chaperonin complex component, TCP-1 theta subunit (CCT8)	GO:0005832,chaperonin-containing T-complex; GO:0005737,cytoplasm; GO:0005829,cytosol; GO:0016020,membrane; GO:0009506,plasmodesma; GO:0005524,ATP binding; GO:0044183,protein binding involved in protein folding; GO:0051082,unfolded protein binding; GO:0006458,'de novo' protein folding; GO:0061077,chaperone-mediated protein folding; GO:0051050,positive regulation of transport; GO:0006457,protein fo…	TCP-1/cpn60 chaperonin family
Cluster-17807.114966	1	K14772 U3 small nucleolar RNA-associated protein 20 | (RefSeq) hypothetical protein (A)	PREDICTED: uncharacterized protein LOC103852187 [Brassica rapa]	--	SubName: Full=Uncharacterized protein {ECO:0000313|EnsemblPlants:Bra011238.1-P};	DRIM (Down-regulated in metastasis)-like proteins	--	--
Cluster-17807.114991	1	K17604 zinc finger SWIM domain-containing protein 3 | (RefSeq) uncharacterized LOC104456899 (A)	uncharacterized protein LOC106428713 [Brassica napus]	--	SubName: Full=Uncharacterized protein {ECO:0000313|EnsemblPlants:Bo00923s040.1};	--	GO:0008270,zinc ion binding	SWIM zinc finger
Cluster-17807.114999	1	--	PREDICTED: FRIGIDA-like protein 3 [Brassica oleracea var. oleracea]	RecName: Full=FRIGIDA-like protein 3;	RecName: Full=FRIGIDA-like protein {ECO:0000256|RuleBase:RU364012};	--	GO:0030154,cell differentiation; GO:0009908,flower development	NADH:ubiquinone oxidoreductase, NDUFB5/SGDH subunit
Cluster-17807.11510	1	K22809 inositol phosphorylceramide glucuronosyltransferase 1 [EC:2.4.1.-] | (RefSeq) inositol phosphorylceramide glucuronosyltransferase 1-like isoform X1 (A)	PREDICTED: inositol phosphorylceramide glucuronosyltransferase 1-like isoform X1 [Brassica oleracea var. oleracea]	RecName: Full=Inositol phosphorylceramide glucuronosyltransferase 1 {ECO:0000303|PubMed:25122154}; EC=2.4.1.17 {ECO:0000269|PubMed:25122154}; AltName: Full=Glycogenin-like protein 6; AltName: Full=Plant glycogenin-like starch initiation protein 6;	RecName: Full=Hexosyltransferase {ECO:0000256|RuleBase:RU362027}; EC=2.4.1.- {ECO:0000256|RuleBase:RU362027};	Glycosyl transferase, family 8 - glycogenin	GO:0005768,endosome; GO:0005794,Golgi apparatus; GO:0000139,Golgi membrane; GO:0016021,integral component of membrane; GO:0016020,membrane; GO:0005802,trans-Golgi network; GO:0015020,glucuronosyltransferase activity; GO:0046872,metal ion binding; GO:1990482,sphingolipid alpha-glucuronosyltransferase activity; GO:0046513,ceramide biosynthetic process	Mannosyltransferase putative
Cluster-17807.115235	1	K18400 KAT8 regulatory NSL complex subunit 1 | (RefSeq) hypothetical protein (A)	uncharacterized protein LOC106403104 [Brassica napus]	--	SubName: Full=Uncharacterized protein {ECO:0000313|EnsemblPlants:Bo6g076590.1};	--	--	--
Cluster-17807.115238	1	--	translocase of chloroplast 33, chloroplastic isoform X2 [Brassica napus]	RecName: Full=Translocase of chloroplast 33, chloroplastic; Short=AtToc33; EC=3.6.5.-; AltName: Full=33 kDa chloroplast outer envelope protein; AltName: Full=Plastid protein import 1;	RecName: Full=Translocase of chloroplast {ECO:0000256|PIRNR:PIRNR038134}; EC=3.6.5.- {ECO:0000256|PIRNR:PIRNR038134};	--	GO:0009507,chloroplast; GO:0009941,chloroplast envelope; GO:0009707,chloroplast outer membrane; GO:0016021,integral component of membrane; GO:0005525,GTP binding; GO:0003924,GTPase activity; GO:0042802,identical protein binding; GO:0046872,metal ion binding; GO:0015450,P-P-bond-hydrolysis-driven protein transmembrane transporter activity; GO:0042803,protein homodimerization activity; GO:0045036,p…	Septin
Cluster-17807.115281	1	K15454 tRNA pseudouridine32 synthase [EC:5.4.99.28] | (RefSeq) uncharacterized protein C18B11.02c-like (A)	PREDICTED: RNA pseudouridine synthase 7-like [Brassica oleracea var. oleracea]	RecName: Full=RNA pseudouridine synthase 7; EC=5.4.99.-; AltName: Full=RNA pseudouridylate synthase 7; AltName: Full=RNA-uridine isomerase 7;	RecName: Full=Pseudouridine synthase {ECO:0000256|RuleBase:RU362028}; EC=5.4.99.- {ECO:0000256|RuleBase:RU362028};	RNA pseudouridylate synthases	GO:0009982,pseudouridine synthase activity; GO:0003723,RNA binding; GO:0000455,enzyme-directed rRNA pseudouridine synthesis	RNA pseudouridylate synthase
Cluster-17807.115286	1	K20416 palmitoyl-[glycerolipid] 7-desaturase [EC:1.14.19.42] | (RefSeq) palmitoyl-monogalactosyldiacylglycerol delta-7 desaturase, chloroplastic-like (A)	PREDICTED: protein OBERON 4 [Raphanus sativus]	RecName: Full=Protein OBERON 4;	SubName: Full=Uncharacterized protein {ECO:0000313|EnsemblPlants:Bo6g117970.1};	--	GO:0005634,nucleus; GO:0046872,metal ion binding; GO:0001708,cell fate specification; GO:0090421,embryonic meristem initiation; GO:0009880,embryonic pattern specification	--
Cluster-17807.115331	1	--	PREDICTED: uncharacterized protein LOC106309552 [Brassica oleracea var. oleracea]	--	SubName: Full=Uncharacterized protein {ECO:0000313|EnsemblPlants:Bo8g097970.1};	--	--	--
Cluster-17807.115417	1	K19613 leucine-rich repeat protein SHOC2 | (RefSeq) disease resistance protein TAO1-like (A)	PREDICTED: disease resistance protein TAO1-like isoform X2 [Brassica rapa]	RecName: Full=Disease resistance protein TAO1 {ECO:0000305}; AltName: Full=Protein TARGET OF AVRB OPERATION 1 {ECO:0000303|PubMed:18424557};	SubName: Full=Uncharacterized protein {ECO:0000313|EnsemblPlants:Bo3g060100.1};	--	GO:0043531,ADP binding; GO:0005524,ATP binding; GO:0042742,defense response to bacterium; GO:0009816,defense response to bacterium, incompatible interaction; GO:0007165,signal transduction	NB-ARC domain
Cluster-17807.115558	1	K20798 small RNA 2'-O-methyltransferase [EC:2.1.1.-] | (RefSeq) small RNA 2'-O-methyltransferase-like (A)	PREDICTED: uncharacterized membrane protein At1g75140 [Brassica oleracea var. oleracea]	RecName: Full=Uncharacterized membrane protein At1g75140;	SubName: Full=Uncharacterized protein {ECO:0000313|EnsemblPlants:Bo6g086540.1};	--	GO:0005783,endoplasmic reticulum; GO:0016021,integral component of membrane	--
Cluster-17807.115597	1	K08064 nuclear transcription factor Y, alpha | (RefSeq) nuclear transcription factor Y subunit A-1 (A)	PREDICTED: nuclear transcription factor Y subunit A-1 [Brassica oleracea var. oleracea]	RecName: Full=Nuclear transcription factor Y subunit A-1; Short=AtNF-YA-1; AltName: Full=Protein EMBRYO DEFECTIVE 2220; AltName: Full=Transcriptional activator HAP2A;	SubName: Full=Uncharacterized protein {ECO:0000313|EnsemblPlants:Bo9g169310.1};	CCAAT-binding factor, subunit B (HAP2)	GO:0016602,CCAAT-binding factor complex; GO:0003677,DNA binding; GO:0003700,DNA-binding transcription factor activity; GO:0009793,embryo development ending in seed dormancy; GO:0055046,microgametogenesis; GO:0048510,regulation of timing of transition from vegetative to reproductive phase; GO:0006355,regulation of transcription, DNA-templated; GO:0048316,seed development; GO:0010262,somatic embryo…	CCAAT-binding transcription factor (CBF-B/NF-YA) subunit B
Cluster-17807.115663	1	K10666 E3 ubiquitin-protein ligase RNF5 [EC:2.3.2.27] | (RefSeq) uncharacterized protein LOC106368263 (A)	uncharacterized protein LOC106368263 [Brassica napus]	RecName: Full=E3 ubiquitin-protein ligase RMA3; EC=2.3.2.27; AltName: Full=Protein RING membrane-anchor 3; AltName: Full=RING-type E3 ubiquitin transferase RMA3 {ECO:0000305};	SubName: Full=Uncharacterized protein {ECO:0000313|EnsemblPlants:Bo8g092380.1};	Predicted E3 ubiquitin ligase	GO:0036513,Derlin-1 retrotranslocation complex; GO:0005783,endoplasmic reticulum; GO:0016021,integral component of membrane; GO:0046872,metal ion binding; GO:1904264,NA; GO:0044390,ubiquitin-like protein conjugating enzyme binding; GO:0004842,ubiquitin-protein transferase activity; GO:0071712,ER-associated misfolded protein catabolic process; GO:0042787,NA	zinc finger of C3HC4-type, RING
Cluster-17807.115750	1	K22321 aliphatic desulfoglucosinolate sulfotransferase [EC:2.8.2.38] | (RefSeq) hypothetical protein (A)	PREDICTED: cytosolic sulfotransferase 18-like [Brassica rapa]	RecName: Full=Cytosolic sulfotransferase 18; Short=AtSOT18; EC=2.8.2.38 {ECO:0000269|PubMed:16367753, ECO:0000269|PubMed:19077143}; AltName: Full=Desulfo-glucosinolate sulfotransferase B; AltName: Full=Sulfotransferase 5B; Short=AtST5b;	RecName: Full=Sulfotransferase {ECO:0000256|RuleBase:RU361155}; EC=2.8.2.- {ECO:0000256|RuleBase:RU361155};	Sulfotransferase	GO:0005737,cytoplasm; GO:0080066,3-methylthiopropyl-desulfoglucosinolate sulfotransferase activity; GO:0080067,4-methylthiobutyl-desulfoglucosinolate sulfotransferase activity; GO:0080068,5-methylthiopentyl-desulfoglucosinolate sulfotransferase activity; GO:0080069,7-methylthioheptyl-desulfoglucosinolate sulfotransferase activity; GO:0080070,8-methylthiooctyl-desulfoglucosinolate sulfotransferase…	Sulfotransferase domain
Cluster-17807.115754	1	K21444 poly(rC)-binding protein 3/4 | (RefSeq) flowering locus K homology domain (A)	BnaC03g33790D [Brassica napus]	RecName: Full=Flowering locus K homology domain {ECO:0000303|PubMed:14593172}; Short=Flowering locus KH domain {ECO:0000303|PubMed:14593172};	SubName: Full=Uncharacterized protein {ECO:0000313|EnsemblPlants:Bra001111.1-P};	PolyC-binding proteins alphaCP-1 and related KH domain proteins	GO:0005737,cytoplasm; GO:0005634,nucleus; GO:0003723,RNA binding; GO:0009911,positive regulation of flower development; GO:0006355,regulation of transcription, DNA-templated; GO:0006351,transcription, DNA-templated	KH domain
Cluster-17807.115874	1	K10891 fanconi anemia group D2 protein | (RefSeq) Fanconi anemia group D2 protein homolog (A)	PREDICTED: cellulose synthase-like protein B3 [Brassica oleracea var. oleracea]	RecName: Full=Cellulose synthase-like protein B2; Short=AtCslB2; EC=2.4.1.-;	SubName: Full=BnaCnng21680D protein {ECO:0000313|EMBL:CDY52052.1};	--	GO:0005794,Golgi apparatus; GO:0000139,Golgi membrane; GO:0016021,integral component of membrane; GO:0005886,plasma membrane; GO:0016760,cellulose synthase (UDP-forming) activity; GO:0016759,cellulose synthase activity; GO:0071555,cell wall organization; GO:0030244,cellulose biosynthetic process; GO:0009833,plant-type primary cell wall biogenesis	Cellulose synthase
Cluster-17807.115882	1	K01409 N6-L-threonylcarbamoyladenine synthase [EC:2.3.1.234] | (RefSeq) probable tRNA N6-adenosine threonylcarbamoyltransferase, mitochondrial (A)	PREDICTED: probable tRNA N6-adenosine threonylcarbamoyltransferase, mitochondrial [Brassica oleracea var. oleracea]	RecName: Full=Probable tRNA N6-adenosine threonylcarbamoyltransferase, mitochondrial {ECO:0000255|HAMAP-Rule:MF_03179}; EC=2.3.1.234 {ECO:0000255|HAMAP-Rule:MF_03179}; AltName: Full=Glycoprotease 1 {ECO:0000255|HAMAP-Rule:MF_03179}; AltName: Full=N6-L-threonylcarbamoyladenine synthase {ECO:0000255|HAMAP-Rule:MF_03179}; Short=t(6)A synthase {ECO:0000255|HAMAP-Rule:MF_03179}; AltName: Full=t(6)A37 …	SubName: Full=Uncharacterized protein {ECO:0000313|EnsemblPlants:Bo4g038430.1};	Predicted metalloprotease with chaperone activity (RNAse H/HSP70 fold)	GO:0000408,EKC/KEOPS complex; GO:0005743,mitochondrial inner membrane; GO:0046872,metal ion binding; GO:0004222,metalloendopeptidase activity; GO:0061711,N(6)-L-threonylcarbamoyladenine synthase activity; GO:0009793,embryo development ending in seed dormancy; GO:0002949,tRNA threonylcarbamoyladenosine modification	Glycoprotease family
Cluster-17807.115931	1	K03347 cullin 1 | (RefSeq) cullin-1-like (A)	auxin-resistance protein 6, partial [Arabidopsis thaliana]	RecName: Full=Cullin-1;	SubName: Full=Auxin-resistance protein 6 {ECO:0000313|EMBL:ABR08781.1}; Flags: Fragment;	Cullins	GO:0000794,condensed nuclear chromosome; GO:0031461,cullin-RING ubiquitin ligase complex; GO:0005737,cytoplasm; GO:0005829,cytosol; GO:0005634,nucleus; GO:0009524,phragmoplast; GO:0005819,spindle; GO:0031625,ubiquitin protein ligase binding; GO:0009734,auxin-activated signaling pathway; GO:0007049,cell cycle; GO:0009793,embryo development ending in seed dormancy; GO:0009873,ethylene-activated sig…	Cullin family
Cluster-17807.115940	1	K03327 multidrug resistance protein, MATE family | (RefSeq) protein DETOXIFICATION 56-like (A)	protein DETOXIFICATION 56-like [Brassica napus]	RecName: Full=Protein DETOXIFICATION 56 {ECO:0000303|PubMed:11739388}; Short=AtDTX56 {ECO:0000303|PubMed:11739388}; AltName: Full=Multidrug and toxic compound extrusion protein 56 {ECO:0000305}; Short=MATE protein 56 {ECO:0000305}; AltName: Full=Protein RESISTANT TO HIGH CARBON DIOXIDE 1 {ECO:0000303|PubMed:25599916};	RecName: Full=Protein DETOXIFICATION {ECO:0000256|RuleBase:RU004914}; AltName: Full=Multidrug and toxic compound extrusion protein {ECO:0000256|RuleBase:RU004914};	Uncharacterized membrane protein, predicted efflux pump	GO:0016021,integral component of membrane; GO:0005886,plasma membrane; GO:0015297,antiporter activity; GO:0015238,drug transmembrane transporter activity; GO:0071244,cellular response to carbon dioxide; GO:0006855,drug transmembrane transport; GO:1902456,regulation of stomatal opening	MatE
Cluster-17807.115971	1	K19525 vacuolar protein sorting-associated protein 13A/C | (RefSeq) uncharacterized protein LOC106298565 isoform X1 (A)	PREDICTED: uncharacterized protein LOC106298565 isoform X1 [Brassica oleracea var. oleracea]	--	SubName: Full=Uncharacterized protein {ECO:0000313|EnsemblPlants:Bo6g010880.1};	Vacuolar protein sorting-associated protein	--	Repeating coiled region of VPS13
Cluster-17807.116127	1	K06180 23S rRNA pseudouridine1911/1915/1917 synthase [EC:5.4.99.23] | (RefSeq) RNA pseudouridine synthase 2, chloroplastic (A)	PREDICTED: RNA pseudouridine synthase 2, chloroplastic [Brassica oleracea var. oleracea]	RecName: Full=RNA pseudouridine synthase 2, chloroplastic; EC=5.4.99.-; AltName: Full=RNA pseudouridylate synthase 2; AltName: Full=RNA-uridine isomerase 2; Flags: Precursor;	RecName: Full=Pseudouridine synthase {ECO:0000256|RuleBase:RU362028}; EC=5.4.99.- {ECO:0000256|RuleBase:RU362028};	RNA pseudouridylate synthases	GO:0009507,chloroplast; GO:0005829,cytosol; GO:0009982,pseudouridine synthase activity; GO:0003723,RNA binding; GO:0000455,enzyme-directed rRNA pseudouridine synthesis	S4 domain
Cluster-17807.116232	1	K11643 chromodomain-helicase-DNA-binding protein 4 [EC:3.6.4.12] | (RefSeq) helicase protein MOM1 (A)	PREDICTED: helicase protein MOM1-like [Brassica oleracea var. oleracea]	RecName: Full=Helicase protein MOM1; EC=3.6.4.-; AltName: Full=Protein MAINTENANCE OF METHYLATION; AltName: Full=Protein MORPHEUS MOLECULE 1;	SubName: Full=Uncharacterized protein {ECO:0000313|EnsemblPlants:Bo8g112700.1}; Flags: Fragment;	Chromodomain-helicase DNA-binding protein	GO:0005634,nucleus; GO:0051537,2 iron, 2 sulfur cluster binding; GO:0005524,ATP binding; GO:0004386,helicase activity; GO:0046872,metal ion binding; GO:0042803,protein homodimerization activity; GO:0006342,chromatin silencing; GO:0031047,gene silencing by RNA; GO:0006344,maintenance of chromatin silencing; GO:0006351,transcription, DNA-templated	Helicase conserved C-terminal domain
Cluster-17807.116261	1	--	--	--	--	--	--	--
Cluster-17807.116262	1	--	--	--	--	--	--	--
Cluster-17807.116369	1	--	PREDICTED: uncharacterized protein LOC103837302 [Brassica rapa]	--	SubName: Full=Uncharacterized protein {ECO:0000313|EnsemblPlants:Bra036127.1-P};	--	GO:0005509,calcium ion binding	--
Cluster-17807.116502	1	--	PREDICTED: serine/arginine-rich splicing factor 4 isoform X2 [Brassica oleracea var. oleracea]	--	SubName: Full=Uncharacterized protein {ECO:0000313|EnsemblPlants:Bo7g038830.1};	--	GO:0046872,metal ion binding; GO:0003723,RNA binding	--
Cluster-17807.116520	1	K08065 nuclear transcription Y subunit beta | (RefSeq) nuclear transcription factor Y subunit B-2 (A)	PREDICTED: nuclear transcription factor Y subunit B-2-like [Raphanus sativus]	RecName: Full=Nuclear transcription factor Y subunit B-2; Short=AtNF-YB-2; AltName: Full=Transcriptional activator HAP3B;	SubName: Full=BnaC09g20320D protein {ECO:0000313|EMBL:CDY25955.1}; SubName: Full=Transcription factor subunit NF-YB2B {ECO:0000313|EMBL:AHI94917.1};	CCAAT-binding factor, subunit A (HAP3)	GO:0005634,nucleus; GO:0003700,DNA-binding transcription factor activity; GO:0046982,protein heterodimerization activity; GO:0043565,sequence-specific DNA binding; GO:0003712,transcription coregulator activity; GO:0048574,long-day photoperiodism, flowering; GO:0006351,transcription, DNA-templated	Histone-like transcription factor (CBF/NF-Y) and archaeal histone
Cluster-17807.116540	1	K09838 zeaxanthin epoxidase [EC:1.14.15.21] | (RefSeq) zeaxanthin epoxidase, chloroplastic (A)	PREDICTED: 6-hydroxynicotinate 3-monooxygenase [Brassica oleracea var. oleracea]	--	SubName: Full=Uncharacterized protein {ECO:0000313|EnsemblPlants:Bo9g171350.1};	Kynurenine 3-monooxygenase and related flavoprotein monooxygenases	GO:0071949,FAD binding	FAD binding domain
Cluster-17807.116554	1	K16302 metal transporter CNNM | (RefSeq) probable methyltransferase PMT28 (A)	PREDICTED: probable methyltransferase PMT11 [Brassica oleracea var. oleracea]	RecName: Full=Probable methyltransferase PMT11; EC=2.1.1.-;	SubName: Full=Uncharacterized protein {ECO:0000313|EnsemblPlants:Bo3g034430.1};	--	GO:0005737,cytoplasm; GO:0005768,endosome; GO:0005794,Golgi apparatus; GO:0000139,Golgi membrane; GO:0016021,integral component of membrane; GO:0005802,trans-Golgi network; GO:0008757,S-adenosylmethionine-dependent methyltransferase activity; GO:0032259,methylation	Methyltransferase domain
Cluster-17807.116620	1	K04733 interleukin-1 receptor-associated kinase 4 [EC:2.7.11.1] | (RefSeq) probable LRR receptor-like serine/threonine-protein kinase At1g07650 isoform X1 (A)	PREDICTED: probable LRR receptor-like serine/threonine-protein kinase At1g29720 [Brassica oleracea var. oleracea]	RecName: Full=Probable LRR receptor-like serine/threonine-protein kinase At1g29720; EC=2.7.11.1; Flags: Precursor;	SubName: Full=BnaA07g07690D protein {ECO:0000313|EMBL:CDY43185.1};	--	GO:0016021,integral component of membrane; GO:0005886,plasma membrane; GO:0005524,ATP binding; GO:0004674,protein serine/threonine kinase activity	Leucine Rich Repeat
Cluster-17807.116733	1	K03097 casein kinase II subunit alpha [EC:2.7.11.1] | (RefSeq) casein kinase II subunit alpha-like isoform X2 (A)	PREDICTED: uncharacterized protein LOC106327706 [Brassica oleracea var. oleracea]	--	SubName: Full=Uncharacterized protein {ECO:0000313|EnsemblPlants:Bo2g010390.1};	--	--	Protein of unknown function (DUF642)
Cluster-17807.116806	1	K12175 COP9 signalosome complex subunit 1 | (RefSeq) COP9 signalosome complex subunit 1-like (A)	COP9 signalosome complex subunit 1-like [Brassica napus]	RecName: Full=COP9 signalosome complex subunit 1; Short=CSN complex subunit 1; AltName: Full=Constitutive photomorphogenesis protein 11; AltName: Full=Protein FUSCA 6;	SubName: Full=BnaCnng46520D protein {ECO:0000313|EMBL:CDY65304.1};	COP9 signalosome, subunit CSN1	GO:0008180,COP9 signalosome; GO:0005829,cytosol; GO:0009793,embryo development ending in seed dormancy; GO:0006972,hyperosmotic response; GO:0006461,NA; GO:0000338,protein deneddylation; GO:0009585,red, far-red light phototransduction; GO:0009646,response to absence of light; GO:0009651,response to salt stress	PCI domain
Cluster-17807.116812	1	K21777 G2/mitotic-specific cyclin-B, other | (RefSeq) cyclin-B2-3 (A)	cyclin-B2-3 [Brassica napus]	RecName: Full=Cyclin-B2-3; AltName: Full=G2/mitotic-specific cyclin-B2-3; Short=CycB2;3;	SubName: Full=BnaA06g14500D protein {ECO:0000313|EMBL:CDY29520.1};	Cyclin B and related kinase-activating proteins	GO:0005634,nucleus; GO:0007049,cell cycle; GO:0051301,cell division	Intraflagellar transport complex B protein 46 C terminal
Cluster-17807.116977	1	K08653 membrane-bound transcription factor site-1 protease [EC:3.4.21.112] | (RefSeq) subtilisin-like protease SBT6.1 isoform X1 (A)	PREDICTED: subtilisin-like protease SBT6.1 isoform X1 [Brassica oleracea var. oleracea]	RecName: Full=Subtilisin-like protease SBT6.1 {ECO:0000303|PubMed:16193095}; EC=3.4.21.- {ECO:0000305}; AltName: Full=Site-1 protease {ECO:0000303|PubMed:17662035}; Short=AtS1P {ECO:0000303|PubMed:17662035}; AltName: Full=Subtilase subfamily 6 member 1 {ECO:0000303|PubMed:16193095}; Short=AtSBT6.1 {ECO:0000303|PubMed:16193095}; Flags: Precursor;	SubName: Full=Uncharacterized protein {ECO:0000313|EnsemblPlants:Bo3g013770.1};	Subtilisin kexin isozyme-1/site 1 protease, subtilase superfamily	GO:0005794,Golgi apparatus; GO:0000139,Golgi membrane; GO:0016021,integral component of membrane; GO:0004175,endopeptidase activity; GO:0004252,serine-type endopeptidase activity; GO:0006972,hyperosmotic response; GO:0042538,hyperosmotic salinity response; GO:0006508,proteolysis	--
Cluster-17807.117224	1	--	uncharacterized protein LOC106379556 isoform X2 [Brassica napus]	--	--	--	--	--
Cluster-17807.117246	1	K22698 protein SEY1 [EC:3.6.5.-] | (RefSeq) probable LRR receptor-like serine/threonine-protein kinase At1g56130 (A)	PREDICTED: probable LRR receptor-like serine/threonine-protein kinase At1g56140 [Brassica oleracea var. oleracea]	RecName: Full=Probable LRR receptor-like serine/threonine-protein kinase At1g56130; EC=2.7.11.1; Flags: Precursor;	SubName: Full=Uncharacterized protein {ECO:0000313|EnsemblPlants:Bo7g065280.1};	--	GO:0016021,integral component of membrane; GO:0005886,plasma membrane; GO:0005524,ATP binding; GO:0004674,protein serine/threonine kinase activity	Leucine Rich repeats (2 copies)
Cluster-17807.117272	1	K04733 interleukin-1 receptor-associated kinase 4 [EC:2.7.11.1] | (RefSeq) probable LRR receptor-like serine/threonine-protein kinase RFK1 (A)	hypothetical protein AALP_AA6G020200 [Arabis alpina]	RecName: Full=Retrovirus-related Pol polyprotein from transposon RE1; AltName: Full=Retro element 1 {ECO:0000303|PubMed:10689195}; Short=AtRE1 {ECO:0000303|PubMed:10689195}; Includes: RecName: Full=Protease RE1; EC=3.4.23.-; Includes: RecName: Full=Reverse transcriptase RE1; EC=2.7.7.49; Includes: RecName: Full=Endonuclease RE1;	SubName: Full=Uncharacterized protein {ECO:0000313|EMBL:KFK30733.1};	FOG: Transposon-encoded proteins with TYA, reverse transcriptase, integrase domains in various combinations	GO:0004190,aspartic-type endopeptidase activity; GO:0004519,endonuclease activity; GO:0046872,metal ion binding; GO:0003676,nucleic acid binding; GO:0003964,RNA-directed DNA polymerase activity; GO:0015074,DNA integration; GO:0006310,DNA recombination	Reverse transcriptase (RNA-dependent DNA polymerase)
Cluster-17807.117343	1	K01188 beta-glucosidase [EC:3.2.1.21] | (RefSeq) putative beta-glucosidase 5 isoform X2 (A)	putative beta-glucosidase 5 isoform X2 [Brassica napus]	RecName: Full=Beta-glucosidase 4; Short=AtBGLU4; EC=3.2.1.21; Flags: Precursor;	SubName: Full=Uncharacterized protein {ECO:0000313|EnsemblPlants:Bo7g031490.1};	Beta-glucosidase, lactase phlorizinhydrolase, and related proteins	GO:0008422,beta-glucosidase activity; GO:0102483,scopolin beta-glucosidase activity; GO:0005975,carbohydrate metabolic process; GO:1901657,glycosyl compound metabolic process; GO:0080167,response to karrikin	Glycosyl hydrolase family 1
Cluster-17807.11755	1	K12603 CCR4-NOT transcription complex subunit 6 [EC:3.1.13.4] | (RefSeq) carbon catabolite repressor protein 4 homolog 1 (A)	PREDICTED: carbon catabolite repressor protein 4 homolog 1 [Brassica oleracea var. oleracea]	RecName: Full=Carbon catabolite repressor protein 4 homolog 1; Short=CCR4 homolog 1; EC=3.1.13.4;	SubName: Full=Uncharacterized protein {ECO:0000313|EnsemblPlants:Bo6g074910.1};	Glucose-repressible alcohol dehydrogenase transcriptional effector CCR4 and related proteins	GO:0005829,cytosol; GO:0005634,nucleus; GO:0000932,P-body; GO:0046872,metal ion binding; GO:0004535,poly(A)-specific ribonuclease activity; GO:0003723,RNA binding; GO:0006397,mRNA processing; GO:0006355,regulation of transcription, DNA-templated; GO:0019252,starch biosynthetic process; GO:0005986,sucrose biosynthetic process; GO:0006351,transcription, DNA-templated	zf-MYND-like zinc finger, mRNA-binding
Cluster-17807.117652	1	K17412 small subunit ribosomal protein S34 | (RefSeq) uncharacterized protein LOC104799412 (A)	uncharacterized protein LOC106387276 [Brassica napus]	--	SubName: Full=Uncharacterized protein {ECO:0000313|EnsemblPlants:Bo2g028240.1};	--	GO:0005739,mitochondrion; GO:0003735,structural constituent of ribosome	--
Cluster-17807.117672	1	K00791 tRNA dimethylallyltransferase [EC:2.5.1.75] | (RefSeq) tRNA dimethylallyltransferase 9-like isoform X1 (A)	PREDICTED: tRNA dimethylallyltransferase 9-like isoform X2 [Brassica oleracea var. oleracea]	RecName: Full=tRNA dimethylallyltransferase 9; EC=2.5.1.75; AltName: Full=Isopentenyl-diphosphate: tRNA isopentenyltransferase 9; Short=AtIPT9; Short=IPP transferase 9; Short=IPPT 9;	SubName: Full=Uncharacterized protein {ECO:0000313|EnsemblPlants:Bo2g018560.1};	tRNA delta(2)-isopentenylpyrophosphate transferase	GO:0005739,mitochondrion; GO:0005524,ATP binding; GO:0052381,tRNA dimethylallyltransferase activity; GO:0009691,cytokinin biosynthetic process; GO:0006400,tRNA modification	HPr Serine kinase C-terminal domain
Cluster-17807.117793	1	K12896 splicing factor, arginine/serine-rich 7 | (RefSeq) serine/arginine-rich splicing factor RS2Z32 (A)	serine/arginine-rich splicing factor RS2Z32 [Brassica napus]	RecName: Full=Serine/arginine-rich splicing factor RS2Z32; AltName: Full=RS-containing zinc finger protein 32; Short=At-RS2Z32; Short=At-RSZ32; Short=AtRSZ32; AltName: Full=Serine/arginine-rich splicing factor RSZ34; Short=AtRSZ34;	SubName: Full=Uncharacterized protein {ECO:0000313|EnsemblPlants:Bo8g082880.1};	Alternative splicing factor SRp20/9G8 (RRM superfamily)	GO:0005681,spliceosomal complex; GO:0003676,nucleic acid binding; GO:0008270,zinc ion binding; GO:0000398,mRNA splicing, via spliceosome; GO:0008380,RNA splicing	Zinc knuckle
Cluster-17807.118036	1	K10268 F-box and leucine-rich repeat protein 2/20 | (RefSeq) protein ARABIDILLO 1-like (A)	PREDICTED: protein ARABIDILLO 1 isoform X1 [Brassica oleracea var. oleracea]	RecName: Full=Protein ARABIDILLO 1; AltName: Full=F-box only protein 5;	SubName: Full=Uncharacterized protein {ECO:0000313|EnsemblPlants:Bo4g195240.1};	--	GO:0005737,cytoplasm; GO:0005634,nucleus; GO:0008134,transcription factor binding; GO:0048527,lateral root development	V-ATPase subunit H
Cluster-17807.118042	1	--	BnaC09g31220D [Brassica napus]	--	SubName: Full=BnaC09g31220D protein {ECO:0000313|EMBL:CDY19856.1};	--	--	--
Cluster-17807.118052	1	K19613 leucine-rich repeat protein SHOC2 | (RefSeq) predicted protein (A)	PREDICTED: plant intracellular Ras-group-related LRR protein 9-like [Brassica oleracea var. oleracea]	RecName: Full=Plant intracellular Ras-group-related LRR protein 9;	SubName: Full=Uncharacterized protein {ECO:0000313|EnsemblPlants:Bo3g064110.1};	FOG: Leucine rich repeat	GO:0055046,microgametogenesis; GO:0009555,pollen development	Leucine Rich Repeat
Cluster-17807.118073	1	--	hypothetical protein EUTSA_v10027803mg [Eutrema salsugineum]	RecName: Full=WAT1-related protein At5g40240;	RecName: Full=WAT1-related protein {ECO:0000256|RuleBase:RU363077};	--	GO:0016021,integral component of membrane; GO:0005886,plasma membrane; GO:0022857,transmembrane transporter activity	--
Cluster-17807.118082	1	--	PREDICTED: transcription factor bHLH147-like isoform X2 [Brassica oleracea var. oleracea]	RecName: Full=Transcription factor bHLH147; AltName: Full=ATBS1 interacting factor 3; AltName: Full=Basic helix-loop-helix protein 147; Short=AtbHLH147; Short=bHLH 147; AltName: Full=Transcription factor EN 142; AltName: Full=bHLH transcription factor bHLH147;	SubName: Full=Uncharacterized protein {ECO:0000313|EnsemblPlants:Bo5g123450.1};	--	GO:0005634,nucleus; GO:0003677,DNA binding; GO:0003700,DNA-binding transcription factor activity; GO:0046983,protein dimerization activity; GO:0006355,regulation of transcription, DNA-templated; GO:0006351,transcription, DNA-templated	--
Cluster-17807.118161	1	K21198 gamma-soluble NSF attachment protein | (RefSeq) gamma-soluble NSF attachment protein (A)	PREDICTED: gamma-soluble NSF attachment protein [Brassica oleracea var. oleracea]	RecName: Full=Gamma-soluble NSF attachment protein; Short=Gamma-SNAP; AltName: Full=N-ethylmaleimide-sensitive factor attachment protein gamma;	SubName: Full=Uncharacterized protein {ECO:0000313|EnsemblPlants:Bra013462.1-P};	Protein required for fusion of vesicles in vesicular transport, gamma-SNAP	GO:0005886,plasma membrane; GO:0031201,SNARE complex; GO:0005774,vacuolar membrane; GO:0005483,soluble NSF attachment protein activity; GO:0019905,syntaxin binding; GO:0006886,intracellular protein transport; GO:0061025,membrane fusion; GO:0016192,vesicle-mediated transport	Tetratricopeptide repeat
Cluster-17807.118185	1	K20310 trafficking protein particle complex subunit 13 | (RefSeq) PsbB mRNA maturation factor Mbb1, chloroplastic (A)	PREDICTED: protein high chlorophyll fluorescent 107 [Brassica oleracea var. oleracea]	RecName: Full=Protein high chlorophyll fluorescent 107 {ECO:0000312|EMBL:AEE75897.1}; Flags: Precursor;	SubName: Full=Uncharacterized protein {ECO:0000313|EnsemblPlants:Bo5g123520.1};	FOG: TPR repeat	GO:0009507,chloroplast; GO:0009941,chloroplast envelope; GO:0031969,chloroplast membrane; GO:0009570,chloroplast stroma; GO:0005774,vacuolar membrane; GO:0043621,protein self-association; GO:0003727,single-stranded RNA binding; GO:0006397,mRNA processing; GO:1901918,negative regulation of exoribonuclease activity; GO:0009657,plastid organization; GO:0006417,regulation of translation; GO:0010114,r…	Tetratricopeptide repeat
Cluster-17807.118229	1	--	PREDICTED: nitrogen regulatory protein P-II homolog [Brassica oleracea var. oleracea]	RecName: Full=Nitrogen regulatory protein P-II homolog; AltName: Full=Protein PII-like; Flags: Precursor;	SubName: Full=Uncharacterized protein {ECO:0000313|EnsemblPlants:Bo3g052980.1};	--	GO:0009507,chloroplast; GO:0009534,chloroplast thylakoid; GO:0005829,cytosol; GO:0009536,plastid; GO:0010307,acetylglutamate kinase regulator activity; GO:0005524,ATP binding; GO:0000287,magnesium ion binding; GO:0009718,anthocyanin-containing compound biosynthetic process; GO:0006807,nitrogen compound metabolic process; GO:2000013,regulation of arginine biosynthetic process via ornithine; GO:004…	Nitrogen regulatory protein P-II
Cluster-17807.118333	1	K12447 UDP-sugar pyrophosphorylase [EC:2.7.7.64] | (RefSeq) uncharacterized protein LOC104808371 (A)	putative retroelement pol polyprotein [Arabidopsis thaliana]	RecName: Full=Retrovirus-related Pol polyprotein from transposon RE1; AltName: Full=Retro element 1 {ECO:0000303|PubMed:10689195}; Short=AtRE1 {ECO:0000303|PubMed:10689195}; Includes: RecName: Full=Protease RE1; EC=3.4.23.-; Includes: RecName: Full=Reverse transcriptase RE1; EC=2.7.7.49; Includes: RecName: Full=Endonuclease RE1;	SubName: Full=Retrovirus-related Pol polyprotein from transposon TNT 1-94 {ECO:0000313|EMBL:JAU67046.1}; Flags: Fragment;	FOG: Transposon-encoded proteins with TYA, reverse transcriptase, integrase domains in various combinations	GO:0004190,aspartic-type endopeptidase activity; GO:0004519,endonuclease activity; GO:0046872,metal ion binding; GO:0003676,nucleic acid binding; GO:0003964,RNA-directed DNA polymerase activity; GO:0015074,DNA integration; GO:0006310,DNA recombination	Reverse transcriptase (RNA-dependent DNA polymerase)
Cluster-17807.11844	1	K00083 cinnamyl-alcohol dehydrogenase [EC:1.1.1.195] | (RefSeq) cinnamyl alcohol dehydrogenase 4 (A)	PREDICTED: cinnamyl alcohol dehydrogenase 4 [Brassica oleracea var. oleracea]	RecName: Full=Cinnamyl alcohol dehydrogenase 4; Short=AtCAD4; EC=1.1.1.195; AltName: Full=Cinnamyl alcohol dehydrogenase C;	SubName: Full=Uncharacterized protein {ECO:0000313|EnsemblPlants:Bo5g114100.1};	Alcohol dehydrogenase, class V	GO:0045551,cinnamyl-alcohol dehydrogenase activity; GO:0052747,sinapyl alcohol dehydrogenase activity; GO:0008270,zinc ion binding; GO:0009809,lignin biosynthetic process; GO:0080167,response to karrikin	Alcohol dehydrogenase GroES-like domain
Cluster-17807.118504	1	--	PREDICTED: uncharacterized protein LOC106328268 [Brassica oleracea var. oleracea]	RecName: Full=Protein MICRORCHIDIA 4 {ECO:0000303|PubMed:24799676}; Short=AtMORC4 {ECO:0000303|PubMed:24799676}; EC=3.6.-.-; AltName: Full=Protein CRT1-homolog 4 {ECO:0000303|PubMed:19704828}; Short=CRT1-h4 {ECO:0000303|PubMed:19704828};	SubName: Full=Uncharacterized protein {ECO:0000313|EnsemblPlants:Bo3g024120.1};	MORC family ATPases	GO:0016604,nuclear body; GO:0005654,nucleoplasm; GO:0005634,nucleus; GO:0005524,ATP binding; GO:0016887,ATPase activity; GO:0003677,DNA binding; GO:0004519,endonuclease activity; GO:0016301,kinase activity; GO:0043621,protein self-association; GO:0003723,RNA binding; GO:0016569,covalent chromatin modification; GO:0006952,defense response; GO:0006281,DNA repair; GO:0031047,gene silencing by RNA; G…	Histidine kinase-, DNA gyrase B-, and HSP90-like ATPase
Cluster-17807.118646	1	K13415 protein brassinosteroid insensitive 1 [EC:2.7.10.1 2.7.11.1] | (RefSeq) uncharacterized LOC103401427 (A)	BnaC09g39030D [Brassica napus]	RecName: Full=Squamosa promoter-binding-like protein 7;	SubName: Full=BnaC09g39030D protein {ECO:0000313|EMBL:CDY13923.1};	--	GO:0016607,nuclear speck; GO:0003677,DNA binding; GO:0046872,metal ion binding; GO:0042803,protein homodimerization activity; GO:0035874,cellular response to copper ion starvation; GO:0048638,regulation of developmental growth; GO:0006355,regulation of transcription, DNA-templated; GO:0006351,transcription, DNA-templated	SBP domain
Cluster-17807.118712	1	--	PREDICTED: uncharacterized protein LOC106318192 [Brassica oleracea var. oleracea]	--	SubName: Full=Uncharacterized protein {ECO:0000313|EnsemblPlants:Bo9g169500.1};	--	GO:0005768,endosome; GO:0005802,trans-Golgi network	--
Cluster-17807.11883	1	K22038 volume-regulated anion channel | (RefSeq) disease resistance protein (TIR-NBS-LRR class) (A)	disease resistance protein TAO1-like [Brassica napus]	RecName: Full=TMV resistance protein N;	SubName: Full=BnaAnng18140D protein {ECO:0000313|EMBL:CDY62366.1};	--	GO:0005737,cytoplasm; GO:0043531,ADP binding; GO:0005524,ATP binding; GO:0009626,plant-type hypersensitive response; GO:0007165,signal transduction	AAA ATPase domain
Cluster-17807.118929	1	K07937 ADP-ribosylation factor 1 | (RefSeq) uncharacterized protein LOC106301228 isoform X1 (A)	PREDICTED: probable RNA 3'-terminal phosphate cyclase-like protein isoform X2 [Brassica rapa]	--	SubName: Full=Uncharacterized protein {ECO:0000313|EnsemblPlants:Bra012178.1-P};	--	GO:0003824,catalytic activity	RNA 3'-terminal phosphate cyclase
Cluster-17807.119003	1	K00858 NAD+ kinase [EC:2.7.1.23] | (RefSeq) putative NAD kinase 3 (A)	PREDICTED: protein RETICULATA-RELATED 4 [Brassica oleracea var. oleracea]	RecName: Full=Protein RETICULATA-RELATED 4, chloroplastic {ECO:0000303|PubMed:23596191}; Flags: Precursor;	SubName: Full=Uncharacterized protein {ECO:0000313|EnsemblPlants:Bo9g169330.1};	--	GO:0009507,chloroplast; GO:0009941,chloroplast envelope; GO:0009706,chloroplast inner membrane; GO:0016021,integral component of membrane; GO:0005739,mitochondrion; GO:0009536,plastid; GO:0007275,multicellular organism development	Protein RETICULATA-related
Cluster-17807.119096	1	K02563 UDP-N-acetylglucosamine--N-acetylmuramyl-(pentapeptide) pyrophosphoryl-undecaprenol N-acetylglucosamine transferase [EC:2.4.1.227] | (RefSeq) uncharacterized protein LOC106354300 (A)	BnaA07g39040D [Brassica napus]	--	SubName: Full=BnaA07g39040D protein {ECO:0000313|EMBL:CDY60139.1};	--	GO:0050511,undecaprenyldiphospho-muramoylpentapeptide beta-N-acetylglucosaminyltransferase activity; GO:0005975,carbohydrate metabolic process; GO:0030259,lipid glycosylation	--
Cluster-17807.119104	1	K01188 beta-glucosidase [EC:3.2.1.21] | (RefSeq) uncharacterized protein LOC106394339 (A)	RAP domain-containing protein, chloroplastic [Brassica napus]	RecName: Full=RAP domain-containing protein, chloroplastic {ECO:0000305}; Short=AtRAP {ECO:0000303|PubMed:18003861}; Flags: Precursor;	SubName: Full=Uncharacterized protein {ECO:0000313|EnsemblPlants:Bo3g026480.1};	--	GO:0042644,chloroplast nucleoid; GO:0042646,plastid nucleoid; GO:0003723,RNA binding; GO:1901259,chloroplast rRNA processing; GO:0006952,defense response	Protein of unknown function (DUF559)
Cluster-17807.11914	1	K14963 COMPASS component SWD3 | (RefSeq) COMPASS-like H3K4 histone methylase component WDR5B (A)	transcriptional corepressor LEUNIG-like isoform X2 [Brassica napus]	RecName: Full=Transcriptional corepressor LEUNIG {ECO:0000303|PubMed:11058164}; AltName: Full=Protein ROTUNDA2 {ECO:0000303|PubMed:15208345};	SubName: Full=BnaA03g52120D protein {ECO:0000313|EMBL:CDY13494.1};	WD40 repeat-containing protein	GO:0005634,nucleus; GO:0030154,cell differentiation; GO:0006974,cellular response to DNA damage stimulus; GO:0071217,cellular response to external biotic stimulus; GO:0009908,flower development; GO:0010393,galacturonan metabolic process; GO:0010073,meristem maintenance; GO:0080001,mucilage extrusion from seed coat; GO:0048359,mucilage metabolic process involved in seed coat development; GO:004589…	WD40 region of Ge1, enhancer of mRNA-decapping protein
Cluster-17807.119207	1	K02734 20S proteasome subunit beta 4 [EC:3.4.25.1] | (RefSeq) proteasome subunit beta type-2-A-like (A)	PREDICTED: proteasome subunit beta type-2-A-like [Brassica oleracea var. oleracea]	RecName: Full=Proteasome subunit beta type-2-A; EC=3.4.25.1; AltName: Full=20S proteasome beta subunit D-1; AltName: Full=Proteasome component GB; AltName: Full=Proteasome subunit beta type-4;	RecName: Full=Proteasome subunit beta type {ECO:0000256|RuleBase:RU004203}; EC=3.4.25.1 {ECO:0000256|RuleBase:RU004203};	20S proteasome, regulatory subunit beta type PSMB2/PRE1	GO:0048046,apoplast; GO:0005829,cytosol; GO:0005634,nucleus; GO:0005886,plasma membrane; GO:0000502,proteasome complex; GO:0019774,proteasome core complex, beta-subunit complex; GO:0005774,vacuolar membrane; GO:0005773,vacuole; GO:0004298,threonine-type endopeptidase activity; GO:0051603,proteolysis involved in cellular protein catabolic process	Proteasome subunit
Cluster-17807.119275	1	K02154 V-type H+-transporting ATPase subunit a | (RefSeq) V-type proton ATPase subunit a2-like (A)	PREDICTED: V-type proton ATPase subunit a2-like [Brassica rapa]	RecName: Full=V-type proton ATPase subunit a2; Short=V-ATPase subunit a2; AltName: Full=V-type proton ATPase 95 kDa subunit a isoform 2; Short=V-ATPase 95 kDa isoform a2; AltName: Full=Vacuolar H(+)-ATPase subunit a isoform 2; AltName: Full=Vacuolar proton pump subunit a2; AltName: Full=Vacuolar proton translocating ATPase 95 kDa subunit a isoform 2;	RecName: Full=V-type proton ATPase subunit a {ECO:0000256|RuleBase:RU361189};	Vacuolar H+-ATPase V0 sector, subunit a	GO:0009507,chloroplast; GO:0005794,Golgi apparatus; GO:0016021,integral component of membrane; GO:0016020,membrane; GO:0005739,mitochondrion; GO:0000325,plant-type vacuole; GO:0009705,plant-type vacuole membrane; GO:0005774,vacuolar membrane; GO:0016471,vacuolar proton-transporting V-type ATPase complex; GO:0000220,vacuolar proton-transporting V-type ATPase, V0 domain; GO:0005773,vacuole; GO:0051…	V-type ATPase 116kDa subunit family
Cluster-17807.11937	1	--	PREDICTED: uncharacterized protein LOC106335435 [Brassica oleracea var. oleracea]	--	SubName: Full=Uncharacterized protein {ECO:0000313|EnsemblPlants:Bo3g028020.1};	--	--	--
Cluster-17807.119399	1	--	PREDICTED: VAN3-binding protein isoform X1 [Brassica oleracea var. oleracea]	RecName: Full=VAN3-binding protein {ECO:0000303|PubMed:19363154}; AltName: Full=Protein FORKED 1;	SubName: Full=Uncharacterized protein {ECO:0000313|EnsemblPlants:Bo1g057630.1};	--	GO:0009734,auxin-activated signaling pathway; GO:0010305,leaf vascular tissue pattern formation; GO:0010087,phloem or xylem histogenesis; GO:0009733,response to auxin	Vesicle coat trafficking protein Sec16 mid-region
Cluster-17807.119455	1	K20924 cellulose synthase-like protein [EC:2.4.1.-] | (RefSeq) cellulose synthase-like protein D3 (A)	cellulose synthase-like protein D3 [Brassica napus]	RecName: Full=Cellulose synthase-like protein D3; Short=AtCslD3; EC=2.4.1.-; AltName: Full=Protein KOJAK;	SubName: Full=Uncharacterized protein {ECO:0000313|EnsemblPlants:Bra021377.1-P};	--	GO:0005783,endoplasmic reticulum; GO:0005768,endosome; GO:0005794,Golgi apparatus; GO:0000139,Golgi membrane; GO:0016021,integral component of membrane; GO:0005886,plasma membrane; GO:0005802,trans-Golgi network; GO:0016760,cellulose synthase (UDP-forming) activity; GO:0051753,mannan synthase activity; GO:0071555,cell wall organization; GO:0030244,cellulose biosynthetic process; GO:0071669,plant-…	Cellulose synthase
Cluster-17807.119512	1	K18158 nuclear control of ATPase protein 2 | (RefSeq) BNAC02G04310D; protein DGS1, mitochondrial (A)	protein DGS1, mitochondrial [Brassica napus]	RecName: Full=Protein DGS1, mitochondrial {ECO:0000305}; AltName: Full=Protein DGD1 SUPPRESSOR 1 {ECO:0000303|PubMed:18208519}; Flags: Precursor;	SubName: Full=Uncharacterized protein {ECO:0000313|EnsemblPlants:Bo2g010880.1};	--	GO:0016021,integral component of membrane; GO:0005741,mitochondrial outer membrane; GO:0005739,mitochondrion; GO:0043234,NA; GO:0019375,galactolipid biosynthetic process; GO:0050665,hydrogen peroxide biosynthetic process	ATP synthase regulation protein NCA2
Cluster-17807.119544	1	K07390 monothiol glutaredoxin | (RefSeq) monothiol glutaredoxin-S14, chloroplastic-like (A)	monothiol glutaredoxin-S14, chloroplastic-like [Brassica napus]	RecName: Full=Monothiol glutaredoxin-S14, chloroplastic {ECO:0000303|PubMed:15170506}; Short=AtGRXcp {ECO:0000303|PubMed:16829529}; Short=AtGrxS14 {ECO:0000303|PubMed:15170506}; AltName: Full=CAX-interacting protein 1 {ECO:0000303|PubMed:12480930}; Short=CXIP1 {ECO:0000303|PubMed:12480930}; Flags: Precursor;	SubName: Full=Uncharacterized protein {ECO:0000313|EnsemblPlants:Bo6g068350.1};	Glutaredoxin-related protein	GO:0009507,chloroplast; GO:0009941,chloroplast envelope; GO:0009570,chloroplast stroma; GO:0051537,2 iron, 2 sulfur cluster binding; GO:0015297,antiporter activity; GO:0009055,electron transfer activity; GO:0046872,metal ion binding; GO:0015035,protein disulfide oxidoreductase activity; GO:0006812,cation transport; GO:0045454,cell redox homeostasis	Glutaredoxin
Cluster-17807.119552	1	K12893 splicing factor, arginine/serine-rich 4/5/6 | (RefSeq) serine/arginine-rich splicing factor RS41 isoform X1 (A)	PREDICTED: serine/arginine-rich splicing factor RS41 isoform X1 [Brassica oleracea var. oleracea]	RecName: Full=Serine/arginine-rich splicing factor RS41; Short=At-RSp41; Short=AtRS41;	SubName: Full=Uncharacterized protein {ECO:0000313|EnsemblPlants:Bo3g023480.1};	Alternative splicing factor SRp55/B52/SRp75 (RRM superfamily)	GO:0010445,nuclear dicing body; GO:0016607,nuclear speck; GO:0005681,spliceosomal complex; GO:0003729,mRNA binding; GO:0000398,mRNA splicing, via spliceosome; GO:0031053,primary miRNA processing; GO:0008380,RNA splicing	Nup53/35/40-type RNA recognition motif
Cluster-17807.119588	1	K17579 protein phosphatase 1 regulatory subunit 42 | (RefSeq) AML1; RNA-binding protein (A)	PREDICTED: protein MEI2-like 5 [Brassica oleracea var. oleracea]	RecName: Full=Protein MEI2-like 5; Short=AML5; AltName: Full=MEI2-like protein 5;	SubName: Full=BnaA07g08020D protein {ECO:0000313|EMBL:CDY15631.1};	Protein Mei2, essential for commitment to meiosis, and related proteins	GO:0003729,mRNA binding; GO:0051321,meiotic cell cycle; GO:0045927,positive regulation of growth; GO:0045836,positive regulation of meiotic nuclear division	Cytosolic domain of 10TM putative phosphate transporter
Cluster-17807.119828	1	K01426 amidase [EC:3.5.1.4] | (RefSeq) putative amidase C869.01 (A)	uncharacterized protein LOC106403768 [Brassica napus]	--	SubName: Full=Uncharacterized protein {ECO:0000313|EnsemblPlants:Bo2g125620.1};	--	GO:0003676,nucleic acid binding; GO:0008270,zinc ion binding	--
Cluster-17807.119856	1	--	BnaA05g28560D [Brassica napus]	RecName: Full=Chromatin modification-related protein EAF1 B; AltName: Full=ESA1-associated factor 1 B;	SubName: Full=BnaA05g28560D protein {ECO:0000313|EMBL:CDY08620.1};	Hismacro and SEC14 domain-containing proteins	GO:0048046,apoplast; GO:0035267,NuA4 histone acetyltransferase complex; GO:0005634,nucleus; GO:0003677,DNA binding; GO:0043981,histone H4-K5 acetylation; GO:0009909,regulation of flower development; GO:2000028,regulation of photoperiodism, flowering; GO:0048510,regulation of timing of transition from vegetative to reproductive phase	--
Cluster-17807.119941	1	K00787 farnesyl diphosphate synthase [EC:2.5.1.1 2.5.1.10] | (RefSeq) putative WEB family protein At4g17210 (A)	BnaCnng18760D [Brassica napus]	RecName: Full=Putative WEB family protein At4g17210;	SubName: Full=BnaCnng18760D protein {ECO:0000313|EMBL:CDY50127.1};	--	GO:0005829,cytosol; GO:0009904,chloroplast accumulation movement; GO:0009903,chloroplast avoidance movement	Weak chloroplast movement under blue light
Cluster-17807.120052	1	K23309 zinc finger HIT domain-containing protein 3 | (RefSeq) zinc finger HIT domain-containing protein 3 isoform X1 (A)	PREDICTED: transcription factor bHLH119-like [Brassica oleracea var. oleracea]	RecName: Full=Transcription factor bHLH119; AltName: Full=Basic helix-loop-helix protein 119; Short=AtbHLH119; Short=bHLH 119; AltName: Full=Transcription factor EN 104; AltName: Full=bHLH transcription factor bHLH119;	SubName: Full=Uncharacterized protein {ECO:0000313|EnsemblPlants:Bo1g017100.1};	--	GO:0005634,nucleus; GO:0003677,DNA binding; GO:0046983,protein dimerization activity; GO:0006355,regulation of transcription, DNA-templated; GO:0006351,transcription, DNA-templated	Helix-loop-helix DNA-binding domain
Cluster-17807.120129	1	K03145 transcription elongation factor S-II | (RefSeq) transcription elongation factor TFIIS (A)	transcription elongation factor TFIIS [Brassica napus]	RecName: Full=Transcription elongation factor TFIIS {ECO:0000305}; AltName: Full=Protein REDUCED DORMANCY 2 {ECO:0000303|PubMed:21799800};	SubName: Full=Uncharacterized protein {ECO:0000313|EnsemblPlants:Bo4g027160.1};	Transcription elongation factor TFIIS/Cofactor of enhancer-binding protein Sp1	GO:0005634,nucleus; GO:0003746,translation elongation factor activity; GO:0008270,zinc ion binding; GO:0009910,negative regulation of flower development; GO:0034243,regulation of transcription elongation from RNA polymerase II promoter; GO:0009739,response to gibberellin; GO:0010162,seed dormancy process; GO:0009845,seed germination; GO:0006351,transcription, DNA-templated	TFIIS helical bundle-like domain
Cluster-17807.120180	1	K07466 replication factor A1 | (RefSeq) uncharacterized protein LOC106377300 isoform X1 (A)	BnaC01g35430D [Brassica napus]	--	SubName: Full=BnaC01g35430D protein {ECO:0000313|EMBL:CDY28373.1};	--	--	Zinc finger, C3HC4 type (RING finger)
Cluster-17807.120234	1	K13519 lysophospholipid acyltransferase [EC:2.3.1.51 2.3.1.23 2.3.1.-] | (RefSeq) lysophospholipid acyltransferase 1 (A)	BnaCnng17620D [Brassica napus]	RecName: Full=Lysophospholipid acyltransferase 2; Short=AtLPLAT2; EC=2.3.1.-; AltName: Full=1-acylglycerophosphocholine O-acyltransferase 2; EC=2.3.1.23; AltName: Full=1-acylglycerophosphoethanolamine O-acyltransferase; EC=2.3.1.n7; AltName: Full=1-acylglycerophosphoserine O-acyltransferase; EC=2.3.1.n6; AltName: Full=Lysophosphatidylcholine acyltransferase 2; Short=LPCAT2; AltName: Full=Lysophos…	SubName: Full=Uncharacterized protein {ECO:0000313|EnsemblPlants:Bo7g009430.1};	Predicted membrane protein	GO:0005783,endoplasmic reticulum; GO:0005789,endoplasmic reticulum membrane; GO:0016021,integral component of membrane; GO:0047184,1-acylglycerophosphocholine O-acyltransferase activity; GO:0071617,lysophospholipid acyltransferase activity; GO:0016746,transferase activity, transferring acyl groups; GO:0019375,galactolipid biosynthetic process; GO:0045017,glycerolipid biosynthetic process; GO:0008…	--
Cluster-17807.120298	1	--	PREDICTED: suppressor of RPS4-RLD 1 isoform X1 [Brassica oleracea var. oleracea]	RecName: Full=Suppressor of RPS4-RLD 1 {ECO:0000303|PubMed:15469494}; AltName: Full=Protein SUPPRESSOR OF npr1-1, CONSTITUTIVE 5 {ECO:0000303|PubMed:20862316}; Short=AtSNC5 {ECO:0000303|PubMed:20862316};	SubName: Full=Uncharacterized protein {ECO:0000313|EnsemblPlants:Bo1g003600.1};	FOG: TPR repeat	GO:0005737,cytoplasm; GO:0005783,endoplasmic reticulum; GO:0016021,integral component of membrane; GO:0043231,intracellular membrane-bounded organelle; GO:0005634,nucleus; GO:0048471,perinuclear region of cytoplasm; GO:0032947,protein-containing complex scaffold activity; GO:0042742,defense response to bacterium; GO:0009816,defense response to bacterium, incompatible interaction; GO:0031348,negat…	Tetratricopeptide repeat
Cluster-17807.120357	1	K14826 FK506-binding nuclear protein [EC:5.2.1.8] | (RefSeq) FKB53; peptidyl-prolyl cis-trans isomerase, FKBP-type (A)	PREDICTED: peptidyl-prolyl cis-trans isomerase FKBP16-4, chloroplastic [Brassica oleracea var. oleracea]	RecName: Full=Peptidyl-prolyl cis-trans isomerase FKBP16-4, chloroplastic; Short=PPIase FKBP16-4; EC=5.2.1.8; AltName: Full=FK506-binding protein 16-4; Short=AtFKBP16-4; AltName: Full=Immunophilin FKBP16-4; AltName: Full=Rotamase; Flags: Precursor;	RecName: Full=Peptidylprolyl isomerase {ECO:0000256|PROSITE-ProRule:PRU00277}; EC=5.2.1.8 {ECO:0000256|PROSITE-ProRule:PRU00277};	FKBP-type peptidyl-prolyl cis-trans isomerase	GO:0009507,chloroplast; GO:0009534,chloroplast thylakoid; GO:0009543,chloroplast thylakoid lumen; GO:0009535,chloroplast thylakoid membrane; GO:0009579,thylakoid; GO:0003755,peptidyl-prolyl cis-trans isomerase activity	--
Cluster-17807.120409	1	K04681 retinoblastoma-like protein 1 | (RefSeq) retinoblastoma-related protein 1-like isoform X1 (A)	BnaCnng22930D [Brassica napus]	RecName: Full=Retinoblastoma-related protein 1; Short=AtRBR; Short=AtRBR1;	SubName: Full=BnaCnng22930D protein {ECO:0000313|EMBL:CDY52614.1};	Rb (Retinoblastoma tumor suppressor)-related protein	GO:0005829,cytosol; GO:0005634,nucleus; GO:0003677,DNA binding; GO:0008134,transcription factor binding; GO:0008356,asymmetric cell division; GO:0030154,cell differentiation; GO:0001708,cell fate specification; GO:0009567,double fertilization forming a zygote and endosperm; GO:0009553,embryo sac development; GO:0000082,G1/S transition of mitotic cell cycle; GO:0048229,gametophyte development; GO:…	Rb C-terminal domain
Cluster-17807.120443	1	K03242 translation initiation factor 2 subunit 3 | (RefSeq) eukaryotic translation initiation factor 2 subunit gamma-like (A)	eukaryotic translation initiation factor 2 subunit gamma-like [Brassica napus]	RecName: Full=Elongation factor Tu, plastid; Short=EF-Tu;	SubName: Full=BnaC05g02310D protein {ECO:0000313|EMBL:CDY18208.1};	Translation initiation factor 2, gamma subunit (eIF-2gamma; GTPase)	GO:0009536,plastid; GO:0005525,GTP binding; GO:0003924,GTPase activity; GO:0003746,translation elongation factor activity	RsgA GTPase
Cluster-17807.120466	1	K20032 palmitoyltransferase ZDHHC13/17 [EC:2.3.1.225] | (RefSeq) protein S-acyltransferase 24-like (A)	protein S-acyltransferase 24-like [Brassica napus]	RecName: Full=Protein S-acyltransferase 24; EC=2.3.1.225; AltName: Full=Ankyrin repeat-containing S-palmitoyltransferase; AltName: Full=Palmitoyltransferase TIP1; AltName: Full=Protein TIP GROWTH DEFECTIVE 1; Short=AtTIP1; AltName: Full=Zinc finger DHHC domain-containing protein TIP1;	RecName: Full=S-acyltransferase {ECO:0000256|RuleBase:RU079119}; EC=2.3.1.225 {ECO:0000256|RuleBase:RU079119}; AltName: Full=Palmitoyltransferase {ECO:0000256|RuleBase:RU079119};	Ankyrin repeat and DHHC-type Zn-finger domain containing proteins	GO:0030659,cytoplasmic vesicle membrane; GO:0005768,endosome; GO:0005794,Golgi apparatus; GO:0000139,Golgi membrane; GO:0016021,integral component of membrane; GO:0005802,trans-Golgi network; GO:0000035,acyl binding; GO:0019706,protein-cysteine S-palmitoyltransferase activity; GO:0009932,cell tip growth	Domain of unknown function (DUF4153)
Cluster-17807.120490	1	K22733 magnesium transporter | (RefSeq) hypothetical protein (A)	pentatricopeptide repeat-containing protein At4g16835, mitochondrial [Brassica napus]	RecName: Full=Pentatricopeptide repeat-containing protein At4g16835, mitochondrial; AltName: Full=Protein DYW10; Flags: Precursor;	SubName: Full=BnaC01g21360D protein {ECO:0000313|EMBL:CDY35614.1};	FOG: PPR repeat	GO:0043231,intracellular membrane-bounded organelle; GO:0005739,mitochondrion; GO:0004519,endonuclease activity; GO:0003723,RNA binding; GO:0008270,zinc ion binding; GO:1900864,mitochondrial RNA modification	Tetratricopeptide repeat
Cluster-17807.120557	1	K09540 translocation protein SEC63 | (RefSeq) dnaJ protein ERDJ2B (A)	PREDICTED: dnaJ protein ERDJ2B [Brassica oleracea var. oleracea]	RecName: Full=DnaJ protein ERDJ2B; AltName: Full=Chaperone protein dnaJ 29; Short=AtDjC29; Short=AtJ29; AltName: Full=Endoplasmic reticulum dnaJ domain-containing protein 2B; Short=AtERdj2B; AltName: Full=Translocation protein SEC63 homolog ERDJ2B;	SubName: Full=Uncharacterized protein {ECO:0000313|EnsemblPlants:Bo1g023930.1};	Molecular chaperone (DnaJ superfamily)	GO:0005783,endoplasmic reticulum; GO:0030176,integral component of endoplasmic reticulum membrane; GO:0005886,plasma membrane; GO:0008565,protein transporter activity; GO:0031204,posttranslational protein targeting to membrane, translocation	Sec63 Brl domain
Cluster-17807.120577	1	K13428 LRR receptor-like serine/threonine-protein kinase EFR [EC:2.7.11.1] | (RefSeq) hypothetical protein (A)	PREDICTED: probable LRR receptor-like serine/threonine-protein kinase At3g47570 [Brassica oleracea var. oleracea]	RecName: Full=Probable LRR receptor-like serine/threonine-protein kinase At3g47570; EC=2.7.11.1; Flags: Precursor;	SubName: Full=Uncharacterized protein {ECO:0000313|EnsemblPlants:Bo1g131070.1};	--	GO:0016021,integral component of membrane; GO:0005886,plasma membrane; GO:0005524,ATP binding; GO:0004674,protein serine/threonine kinase activity	Leucine Rich Repeat
Cluster-17807.120924	1	K11665 DNA helicase INO80 [EC:3.6.4.12] | (RefSeq) DNA helicase INO80 isoform X1 (A)	DNA helicase INO80 isoform X1 [Brassica napus]	RecName: Full=DNA helicase INO80; Short=AtINO80; EC=3.6.4.12; AltName: Full=Putative DNA helicase INO80 complex homolog 1;	SubName: Full=Uncharacterized protein {ECO:0000313|EnsemblPlants:Bra007318.1-P};	SNF2 family DNA-dependent ATPase	GO:0031011,Ino80 complex; GO:0005524,ATP binding; GO:0016887,ATPase activity; GO:0003677,DNA binding; GO:0004386,helicase activity; GO:0006338,chromatin remodeling; GO:0016569,covalent chromatin modification; GO:0006281,DNA repair; GO:0006355,regulation of transcription, DNA-templated; GO:0006351,transcription, DNA-templated	Type III restriction enzyme, res subunit
Cluster-17807.120986	1	--	PREDICTED: uncharacterized protein LOC106318892 [Brassica oleracea var. oleracea]	--	SubName: Full=Uncharacterized protein {ECO:0000313|EnsemblPlants:Bo9g120680.1};	--	--	C2 domain
Cluster-17807.121042	1	--	PREDICTED: uncharacterized protein LOC108861011 isoform X2 [Raphanus sativus]	RecName: Full=tRNA ligase 1 {ECO:0000303|PubMed:15653639}; Short=AtRLG1 {ECO:0000303|PubMed:20844078}; Short=AtRNL {ECO:0000303|PubMed:16428247}; Short=AtRlg1p {ECO:0000303|PubMed:20844078}; EC=6.5.1.3 {ECO:0000269|PubMed:15653639, ECO:0000269|PubMed:23515942, ECO:0000269|PubMed:24554441}; AltName: Full=Protein AT.I.24-9 {ECO:0000303|Ref.4};	SubName: Full=Uncharacterized protein {ECO:0000313|EnsemblPlants:Bra031600.1-P};	--	GO:0005737,cytoplasm; GO:0005634,nucleus; GO:0005524,ATP binding; GO:0004519,endonuclease activity; GO:0016301,kinase activity; GO:0046872,metal ion binding; GO:0003729,mRNA binding; GO:0003972,RNA ligase (ATP) activity; GO:0009734,auxin-activated signaling pathway; GO:0010928,regulation of auxin mediated signaling pathway; GO:0042245,RNA repair; GO:0006412,translation; GO:0006388,tRNA splicing, …	--
Cluster-17807.121070	1	K00924 kinase [EC:2.7.1.-] | (RefSeq) casein kinase 1-like protein 3 (A)	casein kinase 1-like protein 3 [Brassica napus]	RecName: Full=Casein kinase 1-like protein 3 {ECO:0000305}; EC=2.7.11.1 {ECO:0000269|PubMed:23897926}; AltName: Full=Protein CASEIN KINASE I-LIKE 3 {ECO:0000303|PubMed:16126836}; Short=CK1.3 {ECO:0000303|PubMed:23897926};	SubName: Full=Uncharacterized protein {ECO:0000313|EnsemblPlants:Bra011067.1-P};	Casein kinase (serine/threonine/tyrosine protein kinase)	GO:0005737,cytoplasm; GO:0005634,nucleus; GO:0005524,ATP binding; GO:0004674,protein serine/threonine kinase activity; GO:0009785,blue light signaling pathway; GO:0006897,endocytosis; GO:0018105,peptidyl-serine phosphorylation; GO:0009640,photomorphogenesis; GO:0008360,regulation of cell shape; GO:0009637,response to blue light	Lipopolysaccharide kinase (Kdo/WaaP) family
Cluster-17807.121143	1	K05298 glyceraldehyde-3-phosphate dehydrogenase (NADP+) (phosphorylating) [EC:1.2.1.13] | (RefSeq) glyceraldehyde-3-phosphate dehydrogenase GAPA1, chloroplastic-like (A)	glyceraldehyde-3-phosphate dehydrogenase GAPA1, chloroplastic-like [Brassica napus]	RecName: Full=Glyceraldehyde-3-phosphate dehydrogenase GAPA1, chloroplastic; EC=1.2.1.13; AltName: Full=NADP-dependent glyceraldehydephosphate dehydrogenase A subunit 1; Flags: Precursor;	RecName: Full=Glyceraldehyde-3-phosphate dehydrogenase {ECO:0000256|RuleBase:RU361160}; EC=1.2.1.- {ECO:0000256|RuleBase:RU361160};	Glyceraldehyde 3-phosphate dehydrogenase	GO:0048046,apoplast; GO:0009507,chloroplast; GO:0009941,chloroplast envelope; GO:0031969,chloroplast membrane; GO:0009570,chloroplast stroma; GO:0009535,chloroplast thylakoid membrane; GO:0016020,membrane; GO:0010319,stromule; GO:0099080,supramolecular complex; GO:0097718,disordered domain specific binding; GO:0004365,glyceraldehyde-3-phosphate dehydrogenase (NAD+) (phosphorylating) activity; GO:…	Glyceraldehyde 3-phosphate dehydrogenase, NAD binding domain
Cluster-17807.121185	1	K13899 cystatin-C | (RefSeq) cysteine proteinase inhibitor-like (A)	BnaC09g28500D [Brassica napus]	RecName: Full=Cysteine proteinase inhibitor 6; Short=AtCYS-6; AltName: Full=PIP-M; AltName: Full=PRLI-interacting factor M; Flags: Precursor;	SubName: Full=BnaC09g28500D protein {ECO:0000313|EMBL:CDY27823.1};	--	GO:0005829,cytosol; GO:0005783,endoplasmic reticulum; GO:0005576,extracellular region; GO:0050897,cobalt ion binding; GO:0004869,cysteine-type endopeptidase inhibitor activity; GO:0002020,protease binding; GO:0006952,defense response; GO:0006972,hyperosmotic response; GO:2000117,negative regulation of cysteine-type endopeptidase activity; GO:0009409,response to cold; GO:0006979,response to oxidat…	--
Cluster-17807.121187	1	--	hypothetical protein EUTSA_v10027329mg, partial [Eutrema salsugineum]	RecName: Full=Sodium/calcium exchanger NCL {ECO:0000305}; AltName: Full=Na(+)/Ca(2+)-exchange protein NCL {ECO:0000305}; AltName: Full=Protein NCX-like {ECO:0000303|PubMed:23148213}; Short=AtNCL {ECO:0000303|PubMed:23148213};	SubName: Full=Uncharacterized protein {ECO:0000313|EMBL:ESQ56168.1}; Flags: Fragment;	--	GO:0016021,integral component of membrane; GO:0016020,membrane; GO:0000325,plant-type vacuole; GO:0005886,plasma membrane; GO:0009506,plasmodesma; GO:0005774,vacuolar membrane; GO:0005773,vacuole; GO:0005509,calcium ion binding; GO:0005432,calcium:sodium antiporter activity; GO:0055074,calcium ion homeostasis; GO:0071472,cellular response to salt stress	--
Cluster-17807.121291	1	K11684 bromodomain-containing factor 1 | (RefSeq) transcription factor GTE10-like (A)	transcription factor GTE10-like isoform X1 [Brassica napus]	RecName: Full=Transcription factor GTE10; AltName: Full=Bromodomain-containing protein GTE10; AltName: Full=Nuclear protein X1; AltName: Full=Protein GLOBAL TRANSCRIPTION FACTOR GROUP E10;	SubName: Full=Uncharacterized protein {ECO:0000313|EnsemblPlants:Bo9g017610.1};	Transcription initiation factor TFIID, subunit BDF1 and related bromodomain proteins	GO:0005634,nucleus; GO:0009738,abscisic acid-activated signaling pathway; GO:0051365,cellular response to potassium ion starvation; GO:0045892,negative regulation of transcription, DNA-templated; GO:0009737,response to abscisic acid; GO:0009409,response to cold; GO:0009651,response to salt stress; GO:0006351,transcription, DNA-templated	Nuclear RNA-splicing-associated protein
Cluster-17807.121365	1	K23038 zinc finger CCCH domain-containing protein 14 | (RefSeq) zinc finger CCCH domain-containing protein 14-like (A)	protein gar2-like [Brassica napus]	RecName: Full=Polyadenylate-binding protein 2 {ECO:0000303|PubMed:18479511}; Short=AtPabN2 {ECO:0000303|PubMed:18479511}; Short=AtPabN3 {ECO:0000303|PubMed:23334891}; Short=Poly(A)-binding protein 2 {ECO:0000303|PubMed:18479511}; AltName: Full=Nuclear poly(A)-binding protein 2 {ECO:0000305}; AltName: Full=Poly(A)-binding protein II {ECO:0000305}; Short=PABII {ECO:0000305};	SubName: Full=Uncharacterized protein {ECO:0000313|EnsemblPlants:Bo3g065070.1};	Nuclear polyadenylated RNA binding protein	GO:0005737,cytoplasm; GO:0016607,nuclear speck; GO:0003723,RNA binding	PWI domain
Cluster-17807.121508	1	K11517 (S)-2-hydroxy-acid oxidase [EC:1.1.3.15] | (RefSeq) peroxisomal (S)-2-hydroxy-acid oxidase GLO3-like (A)	PREDICTED: peroxisomal (S)-2-hydroxy-acid oxidase GLO3-like [Brassica oleracea var. oleracea]	RecName: Full=Peroxisomal (S)-2-hydroxy-acid oxidase GLO3; EC=1.1.3.15; AltName: Full=Glycolate oxidase 3; Short=AtGLO3; Short=GOX 3; AltName: Full=Short chain alpha-hydroxy acid oxidase GLO3;	SubName: Full=Uncharacterized protein {ECO:0000313|EnsemblPlants:Bo3g065900.1};	Glycolate oxidase	GO:0005777,peroxisome; GO:0010181,FMN binding; GO:0052853,long-chain-(S)-2-hydroxy-long-chain-acid oxidase activity; GO:0052854,medium-chain-(S)-2-hydroxy-acid oxidase activity; GO:0052852,very-long-chain-(S)-2-hydroxy-acid oxidase activity; GO:0010204,defense response signaling pathway, resistance gene-independent; GO:0042742,defense response to bacterium; GO:0050665,hydrogen peroxide biosynthet…	Dihydroorotate dehydrogenase
Cluster-17807.121534	1	K17579 protein phosphatase 1 regulatory subunit 42 | (RefSeq) AML1; RNA-binding protein (A)	PREDICTED: protein MEI2-like 5 [Brassica oleracea var. oleracea]	RecName: Full=Protein MEI2-like 5; Short=AML5; AltName: Full=MEI2-like protein 5;	SubName: Full=Uncharacterized protein {ECO:0000313|EnsemblPlants:Bo7g045510.1};	Protein Mei2, essential for commitment to meiosis, and related proteins	GO:0003729,mRNA binding; GO:0051321,meiotic cell cycle; GO:0045927,positive regulation of growth; GO:0045836,positive regulation of meiotic nuclear division	Occluded RNA-recognition motif
Cluster-17807.121606	1	K03128 transcription initiation factor TFIID subunit 2 | (RefSeq) transcription initiation factor TFIID subunit 2 isoform X1 (A)	PREDICTED: transcription initiation factor TFIID subunit 2 isoform X2 [Brassica oleracea var. oleracea]	RecName: Full=Transcription initiation factor TFIID subunit 2; AltName: Full=TBP-associated factor 2; Short=AtTAF2;	SubName: Full=Uncharacterized protein {ECO:0000313|EnsemblPlants:Bo6g118240.1};	TATA binding protein associated factor	GO:0009506,plasmodesma; GO:0005669,transcription factor TFIID complex; GO:0003682,chromatin binding; GO:0008237,metallopeptidase activity; GO:0001129,NA; GO:0043565,sequence-specific DNA binding; GO:0044212,transcription regulatory region DNA binding; GO:0008270,zinc ion binding; GO:0045944,positive regulation of transcription by RNA polymerase II	Peptidase M1 N-terminal domain
Cluster-17807.121616	1	K01188 beta-glucosidase [EC:3.2.1.21] | (RefSeq) uncharacterized protein LOC106394339 (A)	PREDICTED: uncharacterized protein LOC108838826 [Raphanus sativus]	--	SubName: Full=Putative ribonuclease H protein {ECO:0000313|EMBL:JAU32752.1}; Flags: Fragment;	FOG: Reverse transcriptase	--	--
Cluster-17807.121643	1	K07466 replication factor A1 | (RefSeq) uncharacterized protein At4g28440-like (A)	hypothetical protein EUTSA_v10022204mg [Eutrema salsugineum]	RecName: Full=Peptide methionine sulfoxide reductase B3; Short=AtMSRB3; EC=1.8.4.12; AltName: Full=Peptide-methionine (R)-S-oxide reductase; Flags: Precursor;	SubName: Full=Uncharacterized protein {ECO:0000313|EnsemblPlants:Bo1g129680.1};	--	GO:0005783,endoplasmic reticulum; GO:0005634,nucleus; GO:0046872,metal ion binding; GO:0070191,methionine-R-sulfoxide reductase activity; GO:0033743,peptide-methionine (R)-S-oxide reductase activity; GO:0034599,cellular response to oxidative stress; GO:0009631,cold acclimation; GO:0030091,protein repair	--
Cluster-17807.121696	1	K13648 alpha-1,4-galacturonosyltransferase [EC:2.4.1.43] | (RefSeq) probable galacturonosyltransferase 10 (A)	PREDICTED: probable galacturonosyltransferase 10 [Brassica oleracea var. oleracea]	RecName: Full=Probable galacturonosyltransferase 10; EC=2.4.1.-; AltName: Full=Like glycosyl transferase 4;	RecName: Full=Hexosyltransferase {ECO:0000256|RuleBase:RU362027}; EC=2.4.1.- {ECO:0000256|RuleBase:RU362027};	--	GO:0005768,endosome; GO:0005794,Golgi apparatus; GO:0000139,Golgi membrane; GO:0016021,integral component of membrane; GO:0005802,trans-Golgi network; GO:0047262,polygalacturonate 4-alpha-galacturonosyltransferase activity; GO:0071555,cell wall organization; GO:0045489,pectin biosynthetic process	Glucosyltransferase 24
Cluster-17807.121791	1	K20854 hydroxyproline O-galactosyltransferase HPGT [EC:2.4.1.-] | (RefSeq) hydroxyproline O-galactosyltransferase HPGT1-like (A)	PREDICTED: protein RETICULATA-like [Brassica oleracea var. oleracea]	RecName: Full=Protein RETICULATA, chloroplastic {ECO:0000303|PubMed:16873448}; AltName: Full=Protein LOWER CELL DENSITY 1 {ECO:0000303|PubMed:12848826}; Flags: Precursor;	SubName: Full=Uncharacterized protein {ECO:0000313|EnsemblPlants:Bo4g030090.1};	--	GO:0009507,chloroplast; GO:0009941,chloroplast envelope; GO:0031969,chloroplast membrane; GO:0016021,integral component of membrane; GO:0016020,membrane; GO:0009536,plastid; GO:0048366,leaf development; GO:0009648,photoperiodism; GO:0000302,response to reactive oxygen species	Protein RETICULATA-related
Cluster-17807.121797	1	K21026 acetylajmaline esterase [EC:3.1.1.80] | (RefSeq) GDSL esterase/lipase At1g28570 (A)	GDSL esterase/lipase At1g28570 [Brassica napus]	RecName: Full=GDSL esterase/lipase At1g28570; EC=3.1.1.-; AltName: Full=Extracellular lipase At1g28570; Flags: Precursor;	SubName: Full=Uncharacterized protein {ECO:0000313|EnsemblPlants:Bo7g046960.1};	--	GO:0005576,extracellular region; GO:0016788,hydrolase activity, acting on ester bonds; GO:0016042,lipid catabolic process	GDSL-like Lipase/Acylhydrolase
Cluster-17807.12182	1	--	BnaA05g28110D [Brassica napus]	--	SubName: Full=Uncharacterized protein {ECO:0000313|EnsemblPlants:Bra034652.1-P};	--	--	--
Cluster-17807.121896	1	K13459 disease resistance protein RPS2 | (RefSeq) putative disease resistance protein At1g63350 (A)	BnaA01g23040D [Brassica napus]	RecName: Full=Probable disease resistance protein At1g63360;	SubName: Full=BnaA01g23040D protein {ECO:0000313|EMBL:CDY46182.1};	Apoptotic ATPase	GO:0005886,plasma membrane; GO:0043531,ADP binding; GO:0005524,ATP binding; GO:0006952,defense response; GO:0007165,signal transduction	Leucine Rich repeats (2 copies)
Cluster-17807.121994	1	K22768 methyl-CpG-binding domain-containing protein 9 [EC:2.3.1.48] | (RefSeq) methyl-CpG-binding domain-containing protein 9 isoform X1 (A)	BnaC05g48830D [Brassica napus]	RecName: Full=Methyl-CpG-binding domain-containing protein 9; Short=AtMBD9; Short=MBD09; EC=2.3.1.48; AltName: Full=Histone acetyl transferase MBD9; AltName: Full=Methyl-CpG-binding protein MBD9;	SubName: Full=BnaC05g48830D protein {ECO:0000313|EMBL:CDY49055.1};	--	GO:0005720,nuclear heterochromatin; GO:0005634,nucleus; GO:0009506,plasmodesma; GO:0004402,histone acetyltransferase activity; GO:0042393,histone binding; GO:0046872,metal ion binding; GO:0008327,methyl-CpG binding; GO:0061630,ubiquitin protein ligase activity; GO:0016573,histone acetylation; GO:0043966,histone H3 acetylation; GO:0043967,histone H4 acetylation; GO:0010216,maintenance of DNA methy…	F/Y rich C-terminus
Cluster-17807.122097	1	--	Ycf1 (chloroplast) [Cakile arabica]	RecName: Full=Protein TIC 214 {ECO:0000250|UniProtKB:P56785}; AltName: Full=Translocon at the inner envelope membrane of chloroplasts 214 {ECO:0000250|UniProtKB:P56785}; Short=AtTIC214 {ECO:0000250|UniProtKB:P56785};	RecName: Full=Protein TIC 214 {ECO:0000256|RuleBase:RU364085, ECO:0000256|SAAS:SAAS00758602}; AltName: Full=Translocon at the inner envelope membrane of chloroplasts 214 {ECO:0000256|RuleBase:RU364085};	--	GO:0009706,chloroplast inner membrane; GO:0016021,integral component of membrane; GO:0015031,protein transport	Ycf1
Cluster-17807.122166	1	K11662 actin-related protein 6 | (RefSeq) actin-related protein 6-like (A)	BnaC03g71020D [Brassica napus]	RecName: Full=Actin-related protein 6; AltName: Full=Protein EARLY IN SHORT DAYS 1; AltName: Full=Protein SUPPRESSOR OF FRIGIDA 3;	SubName: Full=Uncharacterized protein {ECO:0000313|EnsemblPlants:Bo3g185770.1};	Actin and related proteins	GO:0005737,cytoplasm; GO:0005634,nucleus; GO:0005200,structural constituent of cytoskeleton; GO:0030029,actin filament-based process; GO:0008283,cell proliferation; GO:0006338,chromatin remodeling; GO:0016569,covalent chromatin modification; GO:0006952,defense response; GO:0009910,negative regulation of flower development; GO:0006355,regulation of transcription, DNA-templated; GO:0006970,response…	Actin
Cluster-17807.122273	1	--	uncharacterized protein LOC106448822 [Brassica napus]	--	SubName: Full=Uncharacterized protein {ECO:0000313|EnsemblPlants:Bo2g092650.1};	--	--	--
Cluster-17807.122408	1	K15730 cytosolic prostaglandin-E synthase [EC:5.3.99.3] | (RefSeq) uncharacterized protein OsI_027940-like isoform X1 (A)	uncharacterized protein OsI_027940 isoform X2 [Brassica napus]	RecName: Full=Uncharacterized protein OsI_027940;	SubName: Full=BnaC03g30910D protein {ECO:0000313|EMBL:CDY18019.1};	HSP90 co-chaperone p23	GO:0005829,cytosol; GO:0005634,nucleus; GO:0005886,plasma membrane; GO:0009506,plasmodesma; GO:0080037,negative regulation of cytokinin-activated signaling pathway; GO:0010628,positive regulation of gene expression; GO:2000012,regulation of auxin polar transport; GO:0010449,root meristem growth	CS domain
Cluster-17807.122469	1	K19613 leucine-rich repeat protein SHOC2 | (RefSeq) disease resistance protein TAO1-like (A)	PREDICTED: disease resistance protein TAO1-like [Brassica oleracea var. oleracea]	RecName: Full=Disease resistance-like protein DSC2 {ECO:0000305}; AltName: Full=Protein DOMINANT SUPRESSOR OF CAMTA3 NUMBER 2 {ECO:0000303|PubMed:28407487};	SubName: Full=BnaA02g04080D protein {ECO:0000313|EMBL:CDY53246.1};	--	GO:0043531,ADP binding; GO:0005524,ATP binding; GO:0042742,defense response to bacterium; GO:0009626,plant-type hypersensitive response; GO:0007165,signal transduction	NB-ARC domain
Cluster-17807.122489	1	K13420 LRR receptor-like serine/threonine-protein kinase FLS2 [EC:2.7.11.1] | (RefSeq) LOC109747212; LRR receptor-like serine/threonine-protein kinase FLS2 (A)	BnaC03g59390D [Brassica napus]	RecName: Full=Probable LRR receptor-like serine/threonine-protein kinase At1g29720; EC=2.7.11.1; Flags: Precursor;	SubName: Full=BnaC03g59390D protein {ECO:0000313|EMBL:CDY35284.1};	--	GO:0016021,integral component of membrane; GO:0005886,plasma membrane; GO:0005524,ATP binding; GO:0004674,protein serine/threonine kinase activity	Leucine rich repeat
Cluster-17807.122597	1	K05665 ATP-binding cassette, subfamily C (CFTR/MRP), member 1 [EC:7.6.2.3] | (RefSeq) ABC transporter C family member 2-like (A)	PREDICTED: ABC transporter C family member 1 [Brassica oleracea var. oleracea]	RecName: Full=ABC transporter C family member 1; Short=ABC transporter ABCC.1; Short=AtABCC1; EC=3.6.3.44; AltName: Full=ATP-energized glutathione S-conjugate pump 1; AltName: Full=Glutathione S-conjugate-transporting ATPase 1; AltName: Full=Multidrug resistance-associated protein 1;	SubName: Full=Uncharacterized protein {ECO:0000313|EnsemblPlants:Bo3g149010.1};	Multidrug resistance-associated protein/mitoxantrone resistance protein, ABC superfamily	GO:0016021,integral component of membrane; GO:0000325,plant-type vacuole; GO:0009506,plasmodesma; GO:0005774,vacuolar membrane; GO:0005773,vacuole; GO:1902417,(+)-abscisic acid D-glucopyranosyl ester transmembrane transporter activity; GO:0005524,ATP binding; GO:0042626,ATPase activity, coupled to transmembrane movement of substances; GO:0015446,ATPase-coupled arsenite transmembrane transporter a…	ABC transporter transmembrane region
Cluster-17807.122601	1	--	PREDICTED: WPP domain-interacting tail-anchored protein 2-like isoform X3 [Brassica oleracea var. oleracea]	RecName: Full=WPP domain-interacting tail-anchored protein 2;	SubName: Full=Uncharacterized protein {ECO:0000313|EnsemblPlants:Bo6g108450.1};	--	GO:0016021,integral component of membrane; GO:2000769,regulation of establishment or maintenance of cell polarity regulating cell shape	--
Cluster-17807.122658	1	K03178 ubiquitin-activating enzyme E1 [EC:6.2.1.45] | (RefSeq) ubiquitin-activating enzyme E1 1-like (A)	PREDICTED: ubiquitin-activating enzyme E1 1-like [Brassica oleracea var. oleracea]	RecName: Full=Ubiquitin-activating enzyme E1 1; Short=AtUBA1 {ECO:0000303|PubMed:9076989}; EC=6.2.1.45 {ECO:0000269|PubMed:9076989}; AltName: Full=Protein MODIFIER OF SNC1 5;	SubName: Full=Uncharacterized protein {ECO:0000313|EnsemblPlants:Bo3g024330.1};	Ubiquitin activating enzyme UBA1	GO:0005829,cytosol; GO:0005886,plasma membrane; GO:0009506,plasmodesma; GO:0005524,ATP binding; GO:0004839,ubiquitin activating enzyme activity; GO:0004842,ubiquitin-protein transferase activity; GO:0006974,cellular response to DNA damage stimulus; GO:0016567,protein ubiquitination; GO:0046686,response to cadmium ion; GO:0051707,response to other organism	Ubiquitin fold domain
Cluster-17807.122672	1	--	PREDICTED: zinc finger CCCH domain-containing protein 37 isoform X8 [Brassica oleracea var. oleracea]	RecName: Full=Zinc finger CCCH domain-containing protein 37; Short=AtC3H37; AltName: Full=ENHANCER OF AG-4 protein 1;	SubName: Full=Uncharacterized protein {ECO:0000313|EnsemblPlants:Bo5g133310.1};	--	GO:0005829,cytosol; GO:0016607,nuclear speck; GO:0005634,nucleus; GO:0003677,DNA binding; GO:0046872,metal ion binding; GO:0003730,mRNA 3'-UTR binding; GO:0003723,RNA binding; GO:0061158,3'-UTR-mediated mRNA destabilization; GO:0001709,cell fate determination; GO:0009908,flower development; GO:0006397,mRNA processing	--
Cluster-17807.12270	1	K10760 adenylate dimethylallyltransferase (cytokinin synthase) [EC:2.5.1.27 2.5.1.112] | (RefSeq) adenylate isopentenyltransferase 1, chloroplastic-like (A)	adenylate isopentenyltransferase 1-1, partial [Brassica napus]	RecName: Full=Adenylate isopentenyltransferase 1, chloroplastic; Short=AtIPT1; EC=2.5.1.112 {ECO:0000269|PubMed:11313355, ECO:0000269|PubMed:15998742}; EC=2.5.1.27 {ECO:0000269|PubMed:15998742}; AltName: Full=Adenylate dimethylallyltransferase 1; AltName: Full=Cytokinin synthase 1; Flags: Precursor;	SubName: Full=Adenylate isopentenyltransferase 1-1 {ECO:0000313|EMBL:AKE34699.1}; Flags: Fragment;	tRNA delta(2)-isopentenylpyrophosphate transferase	GO:0009507,chloroplast; GO:0005739,mitochondrion; GO:0009536,plastid; GO:0052623,ADP dimethylallyltransferase activity; GO:0009824,AMP dimethylallyltransferase activity; GO:0005524,ATP binding; GO:0052622,ATP dimethylallyltransferase activity; GO:0052381,tRNA dimethylallyltransferase activity; GO:0009691,cytokinin biosynthetic process; GO:0006400,tRNA modification	Protein of unknown function (DUF2769)
Cluster-17807.122709	1	K08081 tropinone reductase I [EC:1.1.1.206] | (RefSeq) tropinone reductase homolog At5g06060 (A)	tropinone reductase homolog At5g06060 [Brassica napus]	RecName: Full=Tropinone reductase homolog At5g06060 {ECO:0000305}; EC=1.1.1.- {ECO:0000305};	SubName: Full=BnaC02g02110D protein {ECO:0000313|EMBL:CDY14094.1};	Reductases with broad range of substrate specificities	GO:0005829,cytosol; GO:0016491,oxidoreductase activity	NAD(P)H-binding
Cluster-17807.122713	1	K20478 golgin subfamily B member 1 | (RefSeq) protein NETWORKED 1C-like (A)	PREDICTED: protein NETWORKED 1D-like [Brassica oleracea var. oleracea]	RecName: Full=Protein NETWORKED 1D {ECO:0000303|PubMed:22840520};	SubName: Full=Uncharacterized protein {ECO:0000313|EnsemblPlants:Bo5g003610.1};	--	GO:0005886,plasma membrane; GO:0003779,actin binding	Glucosidase II beta subunit-like protein
Cluster-17807.122733	1	K03254 translation initiation factor 3 subunit A | (RefSeq) eukaryotic translation initiation factor 3 subunit A-like (A)	PREDICTED: eukaryotic translation initiation factor 3 subunit A-like, partial [Raphanus sativus]	RecName: Full=Eukaryotic translation initiation factor 3 subunit A {ECO:0000255|HAMAP-Rule:MF_03000}; Short=eIF3a {ECO:0000255|HAMAP-Rule:MF_03000}; AltName: Full=Eukaryotic translation initiation factor 3 large subunit; AltName: Full=Eukaryotic translation initiation factor 3 subunit 10 {ECO:0000255|HAMAP-Rule:MF_03000}; AltName: Full=eIF-3-theta {ECO:0000255|HAMAP-Rule:MF_03000}; AltName: Full=…	RecName: Full=Eukaryotic translation initiation factor 3 subunit A {ECO:0000256|HAMAP-Rule:MF_03000, ECO:0000256|SAAS:SAAS00333685}; Short=eIF3a {ECO:0000256|HAMAP-Rule:MF_03000}; AltName: Full=Eukaryotic translation initiation factor 3 subunit 10 {ECO:0000256|HAMAP-Rule:MF_03000};	Translation initiation factor 3, subunit a (eIF-3a)	GO:0005829,cytosol; GO:0005852,eukaryotic translation initiation factor 3 complex; GO:0071540,eukaryotic translation initiation factor 3 complex, eIF3e; GO:0071541,eukaryotic translation initiation factor 3 complex, eIF3m; GO:0043614,multi-eIF complex; GO:0005886,plasma membrane; GO:0003729,mRNA binding; GO:0003743,translation initiation factor activity; GO:0001732,formation of cytoplasmic transl…	PCI domain
Cluster-17807.122810	1	--	PREDICTED: photosynthetic NDH subunit of subcomplex B 2, chloroplastic [Brassica oleracea var. oleracea]	RecName: Full=Photosynthetic NDH subunit of subcomplex B 2, chloroplastic {ECO:0000303|PubMed:21785130}; Short=Protein PnsB2 {ECO:0000303|PubMed:21785130}; AltName: Full=NAD(P)H DEHYDROGENASE SUBUNIT 45 {ECO:0000303|PubMed:18974055}; AltName: Full=NDH-DEPENDENT CYCLIC ELECTRON FLOW 2 {ECO:0000303|PubMed:18785996}; Flags: Precursor;	SubName: Full=Uncharacterized protein {ECO:0000313|EnsemblPlants:Bo4g078490.1};	--	GO:0009534,chloroplast thylakoid; GO:0009535,chloroplast thylakoid membrane; GO:0010598,NAD(P)H dehydrogenase complex (plastoquinone); GO:0030246,carbohydrate binding; GO:0003824,catalytic activity; GO:0005975,carbohydrate metabolic process; GO:0009773,photosynthetic electron transport in photosystem I	--
Cluster-17807.122822	1	--	PREDICTED: uncharacterized protein C4orf29 homolog [Brassica oleracea var. oleracea]	--	SubName: Full=Uncharacterized protein {ECO:0000313|EnsemblPlants:Bo5g133620.1};	Uncharacterized conserved protein	--	alpha/beta hydrolase fold
Cluster-17807.122836	1	K21989 calcium permeable stress-gated cation channel | (RefSeq) CSC1-like protein HYP1 (A)	CSC1-like protein HYP1 [Brassica napus]	RecName: Full=CSC1-like protein HYP1; AltName: Full=HYPOTHETICAL PROTEIN 1;	RecName: Full=Non-specific serine/threonine protein kinase {ECO:0000256|SAAS:SAAS00804148}; EC=2.7.11.1 {ECO:0000256|SAAS:SAAS00804148};	Uncharacterized conserved protein	GO:0016021,integral component of membrane; GO:0006811,ion transport	Cytosolic domain of 10TM putative phosphate transporter
Cluster-17807.122852	1	K03283 heat shock 70kDa protein 1/2/6/8 | (RefSeq) heat shock cognate 70 kDa protein (A)	heat shock 70 cognate, partial [Robinia pseudoacacia]	RecName: Full=Probable mediator of RNA polymerase II transcription subunit 37c; AltName: Full=Heat shock 70 kDa protein 4; AltName: Full=Heat shock cognate 70 kDa protein 4; AltName: Full=Heat shock cognate protein 70-4; Short=AtHsc70-4; AltName: Full=Heat shock protein 70-4; Short=AtHsp70-4;	SubName: Full=Heat shock 70 cognate {ECO:0000313|EMBL:ANY40020.1}; Flags: Fragment;	Molecular chaperones HSP70/HSC70, HSP70 superfamily	GO:0048046,apoplast; GO:0005618,cell wall; GO:0005829,cytosol; GO:0005794,Golgi apparatus; GO:0005739,mitochondrion; GO:0005634,nucleus; GO:0005886,plasma membrane; GO:0005774,vacuolar membrane; GO:0005524,ATP binding; GO:0031625,ubiquitin protein ligase binding; GO:0016567,protein ubiquitination; GO:0006355,regulation of transcription, DNA-templated; GO:0009617,response to bacterium; GO:0046686,…	MreB/Mbl protein
Cluster-17807.122862	1	K17500 integrin-linked kinase-associated serine/threonine phosphatase 2C [EC:3.1.3.16] | (RefSeq) probable protein phosphatase 2C 8 (A)	probable protein phosphatase 2C 8 [Brassica napus]	RecName: Full=Probable protein phosphatase 2C 8; Short=AtPP2C08; EC=3.1.3.16;	SubName: Full=BnaC05g13920D protein {ECO:0000313|EMBL:CDY19191.1};	Serine/threonine protein phosphatase	GO:0046872,metal ion binding; GO:0004722,protein serine/threonine phosphatase activity	Protein phosphatase 2C
Cluster-17807.122864	1	K14500 BR-signaling kinase [EC:2.7.11.1] | (RefSeq) probable serine/threonine-protein kinase At5g41260 (A)	PREDICTED: probable serine/threonine-protein kinase At5g41260 [Brassica rapa]	RecName: Full=Serine/threonine-protein kinase BSK7 {ECO:0000305}; EC=2.7.11.1 {ECO:0000305}; AltName: Full=Brassinosteroid-signaling kinase 7 {ECO:0000303|PubMed:23496207};	SubName: Full=Uncharacterized protein {ECO:0000313|EnsemblPlants:Bo9g035510.1};	--	GO:0005886,plasma membrane; GO:0009506,plasmodesma; GO:0005524,ATP binding; GO:0004675,transmembrane receptor protein serine/threonine kinase activity; GO:0009742,brassinosteroid mediated signaling pathway; GO:0007166,cell surface receptor signaling pathway; GO:0006468,protein phosphorylation	Tetratricopeptide repeat
Cluster-17807.122908	1	--	--	--	--	--	--	--
Cluster-17807.122928	1	K19041 E3 ubiquitin-protein ligase RNF38/44 [EC:2.3.2.27] | (Kazusa) Lj6g3v1468220.1; - (A)	PREDICTED: RING-H2 finger protein ATL5 [Brassica oleracea var. oleracea]	RecName: Full=RING-H2 finger protein ATL5; EC=2.3.2.27 {ECO:0000305}; AltName: Full=RING-type E3 ubiquitin transferase ATL5 {ECO:0000305};	SubName: Full=Uncharacterized protein {ECO:0000313|EnsemblPlants:Bo8g098030.1};	FOG: Predicted E3 ubiquitin ligase	GO:0005769,early endosome; GO:0005798,Golgi-associated vesicle; GO:0016021,integral component of membrane; GO:0016020,membrane; GO:0005886,plasma membrane; GO:0046872,metal ion binding; GO:0061630,ubiquitin protein ligase activity; GO:0071470,cellular response to osmotic stress; GO:0043161,proteasome-mediated ubiquitin-dependent protein catabolic process; GO:0006461,NA; GO:0030100,regulation of e…	Domain of unknown function (DUF4381)
Cluster-17807.122938	1	K13094 RNA-binding protein 5/10 | (RefSeq) RNA-binding protein 5 (A)	PREDICTED: RNA-binding protein 5 [Brassica oleracea var. oleracea]	RecName: Full=SUPPRESSOR OF ABI3-5 {ECO:0000312|EMBL:ADE44117.1}; AltName: Full=REQUIRED FOR SNC4-1D protein 1 {ECO:0000303|PubMed:25267732}; AltName: Full=Splicing factor SUA {ECO:0000305};	SubName: Full=Uncharacterized protein {ECO:0000313|EnsemblPlants:Bo8g083510.1};	RNA-binding protein RBM5 and related proteins, contain G-patch and RRM domains	GO:0005634,nucleus; GO:0005681,spliceosomal complex; GO:0046872,metal ion binding; GO:0003723,RNA binding; GO:0006397,mRNA processing; GO:0000398,mRNA splicing, via spliceosome; GO:0043484,regulation of RNA splicing	Zn-finger in Ran binding protein and others
Cluster-17807.12304	1	K14760 acyl-activating enzyme 14 [EC:6.2.1.26] | (RefSeq) 2-succinylbenzoate--CoA ligase, chloroplastic/peroxisomal (A)	PREDICTED: 2-succinylbenzoate--CoA ligase, chloroplastic/peroxisomal [Brassica oleracea var. oleracea]	RecName: Full=2-succinylbenzoate--CoA ligase, chloroplastic/peroxisomal; EC=6.2.1.26; AltName: Full=Acyl-activating enzyme 14; AltName: Full=O-succinylbenzoyl-CoA ligase; Flags: Precursor;	SubName: Full=Uncharacterized protein {ECO:0000313|EnsemblPlants:Bo5g063110.1};	Long chain fatty acid acyl-CoA ligase	GO:0009507,chloroplast; GO:0031969,chloroplast membrane; GO:0016021,integral component of membrane; GO:0005778,peroxisomal membrane; GO:0005777,peroxisome; GO:0005524,ATP binding; GO:0008756,o-succinylbenzoate-CoA ligase activity; GO:0042372,phylloquinone biosynthetic process	AMP-binding enzyme C-terminal domain
Cluster-17807.123050	1	K07408 cytochrome P450 family 1 subfamily A polypeptide 1 [EC:1.14.14.1] | (RefSeq) cytochrome P450 705A22-like (A)	BnaC05g32390D [Brassica napus]	RecName: Full=Cytochrome P450 705A22 {ECO:0000303|PubMed:23284057}; EC=1.14.-.- {ECO:0000305}; AltName: Full=Protein GRAVITY PERSISTENCE SIGNAL 1 {ECO:0000303|PubMed:23284057};	SubName: Full=BnaC05g32390D protein {ECO:0000313|EMBL:CDY24555.1};	Cytochrome P450 CYP2 subfamily	GO:0012505,endomembrane system; GO:0016021,integral component of membrane; GO:0016020,membrane; GO:0020037,heme binding; GO:0005506,iron ion binding; GO:0016709,oxidoreductase activity, acting on paired donors, with incorporation or reduction of molecular oxygen, NAD(P)H as one donor, and incorporation of one atom of oxygen; GO:0009630,gravitropism; GO:0009958,positive gravitropism; GO:0044550,se…	Cytochrome P450
Cluster-17807.123081	1	K00254 dihydroorotate dehydrogenase [EC:1.3.5.2] | (RefSeq) dihydroorotate dehydrogenase (quinone), mitochondrial-like (A)	PREDICTED: dihydroorotate dehydrogenase (quinone), mitochondrial-like [Brassica oleracea var. oleracea]	RecName: Full=Dihydroorotate dehydrogenase (quinone), mitochondrial; Short=DHOdehase; EC=1.3.5.2; AltName: Full=Dihydroorotate oxidase; Flags: Precursor;	RecName: Full=Dihydroorotate dehydrogenase (quinone), mitochondrial {ECO:0000256|RuleBase:RU361255}; Short=DHOdehase {ECO:0000256|RuleBase:RU361255}; EC=1.3.5.2 {ECO:0000256|RuleBase:RU361255};	Dihydroorotate dehydrogenase	GO:0016021,integral component of membrane; GO:0005743,mitochondrial inner membrane; GO:0005739,mitochondrion; GO:0004152,dihydroorotate dehydrogenase activity; GO:0006207,'de novo' pyrimidine nucleobase biosynthetic process; GO:0044205,'de novo' UMP biosynthetic process; GO:0009220,pyrimidine ribonucleotide biosynthetic process	Dihydroorotate dehydrogenase
Cluster-17807.123095	1	K18211 synaptosomal-associated protein 25 | (RefSeq) SNAP25 homologous protein SNAP33 (A)	PREDICTED: SNAP25 homologous protein SNAP33 [Brassica oleracea var. oleracea]	RecName: Full=SNAP25 homologous protein SNAP33 {ECO:0000303|PubMed:12746539}; Short=AtSNAP33 {ECO:0000303|PubMed:12746539}; AltName: Full=Snap25a {ECO:0000303|PubMed:11718726}; AltName: Full=Synaptosomal-associated protein SNAP25-like 1 {ECO:0000303|PubMed:11718726}; Short=SNAP-25-like protein 1 {ECO:0000303|PubMed:11718726};	SubName: Full=Uncharacterized protein {ECO:0000313|EnsemblPlants:Bo7g098410.1};	SNAP-25 (synaptosome-associated protein) component of SNARE complex	GO:0009504,cell plate; GO:0009507,chloroplast; GO:0016021,integral component of membrane; GO:0005886,plasma membrane; GO:0005484,SNAP receptor activity; GO:0000911,cytokinesis by cell plate formation; GO:0061025,membrane fusion; GO:0015031,protein transport; GO:0009737,response to abscisic acid; GO:0009612,response to mechanical stimulus; GO:0051707,response to other organism; GO:0016192,vesicle-…	Autophagy protein 16 (ATG16)
Cluster-17807.123161	1	K16222 Dof zinc finger protein DOF5.5 | (RefSeq) cyclic dof factor 1 (A)	PREDICTED: cyclic dof factor 1 [Brassica oleracea var. oleracea]	RecName: Full=Cyclic dof factor 1; AltName: Full=Dof zinc finger protein DOF5.5; Short=AtDOF5.5;	SubName: Full=Uncharacterized protein {ECO:0000313|EnsemblPlants:Bo3g107650.1};	--	GO:0005634,nucleus; GO:0003677,DNA binding; GO:0003700,DNA-binding transcription factor activity; GO:0046872,metal ion binding; GO:0000978,RNA polymerase II proximal promoter sequence-specific DNA binding; GO:0001210,transcriptional repressor activity, metal ion regulated sequence-specific DNA binding; GO:0009658,chloroplast organization; GO:0009908,flower development; GO:0045892,negative regulat…	Dof domain, zinc finger
Cluster-17807.123183	1	K01103 6-phosphofructo-2-kinase / fructose-2,6-biphosphatase 3&#160; [EC:2.7.1.105 3.1.3.46] | (RefSeq) 6-phosphofructo-2-kinase/fructose-2, 6-bisphosphatase-like isoform X1 (A)	6-phosphofructo-2-kinase/fructose-2,6-bisphosphatase-like isoform X1 [Brassica napus]	RecName: Full=6-phosphofructo-2-kinase/fructose-2,6-bisphosphatase; Short=6PF-2-K/Fru-2,6-P2ase; Short=AtF2KP; Short=PFK/FBPase; Includes: RecName: Full=6-phosphofructo-2-kinase; EC=2.7.1.105; Includes: RecName: Full=Fructose-2,6-bisphosphatase; EC=3.1.3.46;	SubName: Full=Uncharacterized protein {ECO:0000313|EnsemblPlants:Bra015552.1-P};	Fructose-6-phosphate 2-kinase/fructose-2,6-biphosphatase	GO:0005829,cytosol; GO:0005886,plasma membrane; GO:0003873,6-phosphofructo-2-kinase activity; GO:0005524,ATP binding; GO:0004331,fructose-2,6-bisphosphate 2-phosphatase activity; GO:2001070,starch binding; GO:0006003,fructose 2,6-bisphosphate metabolic process; GO:0006002,fructose 6-phosphate metabolic process; GO:0006000,fructose metabolic process; GO:0043609,regulation of carbon utilization	--
Cluster-17807.123224	1	K10706 senataxin [EC:3.6.4.-] | (RefSeq) uncharacterized protein LOC106311718 isoform X1 (A)	PREDICTED: uncharacterized protein LOC106311718 isoform X1 [Brassica oleracea var. oleracea]	RecName: Full=Probable helicase MAGATAMA 3; EC=3.6.4.-; AltName: Full=SEN1-like protein;	SubName: Full=Uncharacterized protein {ECO:0000313|EnsemblPlants:Bo8g105330.1};	tRNA-splicing endonuclease positive effector (SEN1)	GO:0005634,nucleus; GO:0005524,ATP binding; GO:0004386,helicase activity; GO:0009553,embryo sac development; GO:0010183,pollen tube guidance; GO:0009875,pollen-pistil interaction	UvrD/REP helicase N-terminal domain
Cluster-17807.123228	1	K23038 zinc finger CCCH domain-containing protein 14 | (RefSeq) zinc finger CCCH domain-containing protein 14-like (A)	protein gar2-like [Brassica napus]	RecName: Full=Polyadenylate-binding protein 2 {ECO:0000303|PubMed:18479511}; Short=AtPabN2 {ECO:0000303|PubMed:18479511}; Short=AtPabN3 {ECO:0000303|PubMed:23334891}; Short=Poly(A)-binding protein 2 {ECO:0000303|PubMed:18479511}; AltName: Full=Nuclear poly(A)-binding protein 2 {ECO:0000305}; AltName: Full=Poly(A)-binding protein II {ECO:0000305}; Short=PABII {ECO:0000305};	SubName: Full=Uncharacterized protein {ECO:0000313|EnsemblPlants:Bo3g065070.1};	Nuclear polyadenylated RNA binding protein	GO:0005737,cytoplasm; GO:0016607,nuclear speck; GO:0003723,RNA binding	PWI domain
Cluster-17807.123241	1	--	uncharacterized protein LOC106438676 isoform X2 [Brassica napus]	--	SubName: Full=Uncharacterized protein {ECO:0000313|EnsemblPlants:Bo6g087950.1};	--	--	--
Cluster-17807.123291	1	K12486 stromal membrane-associated protein | (RefSeq) ADP-ribosylation factor GTPase-activating protein AGD12-like isoform X1 (A)	PREDICTED: ADP-ribosylation factor GTPase-activating protein AGD12-like isoform X1 [Brassica oleracea var. oleracea]	RecName: Full=ADP-ribosylation factor GTPase-activating protein AGD12; Short=ARF GAP AGD12; AltName: Full=Protein ARF-GAP DOMAIN 12; Short=AtAGD12; AltName: Full=Zinc- and calcium-binding protein; Short=AtZAC;	SubName: Full=Uncharacterized protein {ECO:0000313|EnsemblPlants:Bo7g107330.1};	Predicted GTPase-activating protein	GO:0005794,Golgi apparatus; GO:0005886,plasma membrane; GO:0005773,vacuole; GO:0005096,GTPase activator activity; GO:0046872,metal ion binding; GO:0005543,phospholipid binding; GO:0006886,intracellular protein transport	C2 domain
Cluster-17807.123294	1	K08511 vesicle-associated membrane protein 72 | (RefSeq) vesicle-associated membrane protein 727-like (A)	PREDICTED: vesicle-associated membrane protein 727-like [Brassica oleracea var. oleracea]	RecName: Full=Vesicle-associated membrane protein 727; Short=AtVAMP727;	SubName: Full=Uncharacterized protein {ECO:0000313|EnsemblPlants:Bo4g120050.1};	Synaptobrevin/VAMP-like protein	GO:0031901,early endosome membrane; GO:0005768,endosome; GO:0016021,integral component of membrane; GO:0031201,SNARE complex; GO:0005484,SNAP receptor activity; GO:0000149,SNARE binding; GO:0006887,exocytosis; GO:0006623,protein targeting to vacuole; GO:0007033,vacuole organization; GO:0006906,vesicle fusion	Regulated-SNARE-like domain
Cluster-17807.123303	1	K01689 enolase [EC:4.2.1.11] | (RefSeq) bifunctional enolase 2/transcriptional activator-like (A)	PREDICTED: bifunctional enolase 2/transcriptional activator-like [Raphanus sativus]	RecName: Full=Bifunctional enolase 2/transcriptional activator; EC=4.2.1.11; AltName: Full=2-phospho-D-glycerate hydro-lyase 2; AltName: Full=2-phosphoglycerate dehydratase 2; AltName: Full=LOW EXPRESSION OF OSMOTICALLY RESPONSIVE GENES 1;	SubName: Full=Bifunctional enolase 2/transcriptional activator {ECO:0000313|EMBL:JAU97197.1}; Flags: Fragment;	Enolase	GO:0048046,apoplast; GO:0009507,chloroplast; GO:0005737,cytoplasm; GO:0005829,cytosol; GO:0016020,membrane; GO:0005740,mitochondrial envelope; GO:0005741,mitochondrial outer membrane; GO:0005739,mitochondrion; GO:0005634,nucleus; GO:0000015,phosphopyruvate hydratase complex; GO:0005886,plasma membrane; GO:0009506,plasmodesma; GO:0005507,copper ion binding; GO:0003677,DNA binding; GO:0000287,magne…	Enolase, N-terminal domain
Cluster-17807.123322	1	K22698 protein SEY1 [EC:3.6.5.-] | (RefSeq) protein ROOT HAIR DEFECTIVE 3 (A)	PREDICTED: protein ROOT HAIR DEFECTIVE 3 [Brassica oleracea var. oleracea]	RecName: Full=Protein ROOT HAIR DEFECTIVE 3 {ECO:0000255|HAMAP-Rule:MF_03109}; EC=3.6.5.- {ECO:0000255|HAMAP-Rule:MF_03109}; AltName: Full=Protein FRAGILE FIBER 4 {ECO:0000255|HAMAP-Rule:MF_03109}; AltName: Full=Protein SEY1 homolog 1 {ECO:0000255|HAMAP-Rule:MF_03109};	RecName: Full=Protein ROOT HAIR DEFECTIVE 3 homolog {ECO:0000256|HAMAP-Rule:MF_03109}; EC=3.6.5.- {ECO:0000256|HAMAP-Rule:MF_03109}; AltName: Full=Protein SEY1 homolog {ECO:0000256|HAMAP-Rule:MF_03109};	GTP-binding protein	GO:0005737,cytoplasm; GO:0005783,endoplasmic reticulum; GO:0005789,endoplasmic reticulum membrane; GO:0000139,Golgi membrane; GO:0016021,integral component of membrane; GO:0005886,plasma membrane; GO:0005774,vacuolar membrane; GO:0005525,GTP binding; GO:0016787,hydrolase activity; GO:0030036,actin cytoskeleton organization; GO:0009932,cell tip growth; GO:0006888,ER to Golgi vesicle-mediated trans…	AAA ATPase domain
Cluster-17807.123343	1	K20478 golgin subfamily B member 1 | (RefSeq) protein NETWORKED 1D (A)	PREDICTED: protein NETWORKED 1D-like [Brassica oleracea var. oleracea]	RecName: Full=Protein NETWORKED 1D {ECO:0000303|PubMed:22840520};	SubName: Full=Uncharacterized protein {ECO:0000313|EnsemblPlants:Bo5g003610.1};	--	GO:0005886,plasma membrane; GO:0003779,actin binding	--
Cluster-17807.123374	1	K17302 coatomer subunit beta' | (RefSeq) coatomer subunit beta'-2-like isoform X1 (A)	PREDICTED: coatomer subunit beta'-2-like isoform X1 [Brassica oleracea var. oleracea]	RecName: Full=Coatomer subunit beta'-2; AltName: Full=Beta'-coat protein 2; Short=Beta'-COP 2;	SubName: Full=Coatomer subunit beta'-2 {ECO:0000313|EMBL:JAU12104.1}; Flags: Fragment;	Vesicle coat complex COPI, beta' subunit	GO:0030126,COPI vesicle coat; GO:0000139,Golgi membrane; GO:0005198,structural molecule activity; GO:0006888,ER to Golgi vesicle-mediated transport; GO:0006891,intra-Golgi vesicle-mediated transport; GO:0006886,intracellular protein transport; GO:0006890,retrograde vesicle-mediated transport, Golgi to ER	Coatomer WD associated region
Cluster-17807.123377	1	--	BnaC03g67300D [Brassica napus]	RecName: Full=DUF724 domain-containing protein 3 {ECO:0000305}; Short=AtDUF3 {ECO:0000303|PubMed:19795213};	SubName: Full=BnaC03g67300D protein {ECO:0000313|EMBL:CDY39887.1};	--	GO:0005773,vacuole; GO:0042803,protein homodimerization activity; GO:0040008,regulation of growth	ENT domain
Cluster-17807.123465	1	K03028 26S proteasome regulatory subunit N1 | (RefSeq) 26S proteasome non-ATPase regulatory subunit 2 homolog B-like isoform X3 (A)	BnaCnng48550D [Brassica napus]	RecName: Full=26S proteasome non-ATPase regulatory subunit 2 homolog B; AltName: Full=26S proteasome regulatory subunit RPN1b; Short=AtRPN1b; AltName: Full=26S proteasome regulatory subunit S2 homolog B;	SubName: Full=Uncharacterized protein {ECO:0000313|EnsemblPlants:Bo3g066380.1};	26S proteasome regulatory complex, subunit RPN1/PSMD2	GO:0005634,nucleus; GO:0000502,proteasome complex; GO:0008540,proteasome regulatory particle, base subcomplex; GO:0034515,proteasome storage granule; GO:0030234,enzyme regulator activity; GO:0043161,proteasome-mediated ubiquitin-dependent protein catabolic process; GO:0030163,protein catabolic process; GO:0042176,regulation of protein catabolic process	--
Cluster-17807.123478	1	K17710 pentatricopeptide repeat domain-containing protein 1 | (RefSeq) pentatricopeptide repeat-containing protein At5g21222 (A)	PREDICTED: CBL-interacting serine/threonine-protein kinase 26 isoform X2 [Brassica rapa]	RecName: Full=CBL-interacting serine/threonine-protein kinase 26; EC=2.7.11.1; AltName: Full=SNF1-related kinase 3.26; AltName: Full=SOS2-like protein kinase PKS26;	SubName: Full=Uncharacterized protein {ECO:0000313|EnsemblPlants:Bo9g149950.1};	Serine/threonine protein kinase	GO:0005829,cytosol; GO:0005634,nucleus; GO:0005886,plasma membrane; GO:0005524,ATP binding; GO:0004674,protein serine/threonine kinase activity; GO:0035556,intracellular signal transduction; GO:0006468,protein phosphorylation	Protein tyrosine kinase
Cluster-17807.123482	1	K10768 alkylated DNA repair protein alkB homolog 6 [EC:1.14.11.-] | (RefSeq) alpha-ketoglutarate-dependent dioxygenase alkB homolog 6 isoform X1 (A)	hypothetical protein AALP_AA7G030500 [Arabis alpina]	--	SubName: Full=Uncharacterized protein {ECO:0000313|EMBL:KFK28667.1};	Uncharacterized conserved protein	GO:0016491,oxidoreductase activity	--
Cluster-17807.123517	1	K09509 DnaJ homolog subfamily B member 3 | (RefSeq) dnaJ homolog subfamily B member 6 isoform X1 (A)	PREDICTED: chaperone protein dnaJ 6-like [Brassica oleracea var. oleracea]	RecName: Full=Chaperone protein dnaJ 49; Short=AtDjC49; Short=AtJ49;	SubName: Full=Uncharacterized protein {ECO:0000313|EnsemblPlants:Bo3g065950.1};	Molecular chaperone (DnaJ superfamily)	GO:0016021,integral component of membrane	DnaJ domain
Cluster-17807.123712	1	K07466 replication factor A1 | (RefSeq) replication protein A 70 kDa DNA-binding subunit A-like (A)	replication protein A 70 kDa DNA-binding subunit A-like [Brassica napus]	--	SubName: Full=Uncharacterized protein {ECO:0000313|EnsemblPlants:Bo5g027580.1};	--	--	--
Cluster-17807.123774	1	K07466 replication factor A1 | (RefSeq) uncharacterized LOC103840295 (A)	uncharacterized protein LOC111199756 [Brassica napus]	--	SubName: Full=Uncharacterized protein {ECO:0000313|EnsemblPlants:Bo6g116590.1};	DNA helicase PIF1/RRM3	--	Domain of unknown function DUF223
Cluster-17807.123784	1	K11855 ubiquitin carboxyl-terminal hydrolase 36/42 [EC:3.4.19.12] | (RefSeq) ubiquitin carboxyl-terminal hydrolase 17 isoform X1 (A)	PREDICTED: ubiquitin carboxyl-terminal hydrolase 17 isoform X2 [Brassica oleracea var. oleracea]	RecName: Full=Ubiquitin carboxyl-terminal hydrolase 17; EC=3.4.19.12; AltName: Full=Deubiquitinating enzyme 17; Short=AtUBP17; AltName: Full=Ubiquitin thioesterase 17; AltName: Full=Ubiquitin-specific-processing protease 17;	SubName: Full=Uncharacterized protein {ECO:0000313|EnsemblPlants:Bo3g099190.1};	Ubiquitin carboxyl-terminal hydrolase	GO:0046872,metal ion binding; GO:0036459,thiol-dependent ubiquitinyl hydrolase activity; GO:0016579,protein deubiquitination; GO:0006511,ubiquitin-dependent protein catabolic process	MYND finger
Cluster-17807.123816	1	K13459 disease resistance protein RPS2 | (RefSeq) disease resistance protein RFL1-like (A)	disease resistance protein [Brassica rapa subsp. pekinensis]	RecName: Full=Disease resistance protein RFL1; AltName: Full=RPS5-like protein 1; AltName: Full=pNd13/pNd14;	SubName: Full=Uncharacterized protein {ECO:0000313|EnsemblPlants:Bo8g107600.1};	Apoptotic ATPase	GO:0005886,plasma membrane; GO:0043531,ADP binding; GO:0005524,ATP binding; GO:0006952,defense response; GO:0009617,response to bacterium; GO:0007165,signal transduction	Leucine-rich repeat
Cluster-17807.123948	1	--	BnaC05g00280D [Brassica napus]	RecName: Full=K(+) efflux antiporter 1, chloroplastic {ECO:0000303|PubMed:11500563}; Short=AtKEA1 {ECO:0000303|PubMed:11500563}; Flags: Precursor;	SubName: Full=BnaC05g00280D protein {ECO:0000313|EMBL:CDY15149.1};	--	GO:0009507,chloroplast; GO:0009941,chloroplast envelope; GO:0031969,chloroplast membrane; GO:0016021,integral component of membrane; GO:0016020,membrane; GO:0015386,potassium:proton antiporter activity; GO:0009658,chloroplast organization; GO:0010109,regulation of photosynthesis	--
Cluster-17807.123977	1	K06118 UDP-sulfoquinovose synthase [EC:3.13.1.1] | (RefSeq) UDP-sulfoquinovose synthase, chloroplastic (A)	PREDICTED: UDP-sulfoquinovose synthase, chloroplastic [Brassica oleracea var. oleracea]	RecName: Full=UDP-sulfoquinovose synthase, chloroplastic; EC=3.13.1.1; AltName: Full=Sulfite:UDP-glucose sulfotransferase; AltName: Full=Sulfolipid biosynthesis protein; Flags: Precursor;	SubName: Full=Uncharacterized protein {ECO:0000313|EnsemblPlants:Bo1g008500.1};	UDP-glucose 4-epimerase/UDP-sulfoquinovose synthase	GO:0009507,chloroplast; GO:0050662,coenzyme binding; GO:0008146,sulfotransferase activity; GO:0046507,UDPsulfoquinovose synthase activity; GO:0008270,zinc ion binding; GO:0016036,cellular response to phosphate starvation; GO:0009247,glycolipid biosynthetic process	Polysaccharide biosynthesis protein
Cluster-17807.124000	1	K18752 transportin-1 | (RefSeq) transportin-1-like (A)	PREDICTED: transportin-1-like [Brassica oleracea var. oleracea]	RecName: Full=Transportin-1; Short=AtTRN1; AltName: Full=Importin beta-2; AltName: Full=Karyopherin beta-2;	SubName: Full=Uncharacterized protein {ECO:0000313|EnsemblPlants:Bo7g016100.1}; Flags: Fragment;	Nuclear transport receptor Karyopherin-beta2/Transportin (importin beta superfamily)	GO:0005737,cytoplasm; GO:0005829,cytosol; GO:0031965,nuclear membrane; GO:0034399,nuclear periphery; GO:0005654,nucleoplasm; GO:0005634,nucleus; GO:0008139,nuclear localization sequence binding; GO:0008565,protein transporter activity; GO:0008536,Ran GTPase binding; GO:0035280,miRNA loading onto RISC involved in gene silencing by miRNA; GO:0006607,NLS-bearing protein import into nucleus; GO:00511…	Sister chromatid cohesion C-terminus
Cluster-17807.124034	1	K01191 alpha-mannosidase [EC:3.2.1.24] | (RefSeq) uncharacterized LOC103707976 (A)	PREDICTED: uncharacterized protein LOC108836210, partial [Raphanus sativus]	RecName: Full=Uncharacterized mitochondrial protein AtMg00860; AltName: Full=ORF158;	SubName: Full=Transposon Ty3-G Gag-Pol polyprotein {ECO:0000313|EMBL:JAU16380.1};	FOG: Transposon-encoded proteins with TYA, reverse transcriptase, integrase domains in various combinations	GO:0005739,mitochondrion	RNase H-like domain found in reverse transcriptase
Cluster-17807.124038	1	K06674 structural maintenance of chromosome 2 | (RefSeq) structural maintenance of chromosomes protein 2-1-like (A)	PREDICTED: transcriptional corepressor LEUNIG-like isoform X2 [Brassica oleracea var. oleracea]	RecName: Full=Transcriptional corepressor LEUNIG {ECO:0000303|PubMed:11058164}; AltName: Full=Protein ROTUNDA2 {ECO:0000303|PubMed:15208345};	SubName: Full=Uncharacterized protein {ECO:0000313|EnsemblPlants:Bo3g172320.1};	WD40 repeat-containing protein	GO:0005634,nucleus; GO:0030154,cell differentiation; GO:0006974,cellular response to DNA damage stimulus; GO:0071217,cellular response to external biotic stimulus; GO:0009908,flower development; GO:0010393,galacturonan metabolic process; GO:0010073,meristem maintenance; GO:0080001,mucilage extrusion from seed coat; GO:0048359,mucilage metabolic process involved in seed coat development; GO:004589…	--
Cluster-17807.124057	1	K19613 leucine-rich repeat protein SHOC2 | (RefSeq) plant intracellular Ras-group-related LRR protein 7-like (A)	uncharacterized protein LOC106401676 [Brassica napus]	RecName: Full=Plant intracellular Ras-group-related LRR protein 7; AltName: Full=Intracellular Ras-group-related LRR protein 7; Short=OsIRL7;	SubName: Full=BnaC05g19550D protein {ECO:0000313|EMBL:CDY14698.1};	Predicted methyltransferase	--	--
Cluster-17807.124080	1	K09574 FK506-binding protein 8 [EC:5.2.1.8] | (RefSeq) peptidyl-prolyl cis-trans isomerase FKBP42 (A)	peptidyl-prolyl cis-trans isomerase FKBP42-like [Brassica napus]	RecName: Full=Peptidyl-prolyl cis-trans isomerase FKBP42; Short=PPIase FKBP42; EC=5.2.1.8; AltName: Full=42 kDa peptidyl-prolyl isomerase; AltName: Full=FK506-binding protein 42; Short=AtFKBP42; AltName: Full=Immunophilin FKBP42; AltName: Full=Protein TWISTED DWARF 1; AltName: Full=Protein ULTRACURVATA 2; AltName: Full=Rotamase;	RecName: Full=Peptidylprolyl isomerase {ECO:0000256|PROSITE-ProRule:PRU00277}; EC=5.2.1.8 {ECO:0000256|PROSITE-ProRule:PRU00277};	FKBP-type peptidyl-prolyl cis-trans isomerase	GO:0005783,endoplasmic reticulum; GO:0016021,integral component of membrane; GO:0005886,plasma membrane; GO:0005774,vacuolar membrane; GO:0005516,calmodulin binding; GO:0003755,peptidyl-prolyl cis-trans isomerase activity; GO:0009734,auxin-activated signaling pathway; GO:0048366,leaf development	--
Cluster-17807.12410	1	K18400 KAT8 regulatory NSL complex subunit 1 | (RefSeq) hypothetical protein (A)	uncharacterized protein LOC111212444 [Brassica napus]	--	SubName: Full=Uncharacterized protein {ECO:0000313|EnsemblPlants:Bo1g082460.1};	--	--	--
Cluster-17807.124161	1	K00213 7-dehydrocholesterol reductase [EC:1.3.1.21] | (RefSeq) 7-dehydrocholesterol reductase (A)	PREDICTED: 7-dehydrocholesterol reductase-like [Raphanus sativus]	RecName: Full=7-dehydrocholesterol reductase; Short=7-DHC reductase; EC=1.3.1.21; AltName: Full=Protein DWARF 5; AltName: Full=Sterol Delta(7)-reductase;	SubName: Full=Uncharacterized protein {ECO:0000313|EnsemblPlants:Bra014252.1-P};	Sterol reductase/lamin B receptor	GO:0005789,endoplasmic reticulum membrane; GO:0005794,Golgi apparatus; GO:0016021,integral component of membrane; GO:0005886,plasma membrane; GO:0047598,7-dehydrocholesterol reductase activity; GO:0009918,sterol delta7 reductase activity; GO:0016132,brassinosteroid biosynthetic process; GO:0006695,cholesterol biosynthetic process	Ergosterol biosynthesis ERG4/ERG24 family
Cluster-17807.124184	1	K20599 NB-LRR protein SUMM2 | (RefSeq) probable disease resistance protein At1g12280 isoform X1 (A)	probable disease resistance protein At1g12290 [Brassica napus]	RecName: Full=Putative disease resistance protein At4g10780;	SubName: Full=BnaA09g47300D protein {ECO:0000313|EMBL:CDY26547.1};	Apoptotic ATPase	GO:0005886,plasma membrane; GO:0043531,ADP binding; GO:0005524,ATP binding; GO:0006952,defense response; GO:0007165,signal transduction	Leucine-rich repeat
Cluster-17807.124186	1	K01889 phenylalanyl-tRNA synthetase alpha chain [EC:6.1.1.20] | (RefSeq) phenylalanine--tRNA ligase alpha subunit, cytoplasmic (A)	PREDICTED: phenylalanine--tRNA ligase alpha subunit, cytoplasmic [Brassica oleracea var. oleracea]	RecName: Full=Phenylalanine--tRNA ligase alpha subunit, cytoplasmic {ECO:0000305}; EC=6.1.1.20 {ECO:0000305}; AltName: Full=Phenylalanyl-tRNA synthetase alpha subunit {ECO:0000305}; Short=PheRS {ECO:0000305};	SubName: Full=Uncharacterized protein {ECO:0000313|EnsemblPlants:Bo8g101530.1};	Phenylalanyl-tRNA synthetase, beta subunit	GO:0005829,cytosol; GO:0009328,phenylalanine-tRNA ligase complex; GO:0005524,ATP binding; GO:0004826,phenylalanine-tRNA ligase activity; GO:0000049,tRNA binding; GO:0006432,phenylalanyl-tRNA aminoacylation	tRNA synthetases class II (D, K and N)
Cluster-17807.124191	1	K14494 DELLA protein | (RefSeq) hypothetical protein (A)	PREDICTED: scarecrow-like protein 33 [Brassica oleracea var. oleracea]	RecName: Full=Scarecrow-like protein 33; Short=AtSCL33; AltName: Full=GRAS family protein 12; Short=AtGRAS-12;	SubName: Full=Uncharacterized protein {ECO:0000313|EnsemblPlants:Bo4g065860.1};	--	GO:0005634,nucleus; GO:0003700,DNA-binding transcription factor activity; GO:0043565,sequence-specific DNA binding; GO:0006355,regulation of transcription, DNA-templated; GO:0006351,transcription, DNA-templated	GRAS domain family
Cluster-17807.124195	1	--	uncharacterized protein LOC106369712 [Brassica napus]	--	SubName: Full=Uncharacterized protein {ECO:0000313|EMBL:EOA14157.1};	--	GO:0016021,integral component of membrane	--
Cluster-17807.124296	1	K17427 large subunit ribosomal protein L46 | (RefSeq) 54S ribosomal protein L17, mitochondrial-like (A)	54S ribosomal protein L17, mitochondrial-like [Brassica napus]	--	SubName: Full=BnaA04g26680D protein {ECO:0000313|EMBL:CDY37090.1};	Mitochondrial ribosomal protein L17	--	--
Cluster-17807.124298	1	K05665 ATP-binding cassette, subfamily C (CFTR/MRP), member 1 [EC:7.6.2.3] | (RefSeq) ABC transporter C family member 3 (A)	PREDICTED: ABC transporter C family member 3 [Brassica oleracea var. oleracea]	RecName: Full=ABC transporter C family member 3; Short=ABC transporter ABCC.3; Short=AtABCC3; EC=3.6.3.44; AltName: Full=ATP-energized glutathione S-conjugate pump 3; AltName: Full=Glutathione S-conjugate-transporting ATPase 3; AltName: Full=Multidrug resistance-associated protein 3;	SubName: Full=Uncharacterized protein {ECO:0000313|EnsemblPlants:Bo1g138620.1};	Multidrug resistance-associated protein/mitoxantrone resistance protein, ABC superfamily	GO:0048046,apoplast; GO:0016021,integral component of membrane; GO:0000325,plant-type vacuole; GO:0009506,plasmodesma; GO:0005774,vacuolar membrane; GO:0005773,vacuole; GO:0005524,ATP binding; GO:0042626,ATPase activity, coupled to transmembrane movement of substances; GO:0010290,chlorophyll catabolite transmembrane transporter activity; GO:0015431,glutathione S-conjugate-exporting ATPase activit…	Dynamin family
Cluster-17807.124341	1	K13993 HSP20 family protein | (RefSeq) 17.6 kDa class II heat shock protein (A)	PREDICTED: 17.6 kDa class II heat shock protein [Brassica oleracea var. oleracea]	RecName: Full=17.6 kDa class II heat shock protein; AltName: Full=17.6 kDa heat shock protein; Short=AtHsp17.6;	SubName: Full=Uncharacterized protein {ECO:0000313|EnsemblPlants:Bo2g010790.1};	Molecular chaperone (small heat-shock protein Hsp26/Hsp42)	GO:0005737,cytoplasm; GO:0009408,response to heat	HSP20-like domain found in ArsA
Cluster-17807.124475	1	--	PREDICTED: transcription factor bHLH47 [Brassica oleracea var. oleracea]	RecName: Full=Transcription factor bHLH47; AltName: Full=Basic helix-loop-helix protein 47; Short=AtbHLH47; Short=bHLH 47; AltName: Full=Protein POPEYE; AltName: Full=Transcription factor EN 139; AltName: Full=bHLH transcription factor bHLH047;	SubName: Full=Uncharacterized protein {ECO:0000313|EnsemblPlants:Bo3g114950.1};	--	GO:0005634,nucleus; GO:0003677,DNA binding; GO:0003700,DNA-binding transcription factor activity; GO:0046983,protein dimerization activity; GO:0010106,cellular response to iron ion starvation; GO:0055072,iron ion homeostasis; GO:0006355,regulation of transcription, DNA-templated; GO:0006351,transcription, DNA-templated	Rab interacting lysosomal protein
Cluster-17807.124594	1	K04498 E1A/CREB-binding protein [EC:2.3.1.48] | (RefSeq) histone acetyltransferase HAC1 isoform X1 (A)	PREDICTED: histone acetyltransferase HAC1 isoform X2 [Brassica oleracea var. oleracea]	RecName: Full=Histone acetyltransferase HAC1; EC=2.3.1.48 {ECO:0000269|PubMed:11160878};	SubName: Full=Histone acetyltransferase HAC1 {ECO:0000313|EMBL:JAU14657.1}; Flags: Fragment;	CREB binding protein/P300 and related TAZ Zn-finger proteins	GO:0005634,nucleus; GO:0004402,histone acetyltransferase activity; GO:0003712,transcription coregulator activity; GO:0008270,zinc ion binding; GO:0006355,regulation of transcription, DNA-templated; GO:0006351,transcription, DNA-templated	Zinc finger, ZZ type
Cluster-17807.124644	1	K03327 multidrug resistance protein, MATE family | (RefSeq) protein DETOXIFICATION 40-like (A)	BnaCnng48120D [Brassica napus]	RecName: Full=Protein DETOXIFICATION 40 {ECO:0000303|PubMed:11739388}; Short=AtDTX40 {ECO:0000303|PubMed:11739388}; AltName: Full=Multidrug and toxic compound extrusion protein 40 {ECO:0000305}; Short=MATE protein 40 {ECO:0000305};	RecName: Full=Protein DETOXIFICATION {ECO:0000256|RuleBase:RU004914}; AltName: Full=Multidrug and toxic compound extrusion protein {ECO:0000256|RuleBase:RU004914};	Uncharacterized membrane protein, predicted efflux pump	GO:0016021,integral component of membrane; GO:0005774,vacuolar membrane; GO:0005773,vacuole; GO:0015297,antiporter activity; GO:0015238,drug transmembrane transporter activity; GO:0006855,drug transmembrane transport	MatE
Cluster-17807.12466	1	K00002 alcohol dehydrogenase (NADP+) [EC:1.1.1.2] | (RefSeq) aldose reductase (A)	PREDICTED: host cell factor-like isoform X2 [Brassica oleracea var. oleracea]	RecName: Full=Dynein regulatory complex subunit 7; AltName: Full=Coiled-coil domain-containing protein lobo homolog; AltName: Full=Flagellar-associated protein 50; Flags: Fragment;	SubName: Full=Uncharacterized protein {ECO:0000313|EnsemblPlants:Bra005279.1-P};	Kelch repeat-containing proteins	GO:0005737,cytoplasm; GO:0005856,cytoskeleton; GO:0031514,motile cilium	Recombination activating protein 2
Cluster-17807.124698	1	K07466 replication factor A1 | (RefSeq) uncharacterized protein LOC106453777 (A)	PREDICTED: uncharacterized protein LOC106292233 [Brassica oleracea var. oleracea]	--	SubName: Full=Uncharacterized protein {ECO:0000313|EnsemblPlants:Bo5g069400.1};	--	GO:0008234,cysteine-type peptidase activity	--
Cluster-17807.124750	1	K05402 toll-interacting protein | (RefSeq) POPTRDRAFT_649601; hypothetical protein (A)	elicitor-responsive protein 3 [Brassica napus]	RecName: Full=Elicitor-responsive protein 3; Short=OsERG3 {ECO:0000303|PubMed:23456295}; AltName: Full=16 kDa phloem protein; AltName: Full=RPP16;	SubName: Full=BnaA03g50900D protein {ECO:0000313|EMBL:CDY49277.1};	Predicted Ca2+-dependent phospholipid-binding protein	GO:0005737,cytoplasm; GO:0006952,defense response	C2 domain
Cluster-17807.124800	1	K03097 casein kinase II subunit alpha [EC:2.7.11.1] | (RefSeq) casein kinase II subunit alpha-like isoform X3 (A)	uncharacterized protein BNAC04G10730D [Brassica napus]	--	SubName: Full=Uncharacterized protein {ECO:0000313|EnsemblPlants:Bo4g039760.1};	--	--	Protein of unknown function (DUF642)
Cluster-17807.124840	1	K14548 U3 small nucleolar RNA-associated protein 4 | (RefSeq) U3 small nucleolar RNA-associated protein 4 (A)	PREDICTED: U3 small nucleolar RNA-associated protein 4 [Brassica oleracea var. oleracea]	RecName: Full=WD repeat-containing protein PCN {ECO:0000305}; AltName: Full=Protein POPCORN {ECO:0000303|PubMed:22158464};	SubName: Full=Uncharacterized protein {ECO:0000313|EnsemblPlants:Bo5g052090.1};	WD40 repeat protein	GO:0005634,nucleus; GO:0009793,embryo development ending in seed dormancy; GO:0010311,lateral root formation; GO:0048366,leaf development; GO:0010305,leaf vascular tissue pattern formation; GO:0035266,meristem growth; GO:0010073,meristem maintenance; GO:0090696,post-embryonic plant organ development; GO:2000012,regulation of auxin polar transport; GO:0010449,root meristem growth	SdiA-regulated
Cluster-17807.124854	1	K02184 formin 2 | (RefSeq) formin-like protein 20 (A)	PREDICTED: formin-like protein 20 [Brassica oleracea var. oleracea]	RecName: Full=Formin-like protein 20; Short=AtFH20;	RecName: Full=Formin-like protein {ECO:0000256|RuleBase:RU361260};	--	GO:0004721,phosphoprotein phosphatase activity	C2 domain of PTEN tumour-suppressor protein
Cluster-17807.12487	1	K14638 solute carrier family 15 (peptide/histidine transporter), member 3/4 | (RefSeq) hypothetical protein (A)	PREDICTED: MACPF domain-containing protein CAD1-like [Brassica oleracea var. oleracea]	RecName: Full=MACPF domain-containing protein CAD1; AltName: Full=Protein CONSTITUTIVELY ACTIVATED CELL DEATH 1; Short=Protein CAD1;	SubName: Full=Uncharacterized protein {ECO:0000313|EnsemblPlants:Bo7g045220.1};	--	GO:0008219,cell death; GO:0006955,immune response; GO:0009626,plant-type hypersensitive response; GO:0010337,regulation of salicylic acid metabolic process	MAC/Perforin domain
Cluster-17807.124943	1	K00797 spermidine synthase [EC:2.5.1.16] | (RefSeq) spermidine synthase 1-like (A)	spermidine synthase 1-like [Brassica napus]	RecName: Full=Spermidine synthase 1; Short=SPDSY 1; EC=2.5.1.16; AltName: Full=Putrescine aminopropyltransferase 1;	SubName: Full=Uncharacterized protein {ECO:0000313|EnsemblPlants:Bo8g074990.1};	Spermidine synthase	GO:0004766,spermidine synthase activity; GO:0008295,spermidine biosynthetic process	S-adenosyl-L-methionine-dependent methyltransferase
Cluster-17807.125006	1	K02221 YggT family protein | (RefSeq) protein COFACTOR ASSEMBLY OF COMPLEX C SUBUNIT B CCB3, chloroplastic (A)	PREDICTED: protein COFACTOR ASSEMBLY OF COMPLEX C SUBUNIT B CCB3, chloroplastic-like [Brassica oleracea var. oleracea]	RecName: Full=Protein COFACTOR ASSEMBLY OF COMPLEX C SUBUNIT B CCB3, chloroplastic {ECO:0000305}; AltName: Full=YGGT family protein YLMG3 {ECO:0000305}; AltName: Full=YlmG homolog protein 3 {ECO:0000305}; Short=AtYLMG3 {ECO:0000305}; Flags: Precursor;	SubName: Full=Uncharacterized protein {ECO:0000313|EnsemblPlants:Bo01156s040.1};	--	GO:0009507,chloroplast; GO:0009535,chloroplast thylakoid membrane; GO:0016021,integral component of membrane; GO:0010190,cytochrome b6f complex assembly	--
Cluster-17807.125112	1	K01915 glutamine synthetase [EC:6.3.1.2] | (RefSeq) glutamine synthetase nodule isozyme (A)	cytosolic glutamine synthetase [Brassica oleracea var. italica]	RecName: Full=Glutamine synthetase cytosolic isozyme; EC=6.3.1.2; AltName: Full=GS1; AltName: Full=Glutamate--ammonia ligase;	RecName: Full=Glutamine synthetase {ECO:0000256|RuleBase:RU004356}; EC=6.3.1.2 {ECO:0000256|RuleBase:RU004356};	Glutamine synthetase	GO:0005737,cytoplasm; GO:0005524,ATP binding; GO:0004356,glutamate-ammonia ligase activity; GO:0006542,glutamine biosynthetic process	Glutamine synthetase, catalytic domain
Cluster-17807.125133	1	K02183 calmodulin | (RefSeq) hypothetical protein (A)	disease resistance protein TAO1-like [Brassica napus]	RecName: Full=Disease resistance-like protein DSC2 {ECO:0000305}; AltName: Full=Protein DOMINANT SUPRESSOR OF CAMTA3 NUMBER 2 {ECO:0000303|PubMed:28407487};	SubName: Full=Uncharacterized protein {ECO:0000313|EnsemblPlants:Bo2g014320.1};	--	GO:0043531,ADP binding; GO:0005524,ATP binding; GO:0042742,defense response to bacterium; GO:0009626,plant-type hypersensitive response; GO:0007165,signal transduction	TIR domain
Cluster-17807.125135	1	K02183 calmodulin | (RefSeq) hypothetical protein (A)	PREDICTED: disease resistance protein TAO1-like [Brassica rapa]	RecName: Full=Disease resistance-like protein DSC2 {ECO:0000305}; AltName: Full=Protein DOMINANT SUPRESSOR OF CAMTA3 NUMBER 2 {ECO:0000303|PubMed:28407487};	SubName: Full=Uncharacterized protein {ECO:0000313|EnsemblPlants:Bra027889.1-P};	--	GO:0043531,ADP binding; GO:0005524,ATP binding; GO:0042742,defense response to bacterium; GO:0009626,plant-type hypersensitive response; GO:0007165,signal transduction	TIR domain
Cluster-17807.125182	1	K10875 DNA repair and recombination protein RAD54 and RAD54-like protein [EC:3.6.4.-] | (RefSeq) SNF2 domain-containing protein CLASSY 4-like (A)	PREDICTED: uncharacterized protein LOC106305025 [Brassica oleracea var. oleracea]	RecName: Full=SNF2 domain-containing protein CLASSY 3; EC=3.6.4.-; AltName: Full=Protein CHROMATIN REMODELING 31 {ECO:0000303|PubMed:16547115}; Short=AtCHR31;	SubName: Full=Uncharacterized protein {ECO:0000313|EnsemblPlants:Bo7g030640.1};	DNA repair protein, SNF2 family	GO:0005634,nucleus; GO:0005524,ATP binding; GO:0003677,DNA binding; GO:0004386,helicase activity	--
Cluster-17807.125286	1	K09496 T-complex protein 1 subunit delta | (RefSeq) T-complex protein 1 subunit delta (A)	T-complex protein 1 subunit delta [Brassica napus]	RecName: Full=T-complex protein 1 subunit delta {ECO:0000303|PubMed:11599560}; Short=TCP-1-delta {ECO:0000303|PubMed:11599560}; AltName: Full=CCT-delta {ECO:0000303|PubMed:11599560}; AltName: Full=Chaperonin CCT4 {ECO:0000305};	RecName: Full=T-complex protein 1 subunit delta {ECO:0000256|RuleBase:RU004192};	Chaperonin complex component, TCP-1 delta subunit (CCT4)	GO:0005832,chaperonin-containing T-complex; GO:0005829,cytosol; GO:0005524,ATP binding; GO:0044183,protein binding involved in protein folding; GO:0051082,unfolded protein binding; GO:0006458,'de novo' protein folding; GO:0061077,chaperone-mediated protein folding; GO:0046686,response to cadmium ion	TCP-1/cpn60 chaperonin family
Cluster-17807.125330	1	--	metal tolerance protein C4-like [Brassica napus]	--	--	--	--	--
Cluster-17807.125391	1	K07466 replication factor A1 | (RefSeq) uncharacterized protein LOC106384720 (A)	PREDICTED: uncharacterized protein LOC106308289 [Brassica oleracea var. oleracea]	--	SubName: Full=Uncharacterized protein {ECO:0000313|EnsemblPlants:Bo5g110050.1};	DNA helicase PIF1/RRM3	--	--
Cluster-17807.125407	1	K07466 replication factor A1 | (RefSeq) uncharacterized protein LOC106377300 isoform X1 (A)	BnaC08g21800D [Brassica napus]	--	SubName: Full=Uncharacterized protein {ECO:0000313|EnsemblPlants:Bo8g079770.1};	--	--	--
Cluster-17807.125466	1	K05657 ATP-binding cassette, subfamily B (MDR/TAP), member 10 | (RefSeq) ABC transporter B family member 28 isoform X1 (A)	BnaCnng66220D [Brassica napus]	RecName: Full=ABC transporter B family member 28; Short=ABC transporter ABCB.28; Short=AtABCB28; AltName: Full=Non-intrinsic ABC protein 8; AltName: Full=TAP-related protein 1;	SubName: Full=BnaCnng66220D protein {ECO:0000313|EMBL:CDY69988.1};	--	GO:0009507,chloroplast; GO:0009941,chloroplast envelope; GO:0016021,integral component of membrane; GO:0016020,membrane; GO:0005524,ATP binding; GO:0042626,ATPase activity, coupled to transmembrane movement of substances; GO:0005215,transporter activity	ABC transporter transmembrane region
Cluster-17807.125561	1	K20115 [pyruvate, phosphate dikinase]-phosphate phosphotransferase / [pyruvate, phosphate dikinase] kinase [EC:2.7.4.27 2.7.11.32] | (RefSeq) pyruvate, phosphate dikinase regulatory protein 2-like (A)	PREDICTED: uncharacterized protein LOC106329876 [Brassica oleracea var. oleracea]	--	SubName: Full=Uncharacterized protein {ECO:0000313|EnsemblPlants:Bo6g081640.1};	--	--	--
Cluster-17807.125725	1	--	uncharacterized protein LOC106445692 [Brassica napus]	--	SubName: Full=Uncharacterized protein {ECO:0000313|EnsemblPlants:Bo3g025310.1};	FOG: PPR repeat	--	Protein of unknown function (DUF1685)
Cluster-17807.125729	1	K22128 piezo-type mechanosensitive ion channel component 1/2 | (RefSeq) piezo-type mechanosensitive ion channel homolog isoform X1 (A)	BnaCnng28330D [Brassica napus]	RecName: Full=Piezo-type mechanosensitive ion channel homolog;	SubName: Full=BnaCnng28330D protein {ECO:0000313|EMBL:CDY55188.1};	Uncharacterized conserved protein	GO:0016021,integral component of membrane; GO:0016020,membrane; GO:0005261,cation channel activity; GO:0008381,mechanosensitive ion channel activity; GO:0071260,cellular response to mechanical stimulus; GO:0050982,detection of mechanical stimulus; GO:0042391,regulation of membrane potential	--
Cluster-17807.125769	1	--	uncharacterized protein BNAC03G56720D [Brassica napus]	--	SubName: Full=BnaC03g56720D protein {ECO:0000313|EMBL:CDY34572.1};	--	--	--
Cluster-17807.125842	1	K10357 myosin V | (RefSeq) myosin-10-like (A)	myosin-10-like [Brassica napus]	RecName: Full=Myosin-10; AltName: Full=Myosin XI D; Short=AtXID;	SubName: Full=BnaC04g11260D protein {ECO:0000313|EMBL:CDY19473.1};	Myosin class V heavy chain	GO:0016459,myosin complex; GO:0003779,actin binding; GO:0005524,ATP binding; GO:0005516,calmodulin binding; GO:0003774,motor activity; GO:0030048,actin filament-based movement	IQ calmodulin-binding motif
Cluster-17807.125856	1	K07375 tubulin beta | (RefSeq) tubulin beta-2 chain-like (A)	AT5g62700/MRG21_12 [Arabidopsis thaliana]	RecName: Full=Tubulin beta-3 chain;	RecName: Full=Tubulin beta chain {ECO:0000256|RuleBase:RU000352}; Flags: Fragment;	Beta tubulin	GO:0005737,cytoplasm; GO:0005874,microtubule; GO:0005525,GTP binding; GO:0003924,GTPase activity; GO:0005200,structural constituent of cytoskeleton; GO:0007017,microtubule-based process	Misato Segment II tubulin-like domain
Cluster-17807.125921	1	--	F-box/FBD/LRR-repeat protein At1g80470-like [Brassica napus]	RecName: Full=F-box/FBD/LRR-repeat protein At1g80470;	SubName: Full=Uncharacterized protein {ECO:0000313|EnsemblPlants:Bo6g094250.1};	--	--	FBD
Cluster-17807.125939	1	K01873 valyl-tRNA synthetase [EC:6.1.1.9] | (RefSeq) valine--tRNA ligase (A)	PREDICTED: valine--tRNA ligase [Brassica oleracea var. oleracea]	RecName: Full=Valine--tRNA ligase, mitochondrial 1 {ECO:0000305}; EC=6.1.1.9 {ECO:0000305}; AltName: Full=AtSYV1 {ECO:0000303|PubMed:10583378}; AltName: Full=Protein TWIN 2 {ECO:0000305}; AltName: Full=Valyl-tRNA synthetase {ECO:0000305}; Short=ValRS {ECO:0000305}; Flags: Precursor;	SubName: Full=Uncharacterized protein {ECO:0000313|EnsemblPlants:Bo5g019840.1};	Valyl-tRNA synthetase	GO:0009507,chloroplast; GO:0005829,cytosol; GO:0005739,mitochondrion; GO:0002161,aminoacyl-tRNA editing activity; GO:0005524,ATP binding; GO:0004832,valine-tRNA ligase activity; GO:0009793,embryo development ending in seed dormancy; GO:0006438,valyl-tRNA aminoacylation	Leucyl-tRNA synthetase, Domain 2
Cluster-17807.125942	1	--	PREDICTED: uncharacterized protein LOC106295266 [Brassica oleracea var. oleracea]	--	SubName: Full=Uncharacterized protein {ECO:0000313|EnsemblPlants:Bo5g010510.1};	--	--	Protein of unknown function (DUF1005)
Cluster-17807.126079	1	--	BnaC06g31410D [Brassica napus]	--	SubName: Full=Uncharacterized protein {ECO:0000313|EnsemblPlants:Bra015810.1-P};	--	GO:0020037,heme binding; GO:0005506,iron ion binding; GO:0016705,oxidoreductase activity, acting on paired donors, with incorporation or reduction of molecular oxygen	--
Cluster-17807.12611	1	K11674 microspherule protein 1 | (RefSeq) hypothetical protein (A)	PREDICTED: LOW QUALITY PROTEIN: F-box protein At3g56470 [Brassica oleracea var. oleracea]	RecName: Full=Stomatal closure-related actin-binding protein 3 {ECO:0000303|PubMed:21719691};	SubName: Full=BnaA09g35900D protein {ECO:0000313|EMBL:CDY27212.1};	--	GO:0005737,cytoplasm; GO:0005856,cytoskeleton; GO:0005886,plasma membrane; GO:0003779,actin binding; GO:0007623,circadian rhythm	F-box-like
Cluster-17807.126191	1	K15918 D-glycerate 3-kinase [EC:2.7.1.31] | (RefSeq) D-glycerate 3-kinase, chloroplastic-like (A)	D-glycerate 3-kinase, chloroplastic [Brassica napus]	RecName: Full=D-glycerate 3-kinase, chloroplastic {ECO:0000305}; Short=AtGLYK {ECO:0000303|PubMed:15980259}; EC=2.7.1.31 {ECO:0000269|PubMed:15980259}; Flags: Precursor;	SubName: Full=BnaC06g40610D protein {ECO:0000313|EMBL:CDY39983.1};	Predicted kinase	GO:0009507,chloroplast; GO:0009941,chloroplast envelope; GO:0009570,chloroplast stroma; GO:0005737,cytoplasm; GO:0005829,cytosol; GO:0005524,ATP binding; GO:0008887,glycerate kinase activity; GO:0004849,uridine kinase activity; GO:0009854,oxidative photosynthetic carbon pathway; GO:0009853,photorespiration; GO:0006206,pyrimidine nucleobase metabolic process; GO:0043097,pyrimidine nucleoside salva…	Phosphoribulokinase / Uridine kinase family
Cluster-17807.126232	1	K12741 heterogeneous nuclear ribonucleoprotein A1/A3 | (RefSeq) UBP1-associated protein 2B (A)	PREDICTED: UBP1-associated proteins 1B [Brassica oleracea var. oleracea]	RecName: Full=UBP1-associated proteins 1B;	SubName: Full=Uncharacterized protein {ECO:0000313|EnsemblPlants:Bo4g148290.1};	FOG: RRM domain	GO:0005634,nucleus; GO:0003723,RNA binding	RNA recognition motif
Cluster-17807.126320	1	K18469 TBC1 domain family member 5 | (RefSeq) TBC1 domain family member 5 homolog B (A)	PREDICTED: TBC1 domain family member 5 homolog B [Brassica oleracea var. oleracea]	--	SubName: Full=Uncharacterized protein {ECO:0000313|EnsemblPlants:Bo9g130950.1};	Ypt/Rab-specific GTPase-activating protein GYP6	--	Rab-GTPase-TBC domain
Cluster-17807.126477	1	K01528 dynamin GTPase [EC:3.6.5.5] | (RefSeq) dynamin-related protein 1E (A)	PREDICTED: dynamin-related protein 1E [Brassica oleracea var. oleracea]	RecName: Full=Dynamin-related protein 1E; AltName: Full=Dynamin-like protein 4; AltName: Full=Dynamin-like protein DLP2; AltName: Full=Dynamin-like protein E;	SubName: Full=Uncharacterized protein {ECO:0000313|EnsemblPlants:Bo8g094940.1};	Vacuolar sorting protein VPS1, dynamin, and related proteins	GO:0005874,microtubule; GO:0005739,mitochondrion; GO:0009524,phragmoplast; GO:0005886,plasma membrane; GO:0009506,plasmodesma; GO:0005774,vacuolar membrane; GO:0005773,vacuole; GO:0005525,GTP binding; GO:0003924,GTPase activity; GO:0008017,microtubule binding; GO:0007049,cell cycle; GO:0051301,cell division; GO:0050832,defense response to fungus; GO:0000266,mitochondrial fission; GO:0046686,respo…	Dynamin GTPase effector domain
Cluster-17807.126519	1	K14565 nucleolar protein 58 | (RefSeq) probable nucleolar protein 5-1 (A)	PREDICTED: probable nucleolar protein 5-1 [Brassica oleracea var. oleracea]	RecName: Full=Probable nucleolar protein 5-1; AltName: Full=MAR-binding NOP56/58 homolog 1; AltName: Full=NOP58-like protein F108; AltName: Full=Nucleolar protein 58-1;	SubName: Full=Uncharacterized protein {ECO:0000313|EnsemblPlants:Bo2g155040.1};	Ribosome biogenesis protein - Nop58p/Nop5p	GO:0031428,box C/D snoRNP complex; GO:0005730,nucleolus; GO:0009506,plasmodesma; GO:0032040,small-subunit processome; GO:0030515,snoRNA binding; GO:0000154,rRNA modification	NOP5NT (NUC127) domain
Cluster-17807.126618	1	--	PREDICTED: uncharacterized protein LOC103840990 [Brassica rapa]	--	SubName: Full=Transposon-like ORF {ECO:0000313|EMBL:ACG60682.1};	--	--	Transposase family tnp2
Cluster-17807.126672	1	K06236 collagen, type I, alpha | (RefSeq) hypothetical protein (A)	PREDICTED: protein PHR1-LIKE 1-like isoform X2 [Brassica oleracea var. oleracea]	RecName: Full=Protein PHOSPHATE STARVATION RESPONSE 1 {ECO:0000303|PubMed:11511543}; Short=AtPHR1 {ECO:0000303|PubMed:11511543};	SubName: Full=Uncharacterized protein {ECO:0000313|EnsemblPlants:Bo8g054450.1};	--	GO:0005634,nucleus; GO:0003677,DNA binding; GO:0003700,DNA-binding transcription factor activity; GO:0071486,cellular response to high light intensity; GO:0016036,cellular response to phosphate starvation; GO:0007623,circadian rhythm; GO:0006355,regulation of transcription, DNA-templated; GO:0055063,sulfate ion homeostasis; GO:0006351,transcription, DNA-templated	MYB-CC type transfactor, LHEQLE motif
Cluster-17807.126746	1	K10357 myosin V | (RefSeq) LOW QUALITY PROTEIN: myosin-6-like (A)	BnaA06g36470D [Brassica napus]	RecName: Full=Myosin-6; AltName: Full=AtMYA2;	SubName: Full=Uncharacterized protein {ECO:0000313|EnsemblPlants:Bo7g066830.1};	Myosin class V heavy chain	GO:0005737,cytoplasm; GO:0016459,myosin complex; GO:0003779,actin binding; GO:0005524,ATP binding; GO:0005516,calmodulin binding; GO:0003774,motor activity	DIL domain
Cluster-17807.126805	1	--	uncharacterized protein LOC106383246 isoform X1 [Brassica napus]	--	SubName: Full=Uncharacterized protein {ECO:0000313|EnsemblPlants:Bo6g046700.1};	FOG: Transposon-encoded proteins with TYA, reverse transcriptase, integrase domains in various combinations	--	--
Cluster-17807.126827	1	K14445 solute carrier family 13 (sodium-dependent dicarboxylate transporter), member 2/3/5 | (RefSeq) tonoplast dicarboxylate transporter-like (A)	PREDICTED: tonoplast dicarboxylate transporter-like [Brassica oleracea var. oleracea]	RecName: Full=Tonoplast dicarboxylate transporter; Short=AttDT; AltName: Full=Sodium-dicarboxylate cotransporter-like; Short=AtSDAT; AltName: Full=Vacuolar malate transporter;	SubName: Full=Tonoplast dicarboxylate transporter {ECO:0000313|EMBL:JAU42909.1}; Flags: Fragment;	Na+/dicarboxylate, Na+/tricarboxylate and phosphate transporters	GO:0016021,integral component of membrane; GO:0005774,vacuolar membrane; GO:0005773,vacuole; GO:0015140,malate transmembrane transporter activity; GO:0015743,malate transport; GO:0051453,regulation of intracellular pH; GO:0006814,sodium ion transport	Citrate transporter
Cluster-17807.126837	1	K18858 (Z)-3-hexen-1-ol acetyltransferase [EC:2.3.1.195] | (RefSeq) (Z)-3-hexen-1-ol acetyltransferase-like (A)	PREDICTED: (Z)-3-hexen-1-ol acetyltransferase-like [Brassica oleracea var. oleracea]	RecName: Full=(Z)-3-hexen-1-ol acetyltransferase; EC=2.3.1.195;	SubName: Full=Uncharacterized protein {ECO:0000313|EnsemblPlants:Bo5g149890.1};	--	GO:0102165,(Z)-3-hexen-1-ol acetyltransferase activity; GO:0010327,acetyl CoA:(Z)-3-hexen-1-ol acetyltransferase activity; GO:0010597,green leaf volatile biosynthetic process	Transferase family
Cluster-17807.12685	1	K15276 solute carrier family 35 (adenosine 3'-phospho 5'-phosphosulfate transporter), member B2 | (RefSeq) UDP-galactose/UDP-glucose transporter 5B-like (A)	PREDICTED: UDP-galactose/UDP-glucose transporter 5B-like [Brassica oleracea var. oleracea]	RecName: Full=UDP-galactose/UDP-glucose transporter 5B {ECO:0000305}; Short=AtUTr5B {ECO:0000305};	SubName: Full=Uncharacterized protein {ECO:0000313|EnsemblPlants:Bo9g140720.1};	UDP-galactose transporter related protein	GO:0030176,integral component of endoplasmic reticulum membrane; GO:0030173,integral component of Golgi membrane; GO:0046964,3'-phosphoadenosine 5'-phosphosulfate transmembrane transporter activity; GO:0015297,antiporter activity; GO:0008643,carbohydrate transport	EamA-like transporter family
Cluster-17807.126851	1	K07565 60S ribosome subunit biogenesis protein NIP7 | (RefSeq) 60S ribosome subunit biogenesis protein NIP7 homolog (A)	60S ribosome subunit biogenesis protein NIP7 homolog [Brassica napus]	--	RecName: Full=60S ribosome subunit biogenesis protein NIP7 homolog {ECO:0000256|PIRNR:PIRNR017190};	Ribosome biogenesis protein NIP7	GO:0005634,nucleus; GO:0003723,RNA binding; GO:0042255,ribosome assembly	UPF0113 PUA domain
Cluster-17807.126943	1	--	BnaC02g01360D [Brassica napus]	--	SubName: Full=BnaC02g01360D protein {ECO:0000313|EMBL:CDY14019.1};	--	--	--
Cluster-17807.127232	1	K13100 pre-mRNA-splicing factor CWC22 | (RefSeq) pre-mRNA-splicing factor CWC22 homolog (A)	pre-mRNA-splicing factor CWC22 homolog [Brassica napus]	--	SubName: Full=Uncharacterized protein {ECO:0000313|EnsemblPlants:Bo6g124130.1};	Uncharacterized conserved protein	GO:0003723,RNA binding	MA3 domain
Cluster-17807.127272	1	K07198 5'-AMP-activated protein kinase, catalytic alpha subunit [EC:2.7.11.11] | (RefSeq) SNF1-related protein kinase catalytic subunit alpha KIN10 (A)	BnaA01g33280D [Brassica napus]	RecName: Full=SNF1-related protein kinase catalytic subunit alpha KIN10; Short=AKIN10; EC=2.7.11.1; AltName: Full=AKIN alpha-2; Short=AKINalpha2;	RecName: Full=Non-specific serine/threonine protein kinase {ECO:0000256|SAAS:SAAS00804148}; EC=2.7.11.1 {ECO:0000256|SAAS:SAAS00804148};	Serine/threonine protein kinase	GO:0005737,cytoplasm; GO:0005524,ATP binding; GO:0004674,protein serine/threonine kinase activity; GO:0009738,abscisic acid-activated signaling pathway; GO:0005975,carbohydrate metabolic process; GO:0009594,detection of nutrient; GO:0003006,developmental process involved in reproduction; GO:0006633,fatty acid biosynthetic process; GO:0035556,intracellular signal transduction; GO:0010150,leaf sene…	RIO1 family
Cluster-17807.127295	1	K12472 epidermal growth factor receptor substrate 15 | (RefSeq) epidermal growth factor receptor substrate 15-like 1 (A)	LOW QUALITY PROTEIN: actin cytoskeleton-regulatory complex protein PAN1-like [Brassica napus]	--	SubName: Full=Uncharacterized protein {ECO:0000313|EnsemblPlants:Bra016455.1-P};	Synaptic vesicle protein EHS-1 and related EH domain proteins	GO:0005634,nucleus; GO:0005509,calcium ion binding; GO:0003677,DNA binding	--
Cluster-17807.127343	1	K01875 seryl-tRNA synthetase [EC:6.1.1.11] | (RefSeq) serine--tRNA ligase, chloroplastic/mitochondrial (A)	PREDICTED: serine--tRNA ligase, chloroplastic/mitochondrial [Brassica oleracea var. oleracea]	RecName: Full=Serine--tRNA ligase, chloroplastic/mitochondrial {ECO:0000305}; EC=6.1.1.11 {ECO:0000305}; AltName: Full=AtSRS {ECO:0000303|PubMed:16107332}; AltName: Full=Protein OVULE ABORTION 7 {ECO:0000303|PubMed:16297076}; AltName: Full=Seryl-tRNA synthetase {ECO:0000305}; Short=SerRS {ECO:0000305}; AltName: Full=Seryl-tRNA(Ser/Sec) synthetase {ECO:0000305}; Flags: Precursor;	SubName: Full=Uncharacterized protein {ECO:0000313|EnsemblPlants:Bo8g108610.1};	Seryl-tRNA synthetase	GO:0009507,chloroplast; GO:0005739,mitochondrion; GO:0005524,ATP binding; GO:0004828,serine-tRNA ligase activity; GO:0009658,chloroplast organization; GO:0007005,mitochondrion organization; GO:0048481,plant ovule development; GO:0097056,selenocysteinyl-tRNA(Sec) biosynthetic process; GO:0006434,seryl-tRNA aminoacylation	Seryl-tRNA synthetase N-terminal domain
Cluster-17807.127412	1	K10575 ubiquitin-conjugating enzyme E2 G1 [EC:2.3.2.23] | (RefSeq) ubiquitin-conjugating enzyme E2 14-like (A)	PREDICTED: ubiquitin-conjugating enzyme E2 14-like [Brassica oleracea var. oleracea]	RecName: Full=Ubiquitin-conjugating enzyme E2 14; EC=2.3.2.23; AltName: Full=E2 ubiquitin-conjugating enzyme 14; AltName: Full=TAYO29; AltName: Full=UbcAt3; AltName: Full=Ubiquitin carrier protein 14; AltName: Full=Ubiquitin-protein ligase 14;	SubName: Full=Uncharacterized protein {ECO:0000313|EnsemblPlants:Bo8g089690.1};	Ubiquitin-protein ligase	GO:0005737,cytoplasm; GO:0005524,ATP binding; GO:0061630,ubiquitin protein ligase activity; GO:0031625,ubiquitin protein ligase binding; GO:0000209,protein polyubiquitination	Ubiquitin-conjugating enzyme
Cluster-17807.127538	1	K13863 solute carrier family 7 (cationic amino acid transporter), member 1 | (RefSeq) cationic amino acid transporter 4, vacuolar (A)	cationic amino acid transporter 4, vacuolar [Brassica napus]	RecName: Full=Cationic amino acid transporter 4, vacuolar;	SubName: Full=BnaC01g40540D protein {ECO:0000313|EMBL:CDY29954.1};	Amino acid transporters	GO:0016021,integral component of membrane; GO:0009705,plant-type vacuole membrane; GO:0005774,vacuolar membrane; GO:0005773,vacuole; GO:0015171,amino acid transmembrane transporter activity	Amino acid permease
Cluster-17807.127669	1	K13428 LRR receptor-like serine/threonine-protein kinase EFR [EC:2.7.11.1] | (RefSeq) LRR receptor-like serine/threonine-protein kinase EFR (A)	PREDICTED: probable LRR receptor-like serine/threonine-protein kinase At3g47570 isoform X2 [Brassica oleracea var. oleracea]	RecName: Full=Probable LRR receptor-like serine/threonine-protein kinase At3g47570; EC=2.7.11.1; Flags: Precursor;	SubName: Full=Uncharacterized protein {ECO:0000313|EnsemblPlants:Bo3g052730.1};	--	GO:0016021,integral component of membrane; GO:0005886,plasma membrane; GO:0005524,ATP binding; GO:0004674,protein serine/threonine kinase activity	ABC1 family
Cluster-17807.127865	1	K06672 cohesin loading factor subunit SCC2 | (RefSeq) nipped-B-like protein isoform X1 (A)	sister chromatid cohesion protein SCC2-like isoform X1 [Brassica napus]	RecName: Full=Sister chromatid cohesion protein SCC2 {ECO:0000303|PubMed:19228337}; AltName: Full=Protein EMBRYO DEFECTIVE 2773 {ECO:0000303|PubMed:15266054}; AltName: Full=Protein SISTER-CHROMATID COHESION 2 {ECO:0000303|PubMed:19228337}; Short=AtSCC2 {ECO:0000303|PubMed:19228337};	RecName: Full=Sister chromatid cohesion protein {ECO:0000256|RuleBase:RU364107};	Sister chromatid cohesion protein SCC2/Nipped-B	GO:0000775,chromosome, centromeric region; GO:0005634,nucleus; GO:0003682,chromatin binding; GO:0046872,metal ion binding; GO:0051301,cell division; GO:0034508,centromere complex assembly; GO:0009793,embryo development ending in seed dormancy; GO:0051177,meiotic sister chromatid cohesion; GO:0010468,regulation of gene expression; GO:0007062,sister chromatid cohesion	--
Cluster-17807.127878	1	K20782 hydroxyproline O-arabinosyltransferase [EC:2.4.2.58] | (RefSeq) hydroxyproline O-arabinosyltransferase 3-like (A)	hydroxyproline O-arabinosyltransferase 3-like [Brassica napus]	RecName: Full=Hydroxyproline O-arabinosyltransferase 3 {ECO:0000303|PubMed:24036508}; EC=2.4.2.58 {ECO:0000269|PubMed:24036508};	SubName: Full=Uncharacterized protein {ECO:0000313|EnsemblPlants:Bo3g009220.1};	--	GO:0005768,endosome; GO:0005794,Golgi apparatus; GO:0016021,integral component of membrane; GO:0005802,trans-Golgi network; GO:1990585,hydroxyproline O-arabinosyltransferase activity; GO:0016757,transferase activity, transferring glycosyl groups	--
Cluster-17807.128002	1	K01673 carbonic anhydrase [EC:4.2.1.1] | (RefSeq) beta carbonic anhydrase 6, mitochondrial isoform X1 (A)	beta carbonic anhydrase 6, mitochondrial isoform X1 [Brassica napus]	RecName: Full=Beta carbonic anhydrase 6, mitochondrial; Short=AtbCA6; Short=AtbetaCA6; EC=4.2.1.1; AltName: Full=Beta carbonate dehydratase 6; Flags: Precursor;	RecName: Full=Carbonic anhydrase {ECO:0000256|RuleBase:RU003956}; EC=4.2.1.1 {ECO:0000256|RuleBase:RU003956}; AltName: Full=Carbonate dehydratase {ECO:0000256|RuleBase:RU003956};	Predicted carbonic anhydrase involved in protection against oxidative damage	GO:0005739,mitochondrion; GO:0004089,carbonate dehydratase activity; GO:0008270,zinc ion binding; GO:0015976,carbon utilization	Carbonic anhydrase
Cluster-17807.128037	1	K04733 interleukin-1 receptor-associated kinase 4 [EC:2.7.11.1] | (RefSeq) probable LRR receptor-like serine/threonine-protein kinase At5g59680 isoform X1 (A)	receptor-like protein kinase At5g59670 isoform X2 [Brassica napus]	RecName: Full=Receptor-like protein kinase At5g59670; EC=2.7.10.1; EC=2.7.11.1; AltName: Full=Leucine-rich repeat receptor-like protein kinase At5g59670; Flags: Precursor;	SubName: Full=BnaC02g17040D protein {ECO:0000313|EMBL:CDY42327.1};	--	GO:0016021,integral component of membrane; GO:0005886,plasma membrane; GO:0005524,ATP binding; GO:0004674,protein serine/threonine kinase activity; GO:0004714,transmembrane receptor protein tyrosine kinase activity	Protein tyrosine kinase
Cluster-17807.128047	1	K12309 beta-galactosidase [EC:3.2.1.23] | (Kazusa) Lj3g3v0323160.1; - (A)	PREDICTED: protein indeterminate-domain 4, chloroplastic [Brassica oleracea var. oleracea]	RecName: Full=Protein indeterminate-domain 4, chloroplastic {ECO:0000303|PubMed:16784536}; Flags: Precursor;	SubName: Full=Uncharacterized protein {ECO:0000313|EnsemblPlants:Bo9g071570.1};	FOG: Zn-finger	GO:0009507,chloroplast; GO:0005634,nucleus; GO:0003677,DNA binding; GO:0003700,DNA-binding transcription factor activity; GO:0046872,metal ion binding; GO:0008356,asymmetric cell division; GO:0048364,root development; GO:0006351,transcription, DNA-templated	Zinc-finger double domain
Cluster-17807.128175	1	K06236 collagen, type I, alpha | (RefSeq) hypothetical protein (A)	protein PHOSPHATE STARVATION RESPONSE 1-like [Brassica napus]	RecName: Full=Protein PHOSPHATE STARVATION RESPONSE 1 {ECO:0000303|PubMed:11511543}; Short=AtPHR1 {ECO:0000303|PubMed:11511543};	SubName: Full=Uncharacterized protein {ECO:0000313|EnsemblPlants:Bo7g113230.1};	--	GO:0005634,nucleus; GO:0003677,DNA binding; GO:0003700,DNA-binding transcription factor activity; GO:0071486,cellular response to high light intensity; GO:0016036,cellular response to phosphate starvation; GO:0007623,circadian rhythm; GO:0006355,regulation of transcription, DNA-templated; GO:0055063,sulfate ion homeostasis; GO:0006351,transcription, DNA-templated	MYB-CC type transfactor, LHEQLE motif
Cluster-17807.128196	1	K09540 translocation protein SEC63 | (RefSeq) dnaJ protein ERDJ2B (A)	PREDICTED: dnaJ protein ERDJ2B [Brassica oleracea var. oleracea]	RecName: Full=DnaJ protein ERDJ2B; AltName: Full=Chaperone protein dnaJ 29; Short=AtDjC29; Short=AtJ29; AltName: Full=Endoplasmic reticulum dnaJ domain-containing protein 2B; Short=AtERdj2B; AltName: Full=Translocation protein SEC63 homolog ERDJ2B;	SubName: Full=Uncharacterized protein {ECO:0000313|EnsemblPlants:Bo1g023930.1};	Molecular chaperone (DnaJ superfamily)	GO:0005783,endoplasmic reticulum; GO:0030176,integral component of endoplasmic reticulum membrane; GO:0005886,plasma membrane; GO:0008565,protein transporter activity; GO:0031204,posttranslational protein targeting to membrane, translocation	Sec63 Brl domain
Cluster-17807.128208	1	K01893 asparaginyl-tRNA synthetase [EC:6.1.1.22] | (RefSeq) asparagine--tRNA ligase, chloroplastic/mitochondrial-like (A)	PREDICTED: asparagine--tRNA ligase, chloroplastic/mitochondrial-like [Brassica oleracea var. oleracea]	RecName: Full=Asparagine--tRNA ligase, chloroplastic/mitochondrial {ECO:0000305}; EC=6.1.1.22 {ECO:0000305}; AltName: Full=Asparaginyl-tRNA synthetase {ECO:0000305}; Short=AsnRS {ECO:0000305}; AltName: Full=AtNS1 {ECO:0000303|PubMed:9655910}; AltName: Full=Protein OVULE ABORTION 8 {ECO:0000303|PubMed:16297076}; Flags: Precursor;	SubName: Full=Uncharacterized protein {ECO:0000313|EnsemblPlants:Bo1g051790.1};	Asparaginyl-tRNA synthetase (mitochondrial)	GO:0009507,chloroplast; GO:0009570,chloroplast stroma; GO:0005739,mitochondrion; GO:0004816,asparagine-tRNA ligase activity; GO:0005524,ATP binding; GO:0003677,DNA binding; GO:0006421,asparaginyl-tRNA aminoacylation; GO:0048481,plant ovule development	OB-fold nucleic acid binding domain
Cluster-17807.128269	1	--	transcription factor bHLH68-like isoform X5 [Brassica napus]	RecName: Full=Transcription factor bHLH68; AltName: Full=Basic helix-loop-helix protein 68; Short=AtbHLH68; Short=bHLH 68; AltName: Full=Transcription factor EN 60; AltName: Full=bHLH transcription factor bHLH068;	SubName: Full=Uncharacterized protein {ECO:0000313|EnsemblPlants:Bo01098s010.1};	--	GO:0005634,nucleus; GO:0001046,core promoter sequence-specific DNA binding; GO:0003700,DNA-binding transcription factor activity; GO:0046983,protein dimerization activity; GO:0001228,DNA-binding transcription activator activity, RNA polymerase II-specific; GO:0006355,regulation of transcription, DNA-templated; GO:0006366,transcription by RNA polymerase II	--
Cluster-17807.128271	1	K01188 beta-glucosidase [EC:3.2.1.21] | (RefSeq) beta-glucosidase 11 isoform X1 (A)	BnaCnng45700D [Brassica napus]	RecName: Full=Beta-glucosidase 11; Short=AtBGLU11; EC=3.2.1.21; Flags: Precursor;	SubName: Full=BnaCnng45700D protein {ECO:0000313|EMBL:CDY65017.1};	Beta-glucosidase, lactase phlorizinhydrolase, and related proteins	GO:0008422,beta-glucosidase activity; GO:0102483,scopolin beta-glucosidase activity; GO:0005975,carbohydrate metabolic process; GO:1901657,glycosyl compound metabolic process	--
Cluster-17807.128347	1	K15015 solute carrier family 32 (vesicular inhibitory amino acid transporter) | (RefSeq) amino acid transporter AVT1B (A)	amino acid transporter AVT1B [Brassica napus]	RecName: Full=Amino acid transporter AVT1B {ECO:0000305}; Short=AtAvt1B {ECO:0000303|PubMed:27925655};	SubName: Full=Uncharacterized protein {ECO:0000313|EnsemblPlants:Bo8g086960.1};	Amino acid transporters	GO:0016021,integral component of membrane; GO:0015171,amino acid transmembrane transporter activity; GO:0003333,amino acid transmembrane transport	Tryptophan/tyrosine permease family
Cluster-17807.128442	1	K04733 interleukin-1 receptor-associated kinase 4 [EC:2.7.11.1] | (RefSeq) probable receptor-like protein kinase At5g24010 (A)	probable receptor-like protein kinase At2g23200 [Brassica napus]	RecName: Full=Probable receptor-like protein kinase At2g23200; EC=2.7.11.-; Flags: Precursor;	SubName: Full=BnaC03g27170D protein {ECO:0000313|EMBL:CDY21480.1};	Serine/threonine protein kinase	GO:0016021,integral component of membrane; GO:0005524,ATP binding; GO:0004674,protein serine/threonine kinase activity	Phosphotransferase enzyme family
Cluster-17807.128467	1	--	WAT1-related protein At1g70260-like [Brassica napus]	RecName: Full=WAT1-related protein At1g70260;	RecName: Full=WAT1-related protein {ECO:0000256|RuleBase:RU363077};	--	GO:0005783,endoplasmic reticulum; GO:0016021,integral component of membrane; GO:0005886,plasma membrane; GO:0022857,transmembrane transporter activity; GO:1900425,negative regulation of defense response to bacterium; GO:1902289,negative regulation of defense response to oomycetes; GO:1900150,regulation of defense response to fungus	EamA-like transporter family
Cluster-17807.12851	1	K17679 ATP-dependent RNA helicase MSS116, mitochondrial [EC:3.6.4.13] | (RefSeq) DEAD-box ATP-dependent RNA helicase 31 (A)	PREDICTED: DEAD-box ATP-dependent RNA helicase 31 [Brassica oleracea var. oleracea]	RecName: Full=DEAD-box ATP-dependent RNA helicase 31; EC=3.6.4.13;	SubName: Full=Uncharacterized protein {ECO:0000313|EnsemblPlants:Bo3g103220.1};	ATP-dependent RNA helicase pitchoune	GO:0005737,cytoplasm; GO:0005730,nucleolus; GO:0005524,ATP binding; GO:0004004,ATP-dependent RNA helicase activity; GO:0003723,RNA binding; GO:0010501,RNA secondary structure unwinding	Type III restriction enzyme, res subunit
Cluster-17807.128529	1	K15443 tRNA (guanine-N(7)-)-methyltransferase subunit TRM82 | (RefSeq) tRNA (guanine-N(7)-)-methyltransferase non-catalytic subunit wdr4-like (A)	tRNA (guanine-N(7)-)-methyltransferase non-catalytic subunit wdr4-like [Brassica napus]	RecName: Full=COMPASS-like H3K4 histone methylase component WDR5B {ECO:0000303|PubMed:19567704}; Short=AtWDR5B {ECO:0000303|PubMed:19567704};	RecName: Full=tRNA (guanine-N(7)-)-methyltransferase non-catalytic subunit {ECO:0000256|HAMAP-Rule:MF_03056}; AltName: Full=WD repeat-containing protein 4 homolog {ECO:0000256|HAMAP-Rule:MF_03056};	WD repeat protein WDR4	GO:0080008,Cul4-RING E3 ubiquitin ligase complex	WD40 region of Ge1, enhancer of mRNA-decapping protein
Cluster-17807.128590	1	K01551 arsenite/tail-anchored protein-transporting ATPase [EC:3.6.3.16 3.6.3.-] | (RefSeq) ATPase ASNA1 homolog 2-like (A)	BnaC01g38670D [Brassica napus]	RecName: Full=ATPase ARSA1 {ECO:0000305}; Short=Cr-ArsA1 {ECO:0000303|PubMed:28382961}; EC=3.6.-.- {ECO:0000305}; AltName: Full=Arsenical pump-driving ATPase homolog 1 {ECO:0000305}; AltName: Full=Arsenite-stimulated ATPase homolog 1 {ECO:0000305}; AltName: Full=Protein ANTENNA SIZE MUTANT 1 {ECO:0000303|PubMed:23167510};	SubName: Full=BnaC01g38670D protein {ECO:0000313|EMBL:CDY56708.1};	Putative arsenite-translocating ATPase	GO:0005829,cytosol; GO:0005524,ATP binding; GO:0016887,ATPase activity	Cellulose biosynthesis protein BcsQ
Cluster-17807.128594	1	K09287 RAV-like factor | (RefSeq) AP2/ERF and B3 domain-containing transcription repressor TEM1 (A)	PREDICTED: B3 domain-containing protein At3g11580 isoform X2 [Brassica oleracea var. oleracea]	RecName: Full=B3 domain-containing protein At3g11580; AltName: Full=Protein AUXIN RESPONSE FACTOR 32;	SubName: Full=Uncharacterized protein {ECO:0000313|EnsemblPlants:Bra041023.1-P};	--	GO:0005634,nucleus; GO:0003700,DNA-binding transcription factor activity; GO:0043565,sequence-specific DNA binding; GO:0044212,transcription regulatory region DNA binding; GO:0019760,glucosinolate metabolic process; GO:0080113,regulation of seed growth; GO:0006351,transcription, DNA-templated	Domain of unknown function (DUF313)
Cluster-17807.1286	1	K19525 vacuolar protein sorting-associated protein 13A/C | (RefSeq) uncharacterized protein LOC106444897 (A)	uncharacterized protein LOC106444897 [Brassica napus]	--	SubName: Full=Uncharacterized protein {ECO:0000313|EnsemblPlants:Bra014101.1-P};	Vacuolar protein sorting-associated protein	--	--
Cluster-17807.128662	1	K14638 solute carrier family 15 (peptide/histidine transporter), member 3/4 | (RefSeq) protein NRT1/ PTR FAMILY 4.3 isoform X1 (A)	protein NRT1/ PTR FAMILY 4.3-like isoform X1 [Brassica napus]	RecName: Full=Protein NRT1/ PTR FAMILY 4.3; Short=AtNPF4.3; AltName: Full=Nitrate transporter 1.14;	SubName: Full=BnaAnng24930D protein {ECO:0000313|EMBL:CDY67653.1};	H+/oligopeptide symporter	GO:0016021,integral component of membrane; GO:0005886,plasma membrane; GO:0022857,transmembrane transporter activity; GO:0006857,oligopeptide transport; GO:0009624,response to nematode	POT family
Cluster-17807.128698	1	K13211 GC-rich sequence DNA-binding factor | (RefSeq) PAX3- and PAX7-binding protein 1 (A)	PREDICTED: PAX3- and PAX7-binding protein 1 [Brassica oleracea var. oleracea]	RecName: Full=Transcriptional repressor ILP1 {ECO:0000303|PubMed:17012601}; AltName: Full=INCREASED LEVEL OF POLYPLOIDY 1 {ECO:0000303|PubMed:17012601};	SubName: Full=Uncharacterized protein {ECO:0000313|EnsemblPlants:Bo9g174350.1};	Transcriptional regulators binding to the GC-rich sequences	GO:0005634,nucleus; GO:0000978,RNA polymerase II proximal promoter sequence-specific DNA binding; GO:0001078,proximal promoter DNA-binding transcription repressor activity, RNA polymerase II-specific; GO:0030371,translation repressor activity; GO:0042023,DNA endoreduplication; GO:0000398,mRNA splicing, via spliceosome; GO:0045892,negative regulation of transcription, DNA-templated; GO:0006351,tra…	GC-rich sequence DNA-binding factor-like protein
Cluster-17807.128819	1	K08145 MFS transporter, SP family, solute carrier family 2 (facilitated glucose transporter), member 8 | (RefSeq) sugar transporter ERD6-like 7 (A)	PREDICTED: sugar transporter ERD6-like 7 [Brassica oleracea var. oleracea]	RecName: Full=Sugar transporter ERD6-like 7;	SubName: Full=Uncharacterized protein {ECO:0000313|EnsemblPlants:Bo7g006020.1};	Predicted transporter (major facilitator superfamily)	GO:0009507,chloroplast; GO:0016021,integral component of membrane; GO:0009705,plant-type vacuole membrane; GO:0005774,vacuolar membrane; GO:0005773,vacuole; GO:0005355,glucose transmembrane transporter activity; GO:0005351,carbohydrate:proton symporter activity; GO:0046323,glucose import; GO:0035428,NA; GO:0006829,zinc ion transport	Major Facilitator Superfamily
Cluster-17807.128978	1	--	ribonuclease E/G-like protein, chloroplastic isoform X3 [Brassica napus]	RecName: Full=Ribonuclease E/G-like protein, chloroplastic; Short=RNase E/G-like protein; EC=3.1.26.-; AltName: Full=RNase E; Flags: Precursor;	SubName: Full=Uncharacterized protein {ECO:0000313|EnsemblPlants:Bo7g030560.1};	--	GO:0009507,chloroplast; GO:0009570,chloroplast stroma; GO:0004521,endoribonuclease activity; GO:0003723,RNA binding; GO:2001070,starch binding; GO:0010239,chloroplast mRNA processing; GO:0009658,chloroplast organization; GO:1901259,chloroplast rRNA processing	Ribonuclease E/G family
Cluster-17807.129126	1	K03868 RING-box protein 1 [EC:2.3.2.32] | (RefSeq) RING-box protein 1a-like (A)	PREDICTED: RING-box protein 1a [Raphanus sativus]	RecName: Full=RING-box protein 1a; AltName: Full=At-Rbx1;1; AltName: Full=Protein RING of cullins 1; AltName: Full=RBX1-2; AltName: Full=RBX1a-At;	SubName: Full=Uncharacterized protein {ECO:0000313|EnsemblPlants:Bra002312.1-P};	SCF ubiquitin ligase, Rbx1 component	GO:0031462,Cul2-RING ubiquitin ligase complex; GO:0080008,Cul4-RING E3 ubiquitin ligase complex; GO:0031467,Cul7-RING ubiquitin ligase complex; GO:0005737,cytoplasm; GO:0043224,nuclear SCF ubiquitin ligase complex; GO:0097602,cullin family protein binding; GO:0019788,NEDD8 transferase activity; GO:0061630,ubiquitin protein ligase activity; GO:0008270,zinc ion binding; GO:0045116,protein neddylati…	Zinc finger, C3HC4 type (RING finger)
Cluster-17807.129302	1	K08819 cyclin-dependent kinase 12/13 [EC:2.7.11.22 2.7.11.23] | (RefSeq) uncharacterized LOC101495256 (A)	hypothetical protein AALP_AA1G109200 [Arabis alpina]	RecName: Full=Zinc finger CCCH domain-containing protein 5; Short=AtC3H5;	SubName: Full=Uncharacterized protein {ECO:0000313|EMBL:KFK43317.1};	U2 snRNP splicing factor, small subunit, and related proteins	GO:0005681,spliceosomal complex; GO:0089701,U2AF; GO:0003677,DNA binding; GO:0046872,metal ion binding; GO:0030628,pre-mRNA 3'-splice site binding; GO:0000398,mRNA splicing, via spliceosome	Zinc finger domain
Cluster-17807.129320	1	K19613 leucine-rich repeat protein SHOC2 | (RefSeq) uncharacterized protein LOC107946643 (A)	PREDICTED: disease resistance RPP13-like protein 4 [Brassica oleracea var. oleracea]	RecName: Full=Disease resistance RPP13-like protein 4; AltName: Full=Disease resistance protein ZAR1 {ECO:0000305}; AltName: Full=Protein HOPZ-ACTIVATED RESISTANCE 1;	SubName: Full=Uncharacterized protein {ECO:0000313|EnsemblPlants:Bo2g127280.1};	--	GO:0005886,plasma membrane; GO:0043531,ADP binding; GO:0005524,ATP binding; GO:0043621,protein self-association; GO:0006952,defense response; GO:0050829,defense response to Gram-negative bacterium; GO:0007165,signal transduction	Leucine rich repeat
Cluster-17807.129577	1	K15164 mediator of RNA polymerase II transcription subunit 13 | (RefSeq) mediator of RNA polymerase II transcription subunit 13-like (A)	BnaC06g10880D [Brassica napus]	RecName: Full=Mediator of RNA polymerase II transcription subunit 13; AltName: Full=Protein GRAND CENTRAL; AltName: Full=Protein MACCHI-BOU 2;	RecName: Full=Mediator of RNA polymerase II transcription subunit 13 {ECO:0000256|RuleBase:RU364134};	Acyl-CoA synthetase	GO:0016021,integral component of membrane; GO:0005634,nucleus; GO:0051119,sugar transmembrane transporter activity; GO:0008643,carbohydrate transport; GO:0007275,multicellular organism development; GO:0040034,regulation of development, heterochronic; GO:0040008,regulation of growth; GO:0090213,regulation of radial pattern formation; GO:0006355,regulation of transcription, DNA-templated; GO:000635…	Mediator complex subunit 13 C-terminal domain
Cluster-17807.129651	1	K19589 release factor glutamine methyltransferase [EC:2.1.1.297] | (RefSeq) SLOW growth protein (A)	PREDICTED: pentatricopeptide repeat-containing protein At4g18840 [Brassica oleracea var. oleracea]	RecName: Full=Pentatricopeptide repeat-containing protein At4g18840;	SubName: Full=Uncharacterized protein {ECO:0000313|EnsemblPlants:Bo1g019980.1};	FOG: PPR repeat	GO:0043231,intracellular membrane-bounded organelle; GO:0004519,endonuclease activity; GO:0003723,RNA binding; GO:0009451,RNA modification	Domain of unknown function (DUF3368)
Cluster-17807.129670	1	K13165 splicing factor, arginine/serine-rich 12 | (RefSeq) LOW QUALITY PROTEIN: serine/arginine-rich splicing factor 11-like (A)	serine/arginine repetitive matrix protein 2 isoform X3 [Brassica napus]	RecName: Full=Dynein alpha chain, flagellar outer arm; AltName: Full=DHC alpha;	SubName: Full=Uncharacterized protein {ECO:0000313|EnsemblPlants:Bra014989.1-P};	--	GO:0005737,cytoplasm; GO:0030286,dynein complex; GO:0005874,microtubule; GO:0031514,motile cilium; GO:0005524,ATP binding; GO:0016887,ATPase activity; GO:0003777,microtubule motor activity; GO:0030030,cell projection organization; GO:0007018,microtubule-based movement	RNA recognition motif. (a.k.a. RRM, RBD, or RNP domain)
Cluster-17807.129690	1	K03238 translation initiation factor 2 subunit 2 | (RefSeq) eukaryotic translation initiation factor 2 subunit beta (A)	PREDICTED: eukaryotic translation initiation factor 2 subunit beta [Brassica oleracea var. oleracea]	RecName: Full=Eukaryotic translation initiation factor 2 subunit beta {ECO:0000305}; Short=eIF2-beta {ECO:0000305}; AltName: Full=Protein EMBRYO DEFECTIVE 1401 {ECO:0000305};	SubName: Full=Uncharacterized protein {ECO:0000313|EnsemblPlants:Bo2g023260.1};	Translation initiation factor 2, beta subunit (eIF-2beta)	GO:0005886,plasma membrane; GO:0046872,metal ion binding; GO:0003743,translation initiation factor activity	Domain found in IF2B/IF5
Cluster-17807.129707	1	K13675 UDP-glucose:O-linked fucose beta-1,3-glucosyltransferase [EC:2.4.1.-] | (RefSeq) uncharacterized protein LOC112018317 (A)	PREDICTED: uncharacterized protein LOC106343591 [Brassica oleracea var. oleracea]	--	SubName: Full=Uncharacterized protein {ECO:0000313|EnsemblPlants:Bo5g136590.1};	Galactosyltransferases	--	Fringe-like
Cluster-17807.129717	1	K02870 large subunit ribosomal protein L12e | (RefSeq) 60S ribosomal protein L12-2-like (A)	60S ribosomal protein L12-2-like [Brassica napus]	RecName: Full=60S ribosomal protein L12-2; AltName: Full=ABI1-binding protein 11;	SubName: Full=Uncharacterized protein {ECO:0000313|EnsemblPlants:Bo01156s030.1};	40S ribosomal protein S2	GO:0022625,cytosolic large ribosomal subunit; GO:0016020,membrane; GO:0019843,rRNA binding; GO:0003735,structural constituent of ribosome; GO:0000027,ribosomal large subunit assembly; GO:0006412,translation	--
Cluster-17807.12973	1	K02183 calmodulin | (RefSeq) hypothetical protein (A)	hypothetical protein AALP_AA3G074000 [Arabis alpina]	RecName: Full=Probable disease resistance protein RPP1 {ECO:0000305}; AltName: Full=Protein RECOGNITION OF PERONOSPORA PARASITICA 1 {ECO:0000305};	SubName: Full=Uncharacterized protein {ECO:0000313|EMBL:KFK38134.1};	--	GO:0005789,endoplasmic reticulum membrane; GO:0000139,Golgi membrane; GO:0005886,plasma membrane; GO:0043531,ADP binding; GO:0005524,ATP binding; GO:0030275,LRR domain binding; GO:0006952,defense response; GO:0009817,defense response to fungus, incompatible interaction; GO:0002239,response to oomycetes; GO:0007165,signal transduction	ABC transporter
Cluster-17807.129826	1	K03106 signal recognition particle subunit SRP54 [EC:3.6.5.4] | (RefSeq) signal recognition particle 54 kDa protein 3 (A)	BnaC02g29710D [Brassica napus]	RecName: Full=Signal recognition particle 54 kDa protein 3; Short=SRP54;	SubName: Full=BnaC02g29710D protein {ECO:0000313|EMBL:CDY12964.1};	Signal recognition particle, subunit Srp54	GO:0005829,cytosol; GO:0005786,signal recognition particle, endoplasmic reticulum targeting; GO:0008312,7S RNA binding; GO:0005525,GTP binding; GO:0003924,GTPase activity; GO:0006614,SRP-dependent cotranslational protein targeting to membrane	--
Cluster-17807.129929	1	K00765 ATP phosphoribosyltransferase [EC:2.4.2.17] | (RefSeq) ATP phosphoribosyltransferase 1, chloroplastic-like (A)	PREDICTED: ATP phosphoribosyltransferase 1, chloroplastic-like isoform X2 [Brassica oleracea var. oleracea]	RecName: Full=ATP phosphoribosyltransferase 2, chloroplastic; Short=ATP-PRTase 2; Short=AtATP-PRT2; EC=2.4.2.17; Flags: Precursor;	SubName: Full=Uncharacterized protein {ECO:0000313|EnsemblPlants:Bo4g081230.1};	ATP phosphoribosyltransferase	GO:0009507,chloroplast; GO:0009570,chloroplast stroma; GO:0003879,ATP phosphoribosyltransferase activity; GO:0000287,magnesium ion binding; GO:0000105,histidine biosynthetic process	ATP phosphoribosyltransferase
Cluster-17807.129989	1	K03452 magnesium/proton exchanger | (RefSeq) uncharacterized LOC18613571 (A)	PREDICTED: pentatricopeptide repeat-containing protein At4g18840 [Brassica oleracea var. oleracea]	RecName: Full=Pentatricopeptide repeat-containing protein At4g18840;	SubName: Full=Uncharacterized protein {ECO:0000313|EnsemblPlants:Bo1g019980.1};	FOG: PPR repeat	GO:0043231,intracellular membrane-bounded organelle; GO:0004519,endonuclease activity; GO:0003723,RNA binding; GO:0009451,RNA modification	Domain of unknown function (DUF3368)
Cluster-17807.130075	1	K01661 naphthoate synthase [EC:4.1.3.36] | (RefSeq) 1,4-dihydroxy-2-naphthoyl-CoA synthase, peroxisomal (A)	1,4-dihydroxy-2-naphthoyl-CoA synthase, peroxisomal [Brassica napus]	RecName: Full=1,4-dihydroxy-2-naphthoyl-CoA synthase, peroxisomal; Short=DHNS; EC=4.1.3.36; AltName: Full=Enoyl-CoA hydratase/isomerase D; Short=ECHID; AltName: Full=Naphthoate synthase;	SubName: Full=Uncharacterized protein {ECO:0000313|EnsemblPlants:Bo9g044000.1};	Enoyl-CoA hydratase	GO:0005777,peroxisome; GO:0008935,1,4-dihydroxy-2-naphthoyl-CoA synthase activity; GO:0016853,isomerase activity; GO:0009234,menaquinone biosynthetic process; GO:0042372,phylloquinone biosynthetic process	Enoyl-CoA hydratase/isomerase
Cluster-17807.130114	1	K19891 glucan endo-1,3-beta-glucosidase 1/2/3 [EC:3.2.1.39] | (RefSeq) glucan endo-1,3-beta-glucosidase 3 (A)	PREDICTED: glucan endo-1,3-beta-glucosidase 13 [Brassica oleracea var. oleracea]	RecName: Full=Glucan endo-1,3-beta-glucosidase 13; EC=3.2.1.39; AltName: Full=(1->3)-beta-glucan endohydrolase 13; Short=(1->3)-beta-glucanase 13; AltName: Full=Beta-1,3-endoglucanase 13; Short=Beta-1,3-glucanase 13; Flags: Precursor;	SubName: Full=Uncharacterized protein {ECO:0000313|EnsemblPlants:Bo9g126160.1};	--	GO:0031225,anchored component of membrane; GO:0046658,anchored component of plasma membrane; GO:0005576,extracellular region; GO:0009505,plant-type cell wall; GO:0005886,plasma membrane; GO:0042973,glucan endo-1,3-beta-D-glucosidase activity; GO:0004553,hydrolase activity, hydrolyzing O-glycosyl compounds; GO:0030247,polysaccharide binding; GO:0005975,carbohydrate metabolic process; GO:0071555,ce…	X8 domain
Cluster-17807.130160	1	K06670 cohesin complex subunit SCC1 | (RefSeq) sister chromatid cohesion 1 protein 2-like isoform X1 (A)	sister chromatid cohesion 1 protein 2-like isoform X1 [Brassica napus]	RecName: Full=Sister chromatid cohesion 1 protein 2; AltName: Full=SCC1 homolog 2; Short=AtRAD21-1;	SubName: Full=Uncharacterized protein {ECO:0000313|EnsemblPlants:Bo6g064780.1};	Sister chromatid cohesion complex Cohesin, subunit RAD21/SCC1	GO:0000798,nuclear cohesin complex; GO:0005634,nucleus; GO:0003682,chromatin binding; GO:0051301,cell division; GO:0006302,double-strand break repair; GO:0000278,mitotic cell cycle; GO:0007062,sister chromatid cohesion	--
Cluster-17807.130317	1	K01307 gamma-glutamyl hydrolase [EC:3.4.19.9] | (RefSeq) gamma-glutamyl hydrolase 1-like (A)	PREDICTED: gamma-glutamyl hydrolase 1-like [Brassica oleracea var. oleracea]	RecName: Full=Gamma-glutamyl hydrolase 1; Short=AtGGH1; EC=3.4.19.9; AltName: Full=Conjugase; AltName: Full=GH; AltName: Full=Gamma-Glu-X carboxypeptidase; Flags: Precursor;	SubName: Full=Uncharacterized protein {ECO:0000313|EnsemblPlants:Bo2g094630.1};	Gamma-glutamyl hydrolase	GO:0005618,cell wall; GO:0005615,extracellular space; GO:0005773,vacuole; GO:0034722,gamma-glutamyl-peptidase activity; GO:0008242,omega peptidase activity; GO:0046900,tetrahydrofolylpolyglutamate metabolic process	Peptidase C26
Cluster-17807.130359	1	K17907 autophagy-related protein 9 | (RefSeq) autophagy-related protein 9-like (A)	PREDICTED: autophagy-related protein 9-like [Brassica oleracea var. oleracea]	RecName: Full=Autophagy-related protein 9 {ECO:0000303|PubMed:12114572}; Short=AtAPG9 {ECO:0000303|PubMed:12114572};	RecName: Full=Autophagy-related protein 9 {ECO:0000256|RuleBase:RU364027};	Integral membrane protein	GO:0005776,autophagosome; GO:0000421,autophagosome membrane; GO:0031410,cytoplasmic vesicle; GO:0016021,integral component of membrane; GO:0000407,phagophore assembly site; GO:0006914,autophagy; GO:0000422,autophagy of mitochondrion; GO:0050832,defense response to fungus; GO:0044805,late nucleophagy; GO:0034497,protein localization to phagophore assembly site; GO:0015031,protein transport	Autophagy protein Apg9
Cluster-17807.13038	1	K16573 gamma-tubulin complex component 6 | (RefSeq) uncharacterized LOC103722329 (A)	protein trichome birefringence-like 37 [Brassica napus]	RecName: Full=Protein trichome birefringence-like 37;	SubName: Full=Uncharacterized protein {ECO:0000313|EnsemblPlants:Bo3g027570.1};	--	GO:0005794,Golgi apparatus; GO:0016021,integral component of membrane; GO:0016413,O-acetyltransferase activity; GO:0071554,cell wall organization or biogenesis	PMR5 N terminal Domain
Cluster-17807.130466	1	--	PREDICTED: putative uridine kinase C227.14 isoform X2 [Brassica oleracea var. oleracea]	--	SubName: Full=BnaC05g01650D protein {ECO:0000313|EMBL:CDY18142.1};	Predicted panthothenate kinase/uridine kinase-related protein	GO:0005524,ATP binding; GO:0016301,kinase activity	--
Cluster-17807.130518	1	K21442 ankyrin repeat domain-containing protein 54 | (RefSeq) ankyrin repeat domain-containing protein 54 (A)	PREDICTED: ankyrin repeat-containing protein P16F5.05c [Brassica oleracea var. oleracea]	RecName: Full=Probable protein S-acyltransferase 23; EC=2.3.1.225; AltName: Full=Probable palmitoyltransferase At2g14255; AltName: Full=Zinc finger DHHC domain-containing protein At2g14255;	SubName: Full=Uncharacterized protein {ECO:0000313|EnsemblPlants:Bo9g169470.1};	FOG: Ankyrin repeat	GO:0005794,Golgi apparatus; GO:0000139,Golgi membrane; GO:0016021,integral component of membrane; GO:0019706,protein-cysteine S-palmitoyltransferase activity	Colon cancer-associated protein Mic1-like
Cluster-17807.130523	1	K16225 probable WRKY transcription factor 52 | (RefSeq) RRS1; Disease resistance protein (TIR-NBS-LRR class) (A)	protein DA1-related 4-like isoform X2 [Brassica napus]	RecName: Full=Protein DA1-related 4 {ECO:0000303|PubMed:18483219}; AltName: Full=Protein CHILLING SENSITIVE 3 {ECO:0000303|PubMed:20444230};	SubName: Full=Uncharacterized protein {ECO:0000313|EnsemblPlants:Bo3g012830.1};	--	GO:0043531,ADP binding; GO:0005524,ATP binding; GO:0046872,metal ion binding; GO:0006952,defense response; GO:0009409,response to cold	Leucine rich repeat
Cluster-17807.130656	1	K09518 DnaJ homolog subfamily B member 12 | (RefSeq) chaperone protein dnaJ 49 (A)	PREDICTED: chaperone protein dnaJ 49 [Brassica oleracea var. oleracea]	RecName: Full=Chaperone protein dnaJ 49; Short=AtDjC49; Short=AtJ49;	SubName: Full=Uncharacterized protein {ECO:0000313|EnsemblPlants:Bo01327s030.1};	Molecular chaperone (DnaJ superfamily)	GO:0016021,integral component of membrane	Domain of unknown function (DUF1977)
[truncated: 52,187 more rows]
