# Supplementary material for: Transcriptome-Based Screening of Candidate Low-Temperature-Associated Genes and Analysis of the BocARR-B Transcription Factor Gene Family in Kohlrabi (Brassica oleracea L. var. caulorapa L.)
Source: Int J Mol Sci. 2024 Aug 27;25(17):9261. doi: 10.3390/ijms25179261 (PMC11394831; doi:10.3390/ijms25179261)
Supplement: Supplementary file 1 [file ijms-25-09261-s001.zip › Table S6.xlsx]

## Sheet: Sheet1
ID	CK-1_fpkm	CK-2_fpkm	CK-3_fpkm	12C-1_fpkm	12C-2_fpkm	12C-3_fpkm	8C-1_fpkm	8C-2_fpkm	8C-3_fpkm	4C-1_fpkm	4C-2_fpkm	4C-3_fpkm	CK_vs_12C-GL.log2FoldChange	CK_vs_12C-GL.regulated	CK_vs_8C-GL.log2FoldChange	CK_vs_8C-GL.regulated	CK_vs_4C-GL.log2FoldChange	CK_vs_4C-GL.regulated	KEGG	NR	Swissprot	Tremble	KOG	GO	Pfam
Cluster-17807.61182	39.4	34.15	43.01	5.31	5.64	6.07	7.91	4.36	6.325	4.79	5.295	5.8	-2.92708	down	-2.791	down	-3.29947	down	K03028 26S proteasome regulatory subunit N1 | (RefSeq) LOW QUALITY PROTEIN: protein NLP2-like (A)	protein NLP7-like isoform X1 [Brassica napus]	RecName: Full=Protein NLP7; Short=AtNLP7; AltName: Full=NIN-like protein 7; AltName: Full=Nodule inception protein-like protein 7;	SubName: Full=Uncharacterized protein {ECO:0000313|EnsemblPlants:Bo7g109290.1};	--	GO:0005634,nucleus; GO:0003677,DNA binding; GO:0003700,DNA-binding transcription factor activity; GO:0042128,nitrate assimilation; GO:0010167,response to nitrate; GO:0009414,response to water deprivation; GO:0010118,stomatal movement; GO:0006351,transcription, DNA-templated	PB1 domain
Cluster-17807.84610	28.98	33.69	25.67	1.45	1.59	1.59	1.81	1.62	0.995	0.07	0.21	0.35	-4.40648	down	-4.44661	down	-7.48394	down	K09286 EREBP-like factor | (RefSeq) ethylene-responsive transcription factor ERF010-like (A)	PREDICTED: ethylene-responsive transcription factor ERF010-like [Brassica oleracea var. oleracea]	RecName: Full=Ethylene-responsive transcription factor ERF010;	SubName: Full=Uncharacterized protein {ECO:0000313|EnsemblPlants:Bo9g020380.1};	--	GO:0005634,nucleus; GO:0003677,DNA binding; GO:0003700,DNA-binding transcription factor activity; GO:0009873,ethylene-activated signaling pathway; GO:0006351,transcription, DNA-templated	AP2 domain
Cluster-17807.79458	127.95	181.26	154.28	12.02	11.81	11.2	37.46	46.48	40.865	33.82	36.06	38.3	-3.87943	down	-2.02327	down	-2.55697	down	K09060 plant G-box-binding factor | (RefSeq) G-box-binding factor 1 isoform X1 (A)	PREDICTED: ocs element-binding factor 1 [Brassica oleracea var. oleracea]	RecName: Full=bZIP transcription factor 2 {ECO:0000305}; Short=AtbZIP2 {ECO:0000303|PubMed:11906833}; AltName: Full=G-box-binding factor 5 {ECO:0000303|Ref.1}; AltName: Full=Protein FLORAL TRANSITION AT THE MERISTEM 3 {ECO:0000303|PubMed:22319055};	SubName: Full=Uncharacterized protein {ECO:0000313|EnsemblPlants:Bo7g011520.1};	--	GO:0005634,nucleus; GO:0003677,DNA binding; GO:0003700,DNA-binding transcription factor activity; GO:0046982,protein heterodimerization activity; GO:0006351,transcription, DNA-templated	Basic region leucine zipper
Cluster-17807.107525	2.58	2.26	2.51	57.89	60.41	100.37	163.14	188.52	148.78	14.81	19.725	24.64	4.73754	up	5.96667	up	2.55192	up	K09422 transcription factor MYB, plant | (RefSeq) transcription factor MYB44-like (A)	BnaC07g31640D [Brassica napus]	RecName: Full=Transcription factor MYB77 {ECO:0000303|PubMed:11597504}; AltName: Full=Myb-related protein 77 {ECO:0000303|PubMed:11597504}; Short=AtMYB77 {ECO:0000303|PubMed:11597504}; AltName: Full=Myb-related protein R2 {ECO:0000303|PubMed:9678577}; Short=AtMYBR2 {ECO:0000303|PubMed:9678577};	SubName: Full=BnaC07g31640D protein {ECO:0000313|EMBL:CDY23023.1};	Transcription factor, Myb superfamily	GO:0005634,nucleus; GO:0003700,DNA-binding transcription factor activity; GO:0000981,DNA-binding transcription factor activity, RNA polymerase II-specific; GO:0043565,sequence-specific DNA binding; GO:0001135,RNA polymerase II transcription regulator recruiting activity; GO:0044212,transcription regulatory region DNA binding; GO:0030154,cell differentiation; GO:0048527,lateral root development; G…	SLIDE
Cluster-17807.61658	44.04	43.71	64.12	1.54	0.89	1.82	4.55	2.43	3.05	3.94	5.125	6.31	-5.31265	down	-4.07026	down	-3.758	down	K09422 transcription factor MYB, plant | (RefSeq) transcription factor MYB48 (A)	PREDICTED: transcription factor MYB48 [Brassica oleracea var. oleracea]	RecName: Full=Transcription factor MYB48; AltName: Full=Myb-related protein 48; Short=AtMYB48;	SubName: Full=Uncharacterized protein {ECO:0000313|EnsemblPlants:Bo3g130340.1};	Transcription factor, Myb superfamily	GO:0005634,nucleus; GO:0003700,DNA-binding transcription factor activity; GO:0000981,DNA-binding transcription factor activity, RNA polymerase II-specific; GO:0043565,sequence-specific DNA binding; GO:0001135,RNA polymerase II transcription regulator recruiting activity; GO:0044212,transcription regulatory region DNA binding; GO:0030154,cell differentiation; GO:0006357,regulation of transcription…	Myb-like DNA-binding domain
Cluster-17807.51096	0.83	0.28	1.24	136.72	211.47	153.34	164.77	50.09	195.565	379.83	280.265	180.7	7.60722	up	7.2594	up	8.05431	up	K03539 ribonuclease P/MRP protein subunit RPP1 [EC:3.1.26.5] | (RefSeq) uncharacterized LOC105046161 (A)	PREDICTED: zinc finger protein HD1-like isoform X1 [Brassica oleracea var. oleracea]	RecName: Full=Zinc finger protein CONSTANS-LIKE 5;	SubName: Full=Uncharacterized protein {ECO:0000313|EnsemblPlants:Bo3g022670.1};	--	GO:0005634,nucleus; GO:0003700,DNA-binding transcription factor activity; GO:0008270,zinc ion binding; GO:0048571,long-day photoperiodism; GO:0048579,negative regulation of long-day photoperiodism, flowering; GO:0045892,negative regulation of transcription, DNA-templated; GO:0048576,positive regulation of short-day photoperiodism, flowering; GO:0009909,regulation of flower development; GO:0006355…	CCT motif
Cluster-17807.105082	0.41	0.33	0.39	7.67	8.98	9.95	8.65	7.87	10.32	13.14	10.815	8.49	4.398	up	4.42168	up	4.41219	up	K12135 zinc finger protein CONSTANS | (RefSeq) zinc finger protein CONSTANS isoform X2 (A)	zinc finger protein CONSTANS-LIKE 13-like [Brassica napus]	RecName: Full=Zinc finger protein CONSTANS-LIKE 13;	SubName: Full=Uncharacterized protein {ECO:0000313|EnsemblPlants:Bo4g002240.1}; Flags: Fragment;	--	GO:0005634,nucleus; GO:0003700,DNA-binding transcription factor activity; GO:0043565,sequence-specific DNA binding; GO:0044212,transcription regulatory region DNA binding; GO:0008270,zinc ion binding; GO:0006355,regulation of transcription, DNA-templated	B-box zinc finger
Cluster-17807.48715	2.92	1.55	3.17	191.46	165.35	92.68	218.28	112.2	192.055	16.68	15.105	13.53	5.75324	up	5.93578	up	2.12898	up	--	BnaC03g58080D [Brassica napus]	RecName: Full=Zinc finger protein ZAT10; AltName: Full=Salt-tolerance zinc finger;	SubName: Full=BnaC03g58080D protein {ECO:0000313|EMBL:CDY11770.1};	FOG: Zn-finger	GO:0005634,nucleus; GO:0003700,DNA-binding transcription factor activity; GO:0046872,metal ion binding; GO:0043565,sequence-specific DNA binding; GO:0035264,multicellular organism growth; GO:0045892,negative regulation of transcription, DNA-templated; GO:0010117,photoprotection; GO:0015979,photosynthesis; GO:0009737,response to abscisic acid; GO:0010200,response to chitin; GO:0009409,response to …	Ubiquitin-Binding Zinc Finger
Cluster-17807.39994	0.09	0.15	0.18	6.67	5.77	5.93	5.72	0.85	5.495	17.57	11.59	5.61	5.31561	up	4.65517	up	5.96707	up	K07466 replication factor A1 | (RefSeq) replication protein A 70 kDa DNA-binding subunit A-like (A)	PREDICTED: transcription factor MYB1R1-like [Brassica oleracea var. oleracea]	RecName: Full=Transcription factor KUA1 {ECO:0000303|PubMed:24806884}; AltName: Full=Myb-related protein H {ECO:0000303|PubMed:23888064}; Short=AtMYBH {ECO:0000303|PubMed:23888064}; Short=AtMYBS3 {ECO:0000303|PubMed:25920996}; Short=MYBS3-homolg protein {ECO:0000303|PubMed:25920996}; AltName: Full=Protein KUODA1 {ECO:0000303|PubMed:24806884};	SubName: Full=Uncharacterized protein {ECO:0000313|EnsemblPlants:Bo2g066810.1};	--	GO:0005634,nucleus; GO:0003700,DNA-binding transcription factor activity; GO:0000976,transcription regulatory region sequence-specific DNA binding; GO:0008270,zinc ion binding; GO:0010252,auxin homeostasis; GO:0048527,lateral root development; GO:0048366,leaf development; GO:0010150,leaf senescence; GO:2000469,negative regulation of peroxidase activity; GO:0000122,negative regulation of transcrip…	Myb-like DNA-binding domain
Cluster-17807.74689	79.77	125.23	79.38	1.33	2.55	0.81	5.54	13.74	3.31	0.94	1.12	1.3	-6.07106	down	-3.70927	down	-6.84274	down	K04450 cyclic AMP-dependent transcription factor ATF-2 | (RefSeq) light-inducible protein CPRF2-like (A)	PREDICTED: basic leucine zipper 63 isoform X1 [Brassica oleracea var. oleracea]	RecName: Full=Basic leucine zipper 63; Short=AtbZIP63; Short=bZIP protein 63; AltName: Full=Basic leucine zipper OPAQUE 2 homolog 3; Short=Basic leucine zipper O2 homolog 3;	SubName: Full=Uncharacterized protein {ECO:0000313|EnsemblPlants:Bo7g093030.1};	--	GO:0005634,nucleus; GO:0003677,DNA binding; GO:0003700,DNA-binding transcription factor activity; GO:0042802,identical protein binding; GO:0046982,protein heterodimerization activity; GO:0071215,cellular response to abscisic acid stimulus; GO:0071333,cellular response to glucose stimulus; GO:0006351,transcription, DNA-templated	Autophagy protein 16 (ATG16)
Cluster-17807.82228	79.47	55.34	54.23	11.55	11.1	10.78	11.68	7.47	11.315	5.68	11.79	17.9	-2.64097	down	-2.77924	down	-2.86125	down	K19939 Rab effector Noc2 | (RefSeq) POPTRDRAFT_568988; hypothetical protein (A)	PREDICTED: zinc finger protein CONSTANS-LIKE 4-like [Brassica oleracea var. oleracea]	RecName: Full=B-box domain protein 31 {ECO:0000303|PubMed:19920209}; Short=AtBBX31 {ECO:0000303|PubMed:19920209}; AltName: Full=Microprotein 1B {ECO:0000303|PubMed:27015278};	SubName: Full=Uncharacterized protein {ECO:0000313|EnsemblPlants:Bo7g111340.1};	--	GO:0005634,nucleus; GO:0003700,DNA-binding transcription factor activity; GO:0030674,protein binding, bridging; GO:0008270,zinc ion binding; GO:0007623,circadian rhythm; GO:0009909,regulation of flower development; GO:0006355,regulation of transcription, DNA-templated; GO:0010224,response to UV-B	B-box zinc finger
Cluster-17807.49319	0.88	1	0.88	12.16	22.84	20.78	33.76	15.34	30.18	56.07	55.215	54.36	4.17727	up	4.67873	up	5.47575	up	K16670 homeobox protein Meis2 | (RefSeq) homeobox protein BEL1 homolog (A)	homeobox protein ATH1 [Brassica napus]	RecName: Full=Homeobox protein ATH1;	SubName: Full=Uncharacterized protein {ECO:0000313|EnsemblPlants:Bo7g115960.1};	Transcription factor MEIS1 and related HOX domain proteins	GO:0005634,nucleus; GO:0003677,DNA binding; GO:0003700,DNA-binding transcription factor activity; GO:0043565,sequence-specific DNA binding; GO:0010227,floral organ abscission; GO:0008285,negative regulation of cell proliferation; GO:0009640,photomorphogenesis; GO:0010371,regulation of gibberellin biosynthetic process; GO:0090470,shoot organ boundary specification; GO:0006351,transcription, DNA-te…	Homeodomain
Cluster-17807.80885	449.11	524.5	435.29	49.37	64.11	83.55	161.2	25.2	90.825	96.46	85.51	74.56	-2.99935	down	-2.53616	down	-2.89875	down	K12135 zinc finger protein CONSTANS | (RefSeq) zinc finger protein CONSTANS isoform X2 (A)	PREDICTED: zinc finger protein CONSTANS-LIKE 5-like [Brassica oleracea var. oleracea]	RecName: Full=Zinc finger protein CONSTANS-LIKE 5;	SubName: Full=Uncharacterized protein {ECO:0000313|EnsemblPlants:Bo9g133400.1};	GATA-4/5/6 transcription factors	GO:0005634,nucleus; GO:0003700,DNA-binding transcription factor activity; GO:0008270,zinc ion binding; GO:0048571,long-day photoperiodism; GO:0048579,negative regulation of long-day photoperiodism, flowering; GO:0045892,negative regulation of transcription, DNA-templated; GO:0048576,positive regulation of short-day photoperiodism, flowering; GO:0009909,regulation of flower development; GO:0006355…	B-box zinc finger
Cluster-17807.150340	1.91	2.06	3.43	35.55	35.38	33.82	35.78	12.16	30.055	28.27	24.02	19.77	3.66866	up	3.2105	up	2.83517	up	K00521 ferric-chelate reductase [EC:1.16.1.7] | (RefSeq) ferric reduction oxidase 7, chloroplastic-like (A)	PREDICTED: NAC domain-containing protein 2 [Brassica oleracea var. oleracea]	RecName: Full=NAC transcription factor 32 {ECO:0000305}; AltName: Full=NAC domain-containing protein 32 {ECO:0000305}; Short=ANAC032 {ECO:0000305};	SubName: Full=Uncharacterized protein {ECO:0000313|EnsemblPlants:Bo2g092550.1};	--	GO:0005634,nucleus; GO:0003677,DNA binding; GO:0003700,DNA-binding transcription factor activity; GO:0009793,embryo development ending in seed dormancy; GO:1900057,positive regulation of leaf senescence; GO:0045893,positive regulation of transcription, DNA-templated; GO:0006351,transcription, DNA-templated	No apical meristem (NAM) protein
Cluster-17807.20399	0.03	0.18	0.1	24.63	12.49	19.33	19.91	7.82	20.015	43.53	38.655	33.78	7.39075	up	7.1237	up	8.15425	up	K12135 zinc finger protein CONSTANS | (RefSeq) hypothetical protein (A)	PREDICTED: zinc finger protein CONSTANS-LIKE 10 [Brassica oleracea var. oleracea]	RecName: Full=Zinc finger protein CONSTANS-LIKE 10;	SubName: Full=Uncharacterized protein {ECO:0000313|EnsemblPlants:Bo7g089140.1};	--	GO:0005634,nucleus; GO:0005886,plasma membrane; GO:0003700,DNA-binding transcription factor activity; GO:0008270,zinc ion binding	B-box zinc finger
Cluster-17807.70937	0.4	0.27	0.37	19.97	9.39	16.24	14.18	5.48	25.33	45.89	34.91	23.93	5.31143	up	5.23624	up	6.23067	up	K10523 speckle-type POZ protein | (RefSeq) BTB/POZ and TAZ domain-containing protein 1-like (A)	BTB/POZ and TAZ domain-containing protein 4 [Brassica napus]	RecName: Full=BTB/POZ and TAZ domain-containing protein 4; AltName: Full=BTB and TAZ domain protein 4;	SubName: Full=BnaC03g48540D protein {ECO:0000313|EMBL:CDY36495.1};	CREB binding protein/P300 and related TAZ Zn-finger proteins	GO:0005737,cytoplasm; GO:0005634,nucleus; GO:0019005,SCF ubiquitin ligase complex; GO:0005774,vacuolar membrane; GO:0005516,calmodulin binding; GO:0004402,histone acetyltransferase activity; GO:0003712,transcription coregulator activity; GO:0031625,ubiquitin protein ligase binding; GO:0008270,zinc ion binding; GO:0043161,proteasome-mediated ubiquitin-dependent protein catabolic process; GO:004278…	BTB/POZ domain
Cluster-17807.77077	125.96	106.9	96.65	3.44	2.86	7.64	18.69	3.03	19.285	3.81	9.255	14.7	-4.72771	down	-3.20396	down	-4.00839	down	K12134 circadian clock associated 1 | (RefSeq) protein CCA1 isoform X1 (A)	PREDICTED: protein CCA1 isoform X2 [Brassica oleracea var. oleracea]	RecName: Full=Protein CCA1 {ECO:0000303|PubMed:9144958}; AltName: Full=MYB-related transcription factor CCA1 {ECO:0000303|PubMed:9144958}; AltName: Full=Protein CIRCADIAN CLOCK ASSOCIATED 1 {ECO:0000303|PubMed:9144958};	SubName: Full=Uncharacterized protein {ECO:0000313|EnsemblPlants:Bo4g006930.1};	Zuotin and related molecular chaperones (DnaJ superfamily), contains DNA-binding domains	GO:0005634,nucleus; GO:0003677,DNA binding; GO:0003700,DNA-binding transcription factor activity; GO:0043565,sequence-specific DNA binding; GO:0007623,circadian rhythm; GO:0048574,long-day photoperiodism, flowering; GO:0042754,negative regulation of circadian rhythm; GO:0045892,negative regulation of transcription, DNA-templated; GO:0045893,positive regulation of transcription, DNA-templated; GO:…	--
Cluster-17807.91976	8.91	8.62	9.58	3.49	3.67	3.56	2.83	2.13	2.515	1.88	1.595	1.31	-1.49109	down	-1.98584	down	-2.91997	down	K04650 nuclear receptor co-repressor 1 | (RefSeq) uncharacterized protein LOC106367835 (A)	uncharacterized protein LOC106367835 [Brassica napus]	RecName: Full=RNA pseudouridine synthase 5; EC=5.4.99.-; AltName: Full=RNA pseudouridylate synthase 5; AltName: Full=RNA-uridine isomerase 5;	SubName: Full=Uncharacterized protein {ECO:0000313|EnsemblPlants:Bo8g080840.1};	Nuclear receptor coregulator SMRT/SMRTER, contains Myb-like domains	GO:0009982,pseudouridine synthase activity; GO:0003723,RNA binding; GO:0000455,enzyme-directed rRNA pseudouridine synthesis; GO:0031119,tRNA pseudouridine synthesis	Myb DNA-binding like
Cluster-17807.36982	10.73	16.5	11.15	0.07	0.12	0	0.2	0	0.22	0	0	0	-7.85385	down	-6.6556	down	-11.9292	down	K16189 phytochrome-interacting factor 4 | (RefSeq) transcription factor PIF4-like (A)	BnaC08g49690D [Brassica napus]	RecName: Full=Transcription factor HFR1 {ECO:0000303|PubMed:10995393}; AltName: Full=Basic helix-loop-helix protein 26 {ECO:0000303|PubMed:12679534}; Short=AtbHLH26 {ECO:0000303|PubMed:12679534}; Short=bHLH 26 {ECO:0000303|PubMed:12679534}; AltName: Full=Protein LONG HYPOCOTYL IN FAR-RED 1 {ECO:0000303|PubMed:10995393}; AltName: Full=Protein REDUCED PHYTOCHROME SIGNALING {ECO:0000303|PubMed:11090…	SubName: Full=Uncharacterized protein {ECO:0000313|EnsemblPlants:Bo8g117510.1};	--	GO:0005829,cytosol; GO:0005634,nucleus; GO:0003677,DNA binding; GO:0003700,DNA-binding transcription factor activity; GO:0046983,protein dimerization activity; GO:0003712,transcription coregulator activity; GO:0009738,abscisic acid-activated signaling pathway; GO:0009785,blue light signaling pathway; GO:0009585,red, far-red light phototransduction; GO:0010218,response to far red light; GO:0009642…	Helix-loop-helix DNA-binding domain
Cluster-17807.70040	4.25	2.45	1.97	75.92	56.67	47.82	30.25	29.27	50.46	178.08	116.155	54.23	4.24933	up	3.52131	up	4.92453	up	K09419 heat shock transcription factor, other eukaryote | (RefSeq) heat stress transcription factor A-8-like isoform X1 (A)	PREDICTED: heat stress transcription factor A-8-like isoform X2 [Brassica oleracea var. oleracea]	RecName: Full=Heat stress transcription factor A-8; Short=AtHsfA8; AltName: Full=AtHsf-03; AltName: Full=Heat shock factor protein 5; Short=HSF 5; AltName: Full=Heat shock transcription factor 5; Short=HSTF 5;	SubName: Full=Uncharacterized protein {ECO:0000313|EnsemblPlants:Bo2g056350.1};	Heat shock transcription factor	GO:0005737,cytoplasm; GO:0005634,nucleus; GO:0003700,DNA-binding transcription factor activity; GO:0043565,sequence-specific DNA binding; GO:0006351,transcription, DNA-templated	--
Cluster-17807.89486	19.11	19.56	18.34	4.77	4.16	5.65	5.1	4.11	4.275	3.69	4.855	6.02	-2.12063	down	-2.21101	down	-2.40863	down	K08869 aarF domain-containing kinase | (RefSeq) predicted protein (A)	PREDICTED: transcription factor DIVARICATA-like [Brassica oleracea var. oleracea]	RecName: Full=Transcription factor SRM1 {ECO:0000305}; AltName: Full=Myb-related protein SRM1 {ECO:0000305}; AltName: Full=Protein SALT-RELATED MYB 1 {ECO:0000303|PubMed:26243618};	SubName: Full=Uncharacterized protein {ECO:0000313|EnsemblPlants:Bo2g009130.1};	Zuotin and related molecular chaperones (DnaJ superfamily), contains DNA-binding domains	GO:0005634,nucleus; GO:0003677,DNA binding; GO:0003700,DNA-binding transcription factor activity; GO:0009738,abscisic acid-activated signaling pathway; GO:1901001,negative regulation of response to salt stress; GO:0010116,positive regulation of abscisic acid biosynthetic process; GO:1905615,positive regulation of developmental vegetative growth; GO:0045893,positive regulation of transcription, DN…	Myb-like DNA-binding domain
Cluster-17807.81343	11.9	10.58	15.37	0	0	0	1.62	2.8	3.295	8.72	6.375	4.03	-11.566	down	-2.42212	down	-1.40252	down	K00847 fructokinase [EC:2.7.1.4] | (RefSeq) probable fructokinase-4 (A)	probable fructokinase-4 [Brassica napus]	RecName: Full=Fructokinase-2; EC=2.7.1.4;	SubName: Full=Uncharacterized protein {ECO:0000313|EnsemblPlants:Bra021733.1-P};	Ribokinase	GO:0005524,ATP binding; GO:0008865,fructokinase activity; GO:0019252,starch biosynthetic process	pfkB family carbohydrate kinase
Cluster-17807.72655	52.5	74.36	41.32	4.49	2.64	4.12	6.42	2.71	3.21	0	0.11	0.22	-4.04989	down	-3.93451	down	-9.34861	down	K00521 ferric-chelate reductase [EC:1.16.1.7] | (RefSeq) ferric reduction oxidase 7, chloroplastic-like (A)	PREDICTED: NAC domain-containing protein 83-like [Brassica oleracea var. oleracea]	RecName: Full=NAC domain-containing protein 83 {ECO:0000303|PubMed:15029955}; Short=ANAC083 {ECO:0000303|PubMed:15029955}; AltName: Full=Protein VND-INTERACTING 2 {ECO:0000303|PubMed:20388856};	SubName: Full=Uncharacterized protein {ECO:0000313|EnsemblPlants:Bo2g011120.1};	--	GO:0005634,nucleus; GO:0003677,DNA binding; GO:0003700,DNA-binding transcription factor activity; GO:0010150,leaf senescence; GO:0045892,negative regulation of transcription, DNA-templated; GO:0009737,response to abscisic acid; GO:0009651,response to salt stress; GO:0006351,transcription, DNA-templated; GO:0016032,viral process; GO:0010089,xylem development	No apical meristem (NAM) protein
Cluster-17807.89858	24.57	23.32	19.13	0.79	1.84	2.04	6.81	3.59	4.915	0	2.125	4.25	-3.99961	down	-2.27457	down	-3.85401	down	K21630 GATA-type zinc finger protein 1 | (RefSeq) hypothetical protein (A)	PREDICTED: putative GATA transcription factor 22 isoform X1 [Brassica oleracea var. oleracea]	RecName: Full=Putative GATA transcription factor 22;	SubName: Full=Uncharacterized protein {ECO:0000313|EnsemblPlants:Bo1g042950.1};	GATA-4/5/6 transcription factors	GO:0005634,nucleus; GO:0005667,transcription factor complex; GO:0003682,chromatin binding; GO:0003700,DNA-binding transcription factor activity; GO:0000977,RNA polymerase II regulatory region sequence-specific DNA binding; GO:0001085,RNA polymerase II transcription factor binding; GO:0044212,transcription regulatory region DNA binding; GO:0001228,DNA-binding transcription activator activity, RNA …	GATA zinc finger
Cluster-17807.82926	67.61	76.42	84.36	3.69	7.8	3.67	8.39	0.51	4.195	0	0	0	-4.06487	down	-4.3164	down	-15.0671	down	K12133 MYB-related transcription factor LHY | (RefSeq) protein LHY-like (A)	BnaC05g00840D [Brassica napus]	RecName: Full=Protein LHY {ECO:0000303|PubMed:9657154}; AltName: Full=MYB-related transcription factor LHY {ECO:0000303|PubMed:9657154}; AltName: Full=Protein LATE ELONGATED HYPOCOTYL {ECO:0000303|PubMed:9657154};	SubName: Full=BnaC05g00840D protein {ECO:0000313|EMBL:CDY15205.1};	Zuotin and related molecular chaperones (DnaJ superfamily), contains DNA-binding domains	GO:0005634,nucleus; GO:0003700,DNA-binding transcription factor activity; GO:0044212,transcription regulatory region DNA binding; GO:0007623,circadian rhythm; GO:0048574,long-day photoperiodism, flowering; GO:0042754,negative regulation of circadian rhythm; GO:0043433,negative regulation of DNA-binding transcription factor activity; GO:0042752,regulation of circadian rhythm; GO:0006355,regulation…	Myb-like DNA-binding domain
Cluster-17807.66437	24.64	40.61	16.56	0	0	0.05	0	0.21	0	0.56	0.28	0	-10.7345	down	-8.53743	down	-7.03308	down	K13415 protein brassinosteroid insensitive 1 [EC:2.7.10.1 2.7.11.1] | (RefSeq) uncharacterized LOC103401427 (A)	PREDICTED: squamosa promoter-binding-like protein 3 [Brassica oleracea var. oleracea]	RecName: Full=Squamosa promoter-binding-like protein 3;	RecName: Full=Squamosa promoter-binding-like protein {ECO:0000256|PIRNR:PIRNR037575};	--	GO:0005737,cytoplasm; GO:0005634,nucleus; GO:0003677,DNA binding; GO:0003700,DNA-binding transcription factor activity; GO:0046872,metal ion binding; GO:0030154,cell differentiation; GO:0009908,flower development; GO:0010229,inflorescence development; GO:0009911,positive regulation of flower development; GO:0010321,regulation of vegetative phase change; GO:0006351,transcription, DNA-templated; GO…	Mini-chromosome maintenance replisome factor
Cluster-17807.126637	108.32	81.54	83.16	6.39	6.49	12.89	12.75	8.45	8.91	9.22	10.355	11.49	-3.54532	down	-3.35769	down	-3.65997	down	K19939 Rab effector Noc2 | (RefSeq) POPTRDRAFT_568988; hypothetical protein (A)	PREDICTED: zinc finger protein CONSTANS-LIKE 4-like [Raphanus sativus]	RecName: Full=B-box domain protein 31 {ECO:0000303|PubMed:19920209}; Short=AtBBX31 {ECO:0000303|PubMed:19920209}; AltName: Full=Microprotein 1B {ECO:0000303|PubMed:27015278};	SubName: Full=B-box zinc finger protein 32 {ECO:0000313|EMBL:JAU53780.1}; Flags: Fragment;	--	GO:0005634,nucleus; GO:0003700,DNA-binding transcription factor activity; GO:0030674,protein binding, bridging; GO:0008270,zinc ion binding; GO:0007623,circadian rhythm; GO:0009909,regulation of flower development; GO:0006355,regulation of transcription, DNA-templated; GO:0010224,response to UV-B	B-box zinc finger
Cluster-17807.98813	1.72	1.26	0.74	16.18	14.72	15.9	16.34	12.62	31.205	83.93	89.325	94.72	3.50986	up	3.84457	up	5.74113	up	K02987 small subunit ribosomal protein S4e | (RefSeq) BTB/POZ and TAZ domain-containing protein 3-like (A)	BTB/POZ and TAZ domain-containing protein 4 [Brassica napus]	RecName: Full=BTB/POZ and TAZ domain-containing protein 4; AltName: Full=BTB and TAZ domain protein 4;	SubName: Full=BnaC03g48540D protein {ECO:0000313|EMBL:CDY36495.1};	CREB binding protein/P300 and related TAZ Zn-finger proteins	GO:0005737,cytoplasm; GO:0005634,nucleus; GO:0019005,SCF ubiquitin ligase complex; GO:0005774,vacuolar membrane; GO:0005516,calmodulin binding; GO:0004402,histone acetyltransferase activity; GO:0003712,transcription coregulator activity; GO:0031625,ubiquitin protein ligase binding; GO:0008270,zinc ion binding; GO:0043161,proteasome-mediated ubiquitin-dependent protein catabolic process; GO:004278…	HSR domain
Cluster-17807.77430	37.02	26.33	27.28	5.54	3.94	3.64	8.35	2.01	6.12	5.54	3.64	1.74	-2.92394	down	-2.64008	down	-3.47983	down	K16222 Dof zinc finger protein DOF5.5 | (RefSeq) cyclic dof factor 1 (A)	PREDICTED: cyclic dof factor 1 [Brassica oleracea var. oleracea]	RecName: Full=Cyclic dof factor 1; AltName: Full=Dof zinc finger protein DOF5.5; Short=AtDOF5.5;	SubName: Full=Uncharacterized protein {ECO:0000313|EnsemblPlants:Bo3g107650.1};	--	GO:0005634,nucleus; GO:0003677,DNA binding; GO:0003700,DNA-binding transcription factor activity; GO:0046872,metal ion binding; GO:0000978,RNA polymerase II proximal promoter sequence-specific DNA binding; GO:0001210,transcriptional repressor activity, metal ion regulated sequence-specific DNA binding; GO:0009658,chloroplast organization; GO:0009908,flower development; GO:0045892,negative regulat…	Dof domain, zinc finger
Cluster-17807.68747	46.03	51.46	72.32	6.1	4	5.1	5.18	5.65	4.77	4.55	5.06	5.57	-3.60759	down	-3.66693	down	-4.07296	down	K12133 MYB-related transcription factor LHY | (RefSeq) LHY protein (A)	PREDICTED: protein REVEILLE 8-like isoform X4 [Brassica oleracea var. oleracea]	RecName: Full=Protein REVEILLE 8; AltName: Full=MYB-like transcription factor; AltName: Full=Protein LHY-CCA1-like 5;	SubName: Full=Uncharacterized protein {ECO:0000313|EnsemblPlants:Bo1g144410.1};	Zuotin and related molecular chaperones (DnaJ superfamily), contains DNA-binding domains	GO:0005634,nucleus; GO:0003700,DNA-binding transcription factor activity; GO:0043565,sequence-specific DNA binding; GO:0001190,NA; GO:0032922,circadian regulation of gene expression; GO:0043966,histone H3 acetylation; GO:0048573,photoperiodism, flowering; GO:0042753,positive regulation of circadian rhythm; GO:0010628,positive regulation of gene expression; GO:0042752,regulation of circadian rhyth…	Myb-like DNA-binding domain
Cluster-17807.79929	30.29	24.61	13.98	0.2	0.08	0	4.07	0	2.91	4.68	2.34	0	-8.12536	down	-3.5257	down	-3.72504	down	K09377 cysteine and glycine-rich protein | (RefSeq) LIM domain-containing protein WLIM2b (A)	PREDICTED: LIM domain-containing protein WLIM2b [Brassica oleracea var. oleracea]	RecName: Full=LIM domain-containing protein WLIM2b {ECO:0000305}; AltName: Full=Widely-expressed LIM protein 2B {ECO:0000305};	SubName: Full=Uncharacterized protein {ECO:0000313|EnsemblPlants:Bo4g115470.1};	Regulatory protein MLP and related LIM proteins	GO:0005737,cytoplasm; GO:0005856,cytoskeleton; GO:0051015,actin filament binding; GO:0046872,metal ion binding; GO:0003729,mRNA binding; GO:0051017,actin filament bundle assembly	Zinc-binding domain
Cluster-17807.86356	99.82	86.03	59.1	8.92	13.29	13.54	14.61	11.36	15.915	29.23	25.265	21.3	-2.92828	down	-2.68805	down	-2.11615	down	K19939 Rab effector Noc2 | (RefSeq) POPTRDRAFT_568988; hypothetical protein (A)	PREDICTED: protein BFR2 [Brassica oleracea var. oleracea]	RecName: Full=B-box domain protein 31 {ECO:0000303|PubMed:19920209}; Short=AtBBX31 {ECO:0000303|PubMed:19920209}; AltName: Full=Microprotein 1B {ECO:0000303|PubMed:27015278};	SubName: Full=Uncharacterized protein {ECO:0000313|EnsemblPlants:Bo1g048190.1};	--	GO:0005634,nucleus; GO:0003700,DNA-binding transcription factor activity; GO:0030674,protein binding, bridging; GO:0008270,zinc ion binding; GO:0007623,circadian rhythm; GO:0009909,regulation of flower development; GO:0006355,regulation of transcription, DNA-templated; GO:0010224,response to UV-B	B-box zinc finger
Cluster-17807.57891	1.16	0.18	0.43	39.09	51.41	37.78	73.46	99.09	103.015	204.8	209.335	213.87	6.0654	up	7.19529	up	8.08341	up	K12127 pseudo-response regulator 1 | (RefSeq) two-component response regulator-like APRR1 isoform X1 (A)	two-component response regulator-like APRR1 isoform X1 [Brassica napus]	RecName: Full=Two-component response regulator-like APRR1; AltName: Full=ABI3-interacting protein 1; AltName: Full=Pseudo-response regulator 1; AltName: Full=Timing of CAB expression 1;	SubName: Full=BnaCnng43250D protein {ECO:0000313|EMBL:CDY64140.1};	GATA-4/5/6 transcription factors	GO:0005634,nucleus; GO:0003677,DNA binding; GO:0003700,DNA-binding transcription factor activity; GO:0007623,circadian rhythm; GO:0010031,circumnutation; GO:0009908,flower development; GO:0010629,negative regulation of gene expression; GO:0000160,phosphorelay signal transduction system; GO:0010468,regulation of gene expression; GO:0006355,regulation of transcription, DNA-templated; GO:0006351,tra…	CCT motif
Cluster-17807.111491	0.88	0.73	0.93	34.05	14.49	13.94	22.76	6.31	12.35	50.37	37.205	24.04	4.49847	up	3.88055	up	5.05647	up	K21776 protein lin-54 | (RefSeq) protein tesmin/TSO1-like CXC 8 (A)	PREDICTED: protein tesmin/TSO1-like CXC 8 [Brassica oleracea var. oleracea]	RecName: Full=Probable isoaspartyl peptidase/L-asparaginase 2; EC=3.4.19.5; AltName: Full=L-asparagine amidohydrolase 2; Contains: RecName: Full=Isoaspartyl peptidase/L-asparaginase 2 subunit alpha; Contains: RecName: Full=Isoaspartyl peptidase/L-asparaginase 2 subunit beta; Flags: Precursor;	SubName: Full=Uncharacterized protein {ECO:0000313|EnsemblPlants:Bo1g123680.1};	Asparaginase	GO:0004067,asparaginase activity; GO:0008798,beta-aspartyl-peptidase activity	Tesmin/TSO1-like CXC domain, cysteine-rich domain
Cluster-17807.67486	58.85	95.82	104.49	3.76	2.51	0.97	2.24	2.31	4.07	7.68	7.9	8.12	-5.304	down	-5.07098	down	-3.90028	down	K12128 pseudo-response regulator 9 | (RefSeq) two-component response regulator-like APRR9 (A)	BnaC04g00640D [Brassica napus]	RecName: Full=Two-component response regulator-like APRR9; AltName: Full=Pseudo-response regulator 9;	SubName: Full=BnaC04g00640D protein {ECO:0000313|EMBL:CDY41558.1};	GATA-4/5/6 transcription factors	GO:0005634,nucleus; GO:0003677,DNA binding; GO:0007623,circadian rhythm; GO:0045892,negative regulation of transcription, DNA-templated; GO:0000160,phosphorelay signal transduction system; GO:0010017,red or far-red light signaling pathway; GO:0006355,regulation of transcription, DNA-templated; GO:0006351,transcription, DNA-templated	CCT motif
Cluster-17807.68962	13.23	16.4	16.95	1.24	1.95	2.08	5.99	3.06	3.56	0	1.22	2.44	-3.30524	down	-2.07167	down	-4.14479	down	K16189 phytochrome-interacting factor 4 | (RefSeq) transcription factor PIF4-like isoform X1 (A)	transcription factor PIF4 isoform X1 [Brassica napus]	RecName: Full=Transcription factor PIF4; AltName: Full=Basic helix-loop-helix protein 9; Short=AtbHLH9; Short=bHLH 9; AltName: Full=Phytochrome-interacting factor 4; AltName: Full=Short under red-light 2; AltName: Full=Transcription factor EN 102; AltName: Full=bHLH transcription factor bHLH009;	SubName: Full=BnaC04g48630D protein {ECO:0000313|EMBL:CDY14866.1};	--	GO:0005634,nucleus; GO:0003677,DNA binding; GO:0003700,DNA-binding transcription factor activity; GO:0046983,protein dimerization activity; GO:0009704,de-etiolation; GO:0010161,red light signaling pathway; GO:0010017,red or far-red light signaling pathway; GO:0009585,red, far-red light phototransduction; GO:0010600,regulation of auxin biosynthetic process; GO:0010928,regulation of auxin mediated …	Helix-loop-helix DNA-binding domain
Cluster-17807.79474	86.64	66.07	66.75	7.9	8.87	3.99	13.35	3.83	13.085	35.11	23.69	12.27	-3.53651	down	-3.03653	down	-2.03625	down	K12128 pseudo-response regulator 9 | (RefSeq) two-component response regulator-like APRR9 isoform X1 (A)	BnaC04g51630D [Brassica napus]	RecName: Full=Two-component response regulator-like APRR9; AltName: Full=Pseudo-response regulator 9;	SubName: Full=BnaC04g51630D protein {ECO:0000313|EMBL:CDY27522.1};	GATA-4/5/6 transcription factors	GO:0005634,nucleus; GO:0003677,DNA binding; GO:0007623,circadian rhythm; GO:0045892,negative regulation of transcription, DNA-templated; GO:0000160,phosphorelay signal transduction system; GO:0010017,red or far-red light signaling pathway; GO:0006355,regulation of transcription, DNA-templated; GO:0006351,transcription, DNA-templated	CCT motif
Cluster-17807.72161	5.11	4.03	3.09	0	0	0	0	0	0	0	0	0	-10.1793	down	-10.1416	down	-10.3602	down	K03515 DNA repair protein REV1 [EC:2.7.7.-] | (RefSeq) uncharacterized protein LOC107894697 (A)	PREDICTED: uncharacterized protein LOC108830647 [Raphanus sativus]	RecName: Full=Squamosa promoter-binding-like protein 3;	SubName: Full=Uncharacterized protein {ECO:0000313|EnsemblPlants:Bra039006.1-P};	FOG: Transposon-encoded proteins with TYA, reverse transcriptase, integrase domains in various combinations	GO:0005737,cytoplasm; GO:0005634,nucleus; GO:0003677,DNA binding; GO:0003700,DNA-binding transcription factor activity; GO:0046872,metal ion binding; GO:0030154,cell differentiation; GO:0009908,flower development; GO:0010229,inflorescence development; GO:0009911,positive regulation of flower development; GO:0010321,regulation of vegetative phase change; GO:0006351,transcription, DNA-templated; GO…	--
Cluster-17807.36374	9.14	3.56	9.38	0	0	0	0.05	1.09	0.025	0	0	0	-10.9783	down	-4.2028	down	-11.1598	down	K11253 histone H3 | (RefSeq) uncharacterized protein LOC18096237 (A)	PREDICTED: transcription factor HBI1-like [Brassica oleracea var. oleracea]	RecName: Full=Transcription factor HBI1; AltName: Full=Basic helix-loop-helix protein 64; Short=AtbHLH64; Short=bHLH 64; AltName: Full=Protein HOMOLOG OF BEE2 INTERACTING WITH IBH1; AltName: Full=Transcription factor EN 79; AltName: Full=bHLH transcription factor bHLH064;	SubName: Full=Uncharacterized protein {ECO:0000313|EnsemblPlants:Bo9g026090.1};	--	GO:0005634,nucleus; GO:0003677,DNA binding; GO:0046983,protein dimerization activity; GO:0009742,brassinosteroid mediated signaling pathway; GO:0009740,gibberellic acid mediated signaling pathway; GO:0040008,regulation of growth; GO:0006355,regulation of transcription, DNA-templated; GO:0006351,transcription, DNA-templated	AAA domain
Cluster-17807.115184	1.84	2.26	2.83	15.42	23.67	29.36	30.38	9.09	30.55	33.82	40.095	46.37	3.1392	up	3.14666	up	3.67844	up	K09422 transcription factor MYB, plant | (RefSeq) myb-related protein B (A)	PREDICTED: myb-related protein B [Brassica oleracea var. oleracea]	RecName: Full=Transcription factor MYB124 {ECO:0000303|PubMed:11597504}; AltName: Full=Myb-related protein 124 {ECO:0000303|PubMed:11597504}; Short=AtMYB124 {ECO:0000303|PubMed:11597504}; AltName: Full=Protein FOUR LIPS {ECO:0000303|PubMed:11536724};	SubName: Full=Uncharacterized protein {ECO:0000313|EnsemblPlants:Bo5g019500.1};	Transcription factor, Myb superfamily	GO:0005634,nucleus; GO:0003700,DNA-binding transcription factor activity; GO:0000981,DNA-binding transcription factor activity, RNA polymerase II-specific; GO:0043565,sequence-specific DNA binding; GO:0001135,RNA polymerase II transcription regulator recruiting activity; GO:0044212,transcription regulatory region DNA binding; GO:0009926,auxin polar transport; GO:0009734,auxin-activated signaling …	Myb DNA-binding like
Cluster-17807.66441	5.37	7.88	3.73	0	0	0	0	0	0	0	0	0	-10.5982	down	-10.5587	down	-10.7798	down	K13415 protein brassinosteroid insensitive 1 [EC:2.7.10.1 2.7.11.1] | (RefSeq) uncharacterized LOC103401427 (A)	PREDICTED: squamosa promoter-binding-like protein 3 [Brassica oleracea var. oleracea]	RecName: Full=Squamosa promoter-binding-like protein 3;	RecName: Full=Squamosa promoter-binding-like protein {ECO:0000256|PIRNR:PIRNR037575};	--	GO:0005737,cytoplasm; GO:0005634,nucleus; GO:0003677,DNA binding; GO:0003700,DNA-binding transcription factor activity; GO:0046872,metal ion binding; GO:0030154,cell differentiation; GO:0009908,flower development; GO:0010229,inflorescence development; GO:0009911,positive regulation of flower development; GO:0010321,regulation of vegetative phase change; GO:0006351,transcription, DNA-templated; GO…	Mini-chromosome maintenance replisome factor
Cluster-17807.38528	12.88	11.21	8.87	1.52	1.21	0.73	1.42	1.44	1.865	4.75	3.7	2.65	-3.39087	down	-2.95155	down	-2.0006	down	K12133 MYB-related transcription factor LHY | (RefSeq) hypothetical protein (A)	PREDICTED: protein REVEILLE 1-like [Brassica oleracea var. oleracea]	RecName: Full=Protein REVEILLE 1;	SubName: Full=Uncharacterized protein {ECO:0000313|EnsemblPlants:Bo9g161410.1};	Zuotin and related molecular chaperones (DnaJ superfamily), contains DNA-binding domains	GO:0005634,nucleus; GO:0003677,DNA binding; GO:0003700,DNA-binding transcription factor activity; GO:0009851,auxin biosynthetic process; GO:0009734,auxin-activated signaling pathway; GO:0007623,circadian rhythm; GO:0010600,regulation of auxin biosynthetic process; GO:0006355,regulation of transcription, DNA-templated; GO:0006351,transcription, DNA-templated	Myb DNA-binding like
Cluster-17807.82450	0	0	0	3.81	18.95	13.39	13.34	0	6.67	7.88	3.94	0	11.8883	up	10.9975	up	10.0482	up	K12133 MYB-related transcription factor LHY | (RefSeq) protein LHY-like (A)	BnaC05g00840D [Brassica napus]	RecName: Full=Protein LHY {ECO:0000303|PubMed:9657154}; AltName: Full=MYB-related transcription factor LHY {ECO:0000303|PubMed:9657154}; AltName: Full=Protein LATE ELONGATED HYPOCOTYL {ECO:0000303|PubMed:9657154};	SubName: Full=BnaC05g00840D protein {ECO:0000313|EMBL:CDY15205.1};	Zuotin and related molecular chaperones (DnaJ superfamily), contains DNA-binding domains	GO:0005634,nucleus; GO:0003700,DNA-binding transcription factor activity; GO:0044212,transcription regulatory region DNA binding; GO:0007623,circadian rhythm; GO:0048574,long-day photoperiodism, flowering; GO:0042754,negative regulation of circadian rhythm; GO:0043433,negative regulation of DNA-binding transcription factor activity; GO:0042752,regulation of circadian rhythm; GO:0006355,regulation…	Myb-like DNA-binding domain
Cluster-17807.89410	39.79	48.09	48.8	3.17	5.52	7.47	8.12	3.1	6.405	9.13	9.265	9.4	-3.24322	down	-3.13604	down	-2.74993	down	K14484 auxin-responsive protein IAA | (RefSeq) auxin-responsive protein IAA16-like (A)	PREDICTED: auxin-responsive protein IAA16-like [Brassica oleracea var. oleracea]	RecName: Full=Auxin-responsive protein IAA16; AltName: Full=Indoleacetic acid-induced protein 16;	RecName: Full=Auxin-responsive protein {ECO:0000256|RuleBase:RU004549};	--	GO:0005634,nucleus; GO:0003700,DNA-binding transcription factor activity; GO:0009734,auxin-activated signaling pathway; GO:0009733,response to auxin; GO:0006351,transcription, DNA-templated	AUX/IAA family
Cluster-17807.76292	0	0	0	6.68	13.07	7.08	6.91	0.82	3.455	9.98	4.99	0	10.453	up	9.15438	up	9.35	up	K11650 SWI/SNF-related matrix-associated actin-dependent regulator of chromatin subfamily D | (RefSeq) SWI/SNF complex component SNF12 homolog (A)	SWI/SNF complex component SNF12 homolog [Brassica napus]	RecName: Full=SWI/SNF complex component SNF12 homolog;	SubName: Full=Uncharacterized protein {ECO:0000313|EnsemblPlants:Bo3g009670.1};	SWI/SNF transcription activation complex subunit	GO:0005634,nucleus; GO:0016569,covalent chromatin modification; GO:0006281,DNA repair; GO:0009909,regulation of flower development; GO:0010468,regulation of gene expression; GO:2000024,regulation of leaf development; GO:0006355,regulation of transcription, DNA-templated; GO:0010224,response to UV-B; GO:0048364,root development; GO:0006351,transcription, DNA-templated	SWIB/MDM2 domain
Cluster-17807.87048	2.86	3.2	2.82	0	0	0	0	0	0	0	0	0	-9.70832	down	-9.67028	down	-9.89018	down	K16189 phytochrome-interacting factor 4 | (RefSeq) transcription factor PIF4-like (A)	BnaC08g49690D [Brassica napus]	RecName: Full=Transcription factor HFR1 {ECO:0000303|PubMed:10995393}; AltName: Full=Basic helix-loop-helix protein 26 {ECO:0000303|PubMed:12679534}; Short=AtbHLH26 {ECO:0000303|PubMed:12679534}; Short=bHLH 26 {ECO:0000303|PubMed:12679534}; AltName: Full=Protein LONG HYPOCOTYL IN FAR-RED 1 {ECO:0000303|PubMed:10995393}; AltName: Full=Protein REDUCED PHYTOCHROME SIGNALING {ECO:0000303|PubMed:11090…	SubName: Full=Uncharacterized protein {ECO:0000313|EnsemblPlants:Bo8g117510.1};	--	GO:0005829,cytosol; GO:0005634,nucleus; GO:0003677,DNA binding; GO:0003700,DNA-binding transcription factor activity; GO:0046983,protein dimerization activity; GO:0003712,transcription coregulator activity; GO:0009738,abscisic acid-activated signaling pathway; GO:0009785,blue light signaling pathway; GO:0009585,red, far-red light phototransduction; GO:0010218,response to far red light; GO:0009642…	Helix-loop-helix DNA-binding domain
Cluster-17807.79567	13.88	10.91	13.76	3.79	3.96	4.67	1.46	6.03	2.33	2.1	2.13	2.16	-1.78213	down	-2.02434	down	-3.03358	down	--	uncharacterized protein LOC106353518 [Brassica napus]	--	SubName: Full=Uncharacterized protein {ECO:0000313|EnsemblPlants:Bo6g083700.1};	--	--	RNA polymerase Rpb5, N-terminal domain
Cluster-17807.41295	4.86	2.72	5.78	39.78	42.11	34.57	32.95	17.26	30.42	76.35	56.715	37.08	2.98551	up	2.43977	up	3.25285	up	K14431 transcription factor TGA | (RefSeq) transcription factor TGA7 (A)	PREDICTED: transcription factor TGA7 [Brassica oleracea var. oleracea]	RecName: Full=Transcription factor TGA7; AltName: Full=bZIP transcription factor 50; Short=AtbZIP50;	SubName: Full=Uncharacterized protein {ECO:0000313|EnsemblPlants:Bo6g121590.1};	--	GO:0005634,nucleus; GO:0003700,DNA-binding transcription factor activity; GO:0043565,sequence-specific DNA binding; GO:0042742,defense response to bacterium; GO:0006351,transcription, DNA-templated	PRP1 splicing factor, N-terminal
Cluster-17807.84766	39.52	41.02	38.34	17.43	18.48	17.54	21.2	2.69	12.715	4.23	4.285	4.34	-1.30104	down	-1.89838	down	-3.66349	down	K14514 ethylene-insensitive protein 3 | (RefSeq) protein ETHYLENE INSENSITIVE 3-like (A)	protein ETHYLENE INSENSITIVE 3-like [Brassica napus]	RecName: Full=Protein ETHYLENE INSENSITIVE 3;	SubName: Full=Uncharacterized protein {ECO:0000313|EnsemblPlants:Bo5g106280.1};	--	GO:0005634,nucleus; GO:0003700,DNA-binding transcription factor activity; GO:0044212,transcription regulatory region DNA binding; GO:0000976,transcription regulatory region sequence-specific DNA binding; GO:0071281,cellular response to iron ion; GO:0042742,defense response to bacterium; GO:0009873,ethylene-activated signaling pathway; GO:0006355,regulation of transcription, DNA-templated; GO:0009…	Protein of unknown function (DUF2841)
Cluster-17807.79557	8.7	7.2	6.93	0	0	0	0	0	0	0	0	0	-9.53789	down	-9.5006	down	-9.71932	down	K09286 EREBP-like factor | (RefSeq) ethylene-responsive transcription factor 5 (A)	PREDICTED: ethylene-responsive transcription factor ERF107 [Brassica oleracea var. oleracea]	RecName: Full=Ethylene-responsive transcription factor ERF107;	SubName: Full=Uncharacterized protein {ECO:0000313|EnsemblPlants:Bo7g098850.1};	--	GO:0005634,nucleus; GO:0003700,DNA-binding transcription factor activity; GO:0043565,sequence-specific DNA binding; GO:0044212,transcription regulatory region DNA binding; GO:0000976,transcription regulatory region sequence-specific DNA binding; GO:0009873,ethylene-activated signaling pathway; GO:0019760,glucosinolate metabolic process; GO:1904277,negative regulation of wax biosynthetic process; …	AP2 domain
Cluster-17807.74635	20.34	27.62	15.25	3.08	2.46	3.58	4.37	7.48	7.33	5.16	7.99	10.82	-2.9538	down	-1.84325	down	-1.84557	down	K11650 SWI/SNF-related matrix-associated actin-dependent regulator of chromatin subfamily D | (RefSeq) SWI/SNF complex component SNF12 homolog (A)	SWI/SNF complex component SNF12 homolog [Brassica napus]	RecName: Full=SWI/SNF complex component SNF12 homolog;	SubName: Full=Uncharacterized protein {ECO:0000313|EnsemblPlants:Bo3g009670.1};	SWI/SNF transcription activation complex subunit	GO:0005634,nucleus; GO:0016569,covalent chromatin modification; GO:0006281,DNA repair; GO:0009909,regulation of flower development; GO:0010468,regulation of gene expression; GO:2000024,regulation of leaf development; GO:0006355,regulation of transcription, DNA-templated; GO:0010224,response to UV-B; GO:0048364,root development; GO:0006351,transcription, DNA-templated	SWIB/MDM2 domain
Cluster-17807.70010	7.35	8.73	6.4	0	0.14	0.19	0.14	0.43	0.33	0	0	0	-6.17673	down	-4.84185	down	-9.51568	down	--	PREDICTED: transcription repressor OFP16 [Brassica rapa]	RecName: Full=Transcription repressor OFP16; AltName: Full=Ovate family protein 16; Short=AtOFP16;	SubName: Full=Uncharacterized protein {ECO:0000313|EnsemblPlants:Bra005611.1-P};	--	GO:0005634,nucleus; GO:0045892,negative regulation of transcription, DNA-templated; GO:0006351,transcription, DNA-templated	Transcriptional repressor, ovate
Cluster-17807.46577	0.5	1.31	0.65	55.56	20.99	23.73	33.96	33.36	46.68	51.69	43.525	35.36	5.1989	up	5.38469	up	5.28925	up	K14803 protein phosphatase PTC2/3 [EC:3.1.3.16] | (RefSeq) probable protein phosphatase 2C 22 isoform X1 (A)	probable protein phosphatase 2C 22 isoform X1 [Brassica napus]	RecName: Full=Probable protein phosphatase 2C 22; Short=AtPP2C22; EC=3.1.3.16;	SubName: Full=Uncharacterized protein {ECO:0000313|EnsemblPlants:Bo8g099030.1};	Serine/threonine protein phosphatase	GO:0005829,cytosol; GO:0005634,nucleus; GO:0046872,metal ion binding; GO:0004722,protein serine/threonine phosphatase activity; GO:0050688,regulation of defense response to virus	Protein phosphatase 2C
Cluster-17807.43182	0.95	1.21	1.08	8.97	13.15	9.97	11.37	6.74	22.845	32.67	32.235	31.8	3.15742	up	3.44853	up	4.43407	up	K14486 auxin response factor | (RefSeq) auxin response factor 18 (A)	PREDICTED: auxin response factor 18 [Brassica oleracea var. oleracea]	RecName: Full=Auxin response factor 18;	RecName: Full=Auxin response factor {ECO:0000256|RuleBase:RU004561};	--	GO:0005634,nucleus; GO:0003677,DNA binding; GO:0003700,DNA-binding transcription factor activity; GO:0009734,auxin-activated signaling pathway; GO:0006351,transcription, DNA-templated	AUX/IAA family
Cluster-17807.88558	10.49	9.47	8.05	44.88	32.92	41.72	32.3	47.06	35.865	30.56	39.615	48.67	1.94812	up	1.9356	up	1.64364	up	K09422 transcription factor MYB, plant | (RefSeq) transcription factor AS1 (A)	MYB transcription factor 91-2 [Brassica napus]	RecName: Full=Transcription factor AS1 {ECO:0000303|PubMed:11140682}; AltName: Full=Myb-related protein 91 {ECO:0000303|PubMed:9839469}; Short=AtMYB91 {ECO:0000303|PubMed:9839469}; AltName: Full=Protein ASYMMETRIC LEAVES 1 {ECO:0000303|PubMed:11140682}; AltName: Full=Protein PHANTASTICA {ECO:0000303|PubMed:10102816}; Short=AtPHAN {ECO:0000303|PubMed:10102816};	SubName: Full=MYB transcription factor 91-2 {ECO:0000313|EMBL:ALX72795.1};	Transcription factor, Myb superfamily	GO:0000793,condensed chromosome; GO:0005730,nucleolus; GO:0005634,nucleus; GO:0003677,DNA binding; GO:0003700,DNA-binding transcription factor activity; GO:0042803,protein homodimerization activity; GO:0000981,DNA-binding transcription factor activity, RNA polymerase II-specific; GO:0043565,sequence-specific DNA binding; GO:0001135,RNA polymerase II transcription regulator recruiting activity; GO…	Myb-like DNA-binding domain
Cluster-17807.90080	4.94	6.22	4.8	0	0	0	0.11	0.07	0.055	0	0	0	-9.51175	down	-6.29456	down	-9.69361	down	K14484 auxin-responsive protein IAA | (RefSeq) auxin-responsive protein IAA9 (A)	PREDICTED: auxin-responsive protein IAA9 [Brassica oleracea var. oleracea]	RecName: Full=Auxin-responsive protein IAA9; AltName: Full=Indoleacetic acid-induced protein 9;	RecName: Full=Auxin-responsive protein {ECO:0000256|RuleBase:RU004549};	--	GO:0005634,nucleus; GO:0003700,DNA-binding transcription factor activity; GO:0043565,sequence-specific DNA binding; GO:0009734,auxin-activated signaling pathway; GO:0009733,response to auxin; GO:0006351,transcription, DNA-templated	AUX/IAA family
Cluster-17807.51557	8.9	9.94	9	0.85	0.47	1.36	2.19	6.24	4.52	1.11	3.885	6.66	-3.53581	down	-1.19691	down	-1.70649	down	K16670 homeobox protein Meis2 | (RefSeq) homeobox protein BEL1 homolog (A)	PREDICTED: BEL1-like homeodomain protein 6 isoform X1 [Brassica oleracea var. oleracea]	RecName: Full=BEL1-like homeodomain protein 6; Short=BEL1-like protein 6;	SubName: Full=Uncharacterized protein {ECO:0000313|EnsemblPlants:Bo7g116960.1};	Transcription factor MEIS1 and related HOX domain proteins	GO:0005634,nucleus; GO:0003700,DNA-binding transcription factor activity; GO:0044212,transcription regulatory region DNA binding; GO:0006351,transcription, DNA-templated	Homeodomain
Cluster-17807.3266	1.07	1.11	1.07	5.12	4.43	4.84	4.17	1.99	4.8	3.41	4.225	5.04	1.98937	up	1.57967	up	1.52663	up	K23048 RING finger protein unkempt | (RefSeq) zinc finger CCCH domain-containing protein 24-like (A)	zinc finger CCCH domain-containing protein 56-like [Brassica napus]	RecName: Full=Zinc finger CCCH domain-containing protein 56; Short=AtC3H56;	SubName: Full=Uncharacterized protein {ECO:0000313|EnsemblPlants:Bo9g169300.1};	CCCH-type Zn-finger protein	GO:0005737,cytoplasm; GO:0003677,DNA binding; GO:0003700,DNA-binding transcription factor activity; GO:0046872,metal ion binding; GO:0006355,regulation of transcription, DNA-templated	CCCH-type zinc finger
Cluster-17807.123060	25.15	20.61	13.48	0	0	0.27	0	0	0	0	0	0	-7.80502	down	-10.5596	down	-10.7783	down	K14484 auxin-responsive protein IAA | (RefSeq) auxin-responsive protein IAA29 isoform X1 (A)	PREDICTED: auxin-responsive protein IAA29 isoform X1 [Brassica oleracea var. oleracea]	RecName: Full=Auxin-responsive protein IAA29; AltName: Full=Indoleacetic acid-induced protein 29;	RecName: Full=Auxin-responsive protein {ECO:0000256|RuleBase:RU004549};	--	GO:0005634,nucleus; GO:0003700,DNA-binding transcription factor activity; GO:0009734,auxin-activated signaling pathway; GO:0009733,response to auxin; GO:0010218,response to far red light; GO:0010114,response to red light; GO:0006351,transcription, DNA-templated	AUX/IAA family
Cluster-17807.84609	7.55	10.44	8.17	1.71	1.26	1.16	0.71	0.66	0.68	0	0	0	-2.82428	down	-3.84066	down	-10.5334	down	K12309 beta-galactosidase [EC:3.2.1.23] | (Kazusa) Lj3g3v0323160.1; - (A)	protein indeterminate-domain 11 isoform X5 [Brassica napus]	RecName: Full=Protein indeterminate-domain 11 {ECO:0000303|PubMed:16784536};	SubName: Full=Uncharacterized protein {ECO:0000313|EnsemblPlants:Bo5g132030.1};	FOG: Zn-finger	GO:0003677,DNA binding; GO:0003700,DNA-binding transcription factor activity; GO:0046872,metal ion binding; GO:0006355,regulation of transcription, DNA-templated; GO:0006351,transcription, DNA-templated	C2H2-type zinc finger
Cluster-17807.67343	9	16.37	12.4	0.29	0	0.15	0	0	0.1	0.75	0.375	0	-6.52262	down	-8.701	down	-5.5048	down	K14484 auxin-responsive protein IAA | (RefSeq) auxin-responsive protein IAA29 isoform X1 (A)	PREDICTED: auxin-responsive protein IAA29 isoform X2 [Brassica oleracea var. oleracea]	RecName: Full=Auxin-responsive protein IAA29; AltName: Full=Indoleacetic acid-induced protein 29;	RecName: Full=Auxin-responsive protein {ECO:0000256|RuleBase:RU004549};	--	GO:0005634,nucleus; GO:0003700,DNA-binding transcription factor activity; GO:0009734,auxin-activated signaling pathway; GO:0009733,response to auxin; GO:0010218,response to far red light; GO:0010114,response to red light; GO:0006351,transcription, DNA-templated	Fimbrillin MatB
Cluster-17807.24602	9.64	7.11	6.3	0	0	0	0.64	0	0.32	0	0	0	-9.38406	down	-4.73049	down	-9.56501	down	--	dof zinc finger protein DOF5.4-like [Brassica napus]	RecName: Full=Dof zinc finger protein DOF5.4; Short=AtDOF5.4; AltName: Full=OBF-binding protein 4;	SubName: Full=BnaC02g41820D protein {ECO:0000313|EMBL:CDY40813.1};	--	GO:0005634,nucleus; GO:0003700,DNA-binding transcription factor activity; GO:0046872,metal ion binding; GO:0044212,transcription regulatory region DNA binding; GO:0006355,regulation of transcription, DNA-templated; GO:0006351,transcription, DNA-templated	Dof domain, zinc finger
Cluster-17807.42260	3.63	4.35	2.47	61.55	34.37	33.82	71.77	58.61	109.935	444.67	353.625	262.58	3.50086	up	4.36025	up	6.22448	up	K12130 pseudo-response regulator 5 | (RefSeq) two-component response regulator-like APRR5 (A)	two-component response regulator-like APRR5 [Brassica napus]	RecName: Full=Two-component response regulator-like APRR5; AltName: Full=Pseudo-response regulator 5;	SubName: Full=Uncharacterized protein {ECO:0000313|EnsemblPlants:Bo7g096790.1};	GATA-4/5/6 transcription factors	GO:0005634,nucleus; GO:0000160,phosphorelay signal transduction system; GO:0006355,regulation of transcription, DNA-templated; GO:0048511,rhythmic process; GO:0006351,transcription, DNA-templated	CCT motif
Cluster-17807.83195	0	0	0	6.19	13.78	4.56	5.62	0	2.81	4.98	2.49	0	10.5406	up	8.94015	up	8.56625	up	K11650 SWI/SNF-related matrix-associated actin-dependent regulator of chromatin subfamily D | (RefSeq) SWI/SNF complex component SNF12 homolog (A)	PREDICTED: SWI/SNF complex component SNF12 homolog [Brassica oleracea var. oleracea]	RecName: Full=SWI/SNF complex component SNF12 homolog;	SubName: Full=Uncharacterized protein {ECO:0000313|EnsemblPlants:Bo9g166100.1};	SWI/SNF transcription activation complex subunit	GO:0005634,nucleus; GO:0016569,covalent chromatin modification; GO:0006281,DNA repair; GO:0009909,regulation of flower development; GO:0010468,regulation of gene expression; GO:2000024,regulation of leaf development; GO:0006355,regulation of transcription, DNA-templated; GO:0010224,response to UV-B; GO:0048364,root development; GO:0006351,transcription, DNA-templated	SWIB/MDM2 domain
Cluster-17807.90479	39.27	61.71	58.45	2.01	5.87	4.35	5.97	4.77	7.21	6.12	7.04	7.96	-3.86823	down	-3.31088	down	-3.37883	down	K08869 aarF domain-containing kinase | (RefSeq) predicted protein (A)	transcription factor DIVARICATA-like isoform X1 [Brassica napus]	RecName: Full=Transcription factor DIVARICATA;	SubName: Full=Uncharacterized protein {ECO:0000313|EnsemblPlants:Bo1g141120.1};	Zuotin and related molecular chaperones (DnaJ superfamily), contains DNA-binding domains	GO:0005634,nucleus; GO:0003677,DNA binding; GO:0048262,determination of dorsal/ventral asymmetry; GO:0009908,flower development; GO:0006355,regulation of transcription, DNA-templated; GO:0006351,transcription, DNA-templated	Myb-like DNA-binding domain
Cluster-17807.60005	0.64	0.33	0.25	4.94	13.59	13.27	10.34	7.22	11.43	5.26	11.68	18.1	4.55122	up	4.43173	up	4.41858	up	K00688 glycogen phosphorylase [EC:2.4.1.1] | (RefSeq) alpha-glucan phosphorylase 1-like isoform X1 (A)	PREDICTED: alpha-glucan phosphorylase 1-like isoform X2 [Brassica oleracea var. oleracea]	RecName: Full=Alpha-glucan phosphorylase 1; Short=AtPHS1; EC=2.4.1.1; AltName: Full=Alpha-glucan phosphorylase, L isozyme; AltName: Full=Starch phosphorylase L; Flags: Precursor;	RecName: Full=Alpha-1,4 glucan phosphorylase {ECO:0000256|RuleBase:RU000587}; EC=2.4.1.1 {ECO:0000256|RuleBase:RU000587};	Glycogen phosphorylase	GO:0009507,chloroplast; GO:0009570,chloroplast stroma; GO:0009536,plastid; GO:0008184,glycogen phosphorylase activity; GO:0102250,linear malto-oligosaccharide phosphorylase activity; GO:0004645,phosphorylase activity; GO:0030170,pyridoxal phosphate binding; GO:0102499,SHG alpha-glucan phosphorylase activity; GO:0005980,glycogen catabolic process; GO:0009266,response to temperature stimulus; GO:00…	Carbohydrate phosphorylase
Cluster-17807.62722	34.4	36.42	39.01	2.21	0.59	2.78	0.96	3.57	2.38	1.04	2.325	3.61	-4.45286	down	-4.07769	down	-4.43277	down	K12133 MYB-related transcription factor LHY | (RefSeq) LHY protein (A)	protein REVEILLE 8 [Brassica napus]	RecName: Full=Protein REVEILLE 8; AltName: Full=MYB-like transcription factor; AltName: Full=Protein LHY-CCA1-like 5;	SubName: Full=Uncharacterized protein {ECO:0000313|EnsemblPlants:Bo5g138190.1};	Zuotin and related molecular chaperones (DnaJ superfamily), contains DNA-binding domains	GO:0005634,nucleus; GO:0003700,DNA-binding transcription factor activity; GO:0043565,sequence-specific DNA binding; GO:0001190,NA; GO:0032922,circadian regulation of gene expression; GO:0043966,histone H3 acetylation; GO:0048573,photoperiodism, flowering; GO:0042753,positive regulation of circadian rhythm; GO:0010628,positive regulation of gene expression; GO:0042752,regulation of circadian rhyth…	Myb-like DNA-binding domain
Cluster-17807.68027	24.01	20.88	18.92	0.45	0.64	1.93	6.87	2.17	6.315	8.49	5.705	2.92	-4.56983	down	-2.22873	down	-2.31313	down	K12134 circadian clock associated 1 | (RefSeq) protein CCA1 isoform X1 (A)	PREDICTED: protein CCA1 isoform X2 [Brassica oleracea var. oleracea]	RecName: Full=Protein CCA1 {ECO:0000303|PubMed:9144958}; AltName: Full=MYB-related transcription factor CCA1 {ECO:0000303|PubMed:9144958}; AltName: Full=Protein CIRCADIAN CLOCK ASSOCIATED 1 {ECO:0000303|PubMed:9144958};	SubName: Full=Uncharacterized protein {ECO:0000313|EnsemblPlants:Bo4g006930.1};	Zuotin and related molecular chaperones (DnaJ superfamily), contains DNA-binding domains	GO:0005634,nucleus; GO:0003677,DNA binding; GO:0003700,DNA-binding transcription factor activity; GO:0043565,sequence-specific DNA binding; GO:0007623,circadian rhythm; GO:0048574,long-day photoperiodism, flowering; GO:0042754,negative regulation of circadian rhythm; GO:0045892,negative regulation of transcription, DNA-templated; GO:0045893,positive regulation of transcription, DNA-templated; GO:…	--
Cluster-17807.60920	7.16	8.25	7.89	0	0	0.11	0	1.07	0	0	0	0	-7.79841	down	-4.40915	down	-9.81747	down	K11253 histone H3 | (RefSeq) hypothetical protein (A)	transcription factor HBI1-like [Brassica napus]	RecName: Full=Transcription factor HBI1; AltName: Full=Basic helix-loop-helix protein 64; Short=AtbHLH64; Short=bHLH 64; AltName: Full=Protein HOMOLOG OF BEE2 INTERACTING WITH IBH1; AltName: Full=Transcription factor EN 79; AltName: Full=bHLH transcription factor bHLH064;	SubName: Full=Uncharacterized protein {ECO:0000313|EnsemblPlants:Bo3g094060.1};	--	GO:0005634,nucleus; GO:0003677,DNA binding; GO:0046983,protein dimerization activity; GO:0009742,brassinosteroid mediated signaling pathway; GO:0009740,gibberellic acid mediated signaling pathway; GO:0040008,regulation of growth; GO:0006355,regulation of transcription, DNA-templated; GO:0006351,transcription, DNA-templated	Helix-loop-helix DNA-binding domain
Cluster-17807.89999	10.57	7.17	8.7	0.7	1.59	1.27	2.88	2.29	1.475	3.91	2.4	0.89	-3.03751	down	-2.09485	down	-2.29127	down	K08869 aarF domain-containing kinase | (RefSeq) predicted protein (A)	transcription factor SRM1-like [Brassica napus]	RecName: Full=Transcription factor SRM1 {ECO:0000305}; AltName: Full=Myb-related protein SRM1 {ECO:0000305}; AltName: Full=Protein SALT-RELATED MYB 1 {ECO:0000303|PubMed:26243618};	SubName: Full=Uncharacterized protein {ECO:0000313|EnsemblPlants:Bo3g004970.1};	Zuotin and related molecular chaperones (DnaJ superfamily), contains DNA-binding domains	GO:0005634,nucleus; GO:0003677,DNA binding; GO:0003700,DNA-binding transcription factor activity; GO:0009738,abscisic acid-activated signaling pathway; GO:1901001,negative regulation of response to salt stress; GO:0010116,positive regulation of abscisic acid biosynthetic process; GO:1905615,positive regulation of developmental vegetative growth; GO:0045893,positive regulation of transcription, DN…	Myb-like DNA-binding domain
Cluster-17807.103374	0.15	0.16	0.2	2.03	5.84	3.2	6.96	0.28	5.01	15.44	11.445	7.45	4.27918	up	4.37271	up	5.65337	up	K00688 glycogen phosphorylase [EC:2.4.1.1] | (RefSeq) alpha-glucan phosphorylase 1-like isoform X1 (A)	alpha-glucan phosphorylase 1-like isoform X1 [Brassica napus]	RecName: Full=Alpha-glucan phosphorylase 1; Short=AtPHS1; EC=2.4.1.1; AltName: Full=Alpha-glucan phosphorylase, L isozyme; AltName: Full=Starch phosphorylase L; Flags: Precursor;	RecName: Full=Alpha-1,4 glucan phosphorylase {ECO:0000256|RuleBase:RU000587}; EC=2.4.1.1 {ECO:0000256|RuleBase:RU000587};	Glycogen phosphorylase	GO:0009507,chloroplast; GO:0009570,chloroplast stroma; GO:0009536,plastid; GO:0008184,glycogen phosphorylase activity; GO:0102250,linear malto-oligosaccharide phosphorylase activity; GO:0004645,phosphorylase activity; GO:0030170,pyridoxal phosphate binding; GO:0102499,SHG alpha-glucan phosphorylase activity; GO:0005980,glycogen catabolic process; GO:0009266,response to temperature stimulus; GO:00…	Carbohydrate phosphorylase
Cluster-17807.81941	274.5	371.99	296.18	47.22	79.29	74	108.25	81.56	71.645	39.83	55.625	71.42	-2.39327	down	-1.98486	down	-2.95437	down	K08869 aarF domain-containing kinase | (RefSeq) predicted protein (A)	PREDICTED: transcription factor MYB1R1-like [Brassica oleracea var. oleracea]	RecName: Full=Transcription factor MYB1R1; AltName: Full=Myb-related protein R1 {ECO:0000303|PubMed:21030505}; Short=StMYB1R-1 {ECO:0000303|PubMed:21030505};	SubName: Full=Uncharacterized protein {ECO:0000313|EnsemblPlants:Bo8g068220.1}; Flags: Fragment;	--	GO:0005829,cytosol; GO:0005634,nucleus; GO:0003677,DNA binding; GO:0006355,regulation of transcription, DNA-templated; GO:0006351,transcription, DNA-templated	Myb-like DNA-binding domain
Cluster-17807.113640	2.42	4.85	2.86	0	0	0	0.19	0.3	0.195	0	0.12	0.24	-9.65014	down	-3.97888	down	-5.2371	down	K12126 phytochrome-interacting factor 3 | (RefSeq) transcription factor PIF3 isoform X1 (A)	transcription factor UNE10-like [Brassica napus]	RecName: Full=Transcription factor UNE10; AltName: Full=Basic helix-loop-helix protein 16; Short=AtbHLH16; Short=bHLH 16; AltName: Full=Protein UNFERTILIZED EMBRYO SAC 10; AltName: Full=Transcription factor EN 108; AltName: Full=bHLH transcription factor bHLH016;	SubName: Full=Uncharacterized protein {ECO:0000313|EnsemblPlants:Bo3g054850.1};	--	GO:0005634,nucleus; GO:0009506,plasmodesma; GO:0003677,DNA binding; GO:0003700,DNA-binding transcription factor activity; GO:0046983,protein dimerization activity; GO:0009567,double fertilization forming a zygote and endosperm; GO:0006355,regulation of transcription, DNA-templated; GO:0006351,transcription, DNA-templated	Helix-loop-helix DNA-binding domain
Cluster-17807.8067	1.32	0.78	0.45	10.77	12.66	8.87	8.04	5.79	12.07	8.79	6.785	4.78	3.52374	up	3.18544	up	2.58219	up	K13434 pathogenesis-related genes transcriptional activator PTI6 | (RefSeq) pathogenesis-related genes transcriptional activator PTI6-like (A)	PREDICTED: ethylene-responsive transcription factor ERF118-like [Brassica oleracea var. oleracea]	RecName: Full=Ethylene-responsive transcription factor ERF118;	SubName: Full=Uncharacterized protein {ECO:0000313|EnsemblPlants:Bo6g096060.1};	--	GO:0005634,nucleus; GO:0003677,DNA binding; GO:0003700,DNA-binding transcription factor activity; GO:0009873,ethylene-activated signaling pathway; GO:0006351,transcription, DNA-templated	AP2 domain
Cluster-17807.45964	84.92	78.76	55.74	21.27	19.17	18.09	32.92	16.08	24.685	38.89	30.245	21.6	-2.04618	down	-1.74581	down	-1.73893	down	K09286 EREBP-like factor | (RefSeq) ethylene-responsive transcription factor ERF010 (A)	PREDICTED: ethylene-responsive transcription factor ERF010 [Brassica oleracea var. oleracea]	RecName: Full=Ethylene-responsive transcription factor ERF010;	SubName: Full=Uncharacterized protein {ECO:0000313|EnsemblPlants:Bo7g063980.1};	--	GO:0005634,nucleus; GO:0003677,DNA binding; GO:0003700,DNA-binding transcription factor activity; GO:0009873,ethylene-activated signaling pathway; GO:0006351,transcription, DNA-templated	AP2 domain
Cluster-17807.108294	11.41	7.74	5.91	0.75	1.33	0.98	3.01	0.74	2.025	4.77	3.625	2.48	-3.18107	down	-2.2858	down	-1.62425	down	K12126 phytochrome-interacting factor 3 | (RefSeq) transcription factor PIF3 (A)	transcription factor PIF3 [Brassica napus]	RecName: Full=Transcription factor PIF3; AltName: Full=Basic helix-loop-helix protein 8; Short=AtbHLH8; Short=bHLH 8; AltName: Full=Phytochrome-associated protein 3; AltName: Full=Phytochrome-interacting factor 3; AltName: Full=Transcription factor EN 100; AltName: Full=bHLH transcription factor bHLH008;	SubName: Full=Uncharacterized protein {ECO:0000313|EnsemblPlants:Bo5g009910.1};	--	GO:0005634,nucleus; GO:0003677,DNA binding; GO:0003700,DNA-binding transcription factor activity; GO:0042802,identical protein binding; GO:0046983,protein dimerization activity; GO:0009704,de-etiolation; GO:0009740,gibberellic acid mediated signaling pathway; GO:0031539,positive regulation of anthocyanin metabolic process; GO:0010017,red or far-red light signaling pathway; GO:0009585,red, far-red…	Helix-loop-helix DNA-binding domain
Cluster-17807.116651	3.82	4.84	3.75	17.8	14.38	18.91	10.46	13.37	6.71	10.72	11.825	12.93	1.8818	up	1.20977	up	1.0834	up	K15032 mTERF domain-containing protein, mitochondrial | (RefSeq) uncharacterized protein LOC106301092 (A)	PREDICTED: uncharacterized protein LOC106301092 [Brassica oleracea var. oleracea]	RecName: Full=Proteasome subunit alpha type-2-A; EC=3.4.25.1; AltName: Full=20S proteasome alpha subunit B-1; AltName: Full=Proteasome component 3;	SubName: Full=Uncharacterized protein {ECO:0000313|EnsemblPlants:Bo6g123670.1};	Mitochondrial transcription termination factor, mTERF	GO:0005829,cytosol; GO:0022626,cytosolic ribosome; GO:0005634,nucleus; GO:0000502,proteasome complex; GO:0019773,proteasome core complex, alpha-subunit complex; GO:0004298,threonine-type endopeptidase activity; GO:0010043,response to zinc ion; GO:0006511,ubiquitin-dependent protein catabolic process	mTERF
Cluster-17807.62142	44.5	45	53.86	13.18	17.55	18.42	24.13	3.09	12.22	2.31	2.445	2.58	-1.6978	down	-2.05551	down	-4.7346	down	K14514 ethylene-insensitive protein 3 | (RefSeq) protein ETHYLENE INSENSITIVE 3-like (A)	protein ETHYLENE INSENSITIVE 3-like [Brassica napus]	RecName: Full=Protein ETHYLENE INSENSITIVE 3;	SubName: Full=Uncharacterized protein {ECO:0000313|EnsemblPlants:Bo5g106280.1};	--	GO:0005634,nucleus; GO:0003700,DNA-binding transcription factor activity; GO:0044212,transcription regulatory region DNA binding; GO:0000976,transcription regulatory region sequence-specific DNA binding; GO:0071281,cellular response to iron ion; GO:0042742,defense response to bacterium; GO:0009873,ethylene-activated signaling pathway; GO:0006355,regulation of transcription, DNA-templated; GO:0009…	Protein of unknown function (DUF2841)
Cluster-17807.76856	170.25	189.17	177.09	26.05	41.49	51.17	47.13	22.27	35.455	13.44	18.6	23.76	-2.334	down	-2.52444	down	-3.73012	down	K14484 auxin-responsive protein IAA | (RefSeq) auxin-responsive protein IAA16 (A)	BnaAnng10570D [Brassica napus]	RecName: Full=Auxin-responsive protein IAA16; AltName: Full=Indoleacetic acid-induced protein 16;	RecName: Full=Auxin-responsive protein {ECO:0000256|RuleBase:RU004549};	--	GO:0005634,nucleus; GO:0003700,DNA-binding transcription factor activity; GO:0009734,auxin-activated signaling pathway; GO:0009733,response to auxin; GO:0006351,transcription, DNA-templated	AUX/IAA family
Cluster-17807.82799	5.48	3.27	4.15	23.04	27.31	19.52	40.91	24.48	29.495	11.04	14.405	17.77	2.30292	up	2.74343	up	1.30996	up	K12133 MYB-related transcription factor LHY | (RefSeq) hypothetical protein (A)	BnaC06g12130D [Brassica napus]	RecName: Full=Protein REVEILLE 2; AltName: Full=MYB family transcription factor Circadian 1;	SubName: Full=BnaC06g12130D protein {ECO:0000313|EMBL:CDY26997.1};	Zuotin and related molecular chaperones (DnaJ superfamily), contains DNA-binding domains	GO:0005634,nucleus; GO:0003677,DNA binding; GO:0003700,DNA-binding transcription factor activity; GO:0007623,circadian rhythm; GO:0009909,regulation of flower development; GO:0006355,regulation of transcription, DNA-templated; GO:0009737,response to abscisic acid; GO:0009733,response to auxin; GO:0009723,response to ethylene; GO:0009739,response to gibberellin; GO:0009753,response to jasmonic aci…	Myb DNA-binding like
Cluster-17807.56226	0.47	0.36	0.58	6.08	3.57	4.47	6.73	2	5.525	4.92	5.06	5.2	3.17464	up	3.15928	up	2.98907	up	K14777 ATP-dependent RNA helicase DDX47/RRP3 [EC:3.6.4.13] | (Kazusa) Lj5g3v1988830.1; - (A)	PREDICTED: scarecrow-like protein 8 [Brassica oleracea var. oleracea]	RecName: Full=Scarecrow-like protein 8; Short=AtSCL8; AltName: Full=GRAS family protein 30; Short=AtGRAS-30;	SubName: Full=Uncharacterized protein {ECO:0000313|EnsemblPlants:Bo2g047700.1};	--	GO:0005737,cytoplasm; GO:0005634,nucleus; GO:0003700,DNA-binding transcription factor activity; GO:0043565,sequence-specific DNA binding; GO:0006355,regulation of transcription, DNA-templated; GO:0006351,transcription, DNA-templated	GRAS domain family
Cluster-17807.56683	26.64	12.62	13.8	147.28	110.2	154.09	131.94	50.4	122.69	125.87	115.67	105.47	2.81906	up	2.3651	up	2.29701	up	K12135 zinc finger protein CONSTANS | (RefSeq) zinc finger protein CONSTANS isoform X2 (A)	zinc finger protein CONSTANS-LIKE 13-like [Brassica napus]	RecName: Full=Zinc finger protein CONSTANS-LIKE 13;	SubName: Full=Uncharacterized protein {ECO:0000313|EnsemblPlants:Bo4g002240.1}; Flags: Fragment;	--	GO:0005634,nucleus; GO:0003700,DNA-binding transcription factor activity; GO:0043565,sequence-specific DNA binding; GO:0044212,transcription regulatory region DNA binding; GO:0008270,zinc ion binding; GO:0006355,regulation of transcription, DNA-templated	B-box zinc finger
Cluster-17807.89925	2.04	1.3	1.56	0	0	0	0	0	0	0	0	0	-8.93702	down	-8.9006	down	-9.1183	down	K00232 acyl-CoA oxidase [EC:1.3.3.6] | (RefSeq) uncharacterized protein LOC107952742 isoform X1 (A)	PREDICTED: uncharacterized protein LOC106342612 isoform X2 [Brassica oleracea var. oleracea]	RecName: Full=Increased DNA methylation 1 {ECO:0000303|PubMed:22700931}; AltName: Full=Histone H3 acetyltransferase IDM1 {ECO:0000305}; EC=2.3.1.- {ECO:0000255|PROSITE-ProRule:PRU00532}; AltName: Full=Protein ROS4 {ECO:0000303|PubMed:22733760}; AltName: Full=Repressor of silencing 4 {ECO:0000303|PubMed:22733760};	SubName: Full=Uncharacterized protein {ECO:0000313|EnsemblPlants:Bo4g187000.1};	--	GO:0005634,nucleus; GO:0009506,plasmodesma; GO:0010385,double-stranded methylated DNA binding; GO:0004402,histone acetyltransferase activity; GO:0042393,histone binding; GO:0046872,metal ion binding; GO:0044154,histone H3-K14 acetylation; GO:0043971,histone H3-K18 acetylation; GO:0043972,histone H3-K23 acetylation; GO:0044030,regulation of DNA methylation; GO:0006355,regulation of transcription, …	PHD-like zinc-binding domain
Cluster-17807.53068	9.1	9.24	7.76	27.33	26.97	24.45	22.86	17.92	35.84	98.98	66.105	33.23	1.4457	up	1.3887	up	2.50305	up	K14432 ABA responsive element binding factor | (RefSeq) ABSCISIC ACID-INSENSITIVE 5-like protein 6 (A)	ABSCISIC ACID-INSENSITIVE 5-like protein 6 [Brassica napus]	RecName: Full=ABSCISIC ACID-INSENSITIVE 5-like protein 6; AltName: Full=Abscisic acid responsive elements-binding factor 3; Short=ABRE-binding factor 3; AltName: Full=Dc3 promoter-binding factor 5; Short=AtDPBF5; AltName: Full=bZIP transcription factor 37; Short=AtbZIP37;	SubName: Full=ABA-responsive element binding factor 3 {ECO:0000313|EMBL:AGG35956.1};	--	GO:0005634,nucleus; GO:0003700,DNA-binding transcription factor activity; GO:0043565,sequence-specific DNA binding; GO:0000976,transcription regulatory region sequence-specific DNA binding; GO:0009738,abscisic acid-activated signaling pathway; GO:0009737,response to abscisic acid; GO:0009651,response to salt stress; GO:0009414,response to water deprivation; GO:0006351,transcription, DNA-templated	Basic region leucine zipper
Cluster-17807.50535	0	0	0	1.34	2.5	1.59	4.17	2.8	5.04	10.91	8.39	5.87	9.20914	up	10.3544	up	11.163	up	K00850 6-phosphofructokinase 1 [EC:2.7.1.11] | (RefSeq) ATP-dependent 6-phosphofructokinase 4, chloroplastic (A)	ATP-dependent 6-phosphofructokinase 4, chloroplastic isoform X2 [Brassica napus]	RecName: Full=ATP-dependent 6-phosphofructokinase 4, chloroplastic {ECO:0000255|HAMAP-Rule:MF_03186}; Short=ATP-PFK 4 {ECO:0000255|HAMAP-Rule:MF_03186}; Short=Phosphofructokinase 4 {ECO:0000255|HAMAP-Rule:MF_03186}; EC=2.7.1.11 {ECO:0000255|HAMAP-Rule:MF_03186}; AltName: Full=Phosphohexokinase 4 {ECO:0000255|HAMAP-Rule:MF_03186}; Flags: Precursor;	RecName: Full=ATP-dependent 6-phosphofructokinase {ECO:0000256|HAMAP-Rule:MF_03186}; Short=ATP-PFK {ECO:0000256|HAMAP-Rule:MF_03186}; Short=Phosphofructokinase {ECO:0000256|HAMAP-Rule:MF_03186}; EC=2.7.1.11 {ECO:0000256|HAMAP-Rule:MF_03186}; AltName: Full=Phosphohexokinase {ECO:0000256|HAMAP-Rule:MF_03186};	Pyrophosphate-dependent phosphofructo-1-kinase	GO:0009507,chloroplast; GO:0003872,6-phosphofructokinase activity; GO:0005524,ATP binding; GO:0046872,metal ion binding; GO:0006002,fructose 6-phosphate metabolic process; GO:0006096,glycolytic process	Diacylglycerol kinase catalytic domain
Cluster-17807.83885	4.45	6.85	3.03	50.03	49.22	100.4	108.9	56.16	82.455	138.05	170.185	202.32	3.62602	up	3.95071	up	4.70461	up	K18878 BHLH transcription factor Upa20 | (RefSeq) Upa20; transcription factor bHLH137-like (A)	transcription factor bHLH137-like [Brassica napus]	RecName: Full=Transcription factor bHLH137; AltName: Full=Basic helix-loop-helix protein 137; Short=AtbHLH137; Short=bHLH 137; AltName: Full=Transcription factor EN 89; AltName: Full=bHLH transcription factor bHLH137;	SubName: Full=BnaC03g16290D protein {ECO:0000313|EMBL:CDY45806.1};	--	GO:0005634,nucleus; GO:0003677,DNA binding; GO:0003700,DNA-binding transcription factor activity; GO:0046983,protein dimerization activity; GO:0009739,response to gibberellin; GO:0006351,transcription, DNA-templated	Helix-loop-helix DNA-binding domain
Cluster-17807.117643	57.28	95.24	50.98	11.7	12.01	13.28	17.24	19.07	16.08	6.94	9.34	11.74	-2.62347	down	-2.08004	down	-3.30815	down	K08065 nuclear transcription Y subunit beta | (RefSeq) hypothetical protein (A)	PREDICTED: basic leucine zipper 25-like isoform X3 [Brassica oleracea var. oleracea]	RecName: Full=Nuclear transcription factor Y subunit B-1; Short=AtNF-YB-1; AltName: Full=Transcriptional activator HAP3A;	SubName: Full=Uncharacterized protein {ECO:0000313|EnsemblPlants:Bo3g032910.1};	CCAAT-binding factor, subunit A (HAP3)	GO:0005634,nucleus; GO:0046982,protein heterodimerization activity; GO:0043565,sequence-specific DNA binding; GO:0006355,regulation of transcription, DNA-templated; GO:0006351,transcription, DNA-templated	bZIP Maf transcription factor
Cluster-17807.113229	0	0	0	2.21	2.13	3.16	4.08	0.76	4.78	3.52	3.335	3.15	8.84224	up	9.15243	up	8.98661	up	K09422 transcription factor MYB, plant | (RefSeq) myb-related protein B (A)	PREDICTED: myb-related protein B [Brassica oleracea var. oleracea]	RecName: Full=Transcription factor MYB124 {ECO:0000303|PubMed:11597504}; AltName: Full=Myb-related protein 124 {ECO:0000303|PubMed:11597504}; Short=AtMYB124 {ECO:0000303|PubMed:11597504}; AltName: Full=Protein FOUR LIPS {ECO:0000303|PubMed:11536724};	SubName: Full=Uncharacterized protein {ECO:0000313|EnsemblPlants:Bo5g019500.1};	Transcription factor, Myb superfamily	GO:0005634,nucleus; GO:0003700,DNA-binding transcription factor activity; GO:0000981,DNA-binding transcription factor activity, RNA polymerase II-specific; GO:0043565,sequence-specific DNA binding; GO:0001135,RNA polymerase II transcription regulator recruiting activity; GO:0044212,transcription regulatory region DNA binding; GO:0009926,auxin polar transport; GO:0009734,auxin-activated signaling …	Myb-like DNA-binding domain
Cluster-17807.21318	14.58	9.5	9.51	0.05	0	0.3	0.22	1.23	0.11	0.44	0.495	0.55	-6.66149	down	-4.44212	down	-4.91539	down	K18878 BHLH transcription factor Upa20 | (RefSeq) Upa20; transcription factor bHLH137-like (A)	PREDICTED: transcription factor bHLH63 [Brassica oleracea var. oleracea]	RecName: Full=Transcription factor bHLH63; AltName: Full=Basic helix-loop-helix protein 63; Short=AtbHLH63; Short=bHLH 63; AltName: Full=Protein CRYPTOCHROME INTERACTING BASIC-HELIX-LOOP-HELIX 1; AltName: Full=Transcription factor EN 84; AltName: Full=bHLH transcription factor bHLH063;	SubName: Full=Uncharacterized protein {ECO:0000313|EnsemblPlants:Bo1g007200.1};	--	GO:0005634,nucleus; GO:0003677,DNA binding; GO:0003700,DNA-binding transcription factor activity; GO:0046983,protein dimerization activity; GO:0009908,flower development; GO:0009911,positive regulation of flower development; GO:0009637,response to blue light; GO:0006351,transcription, DNA-templated	Helix-loop-helix DNA-binding domain
Cluster-17807.84708	0	0	0	16.11	10.13	9.7	15	7.37	11	24.5	13.355	2.21	9.06689	up	8.91181	up	8.86923	up	K15613 homeobox protein Meis1 | (RefSeq) homeobox protein knotted-1-like 2 isoform X2 (A)	homeobox protein knotted-1-like 3 isoform X2 [Brassica napus]	RecName: Full=Homeobox protein knotted-1-like 3; AltName: Full=Protein KNAT3;	SubName: Full=Uncharacterized protein {ECO:0000313|EnsemblPlants:Bo2g158910.1};	Transcription factor MEIS1 and related HOX domain proteins	GO:0005829,cytosol; GO:0005634,nucleus; GO:0003677,DNA binding; GO:0003700,DNA-binding transcription factor activity; GO:0071345,cellular response to cytokine stimulus; GO:0009722,detection of cytokinin stimulus; GO:0009416,response to light stimulus	Homeodomain
Cluster-17807.79529	52.71	54.01	63.43	11.07	4.49	7.42	7.78	6.69	8.52	2.63	3.815	5	-3.03027	down	-3.04025	down	-4.35278	down	K12133 MYB-related transcription factor LHY | (RefSeq) LHY protein (A)	protein REVEILLE 8 [Brassica napus]	RecName: Full=Protein REVEILLE 8; AltName: Full=MYB-like transcription factor; AltName: Full=Protein LHY-CCA1-like 5;	SubName: Full=Uncharacterized protein {ECO:0000313|EnsemblPlants:Bo5g138190.1};	Zuotin and related molecular chaperones (DnaJ superfamily), contains DNA-binding domains	GO:0005634,nucleus; GO:0003700,DNA-binding transcription factor activity; GO:0043565,sequence-specific DNA binding; GO:0001190,NA; GO:0032922,circadian regulation of gene expression; GO:0043966,histone H3 acetylation; GO:0048573,photoperiodism, flowering; GO:0042753,positive regulation of circadian rhythm; GO:0010628,positive regulation of gene expression; GO:0042752,regulation of circadian rhyth…	--
Cluster-17807.40031	0	0.08	0	11.17	49.59	20.78	17.03	29.34	34.28	23.47	48.31	73.15	9.81815	up	9.80505	up	10.3224	up	K14484 auxin-responsive protein IAA | (RefSeq) auxin-responsive protein IAA15 (A)	PREDICTED: auxin-responsive protein IAA15 [Brassica oleracea var. oleracea]	RecName: Full=Auxin-responsive protein IAA15; AltName: Full=Indoleacetic acid-induced protein 15;	RecName: Full=Auxin-responsive protein {ECO:0000256|RuleBase:RU004549};	--	GO:0005634,nucleus; GO:0003700,DNA-binding transcription factor activity; GO:0009734,auxin-activated signaling pathway; GO:0006355,regulation of transcription, DNA-templated; GO:0009733,response to auxin; GO:0006351,transcription, DNA-templated	AUX/IAA family
Cluster-17807.98579	9.35	11.9	11.42	1.33	2.6	1.76	3.93	0.25	2.43	1.12	1.195	1.27	-2.67424	down	-2.5147	down	-3.65983	down	K09286 EREBP-like factor | (RefSeq) ethylene-responsive transcription factor ERF010 (A)	PREDICTED: ethylene-responsive transcription factor ERF010 [Brassica oleracea var. oleracea]	RecName: Full=Ethylene-responsive transcription factor ERF010;	SubName: Full=Uncharacterized protein {ECO:0000313|EnsemblPlants:Bo7g063980.1};	--	GO:0005634,nucleus; GO:0003677,DNA binding; GO:0003700,DNA-binding transcription factor activity; GO:0009873,ethylene-activated signaling pathway; GO:0006351,transcription, DNA-templated	AP2 domain
Cluster-17807.47504	0	0	0	4.24	3.32	1.14	2.32	0	1.16	12.57	6.285	0	9.89867	up	8.50583	up	10.757	up	K09584 protein disulfide-isomerase A6 [EC:5.3.4.1] | (RefSeq) protein disulfide-isomerase like 2-2 (A)	PREDICTED: protein disulfide-isomerase like 2-2 [Brassica oleracea var. oleracea]	RecName: Full=Protein disulfide-isomerase like 2-2; Short=AtPDIL2-2; EC=5.3.4.1; AltName: Full=Protein disulfide-isomerase 10; Short=PDI10; AltName: Full=Protein disulfide-isomerase like 5-1; Short=AtPDIL5-1; Flags: Precursor;	SubName: Full=Uncharacterized protein {ECO:0000313|EnsemblPlants:Bo5g005110.1};	Thioredoxin/protein disulfide isomerase	GO:0005783,endoplasmic reticulum; GO:0005788,endoplasmic reticulum lumen; GO:0009505,plant-type cell wall; GO:0003756,protein disulfide isomerase activity; GO:0045454,cell redox homeostasis; GO:0006457,protein folding; GO:0034976,response to endoplasmic reticulum stress	Glutaredoxin
Cluster-17807.2222	6.45	8.8	5.08	0	0.08	0.22	0.2	0.29	0.1	1.17	0.585	0	-6.22405	down	-5.13743	down	-4.03178	down	K00521 ferric-chelate reductase [EC:1.16.1.7] | (RefSeq) ferric reduction oxidase 7, chloroplastic-like (A)	PREDICTED: NAC transcription factor 25-like [Brassica oleracea var. oleracea]	RecName: Full=NAC domain-containing protein 104 {ECO:0000305}; Short=ANAC104 {ECO:0000303|PubMed:15029955}; AltName: Full=Protein XYLEM NAC DOMAIN 1 {ECO:0000312|EMBL:AED97913.1};	SubName: Full=Uncharacterized protein {ECO:0000313|EnsemblPlants:Bo3g101220.1}; Flags: Fragment;	--	GO:0005634,nucleus; GO:0003677,DNA binding; GO:0003700,DNA-binding transcription factor activity; GO:0043067,regulation of programmed cell death; GO:0048367,shoot system development; GO:0006351,transcription, DNA-templated; GO:0010089,xylem development	No apical meristem (NAM) protein
Cluster-17807.40612	1.15	0.91	0.9	7.94	17.11	18.53	14.3	28.72	19.895	26.25	35.99	45.73	3.71059	up	4.27045	up	4.68132	up	--	PREDICTED: protein SHI RELATED SEQUENCE 6-like [Brassica oleracea var. oleracea]	RecName: Full=Protein SHI RELATED SEQUENCE 6;	SubName: Full=BnaC04g26320D protein {ECO:0000313|EMBL:CDY13203.1};	--	GO:0005634,nucleus; GO:0003677,DNA binding; GO:0046872,metal ion binding; GO:0009851,auxin biosynthetic process; GO:0009734,auxin-activated signaling pathway; GO:0007275,multicellular organism development	Domain of unknown function (DUF702)
Cluster-17807.80937	84.8	75.5	94.08	15.3	11.12	24.31	32.89	14.82	20.58	3.58	10.26	16.94	-2.48325	down	-2.0537	down	-3.50641	down	K09338 homeobox-leucine zipper protein | (RefSeq) homeobox-leucine zipper protein HAT4-like (A)	homeobox-leucine zipper protein HAT4-like [Brassica napus]	RecName: Full=Homeobox-leucine zipper protein HAT4; AltName: Full=HD-ZIP protein ATHB-2; AltName: Full=Homeodomain transcription factor ATHB-2; AltName: Full=Homeodomain-leucine zipper protein HAT4; Short=HD-ZIP protein 4;	SubName: Full=Uncharacterized protein {ECO:0000313|EnsemblPlants:Bo1g053220.1};	Transcription factor HEX, contains HOX and HALZ domains	GO:0005634,nucleus; GO:0003700,DNA-binding transcription factor activity; GO:0042803,protein homodimerization activity; GO:0043565,sequence-specific DNA binding; GO:0008283,cell proliferation; GO:0045892,negative regulation of transcription, DNA-templated; GO:0010017,red or far-red light signaling pathway; GO:0009585,red, far-red light phototransduction; GO:0009733,response to auxin; GO:0009735,r…	Homeobox KN domain
Cluster-17807.86516	162.81	132.46	134.09	26.35	37.9	18.52	62.75	25.69	43.05	91.05	77.33	63.61	-2.51421	down	-1.8615	down	-1.31349	down	K16222 Dof zinc finger protein DOF5.5 | (RefSeq) CDF1; cycling DOF factor 1 (A)	PREDICTED: cyclic dof factor 3 [Brassica oleracea var. oleracea]	RecName: Full=Cyclic dof factor 3; AltName: Full=Dof zinc finger protein DOF3.3; Short=AtDOF3.3; AltName: Full=H-protein promoter-binding factor 2a;	SubName: Full=Uncharacterized protein {ECO:0000313|EnsemblPlants:Bo3g134590.1};	--	GO:0005634,nucleus; GO:0003677,DNA binding; GO:0003700,DNA-binding transcription factor activity; GO:0046872,metal ion binding; GO:0009908,flower development; GO:0006355,regulation of transcription, DNA-templated; GO:0006351,transcription, DNA-templated	Dof domain, zinc finger
Cluster-17807.96807	20.19	30.06	11.59	181.27	168.58	224.08	170.41	89.47	158.62	339.06	322.48	305.9	3.05137	up	2.59125	up	3.52415	up	K02987 small subunit ribosomal protein S4e | (RefSeq) BTB/POZ and TAZ domain-containing protein 3-like (A)	BTB/POZ and TAZ domain-containing protein 4 [Brassica napus]	RecName: Full=BTB/POZ and TAZ domain-containing protein 4; AltName: Full=BTB and TAZ domain protein 4;	SubName: Full=BnaC03g48540D protein {ECO:0000313|EMBL:CDY36495.1};	CREB binding protein/P300 and related TAZ Zn-finger proteins	GO:0005737,cytoplasm; GO:0005634,nucleus; GO:0019005,SCF ubiquitin ligase complex; GO:0005774,vacuolar membrane; GO:0005516,calmodulin binding; GO:0004402,histone acetyltransferase activity; GO:0003712,transcription coregulator activity; GO:0031625,ubiquitin protein ligase binding; GO:0008270,zinc ion binding; GO:0043161,proteasome-mediated ubiquitin-dependent protein catabolic process; GO:004278…	HSR domain
Cluster-17807.63183	0	0	0	3.06	2.38	1.68	2.85	5.05	2.86	2.4	1.775	1.15	8.80535	up	9.46139	up	8.11031	up	K14494 DELLA protein | (RefSeq) DELLA protein RGL1 (A)	scarecrow-like protein 13 [Brassica napus]	RecName: Full=Scarecrow-like protein 13; Short=AtSCL13; AltName: Full=GRAS family protein 24; Short=AtGRAS-24;	SubName: Full=BnaC01g21110D protein {ECO:0000313|EMBL:CDY35589.1};	--	GO:0005737,cytoplasm; GO:0005634,nucleus; GO:0003700,DNA-binding transcription factor activity; GO:0043565,sequence-specific DNA binding; GO:0006351,transcription, DNA-templated	GRAS domain family
Cluster-17807.74712	5.34	7.48	12.87	0	0	0	0	0	0	0	0	0	-9.15331	down	-9.11697	down	-9.33713	down	K09422 transcription factor MYB, plant | (RefSeq) transcription factor TRY-like (A)	PREDICTED: transcription factor TRY-like [Brassica oleracea var. oleracea]	RecName: Full=Transcription factor TRY; AltName: Full=Protein TRIPTYCHON;	SubName: Full=Transcription factor TRY {ECO:0000313|EMBL:JAU21722.1};	--	GO:0005634,nucleus; GO:0003700,DNA-binding transcription factor activity; GO:0000981,DNA-binding transcription factor activity, RNA polymerase II-specific; GO:0043565,sequence-specific DNA binding; GO:0001135,RNA polymerase II transcription regulator recruiting activity; GO:0044212,transcription regulatory region DNA binding; GO:0007275,multicellular organism development; GO:0006357,regulation of…	Myb-like DNA-binding domain
Cluster-17807.153036	2.87	1.19	3.05	0	0	0	0	0	0	0	0	0	-9.14107	down	-9.1061	down	-9.3228	down	K09422 transcription factor MYB, plant | (RefSeq) transcription repressor MYB4-like isoform X1 (A)	PREDICTED: transcription repressor MYB4-like isoform X1 [Brassica oleracea var. oleracea]	RecName: Full=Transcription factor MYB80 {ECO:0000305}; AltName: Full=MYB-related protein 103 {ECO:0000303|PubMed:10353220}; Short=AtMYB103 {ECO:0000303|PubMed:10353220}; AltName: Full=Myb-related protein 80 {ECO:0000305}; Short=AtMYB80 {ECO:0000303|PubMed:11597504}; AltName: Full=Protein MALE STERILE 188 {ECO:0000303|PubMed:17727613};	SubName: Full=Uncharacterized protein {ECO:0000313|EnsemblPlants:Bo2g036530.1};	Transcription factor, Myb superfamily	GO:0005634,nucleus; GO:0003682,chromatin binding; GO:0003700,DNA-binding transcription factor activity; GO:0000981,DNA-binding transcription factor activity, RNA polymerase II-specific; GO:0043565,sequence-specific DNA binding; GO:0001135,RNA polymerase II transcription regulator recruiting activity; GO:0044212,transcription regulatory region DNA binding; GO:0048658,anther wall tapetum developmen…	Myb-like DNA-binding domain
Cluster-17807.110771	0.18	0.16	0.44	19.28	21.45	3.94	39.95	52.86	40.875	8	7.145	6.29	5.71871	up	7.31742	up	4.35362	up	K09286 EREBP-like factor | (RefSeq) dehydration-responsive element-binding protein 2A (A)	dehydration-responsive element-binding protein 2A [Brassica napus]	RecName: Full=Dehydration-responsive element-binding protein 2A; Short=Protein DREB2A;	SubName: Full=Uncharacterized protein {ECO:0000313|EnsemblPlants:Bo9g177130.1};	--	GO:0005634,nucleus; GO:0003700,DNA-binding transcription factor activity; GO:0043565,sequence-specific DNA binding; GO:0044212,transcription regulatory region DNA binding; GO:0010286,heat acclimation; GO:0045893,positive regulation of transcription, DNA-templated; GO:0009408,response to heat; GO:0042542,response to hydrogen peroxide; GO:0010224,response to UV-B; GO:0009414,response to water depri…	AP2 domain
Cluster-17807.111746	0	0	0	17.94	3.19	3.01	0.51	0.99	1.84	5.23	3.2	1.17	11.0395	up	8.15325	up	9.42456	up	K21776 protein lin-54 | (RefSeq) protein tesmin/TSO1-like CXC 8 (A)	PREDICTED: protein tesmin/TSO1-like CXC 8 [Brassica oleracea var. oleracea]	RecName: Full=Probable isoaspartyl peptidase/L-asparaginase 2; EC=3.4.19.5; AltName: Full=L-asparagine amidohydrolase 2; Contains: RecName: Full=Isoaspartyl peptidase/L-asparaginase 2 subunit alpha; Contains: RecName: Full=Isoaspartyl peptidase/L-asparaginase 2 subunit beta; Flags: Precursor;	SubName: Full=Uncharacterized protein {ECO:0000313|EnsemblPlants:Bo1g123680.1};	Metallothionein-like protein	GO:0004067,asparaginase activity; GO:0008798,beta-aspartyl-peptidase activity	Tesmin/TSO1-like CXC domain, cysteine-rich domain
Cluster-17807.29889	4.36	3.61	2.68	16.99	16.9	15.02	19.39	14.74	18.38	25.65	20.8	15.95	2.07056	up	2.15912	up	2.1032	up	K08065 nuclear transcription Y subunit beta | (RefSeq) nuclear transcription factor Y subunit B-8 (A)	BnaA03g16960D [Brassica napus]	RecName: Full=Nuclear transcription factor Y subunit B-8; Short=AtNF-YB-8;	SubName: Full=BnaA03g16960D protein {ECO:0000313|EMBL:CDY46752.1};	CCAAT-binding factor, subunit A (HAP3)	GO:0005634,nucleus; GO:0003700,DNA-binding transcription factor activity; GO:0046982,protein heterodimerization activity; GO:0043565,sequence-specific DNA binding; GO:0006351,transcription, DNA-templated	Centromere kinetochore component CENP-T histone fold
Cluster-17807.114258	1.46	3.15	3.03	25.15	29.42	18.69	18.28	8.79	53.88	75.67	56.445	37.22	3.10251	up	3.1749	up	4.03667	up	K08869 aarF domain-containing kinase | (RefSeq) predicted protein (A)	PREDICTED: transcription factor MYB1R1 [Brassica oleracea var. oleracea]	RecName: Full=Transcription factor KUA1 {ECO:0000303|PubMed:24806884}; AltName: Full=Myb-related protein H {ECO:0000303|PubMed:23888064}; Short=AtMYBH {ECO:0000303|PubMed:23888064}; Short=AtMYBS3 {ECO:0000303|PubMed:25920996}; Short=MYBS3-homolg protein {ECO:0000303|PubMed:25920996}; AltName: Full=Protein KUODA1 {ECO:0000303|PubMed:24806884};	SubName: Full=Uncharacterized protein {ECO:0000313|EnsemblPlants:Bo6g094990.1};	--	GO:0005634,nucleus; GO:0003700,DNA-binding transcription factor activity; GO:0000976,transcription regulatory region sequence-specific DNA binding; GO:0008270,zinc ion binding; GO:0010252,auxin homeostasis; GO:0048527,lateral root development; GO:0048366,leaf development; GO:0010150,leaf senescence; GO:2000469,negative regulation of peroxidase activity; GO:0000122,negative regulation of transcrip…	Myb-like DNA-binding domain
Cluster-17807.41267	0.11	0.04	0	7.44	35.23	5.87	10.38	8.14	13.07	4.29	8.555	12.82	8.21749	up	7.57003	up	6.98482	up	K10277 lysine-specific demethylase 8 [EC:1.14.11.27] | (RefSeq) lysine-specific demethylase JMJ30 isoform X1 (A)	lysine-specific demethylase JMJ30 isoform X1 [Brassica napus]	RecName: Full=Lysine-specific demethylase JMJ30 {ECO:0000303|PubMed:18713399}; Short=AtJMJ30 {ECO:0000303|PubMed:18713399}; EC=1.14.11.-; AltName: Full=JmjC domain-containing protein 30 {ECO:0000303|PubMed:18713399}; AltName: Full=Jumonji domain-containing protein 5 {ECO:0000303|PubMed:21115819}; Short=AtJMJD5 {ECO:0000303|PubMed:21115819};	SubName: Full=Uncharacterized protein {ECO:0000313|EnsemblPlants:Bo5g106210.1};	Uncharacterized conserved protein, contains JmjC domain	GO:0005737,cytoplasm; GO:0005634,nucleus; GO:0051213,dioxygenase activity; GO:0003700,DNA-binding transcription factor activity; GO:0046975,histone methyltransferase activity (H3-K36 specific); GO:0046872,metal ion binding; GO:0007623,circadian rhythm; GO:0009908,flower development; GO:0070544,histone H3-K36 demethylation; GO:0042752,regulation of circadian rhythm	JmjC domain, hydroxylase
Cluster-17807.93638	22.87	21.8	17.53	3.87	1.65	1.73	3.32	3.88	2.08	3.48	2.625	1.77	-3.24079	down	-2.84592	down	-3.43763	down	K21630 GATA-type zinc finger protein 1 | (RefSeq) GATA transcription factor 7-like (A)	GATA transcription factor 3-like [Brassica napus]	RecName: Full=GATA transcription factor 3; Short=AtGATA-3;	RecName: Full=GATA transcription factor {ECO:0000256|PIRNR:PIRNR016992};	GATA-4/5/6 transcription factors	GO:0005730,nucleolus; GO:0005634,nucleus; GO:0005667,transcription factor complex; GO:0003682,chromatin binding; GO:0003700,DNA-binding transcription factor activity; GO:0000977,RNA polymerase II regulatory region sequence-specific DNA binding; GO:0001085,RNA polymerase II transcription factor binding; GO:0043565,sequence-specific DNA binding; GO:0001228,DNA-binding transcription activator activi…	GATA zinc finger
Cluster-17807.64326	19.97	14.45	22.26	4.53	2.83	2.43	5.57	2.03	4.71	8.29	5.325	2.36	-2.67808	down	-2.36747	down	-2.25687	down	K12309 beta-galactosidase [EC:3.2.1.23] | (Kazusa) Lj3g3v0323160.1; - (A)	protein indeterminate-domain 11 isoform X5 [Brassica napus]	RecName: Full=Protein indeterminate-domain 11 {ECO:0000303|PubMed:16784536};	SubName: Full=Uncharacterized protein {ECO:0000313|EnsemblPlants:Bo5g132030.1};	FOG: Zn-finger	GO:0003677,DNA binding; GO:0003700,DNA-binding transcription factor activity; GO:0046872,metal ion binding; GO:0006355,regulation of transcription, DNA-templated; GO:0006351,transcription, DNA-templated	C2H2-type zinc finger
Cluster-17807.110572	6.25	7.13	9.1	30.1	52.82	40.91	41.24	109.76	56.845	53.24	69.695	86.15	2.30587	up	3.12782	up	2.76659	up	K23048 RING finger protein unkempt | (RefSeq) zinc finger CCCH domain-containing protein 43-like isoform X1 (A)	BnaCnng05980D [Brassica napus]	RecName: Full=Zinc finger CCCH domain-containing protein 33; Short=AtC3H33; AltName: Full=Zinc finger CCCH domain-containing protein ZFN1;	SubName: Full=BnaCnng05980D protein {ECO:0000313|EMBL:CDY28712.1};	CCCH-type Zn-finger protein	GO:0005829,cytosol; GO:0005634,nucleus; GO:0003677,DNA binding; GO:0046872,metal ion binding; GO:0048027,mRNA 5'-UTR binding; GO:0003729,mRNA binding; GO:0004518,nuclease activity; GO:0010313,phytochrome binding; GO:0017148,negative regulation of translation	CCCH-type zinc finger
Cluster-17807.43666	0	0	0	2.88	2.45	1.14	0.7	4.8	2.6	2.26	5.895	9.53	9.06911	up	9.47045	up	10.2145	up	K11420 euchromatic histone-lysine N-methyltransferase [EC:2.1.1.43] | (RefSeq) probable inactive histone-lysine N-methyltransferase SUVR2 (A)	PREDICTED: histone-lysine N-methyltransferase SUVR2 [Brassica oleracea var. oleracea]	RecName: Full=Probable inactive histone-lysine N-methyltransferase SUVR2; AltName: Full=Protein SET DOMAIN GROUP 18; AltName: Full=Suppressor of variegation 3-9-related protein 2; Short=Su(var)3-9-related protein 2;	SubName: Full=Uncharacterized protein {ECO:0000313|EnsemblPlants:Bo7g066910.1};	Histone H3 (Lys9) methyltransferase SUV39H1/Clr4, required for transcriptional silencing	GO:0005694,chromosome; GO:0005634,nucleus; GO:0018024,histone-lysine N-methyltransferase activity; GO:0008270,zinc ion binding; GO:0080188,RNA-directed DNA methylation	Pre-SET motif
Cluster-17807.103180	4.54	2	2.36	34.31	18.93	34.1	20.1	7.26	18.68	15.43	18.265	21.1	3.15924	up	2.19616	up	2.17624	up	K20043 clathrin coat assembly protein AP180 | (RefSeq) putative clathrin assembly protein At5g35200 (A)	dof zinc finger protein DOF1.7 [Brassica napus]	RecName: Full=Dof zinc finger protein DOF1.7; Short=AtDOF1.7;	SubName: Full=Uncharacterized protein {ECO:0000313|EnsemblPlants:Bo6g042440.1};	--	GO:0005634,nucleus; GO:0003700,DNA-binding transcription factor activity; GO:0046872,metal ion binding; GO:0044212,transcription regulatory region DNA binding; GO:0006355,regulation of transcription, DNA-templated; GO:0010200,response to chitin; GO:0006351,transcription, DNA-templated	Dof domain, zinc finger
Cluster-17807.84461	111.18	104.61	102.47	27.86	35.7	47.51	54.48	16.73	41.135	63.71	60.115	56.52	-1.67812	down	-1.67227	down	-1.24547	down	K00847 fructokinase [EC:2.7.1.4] | (RefSeq) probable fructokinase-4 (A)	PREDICTED: B-box zinc finger protein 25-like isoform X2 [Brassica oleracea var. oleracea]	RecName: Full=Fructokinase-2; EC=2.7.1.4;	SubName: Full=Uncharacterized protein {ECO:0000313|EnsemblPlants:Bra021733.1-P};	--	GO:0005524,ATP binding; GO:0008865,fructokinase activity; GO:0019252,starch biosynthetic process	Cytoplasmic polyadenylation element-binding protein ZZ domain
Cluster-17807.88082	0	0	0	3.74	2.1	2.87	3.58	5.53	6.845	12.62	9.76	6.9	8.55015	up	9.435	up	10.0167	up	K02888 large subunit ribosomal protein L21 | (RefSeq) hypothetical protein (A)	PREDICTED: probable WRKY transcription factor 32 isoform X2 [Brassica oleracea var. oleracea]	RecName: Full=Probable WRKY transcription factor 32; AltName: Full=WRKY DNA-binding protein 32;	SubName: Full=Uncharacterized protein {ECO:0000313|EnsemblPlants:Bo7g114840.1}; Flags: Fragment;	--	GO:0005634,nucleus; GO:0003700,DNA-binding transcription factor activity; GO:0043565,sequence-specific DNA binding; GO:0006351,transcription, DNA-templated	FLYWCH zinc finger domain
Cluster-17807.49107	2.76	4.53	2.69	0	0	0	0.3	0	0.15	0	0	0	-8.61774	down	-4.59135	down	-8.79978	down	K12836 splicing factor U2AF 35 kDa subunit | (RefSeq) zinc finger CCCH domain-containing protein 16-like (A)	hypothetical protein AALP_AA1G109200 [Arabis alpina]	RecName: Full=Zinc finger CCCH domain-containing protein 5; Short=AtC3H5;	SubName: Full=Uncharacterized protein {ECO:0000313|EMBL:KFK43317.1};	U2 snRNP splicing factor, small subunit, and related proteins	GO:0005681,spliceosomal complex; GO:0089701,U2AF; GO:0003677,DNA binding; GO:0046872,metal ion binding; GO:0030628,pre-mRNA 3'-splice site binding; GO:0000398,mRNA splicing, via spliceosome	Zinc finger C-x8-C-x5-C-x3-H type (and similar)
Cluster-17807.38251	0	0.04	0	4.34	4.87	2.85	2.88	5.29	3.7	14.22	13.68	13.14	8.13379	up	8.15254	up	9.60541	up	K12135 zinc finger protein CONSTANS | (RefSeq) hypothetical protein (A)	PREDICTED: zinc finger protein CONSTANS-LIKE 10-like [Brassica oleracea var. oleracea]	RecName: Full=Zinc finger protein CONSTANS-LIKE 10;	SubName: Full=Uncharacterized protein {ECO:0000313|EnsemblPlants:Bo2g149810.1};	--	GO:0005634,nucleus; GO:0005886,plasma membrane; GO:0003700,DNA-binding transcription factor activity; GO:0008270,zinc ion binding	B-box zinc finger
Cluster-17807.106675	0.24	0.26	0	7.17	16.86	15.23	17.55	22.74	17.12	11.19	16.345	21.5	6.12936	up	6.73675	up	6.16891	up	K12135 zinc finger protein CONSTANS | (RefSeq) zinc finger protein CONSTANS (A)	PREDICTED: zinc finger protein CONSTANS-LIKE 9-like [Brassica oleracea var. oleracea]	RecName: Full=Zinc finger protein CONSTANS-LIKE 9;	SubName: Full=Uncharacterized protein {ECO:0000313|EnsemblPlants:Bo3g061400.1};	--	GO:0005634,nucleus; GO:0003700,DNA-binding transcription factor activity; GO:0008270,zinc ion binding; GO:0007623,circadian rhythm; GO:0048579,negative regulation of long-day photoperiodism, flowering; GO:0006355,regulation of transcription, DNA-templated	B-box zinc finger
Cluster-17807.79565	6.34	6.92	10.42	0	0	0	5.31	2.59	4.635	5.18	3.475	1.77	-8.49389	down	-1.11427	down	-1.67017	down	K11296 high mobility group protein B3 | (RefSeq) high mobility group B protein 3-like (A)	BnaC07g15210D [Brassica napus]	RecName: Full=High mobility group B protein 3; AltName: Full=High mobility group protein B 2; Short=AtHMGbeta2; Short=HMG beta 2; AltName: Full=Nucleosome/chromatin assembly factor group D 03; Short=Nucleosome/chromatin assembly factor group D 3;	SubName: Full=BnaC07g15210D protein {ECO:0000313|EMBL:CDY31871.1};	HMG box-containing protein	GO:0000785,chromatin; GO:0005829,cytosol; GO:0005634,nucleus; GO:0003682,chromatin binding; GO:0003677,DNA binding; GO:0003700,DNA-binding transcription factor activity; GO:0030527,structural constituent of chromatin; GO:0006333,chromatin assembly or disassembly	HMG-box domain
Cluster-17807.81598	99.95	107.22	83.56	33.83	44.17	41.34	55.45	19.92	39.46	25.56	26.91	28.26	-1.44018	down	-1.50105	down	-2.27618	down	K23047 E3 ubiquitin-protein ligase UNKL [EC:2.3.2.27] | (RefSeq) zinc finger CCCH domain-containing protein 30-like (A)	PREDICTED: zinc finger CCCH domain-containing protein 30 [Brassica oleracea var. oleracea]	RecName: Full=Zinc finger CCCH domain-containing protein 30; Short=AtC3H30;	SubName: Full=Uncharacterized protein {ECO:0000313|EnsemblPlants:Bo4g191180.1};	CCCH-type Zn-finger protein	GO:0005737,cytoplasm; GO:0005634,nucleus; GO:0003677,DNA binding; GO:0003700,DNA-binding transcription factor activity; GO:0046872,metal ion binding; GO:0006355,regulation of transcription, DNA-templated	Zinc finger domain
Cluster-17807.75986	56.72	37.89	39.94	3.53	7.01	9.67	15.09	6.94	9.16	2.24	2.71	3.18	-2.88993	down	-2.25127	down	-4.48344	down	K16221 transcription factor TCP21 (protein CCA1 HIKING EXPEDITION) | (RefSeq) transcription factor TCP7-like (A)	PREDICTED: transcription factor TCP14 [Brassica oleracea var. oleracea]	RecName: Full=Transcription factor TCP14;	SubName: Full=Uncharacterized protein {ECO:0000313|EnsemblPlants:Bo3g134720.1};	--	GO:0005634,nucleus; GO:0003677,DNA binding; GO:0003700,DNA-binding transcription factor activity; GO:0008283,cell proliferation; GO:0010229,inflorescence development; GO:0031347,regulation of defense response; GO:0010029,regulation of seed germination; GO:0006355,regulation of transcription, DNA-templated; GO:0009737,response to abscisic acid; GO:0009735,response to cytokinin; GO:0009739,response…	TCP family transcription factor
Cluster-17807.51037	0.4	0.14	0	13.85	16.22	8.83	9.18	7.17	11.09	15.88	12.66	9.44	6.12731	up	5.60444	up	5.80282	up	K11877 proteasome assembly chaperone 3 | (RefSeq) uncharacterized protein BNAA03G05000D (A)	putative Myb family transcription factor At1g14600 [Brassica napus]	RecName: Full=Putative Myb family transcription factor At1g14600;	SubName: Full=BnaCnng70380D protein {ECO:0000313|EMBL:CDY70922.1};	--	GO:0005634,nucleus; GO:0003677,DNA binding; GO:0003700,DNA-binding transcription factor activity; GO:0006355,regulation of transcription, DNA-templated; GO:0006351,transcription, DNA-templated	Myb-like DNA-binding domain
Cluster-17807.34262	3.42	2.37	2.55	0	0.05	0	0.07	0.13	0.17	0	0.385	0.77	-7.83004	down	-4.57448	down	-3.29493	down	K14484 auxin-responsive protein IAA | (RefSeq) auxin-responsive protein IAA7 (A)	PREDICTED: auxin-responsive protein IAA7-like [Brassica rapa]	RecName: Full=Auxin-responsive protein IAA7; AltName: Full=Auxin resistant 2; AltName: Full=Indoleacetic acid-induced protein 7;	RecName: Full=Auxin-responsive protein {ECO:0000256|RuleBase:RU004549};	--	GO:0005634,nucleus; GO:0003700,DNA-binding transcription factor activity; GO:0009734,auxin-activated signaling pathway; GO:0009630,gravitropism; GO:0009733,response to auxin; GO:0009753,response to jasmonic acid; GO:0009414,response to water deprivation; GO:0009611,response to wounding; GO:0006351,transcription, DNA-templated	AUX/IAA family
Cluster-17807.41518	0	0	0.06	2.58	4.13	2.32	0.5	1.28	0.58	7.05	3.92	0.79	7.08065	up	5.23124	up	7.21211	up	K15382 solute carrier family 50 (sugar transporter) | (RefSeq) bidirectional sugar transporter SWEET1 (A)	PREDICTED: scarecrow-like protein 1 [Brassica rapa]	RecName: Full=Scarecrow-like protein 1; Short=AtSCL1; AltName: Full=GRAS family protein 4; Short=AtGRAS-4;	SubName: Full=Uncharacterized protein {ECO:0000313|EnsemblPlants:Bo5g034360.1};	--	GO:0005634,nucleus; GO:0003700,DNA-binding transcription factor activity; GO:0043565,sequence-specific DNA binding; GO:0006355,regulation of transcription, DNA-templated; GO:0006351,transcription, DNA-templated	GRAS domain family
Cluster-17807.105018	0	0	0.2	22.13	7.88	13.7	15.85	3.47	22.1	119.56	98.145	76.73	7.62701	up	7.47071	up	10.0696	up	K08026 one cut domain, family member 1, hepatocyte nuclear factor 6 | (RefSeq) probable transcription factor KAN2 (A)	putative Myb family transcription factor At1g14600 [Brassica napus]	RecName: Full=Putative Myb family transcription factor At1g14600;	SubName: Full=Uncharacterized protein {ECO:0000313|EnsemblPlants:Bra026618.1-P};	--	GO:0005634,nucleus; GO:0003677,DNA binding; GO:0003700,DNA-binding transcription factor activity; GO:0006355,regulation of transcription, DNA-templated; GO:0006351,transcription, DNA-templated	--
Cluster-17807.139867	2.35	2.62	1.56	0	0.06	0.11	0.09	0	0.2	0	0	0	-5.44875	down	-4.75345	down	-10.0107	down	K14486 auxin response factor | (RefSeq) auxin response factor 19-like (A)	PREDICTED: auxin response factor 19-like [Brassica oleracea var. oleracea]	RecName: Full=Auxin response factor 19; AltName: Full=Auxin-responsive protein IAA22;	RecName: Full=Auxin response factor {ECO:0000256|RuleBase:RU004561};	--	GO:0005634,nucleus; GO:0003677,DNA binding; GO:0003700,DNA-binding transcription factor activity; GO:0046983,protein dimerization activity; GO:0043565,sequence-specific DNA binding; GO:0009734,auxin-activated signaling pathway; GO:0048527,lateral root development; GO:0010311,lateral root formation; GO:0048366,leaf development; GO:0009733,response to auxin; GO:0009723,response to ethylene; GO:0006…	B3 DNA binding domain
Cluster-17807.106877	5.51	6.3	3.87	22.11	21.33	30.34	60.79	47.17	52.035	1.05	2.53	4.01	2.07853	up	3.20884	up	-1.50646	down	K09286 EREBP-like factor | (RefSeq) ethylene-responsive transcription factor 11-like (A)	PREDICTED: ethylene-responsive transcription factor 11-like [Brassica oleracea var. oleracea]	RecName: Full=Ethylene-responsive transcription factor 11; Short=AtERF11; AltName: Full=Ethylene-responsive element-binding factor 11; Short=EREBP-11;	SubName: Full=Uncharacterized protein {ECO:0000313|EnsemblPlants:Bo7g048170.1};	--	GO:0005634,nucleus; GO:0003677,DNA binding; GO:0003700,DNA-binding transcription factor activity; GO:0051301,cell division; GO:0009873,ethylene-activated signaling pathway; GO:0010087,phloem or xylem histogenesis; GO:0006351,transcription, DNA-templated	AP2 domain
Cluster-17807.91655	0.62	0.18	0.66	5.75	8.16	6.05	5.59	5.92	14.425	3.66	4.985	6.31	3.61215	up	3.96141	up	2.90373	up	K21548 ATF/CREB family transcription factor | (RefSeq) bZIP transcription factor 60 (A)	PREDICTED: bZIP transcription factor 60 [Brassica oleracea var. oleracea]	RecName: Full=bZIP transcription factor 60 {ECO:0000303|PubMed:11906833}; Short=AtbZIP60 {ECO:0000303|PubMed:11906833};	SubName: Full=Uncharacterized protein {ECO:0000313|EnsemblPlants:Bo8g024280.1};	--	GO:0005789,endoplasmic reticulum membrane; GO:0016021,integral component of membrane; GO:0005634,nucleus; GO:0003677,DNA binding; GO:0003700,DNA-binding transcription factor activity; GO:0030968,endoplasmic reticulum unfolded protein response; GO:0002376,immune system process; GO:0010200,response to chitin; GO:0006351,transcription, DNA-templated	bZIP transcription factor
Cluster-17807.30608	0	0	0	11.89	3.37	5.62	2.81	6.37	7.125	10.73	11.76	12.79	9.25374	up	8.89546	up	9.69646	up	K09422 transcription factor MYB, plant | (RefSeq) telomere repeat-binding factor 4 isoform X1 (A)	telomere repeat-binding factor 4 isoform X1 [Brassica napus]	RecName: Full=Telomere repeat-binding factor 4; AltName: Full=MYB transcription factor;	SubName: Full=Uncharacterized protein {ECO:0000313|EnsemblPlants:Bo8g067280.1};	--	GO:0000784,nuclear chromosome, telomeric region; GO:0000786,nucleosome; GO:0003700,DNA-binding transcription factor activity; GO:0003691,double-stranded telomeric DNA binding; GO:0043565,sequence-specific DNA binding; GO:0006334,nucleosome assembly; GO:0009733,response to auxin; GO:0046686,response to cadmium ion; GO:0009723,response to ethylene; GO:0009753,response to jasmonic acid; GO:0009751,r…	linker histone H1 and H5 family
Cluster-17807.138275	7.27	7.89	6.32	2.36	1.66	1.42	0.77	0.1	0.555	1.69	1.87	2.05	-2.12977	down	-4.09397	down	-2.36513	down	K03452 magnesium/proton exchanger | (RefSeq) uncharacterized LOC18613571 (A)	PREDICTED: pentatricopeptide repeat-containing protein At5g08510 [Brassica oleracea var. oleracea]	RecName: Full=Pentatricopeptide repeat-containing protein At5g08510;	SubName: Full=Uncharacterized protein {ECO:0000313|EnsemblPlants:Bo9g174390.1};	FOG: PPR repeat	GO:0043231,intracellular membrane-bounded organelle; GO:0004519,endonuclease activity; GO:0003723,RNA binding; GO:0009451,RNA modification	Tetratricopeptide repeat
Cluster-17807.75637	28.27	29.85	22.98	8.25	4.6	5.19	2.28	2.42	1.855	6.69	4.485	2.28	-2.31331	down	-3.75165	down	-3.02436	down	--	PREDICTED: transcription factor TCP13 isoform X1 [Brassica oleracea var. oleracea]	RecName: Full=Transcription factor TCP13; AltName: Full=Plastid transcription factor 1; AltName: Full=TFPD;	SubName: Full=Uncharacterized protein {ECO:0000313|EnsemblPlants:Bo5g152840.1}; Flags: Fragment;	--	GO:0009507,chloroplast; GO:0005634,nucleus; GO:0003677,DNA binding; GO:0003700,DNA-binding transcription factor activity; GO:0030154,cell differentiation; GO:0048366,leaf development; GO:0009965,leaf morphogenesis; GO:0045962,positive regulation of development, heterochronic; GO:0031347,regulation of defense response; GO:0006355,regulation of transcription, DNA-templated; GO:0006351,transcription…	TCP family transcription factor
Cluster-17807.70191	2.79	0.86	3.89	0	0	0	0	0	0	0	0	0	-9.41075	down	-9.37668	down	-9.59313	down	K09419 heat shock transcription factor, other eukaryote | (RefSeq) heat stress transcription factor C-1-like (A)	BnaC07g07130D [Brassica napus]	RecName: Full=Heat stress transcription factor C-1; Short=AtHsfC1; AltName: Full=AtHsf-08;	SubName: Full=BnaC07g07130D protein {ECO:0000313|EMBL:CDY39545.1};	Heat shock transcription factor	GO:0005634,nucleus; GO:0003700,DNA-binding transcription factor activity; GO:0043565,sequence-specific DNA binding; GO:0006351,transcription, DNA-templated	DNA damage checkpoint protein
Cluster-17807.40371	0	0	0	11.61	1.45	6.22	2.36	6.5	1.18	42.4	21.2	0	10.0529	up	9.22212	up	11.5105	up	K18834 WRKY transcription factor 1 | (RefSeq) WRKY transcription factor 1-like (A)	WRKY transcription factor 1 [Brassica napus]	RecName: Full=WRKY transcription factor 1; AltName: Full=Transcription factor ZAP1; AltName: Full=WRKY DNA-binding protein 1; AltName: Full=Zinc-dependent activator protein 1;	SubName: Full=BnaC03g44980D protein {ECO:0000313|EMBL:CDY50038.1};	--	GO:0005634,nucleus; GO:0003700,DNA-binding transcription factor activity; GO:0043565,sequence-specific DNA binding; GO:0008270,zinc ion binding; GO:0045893,positive regulation of transcription, DNA-templated; GO:0009863,salicylic acid mediated signaling pathway; GO:0006351,transcription, DNA-templated	WRKY DNA -binding domain
Cluster-17807.77903	8.03	8.27	6.17	91.48	41.07	46.06	49.7	41.02	57.495	74.29	54.94	35.59	2.85197	up	2.57741	up	2.44977	up	K09422 transcription factor MYB, plant | (RefSeq) transcription factor MYB44-like (A)	transcription factor MYB44-like [Brassica napus]	RecName: Full=Transcription factor MYB44 {ECO:0000303|PubMed:11597504}; AltName: Full=Myb-related protein 44 {ECO:0000303|PubMed:11597504}; Short=AtMYB44 {ECO:0000303|PubMed:11597504}; AltName: Full=Myb-related protein R1 {ECO:0000303|PubMed:9678577}; Short=AtMYBR1 {ECO:0000303|PubMed:9678577};	SubName: Full=Uncharacterized protein {ECO:0000313|EnsemblPlants:Bo2g167960.1};	Transcription factor, Myb superfamily	GO:0005634,nucleus; GO:0003700,DNA-binding transcription factor activity; GO:0000981,DNA-binding transcription factor activity, RNA polymerase II-specific; GO:0043565,sequence-specific DNA binding; GO:0001135,RNA polymerase II transcription regulator recruiting activity; GO:0044212,transcription regulatory region DNA binding; GO:0009738,abscisic acid-activated signaling pathway; GO:0030154,cell d…	Myb-like DNA-binding domain
Cluster-17807.34076	0.51	0.59	0.09	78.62	10.74	15.58	10.81	1.15	11.91	19.92	10.77	1.62	6.31623	up	4.09174	up	4.32499	up	K09419 heat shock transcription factor, other eukaryote | (RefSeq) heat stress transcription factor B-1-like (A)	heat stress transcription factor B-1-like [Brassica napus]	RecName: Full=Heat stress transcription factor B-1; Short=AtHsfB1; AltName: Full=AtHsf-16; AltName: Full=Heat shock factor protein 4; Short=HSF 4; AltName: Full=Heat shock transcription factor 4; Short=HSTF 4;	SubName: Full=Uncharacterized protein {ECO:0000313|EnsemblPlants:Bo1g005040.1};	Heat shock transcription factor	GO:0005634,nucleus; GO:0003700,DNA-binding transcription factor activity; GO:0043565,sequence-specific DNA binding; GO:0045892,negative regulation of transcription, DNA-templated; GO:0009408,response to heat; GO:0006351,transcription, DNA-templated	HSF-type DNA-binding
Cluster-17807.98969	10.4	13.79	12.43	2.52	1	2.21	3.03	1.98	3.465	3.05	2.355	1.66	-2.8281	down	-2.26625	down	-2.79875	down	--	PREDICTED: zinc finger CCCH domain-containing protein 6-like [Brassica oleracea var. oleracea]	RecName: Full=Zinc finger CCCH domain-containing protein 6; Short=AtC3H6;	SubName: Full=Uncharacterized protein {ECO:0000313|EnsemblPlants:Bo8g069830.1};	--	GO:0003677,DNA binding; GO:0046872,metal ion binding	Zinc finger C-x8-C-x5-C-x3-H type (and similar)
Cluster-17807.67883	0	0	0	4.13	6.57	1.61	4.39	2.47	7.2	43.79	27.89	11.99	9.20544	up	9.34498	up	11.6862	up	K03539 ribonuclease P/MRP protein subunit RPP1 [EC:3.1.26.5] | (RefSeq) uncharacterized LOC105046161 (A)	PREDICTED: zinc finger protein CONSTANS-LIKE 16-like isoform X2 [Brassica oleracea var. oleracea]	RecName: Full=Zinc finger protein CONSTANS-LIKE 5;	SubName: Full=Uncharacterized protein {ECO:0000313|EnsemblPlants:Bo8g052930.1};	--	GO:0005634,nucleus; GO:0003700,DNA-binding transcription factor activity; GO:0008270,zinc ion binding; GO:0048571,long-day photoperiodism; GO:0048579,negative regulation of long-day photoperiodism, flowering; GO:0045892,negative regulation of transcription, DNA-templated; GO:0048576,positive regulation of short-day photoperiodism, flowering; GO:0009909,regulation of flower development; GO:0006355…	--
Cluster-17807.94452	22.02	16.95	21.79	7.98	5.31	6.87	12.98	7.91	9.975	7.22	6.65	6.08	-1.73745	down	-1.12215	down	-2.04949	down	K09338 homeobox-leucine zipper protein | (RefSeq) homeobox-leucine zipper protein HAT9-like (A)	homeobox-leucine zipper protein HAT9-like [Brassica napus]	RecName: Full=Homeobox-leucine zipper protein HAT9; AltName: Full=Homeodomain-leucine zipper protein HAT9; Short=HD-ZIP protein 9;	SubName: Full=Uncharacterized protein {ECO:0000313|EnsemblPlants:Bo4g151080.1};	Transcription factor HEX, contains HOX and HALZ domains	GO:0005634,nucleus; GO:0003700,DNA-binding transcription factor activity; GO:0043565,sequence-specific DNA binding; GO:0006351,transcription, DNA-templated	Homeobox KN domain
Cluster-17807.91274	9.18	12.14	11.56	1.35	2.77	2.16	4.31	4.5	2.915	0.79	2.23	3.67	-2.54129	down	-1.61195	down	-2.76911	down	K09284 AP2-like factor, euAP2 lineage | (RefSeq) ethylene-responsive transcription factor RAP2-7 isoform X1 (A)	PREDICTED: ethylene-responsive transcription factor RAP2-7 isoform X2 [Brassica oleracea var. oleracea]	RecName: Full=Ethylene-responsive transcription factor RAP2-7; AltName: Full=Protein RELATED TO APETALA2 7; AltName: Full=Protein TARGET OF EAT 1;	SubName: Full=Uncharacterized protein {ECO:0000313|EnsemblPlants:Bo4g070350.1};	--	GO:0005634,nucleus; GO:0003677,DNA binding; GO:0003700,DNA-binding transcription factor activity; GO:0009873,ethylene-activated signaling pathway; GO:0007275,multicellular organism development; GO:0006351,transcription, DNA-templated	AP2 domain
Cluster-17807.141759	14.92	14.28	10.17	0.66	2.08	1.88	3.6	0.4	1.8	0	0.325	0.65	-3.2417	down	-2.97093	down	-5.77506	down	K09060 plant G-box-binding factor | (RefSeq) G-box-binding factor 1 (A)	PREDICTED: basic leucine zipper 43-like [Brassica oleracea var. oleracea]	RecName: Full=Basic leucine zipper 43 {ECO:0000303|PubMed:11906833}; Short=AtbZIP43 {ECO:0000303|PubMed:11906833}; Short=bZIP protein 43 {ECO:0000303|PubMed:11906833};	SubName: Full=Uncharacterized protein {ECO:0000313|EnsemblPlants:Bo2g012800.1};	--	GO:0005634,nucleus; GO:0003677,DNA binding; GO:0003700,DNA-binding transcription factor activity; GO:0006351,transcription, DNA-templated	Domain of unknown function (DUF4200)
Cluster-17807.64879	8.57	13.83	11.32	0.33	0	0.39	0	0.26	0.46	0.25	0.825	1.4	-5.76875	down	-5.69261	down	-4.22312	down	K12133 MYB-related transcription factor LHY | (RefSeq) LHY protein (A)	PREDICTED: protein REVEILLE 8 isoform X1 [Brassica oleracea var. oleracea]	RecName: Full=Protein REVEILLE 8; AltName: Full=MYB-like transcription factor; AltName: Full=Protein LHY-CCA1-like 5;	SubName: Full=BnaC05g43350D protein {ECO:0000313|EMBL:CDY41598.1};	Zuotin and related molecular chaperones (DnaJ superfamily), contains DNA-binding domains	GO:0005634,nucleus; GO:0003700,DNA-binding transcription factor activity; GO:0043565,sequence-specific DNA binding; GO:0001190,NA; GO:0032922,circadian regulation of gene expression; GO:0043966,histone H3 acetylation; GO:0048573,photoperiodism, flowering; GO:0042753,positive regulation of circadian rhythm; GO:0010628,positive regulation of gene expression; GO:0042752,regulation of circadian rhyth…	Myb-like DNA-binding domain
Cluster-17807.116204	2.21	1.76	2.32	10.78	11.29	7.1	7.82	2.69	10.275	32.62	23.005	13.39	2.06959	up	1.5358	up	3.04317	up	K13415 protein brassinosteroid insensitive 1 [EC:2.7.10.1 2.7.11.1] | (RefSeq) uncharacterized LOC103401427 (A)	PREDICTED: squamosa promoter-binding-like protein 7 isoform X2 [Brassica oleracea var. oleracea]	RecName: Full=Squamosa promoter-binding-like protein 7;	SubName: Full=Uncharacterized protein {ECO:0000313|EnsemblPlants:Bo9g154530.1};	--	GO:0016607,nuclear speck; GO:0003677,DNA binding; GO:0046872,metal ion binding; GO:0042803,protein homodimerization activity; GO:0035874,cellular response to copper ion starvation; GO:0048638,regulation of developmental growth; GO:0006355,regulation of transcription, DNA-templated; GO:0006351,transcription, DNA-templated	SBP domain
Cluster-17807.116090	0	0	0	6.68	2.42	7.54	0	4	3.915	22.11	16.055	10	8.77274	up	7.74912	up	10.012	up	--	PREDICTED: putative axial regulator YABBY 2 isoform X2 [Brassica oleracea var. oleracea]	RecName: Full=Putative axial regulator YABBY 2;	SubName: Full=Uncharacterized protein {ECO:0000313|EnsemblPlants:Bra031629.1-P};	--	GO:0005634,nucleus; GO:0003677,DNA binding; GO:0003700,DNA-binding transcription factor activity; GO:0046872,metal ion binding; GO:0010158,abaxial cell fate specification; GO:0007275,multicellular organism development	HMG (high mobility group) box
Cluster-17807.79208	22.82	29.34	12.43	1.21	3.35	2.07	1.38	0	2.79	1.31	1.28	1.25	-3.44508	down	-4.19937	down	-4.49379	down	K10523 speckle-type POZ protein | (RefSeq) BTB/POZ domain plant protein (A)	PREDICTED: BTB/POZ domain-containing protein At2g30600 isoform X1 [Brassica oleracea var. oleracea]	RecName: Full=BTB/POZ domain-containing protein At2g30600;	SubName: Full=Uncharacterized protein {ECO:0000313|EnsemblPlants:Bo4g173300.1};	Proteins containing BTB/POZ and Kelch domains, involved in regulatory/signal transduction processes	GO:0005737,cytoplasm; GO:0019005,SCF ubiquitin ligase complex; GO:0031625,ubiquitin protein ligase binding; GO:0043161,proteasome-mediated ubiquitin-dependent protein catabolic process; GO:0042787,NA; GO:0030162,regulation of proteolysis	Farnesoic acid 0-methyl transferase
Cluster-17807.71345	1.07	1.07	0.75	6.24	5.79	4.17	3.66	3.56	10.67	9.87	9.76	9.65	2.34721	up	2.45008	up	2.91827	up	K14432 ABA responsive element binding factor | (RefSeq) ABSCISIC ACID-INSENSITIVE 5-like protein 6 (A)	PREDICTED: ABSCISIC ACID-INSENSITIVE 5-like protein 6 [Brassica oleracea var. oleracea]	RecName: Full=ABSCISIC ACID-INSENSITIVE 5-like protein 6; AltName: Full=Abscisic acid responsive elements-binding factor 3; Short=ABRE-binding factor 3; AltName: Full=Dc3 promoter-binding factor 5; Short=AtDPBF5; AltName: Full=bZIP transcription factor 37; Short=AtbZIP37;	SubName: Full=Uncharacterized protein {ECO:0000313|EnsemblPlants:Bo1g007700.1};	--	GO:0005634,nucleus; GO:0003700,DNA-binding transcription factor activity; GO:0043565,sequence-specific DNA binding; GO:0000976,transcription regulatory region sequence-specific DNA binding; GO:0009738,abscisic acid-activated signaling pathway; GO:0009737,response to abscisic acid; GO:0009651,response to salt stress; GO:0009414,response to water deprivation; GO:0006351,transcription, DNA-templated	bZIP Maf transcription factor
Cluster-17807.80298	4.56	3.46	5.11	0.61	0.27	0.86	0.73	0	0.365	0.14	0.185	0.23	-3.08491	down	-3.77757	down	-4.96824	down	K03580 ATP-dependent helicase HepA [EC:3.6.4.-] | (RefSeq) protein CHROMATIN REMODELING 4-like (A)	PREDICTED: protein CHROMATIN REMODELING 4 isoform X1 [Brassica oleracea var. oleracea]	RecName: Full=Protein CHROMATIN REMODELING 4 {ECO:0000303|PubMed:16547115}; Short=AtCHR4; EC=3.6.4.-; AltName: Full=Protein PICKLE RELATED 1 {ECO:0000303|PubMed:10570159};	SubName: Full=Uncharacterized protein {ECO:0000313|EnsemblPlants:Bra027574.1-P};	Predicted helicase	GO:0005634,nucleus; GO:0009506,plasmodesma; GO:0005524,ATP binding; GO:0003677,DNA binding; GO:0004386,helicase activity; GO:0046872,metal ion binding; GO:0016569,covalent chromatin modification	AAA domain
Cluster-17807.73265	72.31	97.79	79.46	4.86	16.12	9.83	8.11	38.07	5.035	2.12	5.63	9.14	-3.17452	down	-2.30623	down	-4.35335	down	K08066 nuclear transcription factor Y, gamma | (RefSeq) nuclear transcription factor Y subunit C-1 (A)	PREDICTED: nuclear transcription factor Y subunit C-1 [Brassica oleracea var. oleracea]	RecName: Full=Nuclear transcription factor Y subunit C-4; Short=AtNF-YC-4;	SubName: Full=Uncharacterized protein {ECO:0000313|EnsemblPlants:Bo8g077130.1}; Flags: Fragment;	CCAAT-binding factor, subunit C (HAP5)	GO:0005829,cytosol; GO:0005634,nucleus; GO:0003677,DNA binding; GO:0003700,DNA-binding transcription factor activity; GO:0046982,protein heterodimerization activity; GO:0009738,abscisic acid-activated signaling pathway; GO:0009740,gibberellic acid mediated signaling pathway; GO:2000905,negative regulation of starch metabolic process; GO:2000306,positive regulation of photomorphogenesis; GO:005124…	Core histone H2A/H2B/H3/H4
Cluster-17807.134866	0	0	0	1.35	1.67	1.62	1.64	1.46	1.91	3.44	2.87	2.3	7.81558	up	7.92894	up	8.42157	up	K20043 clathrin coat assembly protein AP180 | (RefSeq) putative clathrin assembly protein At5g35200 (A)	dof zinc finger protein DOF3.6-like isoform X1 [Brassica napus]	RecName: Full=Dof zinc finger protein DOF3.6; Short=AtDOF3.6; AltName: Full=OBF-binding protein 3;	SubName: Full=Uncharacterized protein {ECO:0000313|EnsemblPlants:Bra014752.1-P};	--	GO:0005634,nucleus; GO:0003677,DNA binding; GO:0046872,metal ion binding; GO:0006355,regulation of transcription, DNA-templated; GO:0006351,transcription, DNA-templated	Dof domain, zinc finger
Cluster-17807.39870	55.16	159.47	88.86	1.53	0	0.42	2.98	0	1.49	15.75	7.875	0	-7.40423	down	-6.32313	down	-4.13779	down	K00521 ferric-chelate reductase [EC:1.16.1.7] | (RefSeq) ferric reduction oxidase 7, chloroplastic-like (A)	PREDICTED: NAC transcription factor 29-like [Brassica oleracea var. oleracea]	RecName: Full=NAC transcription factor 29; Short=AtNAC029; AltName: Full=Protein NAC-LIKE, ACTIVATED BY AP3/PI; Short=AtNAP;	SubName: Full=Uncharacterized protein {ECO:0000313|EnsemblPlants:Bo6g095510.1};	--	GO:0005634,nucleus; GO:0003677,DNA binding; GO:0003700,DNA-binding transcription factor activity; GO:0009793,embryo development ending in seed dormancy; GO:0009908,flower development; GO:0009835,fruit ripening; GO:0010150,leaf senescence; GO:0009825,multidimensional cell growth; GO:0006351,transcription, DNA-templated	No apical meristem (NAM) protein
Cluster-12507.0	3.02	4.55	1.43	0	0	0	0	0	0	0	0	0	-8.7153	down	-8.67493	down	-8.89642	down	K08064 nuclear transcription factor Y, alpha | (RefSeq) LOW QUALITY PROTEIN: nuclear transcription factor Y subunit A-8-like (A)	PREDICTED: LOW QUALITY PROTEIN: nuclear transcription factor Y subunit A-8-like [Brassica oleracea var. oleracea]	RecName: Full=Nuclear transcription factor Y subunit A-8; Short=AtNF-YA-8;	SubName: Full=Uncharacterized protein {ECO:0000313|EnsemblPlants:Bo8g104770.1};	CCAAT-binding factor, subunit B (HAP2)	GO:0016602,CCAAT-binding factor complex; GO:0003677,DNA binding; GO:0003700,DNA-binding transcription factor activity; GO:0006351,transcription, DNA-templated	CCAAT-binding transcription factor (CBF-B/NF-YA) subunit B
Cluster-17807.148817	2.45	1.37	3.98	0	0	0.04	0.5	0.88	0.395	0	0.16	0.32	-7.99915	down	-2.21984	down	-4.45452	down	--	Acyl-CoA N-acyltransferases (NAT) superfamily protein [Arabidopsis thaliana]	RecName: Full=Probable N-acetyltransferase HLS1; EC=2.3.1.-; AltName: Full=Protein CONSTITUTIVE PHOTOMORPHOGENIC 3; AltName: Full=Protein HOOKLESS 1; AltName: Full=Protein UNUSUAL SUGAR RESPONSE 2;	SubName: Full=Uncharacterized protein {ECO:0000313|EnsemblPlants:Bo7g118590.1};	--	GO:0008080,N-acetyltransferase activity; GO:0016747,transferase activity, transferring acyl groups other than amino-acyl groups; GO:0009734,auxin-activated signaling pathway; GO:0009640,photomorphogenesis; GO:0006473,protein acetylation; GO:0040008,regulation of growth; GO:0009723,response to ethylene; GO:0009826,unidimensional cell growth	Acetyltransferase (GNAT) domain
Cluster-17807.67336	34.2	28.47	32.14	17.57	18.59	16.22	16.2	9.97	13.715	15.47	14.165	12.86	-1.00241	down	-1.38912	down	-1.58184	down	K13422 transcription factor MYC2 | (RefSeq) transcription factor MYC3-like (A)	PREDICTED: transcription factor MYC3-like [Brassica oleracea var. oleracea]	RecName: Full=Transcription factor MYC3; AltName: Full=Basic helix-loop-helix protein 5; Short=AtbHLH5; Short=bHLH 5; AltName: Full=Protein ALTERED TRYPTOPHAN REGULATION 2; AltName: Full=Transcription factor ATR2; AltName: Full=Transcription factor EN 36; AltName: Full=bHLH transcription factor bHLH005;	SubName: Full=Uncharacterized protein {ECO:0000313|EnsemblPlants:Bo9g065530.1};	--	GO:0005634,nucleus; GO:0043425,bHLH transcription factor binding; GO:0003677,DNA binding; GO:0003700,DNA-binding transcription factor activity; GO:0046983,protein dimerization activity; GO:0009718,anthocyanin-containing compound biosynthetic process; GO:0006952,defense response; GO:0045893,positive regulation of transcription, DNA-templated; GO:0006355,regulation of transcription, DNA-templated; …	Helix-loop-helix DNA-binding domain
Cluster-17807.53074	0	0	0	1.8	1.93	0.73	3.23	1.34	7.1	40.52	45.84	51.16	8.50425	up	9.81934	up	13.1572	up	K12127 pseudo-response regulator 1 | (RefSeq) two-component response regulator-like APRR1 isoform X1 (A)	two-component response regulator-like APRR1 isoform X1 [Brassica napus]	RecName: Full=Two-component response regulator-like APRR1; AltName: Full=ABI3-interacting protein 1; AltName: Full=Pseudo-response regulator 1; AltName: Full=Timing of CAB expression 1;	SubName: Full=BnaCnng43250D protein {ECO:0000313|EMBL:CDY64140.1};	GATA-4/5/6 transcription factors	GO:0005634,nucleus; GO:0003677,DNA binding; GO:0003700,DNA-binding transcription factor activity; GO:0007623,circadian rhythm; GO:0010031,circumnutation; GO:0009908,flower development; GO:0010629,negative regulation of gene expression; GO:0000160,phosphorelay signal transduction system; GO:0010468,regulation of gene expression; GO:0006355,regulation of transcription, DNA-templated; GO:0006351,tra…	CCT motif
Cluster-17807.105187	17.73	21.3	14.76	4.31	5.04	3.05	2.48	0.91	2.15	0	0.865	1.73	-2.25979	down	-3.4499	down	-4.83873	down	K14431 transcription factor TGA | (RefSeq) transcription factor TGA1 (A)	PREDICTED: transcription factor TGA1 isoform X1 [Brassica rapa]	RecName: Full=Transcription factor TGA1; AltName: Full=DNA-binding protein TGA1a-like protein; AltName: Full=bZIP transcription factor 47; Short=AtbZIP47;	SubName: Full=BnaC03g49070D protein {ECO:0000313|EMBL:CDY14552.1};	--	GO:0005634,nucleus; GO:0003700,DNA-binding transcription factor activity; GO:0043565,sequence-specific DNA binding; GO:0044212,transcription regulatory region DNA binding; GO:0042742,defense response to bacterium; GO:0006351,transcription, DNA-templated	Basic region leucine zipper
Cluster-17807.29076	0.78	1.09	0.87	0	0	0	0	0	0	0	0	0	-7.86599	down	-7.82723	down	-8.04804	down	K05387 glutamate receptor, ionotropic, plant | (RefSeq) glutamate receptor 2.1-like (A)	PREDICTED: putative B3 domain-containing protein REM15 isoform X3 [Brassica rapa]	RecName: Full=Putative B3 domain-containing protein REM15; AltName: Full=Protein REPRODUCTIVE MERISTEM 15;	SubName: Full=Uncharacterized protein {ECO:0000313|EnsemblPlants:Bo4g154850.1};	--	GO:0005634,nucleus; GO:0003677,DNA binding; GO:0009793,embryo development ending in seed dormancy; GO:0006355,regulation of transcription, DNA-templated; GO:0006351,transcription, DNA-templated	Antidote-toxin recognition MazE, bacterial antitoxin
Cluster-17807.109493	0.29	0.57	0.2	3.28	5.18	4	5.16	12.59	4.245	3.69	5.08	6.47	3.40214	up	4.30922	up	3.39841	up	K11647 SWI/SNF-related matrix-associated actin-dependent regulator of chromatin subfamily A member 2/4 [EC:3.6.4.-] | (RefSeq) ATP-dependent helicase BRM-like isoform X1 (A)	BnaC08g46470D [Brassica napus]	RecName: Full=Zinc finger protein CONSTANS-LIKE 7;	SubName: Full=BnaC08g46470D protein {ECO:0000313|EMBL:CDY66177.1};	GATA-4/5/6 transcription factors	GO:0005730,nucleolus; GO:0003700,DNA-binding transcription factor activity; GO:0008270,zinc ion binding; GO:0045893,positive regulation of transcription, DNA-templated; GO:0006355,regulation of transcription, DNA-templated; GO:0010223,secondary shoot formation; GO:0009641,shade avoidance	CCT motif
Cluster-17807.106864	0.08	0.23	0.19	1.77	1.43	3.37	1.25	1.99	0.735	1.03	1.225	1.42	3.55695	up	2.93856	up	2.46801	up	K02320 DNA polymerase alpha subunit A [EC:2.7.7.7] | (RefSeq) DNA polymerase alpha catalytic subunit-like (A)	PREDICTED: DNA polymerase alpha catalytic subunit isoform X3 [Brassica oleracea var. oleracea]	RecName: Full=DNA polymerase alpha catalytic subunit; EC=2.7.7.7;	RecName: Full=DNA polymerase {ECO:0000256|RuleBase:RU000442}; EC=2.7.7.7 {ECO:0000256|RuleBase:RU000442};	DNA polymerase alpha, catalytic subunit	GO:0005658,alpha DNA polymerase:primase complex; GO:0008408,3'-5' exonuclease activity; GO:0051539,4 iron, 4 sulfur cluster binding; GO:0003677,DNA binding; GO:0003887,DNA-directed DNA polymerase activity; GO:0046872,metal ion binding; GO:0001882,nucleoside binding; GO:0000166,nucleotide binding; GO:0006303,double-strand break repair via nonhomologous end joining; GO:0006273,lagging strand elonga…	DNA polymerase type B, organellar and viral
Cluster-17807.126830	12.06	10.12	10.64	46.29	61.03	33.47	28.07	13.5	49.415	73.31	53.69	34.07	1.96084	up	1.27856	up	1.87365	up	K14432 ABA responsive element binding factor | (RefSeq) ABSCISIC ACID-INSENSITIVE 5-like protein 6 (A)	PREDICTED: ABSCISIC ACID-INSENSITIVE 5-like protein 6 [Brassica oleracea var. oleracea]	RecName: Full=ABSCISIC ACID-INSENSITIVE 5-like protein 6; AltName: Full=Abscisic acid responsive elements-binding factor 3; Short=ABRE-binding factor 3; AltName: Full=Dc3 promoter-binding factor 5; Short=AtDPBF5; AltName: Full=bZIP transcription factor 37; Short=AtbZIP37;	SubName: Full=Uncharacterized protein {ECO:0000313|EnsemblPlants:Bo1g007700.1};	--	GO:0005634,nucleus; GO:0003700,DNA-binding transcription factor activity; GO:0043565,sequence-specific DNA binding; GO:0000976,transcription regulatory region sequence-specific DNA binding; GO:0009738,abscisic acid-activated signaling pathway; GO:0009737,response to abscisic acid; GO:0009651,response to salt stress; GO:0009414,response to water deprivation; GO:0006351,transcription, DNA-templated	bZIP Maf transcription factor
Cluster-17807.22492	8.47	8.64	8.2	1.68	3.04	1.8	3.42	2.05	4.19	6.11	5.38	4.65	-2.10856	down	-1.55618	down	-1.08891	down	K14484 auxin-responsive protein IAA | (RefSeq) auxin-responsive protein IAA11-like isoform X1 (A)	auxin-responsive protein IAA11-like isoform X1 [Brassica napus]	RecName: Full=Auxin-responsive protein IAA11; AltName: Full=Indoleacetic acid-induced protein 11;	RecName: Full=Auxin-responsive protein {ECO:0000256|RuleBase:RU004549};	--	GO:0005634,nucleus; GO:0009734,auxin-activated signaling pathway; GO:0006355,regulation of transcription, DNA-templated; GO:0006351,transcription, DNA-templated	AUX/IAA family
Cluster-17807.158310	3.2	2.27	5.51	0.11	0	0.05	0.29	0	0.235	0	0	0	-6.13663	down	-4.56505	down	-8.76665	down	K13415 protein brassinosteroid insensitive 1 [EC:2.7.10.1 2.7.11.1] | (RefSeq) uncharacterized LOC103401427 (A)	PREDICTED: squamosa promoter-binding-like protein 4 isoform X1 [Brassica oleracea var. oleracea]	RecName: Full=Squamosa promoter-binding-like protein 5;	SubName: Full=Uncharacterized protein {ECO:0000313|EMBL:ESQ30109.1};	--	GO:0005737,cytoplasm; GO:0005634,nucleus; GO:0003677,DNA binding; GO:0003700,DNA-binding transcription factor activity; GO:0046872,metal ion binding; GO:0006355,regulation of transcription, DNA-templated; GO:0010321,regulation of vegetative phase change; GO:0006351,transcription, DNA-templated	SBP domain
Cluster-17807.36741	0	0	0.16	4.27	17.35	15.77	14.16	7.4	12.85	7.73	15.4	23.07	7.7211	up	7.57534	up	7.7058	up	K13434 pathogenesis-related genes transcriptional activator PTI6 | (RefSeq) pathogenesis-related genes transcriptional activator PTI6-like isoform X1 (A)	ethylene-responsive transcription factor SHINE 3-like [Brassica napus]	RecName: Full=Ethylene-responsive transcription factor SHINE 3;	SubName: Full=Uncharacterized protein {ECO:0000313|EnsemblPlants:Bo9g011380.1};	--	GO:0005634,nucleus; GO:0003677,DNA binding; GO:0003700,DNA-binding transcription factor activity; GO:0009873,ethylene-activated signaling pathway; GO:0006351,transcription, DNA-templated	AP2 domain
Cluster-17807.105181	14.62	15.18	17.79	6.68	4.63	4.71	8.23	2.7	8.705	7.75	8.715	9.68	-1.71629	down	-1.46343	down	-1.30338	down	K12741 heterogeneous nuclear ribonucleoprotein A1/A3 | (RefSeq) RNA-binding protein Musashi homolog 2 (A)	PREDICTED: myb family transcription factor APL isoform X1 [Brassica oleracea var. oleracea]	RecName: Full=Myb-related protein 1 {ECO:0000303|PubMed:12008900}; AltName: Full=Myb family transcription factor PHL10 {ECO:0000305}; AltName: Full=Protein PHR1-LIKE 10 {ECO:0000305};	SubName: Full=Uncharacterized protein {ECO:0000313|EnsemblPlants:Bo9g157350.1};	--	GO:0005634,nucleus; GO:0003677,DNA binding; GO:0003700,DNA-binding transcription factor activity; GO:0006351,transcription, DNA-templated	Myb-like DNA-binding domain
Cluster-17807.79626	15.46	23.37	14.43	0	0.01	0.27	3.8	4.24	1.9	2.26	4.77	7.28	-7.78881	down	-2.52098	down	-2.35152	down	K14432 ABA responsive element binding factor | (RefSeq) ABSCISIC ACID-INSENSITIVE 5-like protein 6 (A)	PREDICTED: ABSCISIC ACID-INSENSITIVE 5-like protein 6 [Brassica oleracea var. oleracea]	RecName: Full=ABSCISIC ACID-INSENSITIVE 5-like protein 6; AltName: Full=Abscisic acid responsive elements-binding factor 3; Short=ABRE-binding factor 3; AltName: Full=Dc3 promoter-binding factor 5; Short=AtDPBF5; AltName: Full=bZIP transcription factor 37; Short=AtbZIP37;	SubName: Full=Uncharacterized protein {ECO:0000313|EnsemblPlants:Bo1g007700.1};	--	GO:0005634,nucleus; GO:0003700,DNA-binding transcription factor activity; GO:0043565,sequence-specific DNA binding; GO:0000976,transcription regulatory region sequence-specific DNA binding; GO:0009738,abscisic acid-activated signaling pathway; GO:0009737,response to abscisic acid; GO:0009651,response to salt stress; GO:0009414,response to water deprivation; GO:0006351,transcription, DNA-templated	bZIP Maf transcription factor
Cluster-17807.82936	36.2	55.16	59.71	15.34	15.33	11.86	10.3	7.55	10.67	0	0	0	-1.98513	down	-2.55291	down	-14.4014	down	K12133 MYB-related transcription factor LHY | (RefSeq) protein LHY-like (A)	BnaC05g00840D [Brassica napus]	RecName: Full=Protein LHY {ECO:0000303|PubMed:9657154}; AltName: Full=MYB-related transcription factor LHY {ECO:0000303|PubMed:9657154}; AltName: Full=Protein LATE ELONGATED HYPOCOTYL {ECO:0000303|PubMed:9657154};	SubName: Full=BnaC05g00840D protein {ECO:0000313|EMBL:CDY15205.1};	Zuotin and related molecular chaperones (DnaJ superfamily), contains DNA-binding domains	GO:0005634,nucleus; GO:0003700,DNA-binding transcription factor activity; GO:0044212,transcription regulatory region DNA binding; GO:0007623,circadian rhythm; GO:0048574,long-day photoperiodism, flowering; GO:0042754,negative regulation of circadian rhythm; GO:0043433,negative regulation of DNA-binding transcription factor activity; GO:0042752,regulation of circadian rhythm; GO:0006355,regulation…	Myb DNA-binding like
Cluster-17807.62421	14.38	12.22	10.44	3.68	5.27	4.52	5.61	5.52	5.875	4.29	4.8	5.31	-1.60116	down	-1.25693	down	-1.806	down	K09422 transcription factor MYB, plant | (RefSeq) telomere repeat-binding factor 4 isoform X1 (A)	PREDICTED: telomere repeat-binding factor 4 isoform X1 [Brassica oleracea var. oleracea]	RecName: Full=Telomere repeat-binding factor 4; AltName: Full=MYB transcription factor;	SubName: Full=Uncharacterized protein {ECO:0000313|EnsemblPlants:Bo5g023860.1};	--	GO:0000784,nuclear chromosome, telomeric region; GO:0000786,nucleosome; GO:0003700,DNA-binding transcription factor activity; GO:0003691,double-stranded telomeric DNA binding; GO:0043565,sequence-specific DNA binding; GO:0006334,nucleosome assembly; GO:0009733,response to auxin; GO:0046686,response to cadmium ion; GO:0009723,response to ethylene; GO:0009753,response to jasmonic acid; GO:0009751,r…	Myb-like DNA-binding domain
Cluster-17807.79075	11.17	8.15	1.3	0	0	0	0	0	0	0	0	0	-9.54223	down	-9.5029	down	-9.72099	down	K04733 interleukin-1 receptor-associated kinase 4 [EC:2.7.11.1] | (RefSeq) probable L-type lectin-domain containing receptor kinase S.5 (A)	PREDICTED: uncharacterized protein LOC106340663 [Brassica oleracea var. oleracea]	--	SubName: Full=Uncharacterized protein {ECO:0000313|EnsemblPlants:Bo4g104880.1};	--	--	PLATZ transcription factor
Cluster-17807.66397	20.93	25.87	18.28	4.5	7.53	7.17	9.29	3.04	7.665	10.24	9.305	8.37	-1.91987	down	-1.87913	down	-1.65506	down	K13424 WRKY transcription factor 33 | (RefSeq) WRKY transcription factor WRKY24 (A)	WRKY transcription factor [Brassica oleracea var. capitata]	RecName: Full=Probable WRKY transcription factor 3; AltName: Full=WRKY DNA-binding protein 3;	SubName: Full=WRKY17 protein {ECO:0000313|EMBL:AJA32872.1};	--	GO:0005634,nucleus; GO:0003700,DNA-binding transcription factor activity; GO:0043565,sequence-specific DNA binding; GO:0006351,transcription, DNA-templated	WRKY DNA -binding domain
Cluster-17807.136054	2.38	3.41	3.27	0.03	0.29	0.26	1.47	0.46	1.52	0	0	0	-4.11089	down	-1.56113	down	-9.3661	down	K22382 WD repeat-containing protein 26 | (RefSeq) WD repeat-containing protein 26 homolog (A)	PREDICTED: growth-regulating factor 8-like isoform X1 [Brassica oleracea var. oleracea]	RecName: Full=Growth-regulating factor 8; Short=AtGRF8; AltName: Full=Transcription activator GRF8;	SubName: Full=Uncharacterized protein {ECO:0000313|EnsemblPlants:Bo7g109350.1};	--	GO:0009941,chloroplast envelope; GO:0005634,nucleus; GO:0005524,ATP binding; GO:0048366,leaf development; GO:0006355,regulation of transcription, DNA-templated; GO:0006351,transcription, DNA-templated	QLQ
Cluster-17807.90991	1.42	1.38	1.49	4.73	5.76	8.31	10.88	3.48	8.545	3.89	5.36	6.83	1.97199	up	2.24128	up	1.46405	up	K14494 DELLA protein | (RefSeq) DELLA protein GAI-like (A)	PREDICTED: scarecrow-like protein 23 [Brassica oleracea var. oleracea]	RecName: Full=Scarecrow-like protein 23; Short=AtSCL23; AltName: Full=GRAS family protein 28; Short=AtGRAS-28;	SubName: Full=Uncharacterized protein {ECO:0000313|EnsemblPlants:Bo4g143710.1};	--	GO:0005634,nucleus; GO:0003700,DNA-binding transcription factor activity; GO:0043565,sequence-specific DNA binding; GO:0090610,bundle sheath cell fate specification; GO:0048366,leaf development; GO:0006355,regulation of transcription, DNA-templated; GO:0006351,transcription, DNA-templated	GRAS domain family
Cluster-17807.106556	8.75	9.9	8.63	4.63	4.8	4.73	4.79	3.7	5.725	6.48	5.785	5.09	-1.09963	down	-1.08699	down	-1.07874	down	K09458 3-oxoacyl-[acyl-carrier-protein] synthase II [EC:2.3.1.179] | (RefSeq) 3-oxoacyl-[acyl-carrier-protein] synthase II, chloroplastic-like isoform X1 (A)	PREDICTED: 3-oxoacyl-[acyl-carrier-protein]	RecName: Full=3-oxoacyl-[acyl-carrier-protein] synthase II, chloroplastic; EC=2.3.1.41; AltName: Full=Beta-ketoacyl-acyl-carrier-protein synthase II; Short=AtKAS2; Short=Beta-ketoacyl-ACP synthetase 2; AltName: Full=Protein FATTY ACID BIOSYNTHESIS 1; Flags: Precursor;	SubName: Full=Uncharacterized protein {ECO:0000313|EnsemblPlants:Bo5g027310.1};	3-oxoacyl-(acyl-carrier-protein) synthase (I and II)	GO:0009507,chloroplast; GO:0009570,chloroplast stroma; GO:0009536,plastid; GO:0004315,3-oxoacyl-[acyl-carrier-protein] synthase activity; GO:0009631,cold acclimation; GO:0009793,embryo development ending in seed dormancy; GO:0006633,fatty acid biosynthetic process; GO:0006636,unsaturated fatty acid biosynthetic process	Thiolase, C-terminal domain
Cluster-17807.67344	1.46	3.57	2.21	0	0	0	0	0	0	0	0	0	-8.20178	down	-8.16192	down	-8.3847	down	K14484 auxin-responsive protein IAA | (RefSeq) auxin-responsive protein IAA29 isoform X1 (A)	PREDICTED: auxin-responsive protein IAA29 isoform X1 [Brassica oleracea var. oleracea]	RecName: Full=Auxin-responsive protein IAA29; AltName: Full=Indoleacetic acid-induced protein 29;	RecName: Full=Auxin-responsive protein {ECO:0000256|RuleBase:RU004549};	--	GO:0005634,nucleus; GO:0003700,DNA-binding transcription factor activity; GO:0009734,auxin-activated signaling pathway; GO:0009733,response to auxin; GO:0010218,response to far red light; GO:0010114,response to red light; GO:0006351,transcription, DNA-templated	AUX/IAA family
Cluster-17807.116560	6.54	7.61	4.32	0.44	0.87	0.19	1.37	0.99	1.995	0.74	1.675	2.61	-3.77093	down	-2.23779	down	-2.31351	down	K10398 kinesin family member 11 | (RefSeq) 125 kDa kinesin-related protein-like (A)	PREDICTED: uncharacterized protein At5g08430 [Brassica oleracea var. oleracea]	RecName: Full=Uncharacterized protein At5g08430;	SubName: Full=Uncharacterized protein {ECO:0000313|EnsemblPlants:Bo9g017840.1};	RNA polymerase I transcription factor UAF	GO:0003677,DNA binding	PHD-like zinc-binding domain
Cluster-17807.67362	0.83	0.78	0.97	3.8	6.11	5.13	2.19	3.29	4.91	3.65	4.38	5.11	2.38803	up	1.85406	up	1.89047	up	K18878 BHLH transcription factor Upa20 | (RefSeq) Upa20; transcription factor bHLH137-like (A)	transcription factor bHLH77 [Brassica napus]	RecName: Full=Transcription factor bHLH77; AltName: Full=Basic helix-loop-helix protein 77; Short=AtbHLH77; Short=bHLH 77; AltName: Full=Protein ACTIVATOR FOR CELL ELONGATION 3; AltName: Full=Transcription factor EN 87; AltName: Full=bHLH transcription factor bHLH077;	SubName: Full=Uncharacterized protein {ECO:0000313|EnsemblPlants:Bo7g039150.1};	--	GO:0005634,nucleus; GO:0003700,DNA-binding transcription factor activity; GO:0046983,protein dimerization activity; GO:0044212,transcription regulatory region DNA binding; GO:0006355,regulation of transcription, DNA-templated; GO:0006351,transcription, DNA-templated	Helix-loop-helix DNA-binding domain
Cluster-17807.28581	0	0	0	4.08	0.58	1.5	0.72	0	1.465	4.15	2.075	0	9.29038	up	7.69204	up	9.04851	up	K09584 protein disulfide-isomerase A6 [EC:5.3.4.1] | (RefSeq) protein disulfide-isomerase like 2-2 (A)	PREDICTED: zinc finger CCCH domain-containing protein 3 [Brassica oleracea var. oleracea]	RecName: Full=Zinc finger CCCH domain-containing protein 3; Short=AtC3H3; EC=3.1.-.-; AltName: Full=Zinc finger CCCH domain-containing protein ZFN-like 4;	SubName: Full=Uncharacterized protein {ECO:0000313|EnsemblPlants:Bo5g005120.1};	CCCH-type Zn-finger protein	GO:0005634,nucleus; GO:0003677,DNA binding; GO:0046872,metal ion binding; GO:0003729,mRNA binding; GO:0004518,nuclease activity	RNA-binding, Nab2-type zinc finger
Cluster-17807.82583	6.45	6.48	3.47	0.37	0.69	1.13	1.21	0	0.665	0	0	0	-3.05492	down	-3.32665	down	-10.9521	down	K04733 interleukin-1 receptor-associated kinase 4 [EC:2.7.11.1] | (RefSeq) LOC109754742; interleukin-1 receptor-associated kinase 4-like (A)	PREDICTED: uncharacterized protein LOC106315439 [Brassica oleracea var. oleracea]	--	SubName: Full=Uncharacterized protein {ECO:0000313|EnsemblPlants:Bo9g015250.1};	BAH domain proteins	GO:0005634,nucleus; GO:0003682,chromatin binding	BAH domain
Cluster-17807.116875	0	0	0	1.58	0.71	1.28	1.07	2.03	2.39	3.58	5.83	8.08	7.91746	up	8.56216	up	9.92465	up	K09422 transcription factor MYB, plant | (RefSeq) myb-related protein B (A)	PREDICTED: myb-related protein B [Brassica oleracea var. oleracea]	RecName: Full=Transcription factor MYB124 {ECO:0000303|PubMed:11597504}; AltName: Full=Myb-related protein 124 {ECO:0000303|PubMed:11597504}; Short=AtMYB124 {ECO:0000303|PubMed:11597504}; AltName: Full=Protein FOUR LIPS {ECO:0000303|PubMed:11536724};	SubName: Full=Uncharacterized protein {ECO:0000313|EnsemblPlants:Bo5g019500.1};	Transcription factor, Myb superfamily	GO:0005634,nucleus; GO:0003700,DNA-binding transcription factor activity; GO:0000981,DNA-binding transcription factor activity, RNA polymerase II-specific; GO:0043565,sequence-specific DNA binding; GO:0001135,RNA polymerase II transcription regulator recruiting activity; GO:0044212,transcription regulatory region DNA binding; GO:0009926,auxin polar transport; GO:0009734,auxin-activated signaling …	--
Cluster-17807.41647	0	0	0	1.46	3.38	2.86	2.71	0	4.025	7.03	4.935	2.84	7.94615	up	7.67091	up	8.61169	up	K11647 SWI/SNF-related matrix-associated actin-dependent regulator of chromatin subfamily A member 2/4 [EC:3.6.4.-] | (RefSeq) ATP-dependent helicase BRM-like isoform X1 (A)	BnaC08g46470D [Brassica napus]	RecName: Full=Zinc finger protein CONSTANS-LIKE 6;	SubName: Full=BnaC08g46470D protein {ECO:0000313|EMBL:CDY66177.1};	GATA-4/5/6 transcription factors	GO:0005634,nucleus; GO:0003700,DNA-binding transcription factor activity; GO:0008270,zinc ion binding; GO:0006355,regulation of transcription, DNA-templated	CCT motif
Cluster-17807.48648	3.78	9.33	5.83	146.2	39.94	87.25	72.5	85.02	109.165	98.17	78.325	58.48	3.69844	up	3.6478	up	3.15089	up	K09286 EREBP-like factor | (RefSeq) ethylene-responsive transcription factor RAP2-13-like (A)	ethylene-responsive transcription factor RAP2-13-like [Brassica napus]	RecName: Full=Ethylene-responsive transcription factor RAP2-4; AltName: Full=Ethylene-responsive transcription factor ERF059; AltName: Full=Protein RELATED TO APETALA2 4;	SubName: Full=Uncharacterized protein {ECO:0000313|EnsemblPlants:Bo5g037400.1};	--	GO:0005634,nucleus; GO:0003677,DNA binding; GO:0003700,DNA-binding transcription factor activity; GO:0043565,sequence-specific DNA binding; GO:0071472,cellular response to salt stress; GO:0009736,cytokinin-activated signaling pathway; GO:0009873,ethylene-activated signaling pathway; GO:0045595,regulation of cell differentiation; GO:0009409,response to cold; GO:0009416,response to light stimulus; …	AP2 domain
Cluster-17807.73210	24.99	25.78	25.44	2.13	4.01	6.99	5.84	3.39	7.245	0.94	2.85	4.76	-2.70903	down	-2.37475	down	-3.61214	down	--	PREDICTED: trihelix transcription factor GT-1-like isoform X1 [Brassica oleracea var. oleracea]	RecName: Full=Trihelix transcription factor GT-1; AltName: Full=Trihelix DNA-binding protein GT-1;	SubName: Full=Uncharacterized protein {ECO:0000313|EnsemblPlants:Bo8g107400.1};	Transcription factor GT-2 and related proteins, contains trihelix DNA-binding/SANT domain	GO:0005634,nucleus; GO:0003700,DNA-binding transcription factor activity; GO:0042802,identical protein binding; GO:0000981,DNA-binding transcription factor activity, RNA polymerase II-specific; GO:0043565,sequence-specific DNA binding; GO:0006355,regulation of transcription, DNA-templated; GO:0006351,transcription, DNA-templated	Myb-like DNA-binding domain
Cluster-17807.12998	9.35	8.28	5.79	1.53	1.85	0.97	2.88	1.26	2.36	2.06	1.03	0	-2.5647	down	-2.01692	down	-3.36862	down	K13464 jasmonate ZIM domain-containing protein | (RefSeq) pnFL-2 (A)	PREDICTED: protein TIFY 4B-like isoform X3 [Brassica oleracea var. oleracea]	RecName: Full=Protein TIFY 4B; AltName: Full=Protein PEAPOD 2;	SubName: Full=Uncharacterized protein {ECO:0000313|EnsemblPlants:Bo1g057550.1};	--	GO:0005634,nucleus; GO:0003714,transcription corepressor activity; GO:0048366,leaf development; GO:1903507,negative regulation of nucleic acid-templated transcription; GO:0031347,regulation of defense response; GO:2000022,regulation of jasmonic acid mediated signaling pathway; GO:0009611,response to wounding	Divergent CCT motif
Cluster-17807.50057	1.13	1.09	1.26	0	0	0	0	0.2	0.325	0	0	0	-7.47823	down	-2.87667	down	-7.6603	down	K09422 transcription factor MYB, plant | (RefSeq) telomere repeat-binding factor 4-like (A)	PREDICTED: telomere repeat-binding factor 4-like isoform X1 [Brassica rapa]	RecName: Full=Telomere repeat-binding factor 4; AltName: Full=MYB transcription factor;	SubName: Full=Uncharacterized protein {ECO:0000313|EnsemblPlants:Bra016598.1-P};	--	GO:0000784,nuclear chromosome, telomeric region; GO:0000786,nucleosome; GO:0003700,DNA-binding transcription factor activity; GO:0003691,double-stranded telomeric DNA binding; GO:0043565,sequence-specific DNA binding; GO:0006334,nucleosome assembly; GO:0009733,response to auxin; GO:0046686,response to cadmium ion; GO:0009723,response to ethylene; GO:0009753,response to jasmonic acid; GO:0009751,r…	Myb/SANT-like DNA-binding domain
Cluster-17807.113157	10.23	7.98	10.65	2.24	3.66	2.99	1.76	0.43	0.88	1.76	1.1	0.44	-1.84112	down	-3.38528	down	-3.57022	down	K14491 two-component response regulator ARR-B family | (RefSeq) LOW QUALITY PROTEIN: two-component response regulator ARR10 (A)	PREDICTED: LOW QUALITY PROTEIN: two-component response regulator ARR10 [Brassica oleracea var. oleracea]	RecName: Full=Two-component response regulator ARR10; AltName: Full=Receiver-like protein 4;	RecName: Full=Two-component response regulator {ECO:0000256|PIRNR:PIRNR036392};	GATA-4/5/6 transcription factors	GO:0005634,nucleus; GO:0003677,DNA binding; GO:0003700,DNA-binding transcription factor activity; GO:0000156,phosphorelay response regulator activity; GO:0071368,cellular response to cytokinin stimulus; GO:0009736,cytokinin-activated signaling pathway; GO:0010492,maintenance of shoot apical meristem identity; GO:0080022,primary root development; GO:0031537,regulation of anthocyanin metabolic proc…	Myb-like DNA-binding domain
Cluster-17807.132700	0.75	0.94	1.19	0	0.01	0	0.1	0.17	0.12	0	0	0	-7.06466	down	-3.02728	down	-8.20937	down	K10802 high mobility group protein B1 | (RefSeq) high mobility group B protein 7 (A)	PREDICTED: LRR receptor-like serine/threonine-protein kinase FLS2 [Brassica oleracea var. oleracea]	RecName: Full=High mobility group B protein 7; AltName: Full=Nucleosome/chromatin assembly factor group D 07; Short=Nucleosome/chromatin assembly factor group D 7; AltName: Full=Protein NUCLEAR FUSION DEFECTIVE 7 {ECO:0000303|PubMed:16698901};	SubName: Full=Uncharacterized protein {ECO:0000313|EnsemblPlants:Bo9g014150.1};	FOG: Leucine rich repeat	GO:0005634,nucleus; GO:0003677,DNA binding; GO:0003700,DNA-binding transcription factor activity; GO:0000741,karyogamy; GO:0010197,polar nucleus fusion	Leucine Rich repeat
Cluster-17807.37946	1.97	0.1	0.41	88.68	34.33	26.79	45.68	47.68	56.48	29.3	24.47	19.64	5.84205	up	5.8362	up	4.52276	up	K09422 transcription factor MYB, plant | (RefSeq) transcription factor MYB44 (A)	PREDICTED: transcription factor MYB44 [Brassica oleracea var. oleracea]	RecName: Full=Transcription factor MYB44 {ECO:0000303|PubMed:11597504}; AltName: Full=Myb-related protein 44 {ECO:0000303|PubMed:11597504}; Short=AtMYB44 {ECO:0000303|PubMed:11597504}; AltName: Full=Myb-related protein R1 {ECO:0000303|PubMed:9678577}; Short=AtMYBR1 {ECO:0000303|PubMed:9678577};	SubName: Full=Uncharacterized protein {ECO:0000313|EnsemblPlants:Bo7g063830.1};	Transcription factor, Myb superfamily	GO:0005634,nucleus; GO:0003700,DNA-binding transcription factor activity; GO:0000981,DNA-binding transcription factor activity, RNA polymerase II-specific; GO:0043565,sequence-specific DNA binding; GO:0001135,RNA polymerase II transcription regulator recruiting activity; GO:0044212,transcription regulatory region DNA binding; GO:0009738,abscisic acid-activated signaling pathway; GO:0030154,cell d…	Myb-like DNA-binding domain
Cluster-17807.85946	0.49	1.26	1.21	16.83	7.63	8.62	13.33	17.11	12.14	37.94	25.76	13.58	3.32561	up	3.72903	up	4.26841	up	K00521 ferric-chelate reductase [EC:1.16.1.7] | (RefSeq) ferric reduction oxidase 7, chloroplastic-like (A)	PREDICTED: NAC domain-containing protein 62-like isoform X2 [Brassica oleracea var. oleracea]	RecName: Full=NAC domain-containing protein 91 {ECO:0000303|PubMed:15029955}; Short=ANAC091 {ECO:0000303|PubMed:15029955}; AltName: Full=TCV-interacting protein {ECO:0000303|PubMed:11041886};	SubName: Full=Uncharacterized protein {ECO:0000313|EnsemblPlants:Bo9g012590.1};	--	GO:0012505,endomembrane system; GO:0016021,integral component of membrane; GO:0005634,nucleus; GO:0003677,DNA binding; GO:0003700,DNA-binding transcription factor activity; GO:0003713,transcription coactivator activity; GO:0044212,transcription regulatory region DNA binding; GO:0051607,defense response to virus; GO:0002230,positive regulation of defense response to virus by host; GO:0002237,respo…	--
Cluster-17807.10018	4.16	4.84	5.94	0.11	0	0	0.12	1.42	0.06	0.59	1.075	1.56	-6.9755	down	-3.33007	down	-2.70369	down	K11294 nucleolin | (RefSeq) lisH domain-containing protein C1711.05-like (A)	PREDICTED: GLABROUS1 enhancer-binding protein-like 3, partial [Brassica rapa]	RecName: Full=GLABROUS1 enhancer-binding protein-like 3 {ECO:0000303|PubMed:18162594}; AltName: Full=Protein GPL3 {ECO:0000303|PubMed:18162594}; AltName: Full=Storekeeper-like protein At2g36340 {ECO:0000305};	SubName: Full=Uncharacterized protein {ECO:0000313|EnsemblPlants:Bo4g186180.1};	--	GO:0005634,nucleus; GO:0006355,regulation of transcription, DNA-templated; GO:0006351,transcription, DNA-templated	Protein of unknown function, DUF573
Cluster-17807.24114	13.92	13.26	16.16	5.63	3.02	3.77	5.15	2.88	3.47	4.27	3.89	3.51	-1.9494	down	-2.05177	down	-2.31826	down	K14491 two-component response regulator ARR-B family | (RefSeq) two-component response regulator ARR1-like (A)	PREDICTED: two-component response regulator ARR1-like [Brassica oleracea var. oleracea]	RecName: Full=Two-component response regulator ARR1;	SubName: Full=Uncharacterized protein {ECO:0000313|EnsemblPlants:Bo3g068550.1}; Flags: Fragment;	GATA-4/5/6 transcription factors	GO:0005634,nucleus; GO:0003677,DNA binding; GO:0003700,DNA-binding transcription factor activity; GO:0000156,phosphorelay response regulator activity; GO:0090506,axillary shoot meristem initiation; GO:0071368,cellular response to cytokinin stimulus; GO:0009736,cytokinin-activated signaling pathway; GO:0010492,maintenance of shoot apical meristem identity; GO:0080022,primary root development; GO:0…	Myb-like DNA-binding domain
Cluster-17807.90709	0	0	0	0.49	0.5	1.26	1.16	0	1.09	2.86	1.43	0	8.02023	up	7.97463	up	8.73248	up	K15083 DNA repair protein RAD16 | (RefSeq) ATP-dependent helicase rhp16-like (A)	PREDICTED: uncharacterized TPR repeat-containing protein At1g05150 [Brassica oleracea var. oleracea]	RecName: Full=Uncharacterized TPR repeat-containing protein At1g05150;	SubName: Full=Uncharacterized protein {ECO:0000313|EnsemblPlants:Bra015393.1-P};	FOG: TPR repeat	GO:0005768,endosome; GO:0005794,Golgi apparatus; GO:0005886,plasma membrane; GO:0009506,plasmodesma; GO:0005802,trans-Golgi network; GO:0005509,calcium ion binding; GO:0016757,transferase activity, transferring glycosyl groups	Tetratricopeptide repeat
Cluster-17807.128023	11.9	9.09	9.65	4.65	5.47	5.14	6.17	2.54	4.65	4.49	5.1	5.71	-1.15527	down	-1.35376	down	-1.43635	down	--	PREDICTED: uncharacterized protein LOC106325357 [Brassica oleracea var. oleracea]	RecName: Full=Basic leucine zipper 19 {ECO:0000303|PubMed:11906833}; Short=AtbZIP19 {ECO:0000303|PubMed:11906833}; Short=bZIP protein 19 {ECO:0000305};	SubName: Full=Uncharacterized protein {ECO:0000313|EnsemblPlants:Bo1g006780.1};	--	GO:0005634,nucleus; GO:0003677,DNA binding; GO:0003700,DNA-binding transcription factor activity; GO:0043565,sequence-specific DNA binding; GO:0010043,response to zinc ion; GO:0006351,transcription, DNA-templated	bZIP transcription factor
Cluster-17807.53076	0.58	0	0.2	15.02	31.84	11.66	42.06	43.59	29.62	82.43	70.38	58.33	6.10789	up	7.11082	up	7.67147	up	K12127 pseudo-response regulator 1 | (RefSeq) two-component response regulator-like APRR1 isoform X1 (A)	two-component response regulator-like APRR1 isoform X2 [Brassica napus]	RecName: Full=Two-component response regulator-like APRR1; AltName: Full=ABI3-interacting protein 1; AltName: Full=Pseudo-response regulator 1; AltName: Full=Timing of CAB expression 1;	SubName: Full=Uncharacterized protein {ECO:0000313|EnsemblPlants:Bo9g014570.1};	GATA-4/5/6 transcription factors	GO:0005634,nucleus; GO:0003677,DNA binding; GO:0003700,DNA-binding transcription factor activity; GO:0007623,circadian rhythm; GO:0010031,circumnutation; GO:0009908,flower development; GO:0010629,negative regulation of gene expression; GO:0000160,phosphorelay signal transduction system; GO:0010468,regulation of gene expression; GO:0006355,regulation of transcription, DNA-templated; GO:0006351,tra…	Response regulator receiver domain
Cluster-17807.74723	66.61	76.2	64.1	14.11	26.71	24.32	23.44	41.73	20.715	6.01	14.585	23.16	-1.82871	down	-1.34534	down	-2.68631	down	K20791 N-alpha-acetyltransferase 10/11 [EC:2.3.1.255] | (RefSeq) N-terminal acetyltransferase A complex catalytic subunit NAA10-like (A)	PREDICTED: pentatricopeptide repeat-containing protein At5g13770, chloroplastic [Brassica oleracea var. oleracea]	RecName: Full=Pentatricopeptide repeat-containing protein At5g13770, chloroplastic; Flags: Precursor;	SubName: Full=Uncharacterized protein {ECO:0000313|EnsemblPlants:Bra023434.1-P};	FOG: PPR repeat	GO:0009507,chloroplast; GO:0043231,intracellular membrane-bounded organelle; GO:0004519,endonuclease activity; GO:0003723,RNA binding; GO:0009658,chloroplast organization; GO:0009451,RNA modification	Tetratricopeptide repeat
Cluster-17807.36376	18.21	7.22	12.88	0.06	0.14	0.86	1	3.72	0.64	0.24	0.235	0.23	-5.34638	down	-2.84556	down	-6.21759	down	K18878 BHLH transcription factor Upa20 | (RefSeq) Upa20; transcription factor bHLH137-like (A)	PREDICTED: transcription factor HBI1-like [Brassica oleracea var. oleracea]	RecName: Full=Transcription factor HBI1; AltName: Full=Basic helix-loop-helix protein 64; Short=AtbHLH64; Short=bHLH 64; AltName: Full=Protein HOMOLOG OF BEE2 INTERACTING WITH IBH1; AltName: Full=Transcription factor EN 79; AltName: Full=bHLH transcription factor bHLH064;	SubName: Full=Uncharacterized protein {ECO:0000313|EnsemblPlants:Bo9g026090.1};	--	GO:0005634,nucleus; GO:0003677,DNA binding; GO:0046983,protein dimerization activity; GO:0009742,brassinosteroid mediated signaling pathway; GO:0009740,gibberellic acid mediated signaling pathway; GO:0040008,regulation of growth; GO:0006355,regulation of transcription, DNA-templated; GO:0006351,transcription, DNA-templated	Helix-loop-helix DNA-binding domain
Cluster-17807.119074	0	0	0.13	2.17	16.96	10.52	25.29	22.6	39.535	1.77	23.12	44.47	7.68467	up	9.22679	up	8.60407	up	K09422 transcription factor MYB, plant | (RefSeq) transcription factor MYB12-like (A)	PREDICTED: transcription factor MYB12-like [Brassica oleracea var. oleracea]	RecName: Full=Transcription factor MYB111 {ECO:0000303|PubMed:11597504}; AltName: Full=Myb-related protein 111 {ECO:0000303|PubMed:11597504}; Short=AtMYB111 {ECO:0000303|PubMed:11597504}; AltName: Full=Protein PRODUCTION OF FLAVONOL GLYCOSIDES 3 {ECO:0000303|PubMed:17419845};	SubName: Full=Uncharacterized protein {ECO:0000313|EnsemblPlants:Bo7g092680.1};	Transcription factor, Myb superfamily	GO:0005634,nucleus; GO:0003700,DNA-binding transcription factor activity; GO:0000981,DNA-binding transcription factor activity, RNA polymerase II-specific; GO:0043565,sequence-specific DNA binding; GO:0001135,RNA polymerase II transcription regulator recruiting activity; GO:0044212,transcription regulatory region DNA binding; GO:0030154,cell differentiation; GO:0051555,flavonol biosynthetic proce…	Myb-like DNA-binding domain
Cluster-17807.14164	4.77	2.98	5	23.71	13.99	22.67	23.21	18.64	19.695	63.96	52.43	40.9	2.10282	up	2.13347	up	3.18339	up	--	putative axial regulator YABBY 2 isoform X1 [Brassica napus]	RecName: Full=Putative axial regulator YABBY 2;	SubName: Full=Uncharacterized protein {ECO:0000313|EnsemblPlants:Bo5g009010.1};	--	GO:0005634,nucleus; GO:0003677,DNA binding; GO:0003700,DNA-binding transcription factor activity; GO:0046872,metal ion binding; GO:0010158,abaxial cell fate specification; GO:0007275,multicellular organism development	HMG (high mobility group) box
Cluster-17807.148937	0	0	0	0.8	1.43	3.59	1.36	1.06	1.495	4.72	4.51	4.3	8.44696	up	7.91254	up	9.4195	up	K09422 transcription factor MYB, plant | (RefSeq) myb-related protein B (A)	PREDICTED: myb-related protein B [Brassica oleracea var. oleracea]	RecName: Full=Transcription factor MYB124 {ECO:0000303|PubMed:11597504}; AltName: Full=Myb-related protein 124 {ECO:0000303|PubMed:11597504}; Short=AtMYB124 {ECO:0000303|PubMed:11597504}; AltName: Full=Protein FOUR LIPS {ECO:0000303|PubMed:11536724};	SubName: Full=Uncharacterized protein {ECO:0000313|EnsemblPlants:Bo5g019500.1};	Transcription factor, Myb superfamily	GO:0005634,nucleus; GO:0003700,DNA-binding transcription factor activity; GO:0000981,DNA-binding transcription factor activity, RNA polymerase II-specific; GO:0043565,sequence-specific DNA binding; GO:0001135,RNA polymerase II transcription regulator recruiting activity; GO:0044212,transcription regulatory region DNA binding; GO:0009926,auxin polar transport; GO:0009734,auxin-activated signaling …	Myb DNA-binding like
Cluster-17807.34403	11.07	4.53	8.43	0	0	0.3	0	0	0	0	0	0	-6.65188	down	-8.43093	down	-8.64717	down	K14484 auxin-responsive protein IAA | (RefSeq) auxin-responsive protein IAA29-like (A)	PREDICTED: auxin-responsive protein IAA29-like isoform X2 [Brassica rapa]	RecName: Full=Auxin-responsive protein IAA29; AltName: Full=Indoleacetic acid-induced protein 29;	RecName: Full=Auxin-responsive protein {ECO:0000256|RuleBase:RU004549};	--	GO:0005634,nucleus; GO:0003700,DNA-binding transcription factor activity; GO:0009734,auxin-activated signaling pathway; GO:0009733,response to auxin; GO:0010218,response to far red light; GO:0010114,response to red light; GO:0006351,transcription, DNA-templated	AUX/IAA family
Cluster-17807.41088	0	0	0	1.92	0.36	1.22	0.84	0	0.81	3.51	3.75	3.99	8.58735	up	7.42213	up	9.99649	up	K09285 AP2-like factor, ANT lineage | (RefSeq) AP2-like ethylene-responsive transcription factor AIL7 (A)	PREDICTED: receptor-like cytosolic serine/threonine-protein kinase RBK1 [Brassica oleracea var. oleracea]	RecName: Full=Receptor-like cytosolic serine/threonine-protein kinase RBK1; EC=2.7.11.1; AltName: Full=Protein ROP BINDING PROTEIN KINASES 1;	SubName: Full=Uncharacterized protein {ECO:0000313|EnsemblPlants:Bo3g099080.1};	Serine/threonine protein kinase	GO:0005737,cytoplasm; GO:0005829,cytosol; GO:0012505,endomembrane system; GO:0005634,nucleus; GO:0005886,plasma membrane; GO:0005524,ATP binding; GO:0051020,GTPase binding; GO:0016301,kinase activity; GO:0004675,transmembrane receptor protein serine/threonine kinase activity; GO:0007166,cell surface receptor signaling pathway; GO:0071369,cellular response to ethylene stimulus; GO:0009814,defense …	Phosphotransferase enzyme family
Cluster-17807.135709	2.57	8.19	12.04	0	0.28	0.16	0.35	0.32	0.32	0	0.105	0.21	-5.77159	down	-4.70193	down	-6.46323	down	K00521 ferric-chelate reductase [EC:1.16.1.7] | (RefSeq) ferric reduction oxidase 7, chloroplastic-like (A)	PREDICTED: NAC transcription factor NAM-B2 [Brassica oleracea var. oleracea]	RecName: Full=NAC domain-containing protein 104 {ECO:0000305}; Short=ANAC104 {ECO:0000303|PubMed:15029955}; AltName: Full=Protein XYLEM NAC DOMAIN 1 {ECO:0000312|EMBL:AED97913.1};	SubName: Full=Uncharacterized protein {ECO:0000313|EnsemblPlants:Bo3g101220.1}; Flags: Fragment;	--	GO:0005634,nucleus; GO:0003677,DNA binding; GO:0003700,DNA-binding transcription factor activity; GO:0043067,regulation of programmed cell death; GO:0048367,shoot system development; GO:0006351,transcription, DNA-templated; GO:0010089,xylem development	No apical meristem (NAM) protein
Cluster-17807.96901	11.68	25.26	7.15	0.57	0	0.47	0.55	0	0.73	1.99	0.995	0	-5.61223	down	-5.39667	down	-4.36209	down	K00521 ferric-chelate reductase [EC:1.16.1.7] | (RefSeq) ferric reduction oxidase 7, chloroplastic-like (A)	BnaC03g58370D [Brassica napus]	RecName: Full=NAC domain-containing protein 5; Short=ANAC005;	SubName: Full=Uncharacterized protein {ECO:0000313|EnsemblPlants:Bo3g143160.1};	--	GO:0005634,nucleus; GO:0005886,plasma membrane; GO:0003677,DNA binding; GO:0003700,DNA-binding transcription factor activity; GO:0006351,transcription, DNA-templated; GO:0010089,xylem development	No apical meristem (NAM) protein
Cluster-17807.137167	23.95	132.83	16.49	0.07	0.64	1.63	0.4	0.36	0.28	2.49	1.315	0.14	-6.40378	down	-7.50204	down	-5.92607	down	--	PREDICTED: transcription factor bHLH11 [Brassica oleracea var. oleracea]	RecName: Full=Transcription factor bHLH11; AltName: Full=Basic helix-loop-helix protein 11; Short=AtbHLH11; Short=bHLH 11; AltName: Full=Transcription factor EN 137; AltName: Full=bHLH transcription factor bHLH011;	SubName: Full=Uncharacterized protein {ECO:0000313|EnsemblPlants:Bo7g117760.1};	--	GO:0009507,chloroplast; GO:0005737,cytoplasm; GO:0005634,nucleus; GO:0003677,DNA binding; GO:0003700,DNA-binding transcription factor activity; GO:0046983,protein dimerization activity; GO:0006351,transcription, DNA-templated	JNK-interacting protein leucine zipper II
Cluster-17807.111810	0	0.11	0.57	14.88	9.84	20.75	20.82	4.57	17.475	23.42	26.435	29.45	5.89015	up	5.76101	up	6.39369	up	K13422 transcription factor MYC2 | (RefSeq) transcription factor MYC4-like (A)	transcription factor bHLH61-like [Brassica napus]	RecName: Full=Transcription factor bHLH61; AltName: Full=Basic helix-loop-helix protein 61; Short=AtbHLH61; Short=bHLH 61; AltName: Full=Transcription factor EN 46; AltName: Full=bHLH transcription factor bHLH061;	SubName: Full=Uncharacterized protein {ECO:0000313|EnsemblPlants:Bo9g171940.1};	--	GO:0005634,nucleus; GO:0003677,DNA binding; GO:0003700,DNA-binding transcription factor activity; GO:0046983,protein dimerization activity; GO:0006355,regulation of transcription, DNA-templated; GO:0006351,transcription, DNA-templated	Sec1 family
Cluster-17807.88089	49.45	36.73	68.3	8.85	8.25	16.9	16.01	7.03	9.39	3.28	5.88	8.48	-2.34147	down	-2.40352	down	-3.58227	down	K14491 two-component response regulator ARR-B family | (RefSeq) two-component response regulator ORR22 (A)	transcription factor MYBC1-like [Brassica napus]	RecName: Full=Transcription factor MYBC1 {ECO:0000305};	SubName: Full=Uncharacterized protein {ECO:0000313|EnsemblPlants:Bo9g177390.1};	--	GO:0005634,nucleus; GO:0003677,DNA binding; GO:0003700,DNA-binding transcription factor activity; GO:0006355,regulation of transcription, DNA-templated; GO:0009409,response to cold; GO:0006351,transcription, DNA-templated	Myb-like DNA-binding domain
Cluster-17807.30905	12.02	6.88	11.44	0	0	0.2	0.03	1.96	0.015	0	0.115	0.23	-7.41014	down	-3.85101	down	-6.93283	down	K18878 BHLH transcription factor Upa20 | (RefSeq) Upa20; transcription factor bHLH137-like (A)	PREDICTED: transcription factor HBI1-like [Brassica oleracea var. oleracea]	RecName: Full=Transcription factor HBI1; AltName: Full=Basic helix-loop-helix protein 64; Short=AtbHLH64; Short=bHLH 64; AltName: Full=Protein HOMOLOG OF BEE2 INTERACTING WITH IBH1; AltName: Full=Transcription factor EN 79; AltName: Full=bHLH transcription factor bHLH064;	SubName: Full=Uncharacterized protein {ECO:0000313|EnsemblPlants:Bo9g026090.1};	--	GO:0005634,nucleus; GO:0003677,DNA binding; GO:0046983,protein dimerization activity; GO:0009742,brassinosteroid mediated signaling pathway; GO:0009740,gibberellic acid mediated signaling pathway; GO:0040008,regulation of growth; GO:0006355,regulation of transcription, DNA-templated; GO:0006351,transcription, DNA-templated	AAA domain
Cluster-17807.77920	31.14	21.14	33.39	5.51	10.6	7.91	10.15	3.17	7.08	2.6	3.65	4.7	-1.98112	down	-2.23352	down	-3.39721	down	K17604 zinc finger SWIM domain-containing protein 3 | (RefSeq) protein FAR1-RELATED SEQUENCE 6-like isoform X1 (A)	protein FAR-RED ELONGATED HYPOCOTYL 3-like isoform X1 [Brassica napus]	RecName: Full=Protein FAR-RED ELONGATED HYPOCOTYL 3;	SubName: Full=Uncharacterized protein {ECO:0000313|EnsemblPlants:Bo1g105420.1};	--	GO:0005634,nucleus; GO:0003700,DNA-binding transcription factor activity; GO:0008270,zinc ion binding; GO:0007623,circadian rhythm; GO:0010018,far-red light signaling pathway; GO:0042753,positive regulation of circadian rhythm; GO:0045893,positive regulation of transcription, DNA-templated; GO:0010017,red or far-red light signaling pathway; GO:0009585,red, far-red light phototransduction; GO:0010…	FAR1 DNA-binding domain
Cluster-11442.0	0.28	0.15	0.21	15.92	7.8	2.08	27.19	7.06	20.345	57.39	34.255	11.12	5.1987	up	6.19931	up	6.86104	up	K09422 transcription factor MYB, plant | (RefSeq) transcription factor MYB114-like (A)	MYB2 [Brassica oleracea var. botrytis]	RecName: Full=Transcription factor MYB90; AltName: Full=Myb-related protein 90; Short=AtMYB90; AltName: Full=Production of anthocyanin pigment 2 protein;	SubName: Full=MYB2 {ECO:0000313|EMBL:ADP76651.1};	Transcription factor, Myb superfamily	GO:0005634,nucleus; GO:0003700,DNA-binding transcription factor activity; GO:0000981,DNA-binding transcription factor activity, RNA polymerase II-specific; GO:0043565,sequence-specific DNA binding; GO:0001135,RNA polymerase II transcription regulator recruiting activity; GO:0044212,transcription regulatory region DNA binding; GO:0030154,cell differentiation; GO:0006357,regulation of transcription…	Myb-like DNA-binding domain
Cluster-17807.148748	0.22	0	0.06	2.43	5.46	3.9	3.92	2.09	2.555	1.36	1.595	1.83	5.25013	up	4.77654	up	3.65124	up	K09422 transcription factor MYB, plant | (RefSeq) transcription factor MYB44 (A)	PREDICTED: transcription factor MYB44 [Brassica oleracea var. oleracea]	RecName: Full=Transcription factor MYB73 {ECO:0000303|PubMed:11597504}; AltName: Full=Myb-related protein 73 {ECO:0000303|PubMed:11597504}; Short=AtMYB73 {ECO:0000303|PubMed:11597504};	SubName: Full=Uncharacterized protein {ECO:0000313|EnsemblPlants:Bo4g151410.1};	Transcription factor, Myb superfamily	GO:0005634,nucleus; GO:0003700,DNA-binding transcription factor activity; GO:0000981,DNA-binding transcription factor activity, RNA polymerase II-specific; GO:0043565,sequence-specific DNA binding; GO:0001135,RNA polymerase II transcription regulator recruiting activity; GO:0044212,transcription regulatory region DNA binding; GO:0030154,cell differentiation; GO:0019760,glucosinolate metabolic pro…	SLIDE
Cluster-17807.112982	1.33	1.14	1.28	11.64	4.76	7.94	11.15	5.93	9.64	11.84	9.08	6.32	2.56758	up	2.68658	up	2.43558	up	K08026 one cut domain, family member 1, hepatocyte nuclear factor 6 | (RefSeq) zinc-finger homeodomain protein 9-like (A)	PREDICTED: zinc-finger homeodomain protein 9-like [Brassica rapa]	RecName: Full=Zinc-finger homeodomain protein 9; Short=AtZHD9; AltName: Full=Homeobox protein 34; Short=AtHB-34;	SubName: Full=Uncharacterized protein {ECO:0000313|EnsemblPlants:Bra039038.1-P};	--	GO:0005634,nucleus; GO:0003677,DNA binding; GO:0046872,metal ion binding; GO:0042803,protein homodimerization activity; GO:0043565,sequence-specific DNA binding; GO:0044212,transcription regulatory region DNA binding; GO:0019760,glucosinolate metabolic process; GO:0006355,regulation of transcription, DNA-templated; GO:0006351,transcription, DNA-templated	ZF-HD protein dimerisation region
Cluster-17807.75655	68.51	49.97	75.43	0.11	2.4	3.86	6.08	0.88	5.27	2.8	2.185	1.57	-5.08758	down	-4.20434	down	-5.37621	down	K09286 EREBP-like factor | (RefSeq) ethylene-responsive transcription factor 5 (A)	ethylene-responsive transcription factor ERF107 [Brassica napus]	RecName: Full=Ethylene-responsive transcription factor ERF107;	SubName: Full=Uncharacterized protein {ECO:0000313|EnsemblPlants:Bo9g014660.1};	--	GO:0005634,nucleus; GO:0003700,DNA-binding transcription factor activity; GO:0043565,sequence-specific DNA binding; GO:0044212,transcription regulatory region DNA binding; GO:0000976,transcription regulatory region sequence-specific DNA binding; GO:0009873,ethylene-activated signaling pathway; GO:0019760,glucosinolate metabolic process; GO:1904277,negative regulation of wax biosynthetic process; …	AP2 domain
Cluster-17807.123570	8.56	7.27	0.97	0	0	0.05	0	0	0.03	0	0	0	-8.27958	down	-9.20163	down	-9.42046	down	K14484 auxin-responsive protein IAA | (RefSeq) auxin-responsive protein IAA14 (A)	BnaC08g47390D [Brassica napus]	RecName: Full=Auxin-responsive protein IAA14; AltName: Full=Indoleacetic acid-induced protein 14; AltName: Full=Protein SOLITARY ROOT;	RecName: Full=Auxin-responsive protein {ECO:0000256|RuleBase:RU004549};	--	GO:0005634,nucleus; GO:0003700,DNA-binding transcription factor activity; GO:0009734,auxin-activated signaling pathway; GO:0010102,lateral root morphogenesis; GO:0045892,negative regulation of transcription, DNA-templated; GO:0009733,response to auxin; GO:0006351,transcription, DNA-templated	AUX/IAA family
Cluster-17807.100310	2.28	1.35	3.63	0	0	0	0	0	0	0	0	0	-7.80477	down	-7.77006	down	-7.98771	down	K03183 demethylmenaquinone methyltransferase / 2-methoxy-6-polyprenyl-1,4-benzoquinol methylase [EC:2.1.1.163 2.1.1.201] | (RefSeq) 2-phytyl-1,4-beta-naphthoquinone methyltransferase, chloroplastic (A)	uncharacterized methyltransferase At2g41040, chloroplastic-like isoform X2 [Brassica napus]	RecName: Full=Uncharacterized methyltransferase At2g41040, chloroplastic; EC=2.1.1.-; Flags: Precursor;	SubName: Full=BnaC04g56820D protein {ECO:0000313|EMBL:CDY57579.1};	--	GO:0009507,chloroplast; GO:0010287,plastoglobule; GO:0008168,methyltransferase activity; GO:0080167,response to karrikin	Putative methyltransferase
Cluster-17807.19573	0	0	0	0.96	0.75	0.45	0.78	1.13	0.52	0	2.115	4.23	7.59642	up	7.83455	up	8.8312	up	K11657 remodeling and spacing factor 1 | (RefSeq) remodeling and spacing factor 1-like (A)	pathogenesis-related homeodomain protein-like isoform X1 [Brassica napus]	RecName: Full=Pathogenesis-related homeodomain protein; Short=PRHA;	SubName: Full=Uncharacterized protein {ECO:0000313|EnsemblPlants:Bo3g175850.1};	PHD Zn-finger protein	GO:0005634,nucleus; GO:0003700,DNA-binding transcription factor activity; GO:0046872,metal ion binding; GO:0043565,sequence-specific DNA binding; GO:0006952,defense response; GO:0045893,positive regulation of transcription, DNA-templated; GO:0009733,response to auxin; GO:0006351,transcription, DNA-templated	Homeodomain
Cluster-17807.42979	0.41	0.49	0.64	2.94	2.4	3.1	2.77	2.71	3.455	4.78	5.965	7.15	2.33114	up	2.42142	up	3.12393	up	K09338 homeobox-leucine zipper protein | (RefSeq) homeobox-leucine zipper protein HDG11-like (A)	PREDICTED: homeobox-leucine zipper protein HDG11-like [Brassica oleracea var. oleracea]	RecName: Full=Homeobox-leucine zipper protein HDG11 {ECO:0000305}; AltName: Full=HD-ZIP protein HDG11 {ECO:0000305}; AltName: Full=Homeodomain GLABRA 2-like protein 11 {ECO:0000303|PubMed:10809443}; AltName: Full=Homeodomain transcription factor HDG11 {ECO:0000305}; AltName: Full=Protein ENHANCED DROUGHT TOLERANCE 1 {ECO:0000303|PubMed:18451323}; AltName: Full=Protein HOMEODOMAIN GLABROUS 11 {ECO…	SubName: Full=Uncharacterized protein {ECO:0000313|EnsemblPlants:Bo6g116760.1};	--	GO:0005634,nucleus; GO:0003700,DNA-binding transcription factor activity; GO:0008289,lipid binding; GO:0000976,transcription regulatory region sequence-specific DNA binding; GO:0009828,plant-type cell wall loosening; GO:0006351,transcription, DNA-templated; GO:0010091,trichome branching	Homeobox KN domain
Cluster-17807.74899	2.06	8.17	5.11	0.07	0.21	0	0	0	0	0	0	0	-6.01191	down	-10.0487	down	-10.2723	down	K13415 protein brassinosteroid insensitive 1 [EC:2.7.10.1 2.7.11.1] | (RefSeq) uncharacterized LOC103401427 (A)	PREDICTED: squamosa promoter-binding-like protein 3 [Brassica oleracea var. oleracea]	RecName: Full=Squamosa promoter-binding-like protein 3;	RecName: Full=Squamosa promoter-binding-like protein {ECO:0000256|PIRNR:PIRNR037575};	--	GO:0005737,cytoplasm; GO:0005634,nucleus; GO:0003677,DNA binding; GO:0003700,DNA-binding transcription factor activity; GO:0046872,metal ion binding; GO:0030154,cell differentiation; GO:0009908,flower development; GO:0010229,inflorescence development; GO:0009911,positive regulation of flower development; GO:0010321,regulation of vegetative phase change; GO:0006351,transcription, DNA-templated; GO…	Mini-chromosome maintenance replisome factor
Cluster-17807.77522	5.23	2.99	4.53	1.05	1.24	1.63	1.48	0.55	2.64	0.25	0.415	0.58	-1.85325	down	-1.63974	down	-3.78157	down	K01623 fructose-bisphosphate aldolase, class I [EC:4.1.2.13] | (RefSeq) fructose-bisphosphate aldolase 1, chloroplastic (A)	fructose-bisphosphate aldolase 1, chloroplastic [Brassica napus]	RecName: Full=Fructose-bisphosphate aldolase 1, chloroplastic {ECO:0000305}; Short=AtFBA1 {ECO:0000303|PubMed:22561114}; EC=4.1.2.13 {ECO:0000305}; Flags: Precursor;	RecName: Full=Fructose-bisphosphate aldolase {ECO:0000256|RuleBase:RU003994, ECO:0000256|SAAS:SAAS00336718}; EC=4.1.2.13 {ECO:0000256|RuleBase:RU003994, ECO:0000256|SAAS:SAAS00336718};	Fructose-biphosphate aldolase	GO:0048046,apoplast; GO:0009507,chloroplast; GO:0009941,chloroplast envelope; GO:0009570,chloroplast stroma; GO:0009534,chloroplast thylakoid; GO:0022626,cytosolic ribosome; GO:0010287,plastoglobule; GO:0009579,thylakoid; GO:0031977,thylakoid lumen; GO:0004332,fructose-bisphosphate aldolase activity; GO:0006094,gluconeogenesis; GO:0006096,glycolytic process; GO:0046686,response to cadmium ion	Fructose-bisphosphate aldolase class-I
Cluster-17807.9983	0	0	0	1.44	0.77	0.46	0.5	0.19	0.985	1.6	1.29	0.98	7.93345	up	7.16507	up	8.18355	up	K00699 glucuronosyltransferase [EC:2.4.1.17] | (RefSeq) UDP-glycosyltransferase 76C4-like (A)	PREDICTED: transcription factor LUX-like [Brassica oleracea var. oleracea]	RecName: Full=Transcription factor LUX; AltName: Full=Protein LUX ARRHYTHMO; AltName: Full=Protein PHYTOCLOCK 1;	SubName: Full=Uncharacterized protein {ECO:0000313|EnsemblPlants:Bo1g070860.1};	--	GO:0005634,nucleus; GO:0003677,DNA binding; GO:0003700,DNA-binding transcription factor activity; GO:0007623,circadian rhythm; GO:0042753,positive regulation of circadian rhythm; GO:0006351,transcription, DNA-templated	Myb-like DNA-binding domain
Cluster-17807.132959	1.87	6.14	2.25	47.77	24.17	51.2	36.79	24.58	47.325	9.04	14.885	20.73	3.4156	up	3.2098	up	1.62801	up	K09286 EREBP-like factor | (RefSeq) ethylene-responsive transcription factor RAP2-13 (A)	PREDICTED: ethylene-responsive transcription factor RAP2-13 [Brassica oleracea var. oleracea]	RecName: Full=Ethylene-responsive transcription factor RAP2-13; AltName: Full=Ethylene-responsive transcription factor ERF058; AltName: Full=Protein RELATED TO APETALA2 13;	SubName: Full=Uncharacterized protein {ECO:0000313|EnsemblPlants:Bo5g037400.1};	--	GO:0005634,nucleus; GO:0003700,DNA-binding transcription factor activity; GO:0043565,sequence-specific DNA binding; GO:0009873,ethylene-activated signaling pathway; GO:0009409,response to cold; GO:0006970,response to osmotic stress; GO:0009414,response to water deprivation; GO:0006351,transcription, DNA-templated	AP2 domain
Cluster-17807.82032	4.08	4.56	3.37	1.59	1.13	1.63	2.01	1.64	1.92	1.82	2.015	2.21	-1.62938	down	-1.24375	down	-1.42138	down	K23047 E3 ubiquitin-protein ligase UNKL [EC:2.3.2.27] | (RefSeq) zinc finger CCCH domain-containing protein 30-like (A)	PREDICTED: zinc finger CCCH domain-containing protein 30 [Brassica oleracea var. oleracea]	RecName: Full=Zinc finger CCCH domain-containing protein 30; Short=AtC3H30;	SubName: Full=Uncharacterized protein {ECO:0000313|EnsemblPlants:Bo4g191180.1};	CCCH-type Zn-finger protein	GO:0005737,cytoplasm; GO:0005634,nucleus; GO:0003677,DNA binding; GO:0003700,DNA-binding transcription factor activity; GO:0046872,metal ion binding; GO:0006355,regulation of transcription, DNA-templated	Zinc finger domain
Cluster-17807.36345	0.21	0.59	0.64	5.13	3.41	3.83	2.21	0.85	8.765	7.09	5.57	4.05	2.95208	up	2.79575	up	3.10826	up	K14412 alpha-1,4-fucosyltransferase [EC:2.4.1.65] | (RefSeq) uncharacterized LOC102714333 (A)	PREDICTED: protein SENSITIVE TO PROTON RHIZOTOXICITY 1-like [Brassica oleracea var. oleracea]	RecName: Full=Protein SENSITIVE TO PROTON RHIZOTOXICITY 1 {ECO:0000303|PubMed:17535918}; AltName: Full=Zinc finger protein STOP1 {ECO:0000303|PubMed:17535918};	SubName: Full=Uncharacterized protein {ECO:0000313|EnsemblPlants:Bo8g027000.1};	FOG: Zn-finger	GO:0005634,nucleus; GO:0003700,DNA-binding transcription factor activity; GO:0046872,metal ion binding; GO:0003676,nucleic acid binding; GO:0006355,regulation of transcription, DNA-templated; GO:0010447,response to acidic pH; GO:0010044,response to aluminum ion; GO:0006351,transcription, DNA-templated	C2H2-type zinc finger
Cluster-17807.109889	0.42	0.56	0.72	2.67	3.89	4.13	4.3	2.72	3.695	1.89	6.275	10.66	2.49471	up	2.49981	up	3.00005	up	K09286 EREBP-like factor | (RefSeq) ethylene-responsive transcription factor TINY-like (A)	BnaC04g44720D [Brassica napus]	RecName: Full=Ethylene-responsive transcription factor ERF038;	SubName: Full=BnaC04g44720D protein {ECO:0000313|EMBL:CDY32094.1};	--	GO:0005634,nucleus; GO:0003677,DNA binding; GO:0003700,DNA-binding transcription factor activity; GO:0009873,ethylene-activated signaling pathway; GO:0009834,plant-type secondary cell wall biogenesis; GO:0006351,transcription, DNA-templated	AP2 domain
Cluster-17807.24986	1.95	1.21	1.76	0	0	0	0	0	0.135	0	0	0	-7.29826	down	-5.4258	down	-7.47997	down	K14484 auxin-responsive protein IAA | (RefSeq) auxin-responsive protein IAA29-like (A)	PREDICTED: auxin-responsive protein IAA29-like [Raphanus sativus]	RecName: Full=Auxin-responsive protein IAA29; AltName: Full=Indoleacetic acid-induced protein 29;	RecName: Full=Auxin-responsive protein {ECO:0000256|RuleBase:RU004549};	--	GO:0005634,nucleus; GO:0003700,DNA-binding transcription factor activity; GO:0009734,auxin-activated signaling pathway; GO:0009733,response to auxin; GO:0010218,response to far red light; GO:0010114,response to red light; GO:0006351,transcription, DNA-templated	AUX/IAA family
Cluster-17807.93913	47.46	59.13	56.49	3.75	12.95	8.07	20.54	11.76	12.035	0	1.86	3.72	-2.8346	down	-2.19894	down	-5.49344	down	K12133 MYB-related transcription factor LHY | (RefSeq) protein CCA1-like isoform X1 (A)	PREDICTED: protein REVEILLE 4-like isoform X2 [Brassica oleracea var. oleracea]	RecName: Full=Protein REVEILLE 4 {ECO:0000303|PubMed:19805390}; AltName: Full=Myb transcription factor LHY/CCA1-like 1 {ECO:0000303|Ref.2};	SubName: Full=Uncharacterized protein {ECO:0000313|EnsemblPlants:Bo3g002070.1};	Zuotin and related molecular chaperones (DnaJ superfamily), contains DNA-binding domains	GO:0005737,cytoplasm; GO:0005634,nucleus; GO:0003677,DNA binding; GO:0003700,DNA-binding transcription factor activity; GO:0007623,circadian rhythm; GO:0009737,response to abscisic acid; GO:0009733,response to auxin; GO:0046686,response to cadmium ion; GO:0009723,response to ethylene; GO:0009739,response to gibberellin; GO:0009753,response to jasmonic acid; GO:0009751,response to salicylic acid; …	Myb DNA-binding like
Cluster-17807.38121	0	0	0	2.44	1.61	1.05	3.34	4.98	2.415	5.08	5.97	6.86	7.58719	up	8.70458	up	9.08522	up	K23048 RING finger protein unkempt | (RefSeq) zinc finger CCCH domain-containing protein 43-like isoform X1 (A)	zinc finger CCCH domain-containing protein 32 [Brassica napus]	RecName: Full=Zinc finger CCCH domain-containing protein 32; Short=AtC3H32; AltName: Full=Zinc finger CCCH domain-containing protein ZFN-like 1;	SubName: Full=Uncharacterized protein {ECO:0000313|EnsemblPlants:Bo3g039830.1};	CCCH-type Zn-finger protein	GO:0005634,nucleus; GO:0003677,DNA binding; GO:0046872,metal ion binding; GO:0003729,mRNA binding	RNA-binding, Nab2-type zinc finger
Cluster-17807.110338	14.27	33.77	11.12	0.3	0	0	0	0.18	0	0	0	0	-7.74537	down	-8.39523	down	-11.8855	down	K02987 small subunit ribosomal protein S4e | (RefSeq) BTB/POZ and TAZ domain-containing protein 3-like (A)	PREDICTED: BTB/POZ and TAZ domain-containing protein 5-like [Brassica oleracea var. oleracea]	RecName: Full=BTB/POZ and TAZ domain-containing protein 5; AltName: Full=BTB and TAZ domain protein 5;	SubName: Full=Uncharacterized protein {ECO:0000313|EnsemblPlants:Bo1g003510.1};	CREB binding protein/P300 and related TAZ Zn-finger proteins	GO:0005737,cytoplasm; GO:0005634,nucleus; GO:0019005,SCF ubiquitin ligase complex; GO:0005516,calmodulin binding; GO:0004402,histone acetyltransferase activity; GO:0003712,transcription coregulator activity; GO:0031625,ubiquitin protein ligase binding; GO:0008270,zinc ion binding; GO:0043161,proteasome-mediated ubiquitin-dependent protein catabolic process; GO:0042787,NA; GO:0030162,regulation of…	BTB/POZ domain
Cluster-17807.152453	0.53	1.15	0.71	3.89	40.73	22.51	19.5	7.08	15.665	4.76	14.26	23.76	4.64403	up	3.96047	up	3.68549	up	K13434 pathogenesis-related genes transcriptional activator PTI6 | (RefSeq) pathogenesis-related genes transcriptional activator PTI6-like (A)	PREDICTED: ethylene-responsive transcription factor SHINE 3 [Brassica rapa]	RecName: Full=Ethylene-responsive transcription factor SHINE 3;	SubName: Full=Uncharacterized protein {ECO:0000313|EnsemblPlants:Bo7g096000.1};	--	GO:0005634,nucleus; GO:0003677,DNA binding; GO:0003700,DNA-binding transcription factor activity; GO:0009873,ethylene-activated signaling pathway; GO:0006351,transcription, DNA-templated	AP2 domain
Cluster-17807.77467	37.32	39.2	36.62	20.66	22.3	18.1	23.29	16.82	17.97	18.3	19.88	21.46	-1.03747	down	-1.09884	down	-1.36842	down	K14432 ABA responsive element binding factor | (RefSeq) ABSCISIC ACID-INSENSITIVE 5-like protein 7 (A)	PREDICTED: ABSCISIC ACID-INSENSITIVE 5-like protein 7 [Brassica oleracea var. oleracea]	RecName: Full=ABSCISIC ACID-INSENSITIVE 5-like protein 7; AltName: Full=ABA-responsive element-binding protein 2; AltName: Full=Abscisic acid responsive elements-binding factor 4; Short=ABRE-binding factor 4; AltName: Full=bZIP transcription factor 38; Short=AtbZIP38;	SubName: Full=Uncharacterized protein {ECO:0000313|EnsemblPlants:Bo1g114840.1};	--	GO:0005634,nucleus; GO:0003677,DNA binding; GO:0003700,DNA-binding transcription factor activity; GO:0009738,abscisic acid-activated signaling pathway; GO:0006351,transcription, DNA-templated	bZIP Maf transcription factor
Cluster-17807.75846	31.27	26.92	43.04	0.38	3.29	3.21	1.78	8.84	1.14	3.24	4.92	6.6	-4.04632	down	-3.10456	down	-3.21035	down	K13648 alpha-1,4-galacturonosyltransferase [EC:2.4.1.43] | (RefSeq) probable galacturonosyltransferase 9 (A)	PREDICTED: probable galacturonosyltransferase 9 [Brassica oleracea var. oleracea]	RecName: Full=Probable galacturonosyltransferase 9; EC=2.4.1.-;	RecName: Full=Hexosyltransferase {ECO:0000256|RuleBase:RU362027}; EC=2.4.1.- {ECO:0000256|RuleBase:RU362027};	--	GO:0005768,endosome; GO:0005794,Golgi apparatus; GO:0000139,Golgi membrane; GO:0016021,integral component of membrane; GO:0005802,trans-Golgi network; GO:0047262,polygalacturonate 4-alpha-galacturonosyltransferase activity; GO:0045489,pectin biosynthetic process	Glucosyltransferase 24
Cluster-17807.102827	8.26	6.8	9.82	2.35	3.87	3.06	4.42	0.57	2.465	0.85	0.85	0.85	-1.5772	down	-1.91393	down	-3.69552	down	K15192 TATA-binding protein-associated factor [EC:3.6.4.-] | (RefSeq) TATA-binding protein-associated factor BTAF1 (A)	PREDICTED: TATA-binding protein-associated factor BTAF1 [Brassica oleracea var. oleracea]	RecName: Full=TATA-binding protein-associated factor BTAF1; Short=AtBTAF1; EC=3.6.4.-; AltName: Full=Protein BTAF1 homolog; AltName: Full=Protein ROOT GROWTH DEFECTIVE 3;	SubName: Full=Uncharacterized protein {ECO:0000313|EnsemblPlants:Bo8g083550.1};	SNF2 family DNA-dependent ATPase domain-containing protein	GO:0005634,nucleus; GO:0005524,ATP binding; GO:0003677,DNA binding; GO:0004386,helicase activity; GO:1902185,positive regulation of shoot apical meristem development	Vacuolar 14 Fab1-binding region
Cluster-17807.33535	3.28	5.67	1.51	0	0.08	0	0	0.08	0	0	0	0	-6.92915	down	-6.86137	down	-8.98367	down	K14963 COMPASS component SWD3 | (RefSeq) transcription factor bHLH18-like (A)	PREDICTED: transcription factor NAI1-like [Brassica oleracea var. oleracea]	RecName: Full=Transcription factor NAI1; AltName: Full=Basic helix-loop-helix protein 20; Short=AtbHLH20; Short=bHLH 20; AltName: Full=Transcription factor EN 27; AltName: Full=bHLH transcription factor bHLH020;	SubName: Full=Uncharacterized protein {ECO:0000313|EnsemblPlants:Bo8g100870.1};	--	GO:0005634,nucleus; GO:0003677,DNA binding; GO:0003700,DNA-binding transcription factor activity; GO:0046983,protein dimerization activity; GO:0007029,endoplasmic reticulum organization; GO:0006355,regulation of transcription, DNA-templated; GO:0006351,transcription, DNA-templated	Helix-loop-helix DNA-binding domain
Cluster-17807.6680	0.15	0	0.13	4.3	1.46	5.58	5.05	5.26	8.775	7.85	6.58	5.31	5.14743	up	5.87899	up	5.66147	up	K21630 GATA-type zinc finger protein 1 | (RefSeq) GATA transcription factor 11-like (A)	PREDICTED: GATA transcription factor 8-like [Brassica oleracea var. oleracea]	RecName: Full=GATA transcription factor 8;	RecName: Full=GATA transcription factor {ECO:0000256|PIRNR:PIRNR016992};	GATA-4/5/6 transcription factors	GO:0005634,nucleus; GO:0005667,transcription factor complex; GO:0003682,chromatin binding; GO:0003700,DNA-binding transcription factor activity; GO:0000977,RNA polymerase II regulatory region sequence-specific DNA binding; GO:0001085,RNA polymerase II transcription factor binding; GO:0001228,DNA-binding transcription activator activity, RNA polymerase II-specific; GO:0008270,zinc ion binding; GO:…	GATA zinc finger
Cluster-17807.5122	0.16	0	0	6.53	2.5	14.65	1.22	22.31	2.795	0	6.66	13.32	7.01903	up	7.35644	up	6.50929	up	K10802 high mobility group protein B1 | (RefSeq) high mobility group B protein 7 (A)	PREDICTED: high mobility group B protein 7-like [Brassica oleracea var. oleracea]	RecName: Full=High mobility group B protein 7; AltName: Full=Nucleosome/chromatin assembly factor group D 07; Short=Nucleosome/chromatin assembly factor group D 7; AltName: Full=Protein NUCLEAR FUSION DEFECTIVE 7 {ECO:0000303|PubMed:16698901};	SubName: Full=Uncharacterized protein {ECO:0000313|EnsemblPlants:Bo2g160920.1};	HMG box-containing protein	GO:0005634,nucleus; GO:0003677,DNA binding; GO:0003700,DNA-binding transcription factor activity; GO:0000741,karyogamy; GO:0010197,polar nucleus fusion	HMG-box domain
Cluster-17807.60003	0	0	0	0.28	1.14	0.95	0.88	5.4	3.83	5.45	5.385	5.32	8.02839	up	10.2092	up	10.5418	up	K00688 glycogen phosphorylase [EC:2.4.1.1] | (RefSeq) alpha-glucan phosphorylase 1-like isoform X1 (A)	PREDICTED: alpha-glucan phosphorylase 1-like isoform X2 [Brassica oleracea var. oleracea]	RecName: Full=Alpha-glucan phosphorylase 1; Short=AtPHS1; EC=2.4.1.1; AltName: Full=Alpha-glucan phosphorylase, L isozyme; AltName: Full=Starch phosphorylase L; Flags: Precursor;	RecName: Full=Alpha-1,4 glucan phosphorylase {ECO:0000256|RuleBase:RU000587}; EC=2.4.1.1 {ECO:0000256|RuleBase:RU000587};	Glycogen phosphorylase	GO:0009507,chloroplast; GO:0009570,chloroplast stroma; GO:0009536,plastid; GO:0008184,glycogen phosphorylase activity; GO:0102250,linear malto-oligosaccharide phosphorylase activity; GO:0004645,phosphorylase activity; GO:0030170,pyridoxal phosphate binding; GO:0102499,SHG alpha-glucan phosphorylase activity; GO:0005980,glycogen catabolic process; GO:0009266,response to temperature stimulus; GO:00…	Carbohydrate phosphorylase
Cluster-17807.34402	3.37	1.57	2.33	0	0	0.07	0	0	0	0	0	0	-6.8124	down	-10.5041	down	-10.7208	down	K19525 vacuolar protein sorting-associated protein 13A/C | (RefSeq) uncharacterized protein LOC110098611 (A)	putative reverse transcriptase domain-containing protein [Helianthus annuus]	RecName: Full=RNA-directed DNA polymerase homolog; EC=2.7.7.48; AltName: Full=Reverse transcriptase homolog;	SubName: Full=Putative reverse transcriptase domain-containing protein {ECO:0000313|EMBL:OTG20186.1};	FOG: Transposon-encoded proteins with TYA, reverse transcriptase, integrase domains in various combinations	GO:0005739,mitochondrion; GO:0003968,RNA-directed 5'-3' RNA polymerase activity; GO:0003964,RNA-directed DNA polymerase activity	Zinc knuckle
Cluster-17807.53072	0	0.15	0	3.1	4.67	3.62	7.18	15.97	15.405	108.04	87.985	67.93	6.08334	up	7.9012	up	10.358	up	K12127 pseudo-response regulator 1 | (RefSeq) two-component response regulator-like APRR1 isoform X1 (A)	two-component response regulator-like APRR1 isoform X2 [Brassica napus]	RecName: Full=Two-component response regulator-like APRR1; AltName: Full=ABI3-interacting protein 1; AltName: Full=Pseudo-response regulator 1; AltName: Full=Timing of CAB expression 1;	SubName: Full=Uncharacterized protein {ECO:0000313|EnsemblPlants:Bo9g014570.1};	GATA-4/5/6 transcription factors	GO:0005634,nucleus; GO:0003677,DNA binding; GO:0003700,DNA-binding transcription factor activity; GO:0007623,circadian rhythm; GO:0010031,circumnutation; GO:0009908,flower development; GO:0010629,negative regulation of gene expression; GO:0000160,phosphorelay signal transduction system; GO:0010468,regulation of gene expression; GO:0006355,regulation of transcription, DNA-templated; GO:0006351,tra…	CCT motif
Cluster-17807.21567	0.17	0.49	0.63	2.98	5.47	4.39	8.09	5.71	6.615	5.44	8.29	11.14	3.14615	up	3.83063	up	3.80107	up	K12501 homogentisate solanesyltransferase [EC:2.5.1.117] | (RefSeq) hypothetical protein (A)	trihelix transcription factor ASIL1-like isoform X2 [Brassica napus]	RecName: Full=Trihelix transcription factor ASIL2 {ECO:0000305}; AltName: Full=6B-interacting protein 1-like 2 {ECO:0000303|PubMed:21330492}; AltName: Full=Trihelix DNA-binding protein ASIL2 {ECO:0000305};	SubName: Full=Uncharacterized protein {ECO:0000313|EnsemblPlants:Bra007069.1-P};	Transcription factor GT-2 and related proteins, contains trihelix DNA-binding/SANT domain	GO:0005634,nucleus; GO:0003700,DNA-binding transcription factor activity; GO:0043565,sequence-specific DNA binding; GO:0009793,embryo development ending in seed dormancy; GO:0006355,regulation of transcription, DNA-templated; GO:0010431,seed maturation; GO:0006351,transcription, DNA-templated	Protein of unknown function, DUF573
Cluster-17807.104118	1.81	4.92	2.24	0	0	0	0	0	0.275	0	0	0	-7.72968	down	-5.2871	down	-7.9124	down	K15777 4,5-DOPA dioxygenase extradiol [EC:1.13.11.-] | (RefSeq) uncharacterized protein LOC110630336 (A)	PREDICTED: zinc-finger homeodomain protein 1-like [Brassica oleracea var. oleracea]	RecName: Full=Zinc-finger homeodomain protein 1; Short=AtZHD1; AltName: Full=Homeobox protein 25; Short=AtHB-25; AltName: Full=Zinc finger homeodomain transcription factor 2;	SubName: Full=Uncharacterized protein {ECO:0000313|EnsemblPlants:Bo9g018690.1};	--	GO:0005634,nucleus; GO:0003677,DNA binding; GO:0046872,metal ion binding; GO:0042803,protein homodimerization activity; GO:0010371,regulation of gibberellin biosynthetic process; GO:0006355,regulation of transcription, DNA-templated; GO:0010431,seed maturation; GO:0006351,transcription, DNA-templated	ZF-HD protein dimerisation region
Cluster-17807.106784	0.6	1.69	1.26	8.6	7.4	7.98	2.73	17.5	7.185	4.52	14.895	25.27	2.5886	up	2.85612	up	3.14446	up	K23048 RING finger protein unkempt | (RefSeq) zinc finger CCCH domain-containing protein 43-like isoform X1 (A)	zinc finger CCCH domain-containing protein 33-like [Brassica napus]	RecName: Full=Zinc finger CCCH domain-containing protein 33; Short=AtC3H33; AltName: Full=Zinc finger CCCH domain-containing protein ZFN1;	SubName: Full=Uncharacterized protein {ECO:0000313|EnsemblPlants:Bra001066.1-P};	CCCH-type Zn-finger protein	GO:0005829,cytosol; GO:0005634,nucleus; GO:0003677,DNA binding; GO:0046872,metal ion binding; GO:0048027,mRNA 5'-UTR binding; GO:0003729,mRNA binding; GO:0004518,nuclease activity; GO:0010313,phytochrome binding; GO:0017148,negative regulation of translation	Torus domain
Cluster-17807.108533	3.67	2.54	13.13	81.87	72.35	85.88	77.23	50.89	98.85	134.23	134.645	135.06	3.49486	up	3.36404	up	3.90199	up	K03539 ribonuclease P/MRP protein subunit RPP1 [EC:3.1.26.5] | (RefSeq) uncharacterized LOC105046161 (A)	PREDICTED: putative zinc finger protein CONSTANS-LIKE 11 isoform X3 [Brassica oleracea var. oleracea]	RecName: Full=Zinc finger protein CONSTANS-LIKE 4;	SubName: Full=Uncharacterized protein {ECO:0000313|EnsemblPlants:Bo9g111240.1};	--	GO:0005634,nucleus; GO:0008270,zinc ion binding; GO:0009909,regulation of flower development; GO:0009416,response to light stimulus	CCT motif
Cluster-17807.61953	0.57	1.6	2.56	16.54	11.88	21.6	13.99	8.37	17.285	22.34	22.245	22.15	3.25967	up	2.90001	up	3.37385	up	K18878 BHLH transcription factor Upa20 | (RefSeq) Upa20; transcription factor bHLH137-like (A)	transcription factor bHLH74-like isoform X1 [Brassica napus]	RecName: Full=Transcription factor bHLH74; AltName: Full=Basic helix-loop-helix protein 74; Short=AtbHLH74; Short=bHLH 74; AltName: Full=Protein ACTIVATOR FOR CELL ELONGATION 2; AltName: Full=Transcription factor EN 90; AltName: Full=bHLH transcription factor bHLH074;	SubName: Full=Transcription factor bHLH74 {ECO:0000313|EMBL:JAU98242.1};	--	GO:0005634,nucleus; GO:0003677,DNA binding; GO:0003700,DNA-binding transcription factor activity; GO:0046983,protein dimerization activity; GO:0040008,regulation of growth; GO:0006355,regulation of transcription, DNA-templated; GO:0009637,response to blue light; GO:0006351,transcription, DNA-templated	Helix-loop-helix DNA-binding domain
Cluster-17807.145109	0.06	0.07	0.21	1.16	1.26	1.95	1.54	1.85	2.52	0.63	1.22	1.81	3.37967	up	3.84183	up	2.86187	up	K09273 upstream-binding transcription factor | (RefSeq) high mobility group B protein 6 (A)	PREDICTED: probable WRKY transcription factor 53 [Brassica oleracea var. oleracea]	RecName: Full=Probable WRKY transcription factor 53; AltName: Full=WRKY DNA-binding protein 53;	SubName: Full=Uncharacterized protein {ECO:0000313|EnsemblPlants:Bra013732.1-P};	--	GO:0009507,chloroplast; GO:0005634,nucleus; GO:0003677,DNA binding; GO:0003700,DNA-binding transcription factor activity; GO:0043565,sequence-specific DNA binding; GO:0009816,defense response to bacterium, incompatible interaction; GO:0010150,leaf senescence; GO:0045893,positive regulation of transcription, DNA-templated; GO:0031347,regulation of defense response; GO:0010200,response to chitin; G…	WRKY DNA -binding domain
Cluster-17807.151455	1.56	1.12	1.4	8.07	3.95	7.12	8.82	1.77	7.585	22.94	16.105	9.27	2.08471	up	1.97006	up	3.14969	up	K14431 transcription factor TGA | (RefSeq) transcription factor TGA7-like isoform X1 (A)	PREDICTED: transcription factor TGA7-like isoform X1 [Brassica oleracea var. oleracea]	RecName: Full=Transcription factor TGA7; AltName: Full=bZIP transcription factor 50; Short=AtbZIP50;	SubName: Full=Transcription factor TGA7 {ECO:0000313|EMBL:JAU95657.1};	--	GO:0005634,nucleus; GO:0003700,DNA-binding transcription factor activity; GO:0043565,sequence-specific DNA binding; GO:0042742,defense response to bacterium; GO:0006351,transcription, DNA-templated	Seed dormancy control
Cluster-17807.31407	5.59	3.45	5.06	1.43	0.72	1.01	1.16	0.05	0.785	0.07	0.3	0.53	-2.30304	down	-2.99195	down	-4.44067	down	K22484 transcriptional regulator CBF1 | (RefSeq) transcription factor bHLH106-like (A)	PREDICTED: transcription factor bHLH51-like [Brassica oleracea var. oleracea]	RecName: Full=Transcription factor bHLH51; AltName: Full=Basic helix-loop-helix protein 51; Short=AtbHLH51; Short=bHLH 51; AltName: Full=Transcription factor EN 57; AltName: Full=bHLH transcription factor bHLH051;	SubName: Full=Uncharacterized protein {ECO:0000313|EnsemblPlants:Bo4g188890.1};	--	GO:0005634,nucleus; GO:0003677,DNA binding; GO:0003700,DNA-binding transcription factor activity; GO:0046983,protein dimerization activity; GO:0006355,regulation of transcription, DNA-templated; GO:0006351,transcription, DNA-templated	Helix-loop-helix DNA-binding domain
Cluster-17807.128034	36.83	55.19	75.52	0.82	2.29	7.59	4.99	9	2.95	0.54	1.77	3	-4.16222	down	-3.40449	down	-5.47838	down	K11251 histone H2A | (RefSeq) probable histone H2A variant 2 (A)	BnaAnng23380D [Brassica napus]	RecName: Full=Single-stranded DNA-binding protein WHY1, chloroplastic; AltName: Full=Protein PLASTID TRANSCRIPTIONALLY ACTIVE 1; AltName: Full=Protein WHIRLY 1; Short=AtWHY1; Flags: Precursor;	SubName: Full=BnaAnng23380D protein {ECO:0000313|EMBL:CDY66992.1}; SubName: Full=BnaCnng14740D protein {ECO:0000313|EMBL:CDY47337.1};	--	GO:0009507,chloroplast; GO:0009295,nucleoid; GO:0009508,plastid chromosome; GO:0003677,DNA binding; GO:0003729,mRNA binding; GO:0003697,single-stranded DNA binding; GO:0042162,telomeric DNA binding; GO:0006952,defense response; GO:0006281,DNA repair; GO:0032211,negative regulation of telomere maintenance via telomerase; GO:0006355,regulation of transcription, DNA-templated; GO:0006351,transcripti…	Whirly transcription factor
Cluster-17807.18291	0.23	0.02	0	4.78	4.08	4.12	4.81	3.74	3.285	2.18	2.49	2.8	5.57789	up	5.47014	up	4.50487	up	K00699 glucuronosyltransferase [EC:2.4.1.17] | (RefSeq) UDP-glycosyltransferase 76C4-like (A)	PREDICTED: transcription factor LUX-like [Brassica oleracea var. oleracea]	RecName: Full=Transcription factor LUX; AltName: Full=Protein LUX ARRHYTHMO; AltName: Full=Protein PHYTOCLOCK 1;	SubName: Full=Uncharacterized protein {ECO:0000313|EnsemblPlants:Bo1g070860.1};	--	GO:0005634,nucleus; GO:0003677,DNA binding; GO:0003700,DNA-binding transcription factor activity; GO:0007623,circadian rhythm; GO:0042753,positive regulation of circadian rhythm; GO:0006351,transcription, DNA-templated	Myb-like DNA-binding domain
Cluster-17807.107998	13.89	18.58	23.85	2.49	1.12	4.55	6.95	11.84	7.065	1.88	1.505	1.13	-2.95934	down	-1.22311	down	-4.08696	down	K09287 RAV-like factor | (RefSeq) AP2/ERF and B3 domain-containing transcription repressor TEM1 (A)	PREDICTED: AP2/ERF and B3 domain-containing transcription repressor TEM1 [Brassica oleracea var. oleracea]	RecName: Full=AP2/ERF and B3 domain-containing transcription repressor TEM1; AltName: Full=Protein TEMPRANILLO 1; AltName: Full=RAV1-like ethylene-responsive transcription factor TEM1;	SubName: Full=Uncharacterized protein {ECO:0000313|EnsemblPlants:Bo3g138550.1};	--	GO:0005634,nucleus; GO:0003677,DNA binding; GO:0003700,DNA-binding transcription factor activity; GO:0009873,ethylene-activated signaling pathway; GO:0048573,photoperiodism, flowering; GO:0006351,transcription, DNA-templated	AP2 domain
Cluster-17807.84409	66.84	103.39	74.09	21.2	31.83	18.02	46.25	16.58	33.38	27.41	26.975	26.54	-1.93597	down	-1.52022	down	-2.04005	down	K04733 interleukin-1 receptor-associated kinase 4 [EC:2.7.11.1] | (RefSeq) probable L-type lectin-domain containing receptor kinase S.5 (A)	hypothetical protein CARUB_v10009696mg [Capsella rubella]	--	SubName: Full=Uncharacterized protein {ECO:0000313|EMBL:EOA38214.1};	--	--	PLATZ transcription factor
Cluster-17807.127338	32.93	40.12	32.29	175.07	112.03	103.93	150.1	78.39	130.665	311.27	223.005	134.74	1.76084	up	1.56591	up	2.14565	up	K15613 homeobox protein Meis1 | (RefSeq) homeobox protein knotted-1-like 4 isoform X1 (A)	PREDICTED: homeobox protein knotted-1-like 4 isoform X1 [Brassica oleracea var. oleracea]	RecName: Full=Homeobox protein knotted-1-like 4; AltName: Full=Protein KNAT4;	SubName: Full=Uncharacterized protein {ECO:0000313|EnsemblPlants:Bo3g006870.1};	Transcription factor MEIS1 and related HOX domain proteins	GO:0005829,cytosol; GO:0005634,nucleus; GO:0003677,DNA binding; GO:0003700,DNA-binding transcription factor activity; GO:0009416,response to light stimulus	Homeodomain
Cluster-17807.123836	0	0.02	0	1.08	0.64	0.82	1.39	1.44	0.695	3.78	2.87	1.96	6.48822	up	7.02863	up	7.9897	up	K14486 auxin response factor | (RefSeq) auxin response factor 3 (A)	PREDICTED: auxin response factor 17-like [Brassica oleracea var. oleracea]	RecName: Full=Auxin response factor 17;	RecName: Full=Auxin response factor {ECO:0000256|RuleBase:RU004561};	--	GO:0005634,nucleus; GO:0003700,DNA-binding transcription factor activity; GO:0000987,proximal promoter sequence-specific DNA binding; GO:0048830,adventitious root development; GO:0009653,anatomical structure morphogenesis; GO:0009734,auxin-activated signaling pathway; GO:0052543,callose deposition in cell wall; GO:0009555,pollen development; GO:0010208,pollen wall assembly; GO:0006355,regulation …	Auxin response factor
Cluster-17807.122183	0.72	0.35	0.45	4.72	2.58	2.75	1.43	1.24	2.06	1.83	1.795	1.76	2.59054	up	1.49388	up	1.39333	up	K23196 zinc finger and BTB domain-containing protein 18 | (RefSeq) zinc finger protein WIP5-like (A)	PREDICTED: zinc finger protein WIP3-like [Brassica oleracea var. oleracea]	RecName: Full=Zinc finger protein WIP3; AltName: Full=WIP-domain protein 3 {ECO:0000303|PubMed:11782451}; Short=AtWIP3 {ECO:0000303|PubMed:11782451};	SubName: Full=Uncharacterized protein {ECO:0000313|EnsemblPlants:Bo8g112550.1};	FOG: Zn-finger	GO:0005634,nucleus; GO:0003700,DNA-binding transcription factor activity; GO:0046872,metal ion binding; GO:0003676,nucleic acid binding; GO:0006355,regulation of transcription, DNA-templated; GO:0006351,transcription, DNA-templated	C2H2-type zinc finger
Cluster-17807.45108	8.96	6.74	5.67	19.32	32.5	23.26	28.21	9.89	27.77	58.72	41.495	24.27	1.66617	up	1.45198	up	2.13117	up	K01051 pectinesterase [EC:3.1.1.11] | (RefSeq) probable pectinesterase/pectinesterase inhibitor 58 (A)	trihelix transcription factor GT-2-like [Brassica napus]	RecName: Full=Trihelix transcription factor GT-2; AltName: Full=Trihelix DNA-binding protein GT-2;	SubName: Full=Uncharacterized protein {ECO:0000313|EnsemblPlants:Bo6g120880.1};	Transcription factor GT-2 and related proteins, contains trihelix DNA-binding/SANT domain	GO:0005634,nucleus; GO:0003677,DNA binding; GO:0003700,DNA-binding transcription factor activity; GO:0006351,transcription, DNA-templated	Transcription factor IIA, alpha/beta subunit
Cluster-17807.173	0.63	0.61	0.81	0	0	0	0	0	0	0	0	0	-7.02034	down	-6.98354	down	-7.20276	down	--	transcription factor TCP24-like [Brassica napus]	RecName: Full=Transcription factor TCP24;	SubName: Full=Uncharacterized protein {ECO:0000313|EnsemblPlants:Bo3g147760.1};	--	GO:0005634,nucleus; GO:0003677,DNA binding; GO:0003700,DNA-binding transcription factor activity; GO:0030154,cell differentiation; GO:0048366,leaf development; GO:0009965,leaf morphogenesis; GO:0008285,negative regulation of cell proliferation; GO:0045962,positive regulation of development, heterochronic; GO:0006355,regulation of transcription, DNA-templated; GO:0006351,transcription, DNA-templat…	TCP family transcription factor
Cluster-17807.112718	0.5	0	0.09	11.68	14.43	9.36	19.93	14.92	19.805	37.32	26.315	15.31	5.76714	up	6.39151	up	6.65986	up	K12130 pseudo-response regulator 5 | (RefSeq) two-component response regulator-like APRR5 (A)	two-component response regulator-like APRR5 [Brassica napus]	RecName: Full=Two-component response regulator-like APRR5; AltName: Full=Pseudo-response regulator 5;	SubName: Full=BnaC02g48700D protein {ECO:0000313|EMBL:CDY59590.1};	GATA-4/5/6 transcription factors	GO:0005634,nucleus; GO:0000160,phosphorelay signal transduction system; GO:0006355,regulation of transcription, DNA-templated; GO:0048511,rhythmic process; GO:0006351,transcription, DNA-templated	CCT motif
Cluster-17807.64590	97.14	101.81	129.67	3.03	20.49	9.49	6.29	9.06	5.44	10.87	17.045	23.22	-3.46909	down	-4.08939	down	-3.13948	down	K12135 zinc finger protein CONSTANS | (RefSeq) hypothetical protein (A)	zinc finger protein CONSTANS-LIKE 2 [Brassica napus]	RecName: Full=Zinc finger protein CONSTANS-LIKE 2;	SubName: Full=Uncharacterized protein {ECO:0000313|EnsemblPlants:Bo1g157390.1};	GATA-4/5/6 transcription factors	GO:0005634,nucleus; GO:0003677,DNA binding; GO:0003700,DNA-binding transcription factor activity; GO:0008270,zinc ion binding; GO:0009658,chloroplast organization; GO:0009909,regulation of flower development; GO:0009416,response to light stimulus; GO:0006351,transcription, DNA-templated	B-box zinc finger
Cluster-17807.78630	63.84	60.05	56.97	3.67	9.47	16.5	22.44	13.42	14.315	1.49	6.75	12.01	-2.78281	down	-1.97972	down	-3.60597	down	K14491 two-component response regulator ARR-B family | (RefSeq) two-component response regulator ORR24-like isoform X1 (A)	PREDICTED: transcription activator GLK1-like isoform X1 [Brassica oleracea var. oleracea]	RecName: Full=Transcription activator GLK1; AltName: Full=GBF'S PRO-RICH REGION-INTERACTING factor 1; AltName: Full=Golden2-like protein 1; Short=AtGLK1;	SubName: Full=Uncharacterized protein {ECO:0000313|EnsemblPlants:Bo8g102300.1};	--	GO:0005634,nucleus; GO:0003677,DNA binding; GO:1900056,negative regulation of leaf senescence; GO:0006355,regulation of transcription, DNA-templated; GO:0006351,transcription, DNA-templated	Myb-like DNA-binding domain
Cluster-17807.23910	8.87	3.98	3.42	32.47	26.95	37.06	37.63	40.06	46.62	150.48	127.065	103.65	2.4561	up	2.70539	up	3.91524	up	K19720 collagen, type III, alpha | (RefSeq) predicted protein (A)	PREDICTED: zinc finger protein CONSTANS-LIKE 15-like [Brassica rapa]	RecName: Full=Zinc finger protein CONSTANS-LIKE 15;	SubName: Full=Uncharacterized protein {ECO:0000313|EnsemblPlants:Bra030070.1-P};	--	GO:0005634,nucleus; GO:0003700,DNA-binding transcription factor activity; GO:0008270,zinc ion binding; GO:0006355,regulation of transcription, DNA-templated	CCT motif
Cluster-17807.66762	18.25	51.36	40.82	4.48	4.64	8	5.48	4.86	4.265	10.4	8.76	7.12	-2.83187	down	-3.13875	down	-2.66864	down	K12135 zinc finger protein CONSTANS | (RefSeq) zinc finger protein CONSTANS isoform X2 (A)	PREDICTED: B-box zinc finger protein 19 isoform X1 [Brassica rapa]	RecName: Full=B-box zinc finger protein 19 {ECO:0000303|PubMed:19920209}; AltName: Full=Protein DOUBLE B-BOX 1B; AltName: Full=Protein SALT TOLERANCE HOMOLOG 5;	SubName: Full=Uncharacterized protein {ECO:0000313|EnsemblPlants:Bra010718.1-P};	--	GO:0005634,nucleus; GO:0000989,NA; GO:0008270,zinc ion binding; GO:0010100,negative regulation of photomorphogenesis; GO:0006355,regulation of transcription, DNA-templated; GO:0006351,transcription, DNA-templated	B-box zinc finger
Cluster-17807.82153	115.87	92.71	123.33	9.54	32.97	23.03	33.61	16.86	29.955	18.47	24.67	30.87	-2.49514	down	-2.19816	down	-2.59638	down	K14494 DELLA protein | (RefSeq) DELLA protein RGA2 isoform X1 (A)	PREDICTED: DELLA protein RGA2 isoform X1 [Brassica oleracea var. oleracea]	RecName: Full=DELLA protein RGA2; AltName: Full=BrRGA2; AltName: Full=RGA-like protein 2;	SubName: Full=GRAS family transcription factor {ECO:0000313|EMBL:BAG16374.1};	--	GO:0005634,nucleus; GO:0000989,NA; GO:0009740,gibberellic acid mediated signaling pathway; GO:0006355,regulation of transcription, DNA-templated; GO:0006351,transcription, DNA-templated	Transcriptional regulator DELLA protein N terminal
Cluster-17807.155702	0	0	0	1.23	4.03	0.96	4.26	2.56	8.185	2.01	6.355	10.7	7.93502	up	9.14684	up	9.22723	up	K10523 speckle-type POZ protein | (RefSeq) BTB/POZ and TAZ domain-containing protein 1-like (A)	PREDICTED: BTB/POZ and TAZ domain-containing protein 2 [Brassica rapa]	RecName: Full=BTB/POZ and TAZ domain-containing protein 2; AltName: Full=BTB and TAZ domain protein 2;	SubName: Full=Uncharacterized protein {ECO:0000313|EnsemblPlants:Bra018065.1-P};	CREB binding protein/P300 and related TAZ Zn-finger proteins	GO:0005737,cytoplasm; GO:0005634,nucleus; GO:0019005,SCF ubiquitin ligase complex; GO:0005516,calmodulin binding; GO:0004402,histone acetyltransferase activity; GO:0003712,transcription coregulator activity; GO:0031625,ubiquitin protein ligase binding; GO:0008270,zinc ion binding; GO:0009738,abscisic acid-activated signaling pathway; GO:0009734,auxin-activated signaling pathway; GO:0007623,circad…	TAZ zinc finger
Cluster-17807.59585	0.02	0.01	0	1.36	1.07	0.29	0.37	0.24	0.77	0	1.365	2.73	7.1768	up	6.13299	up	7.43538	up	K11657 remodeling and spacing factor 1 | (RefSeq) homeobox protein HAT3.1 (A)	PREDICTED: homeobox protein HAT3.1-like [Brassica oleracea var. oleracea]	RecName: Full=Homeobox protein HAT3.1;	SubName: Full=Uncharacterized protein {ECO:0000313|EnsemblPlants:Bo1g114630.1};	PHD Zn-finger protein	GO:0005634,nucleus; GO:0003677,DNA binding; GO:0003700,DNA-binding transcription factor activity; GO:0046872,metal ion binding; GO:0043565,sequence-specific DNA binding; GO:0045893,positive regulation of transcription, DNA-templated; GO:0006351,transcription, DNA-templated	Homeobox KN domain
Cluster-17807.88798	0	0	0	2.58	0.83	1.7	1.26	0.72	1.685	2.46	1.345	0.23	7.43899	up	6.91327	up	6.82641	up	K13425 WRKY transcription factor 22 | (RefSeq) WRKY transcription factor 22-like (A)	PREDICTED: probable WRKY transcription factor 11 isoform X2 [Brassica oleracea var. oleracea]	RecName: Full=Probable WRKY transcription factor 11; AltName: Full=WRKY DNA-binding protein 11;	SubName: Full=Uncharacterized protein {ECO:0000313|EnsemblPlants:Bo7g115250.1};	--	GO:0005634,nucleus; GO:0005516,calmodulin binding; GO:0003700,DNA-binding transcription factor activity; GO:0043565,sequence-specific DNA binding; GO:0042742,defense response to bacterium; GO:0010200,response to chitin; GO:0006351,transcription, DNA-templated	--
Cluster-17807.28753	3.04	2.97	3.08	0.24	0.25	0	0	0	0	0	0.18	0.36	-4.35905	down	-8.69458	down	-4.53063	down	K20043 clathrin coat assembly protein AP180 | (RefSeq) putative clathrin assembly protein At5g35200 (A)	PREDICTED: dof zinc finger protein DOF2.4-like [Brassica oleracea var. oleracea]	RecName: Full=Dof zinc finger protein DOF2.4; Short=AtDOF2.4;	SubName: Full=Uncharacterized protein {ECO:0000313|EnsemblPlants:Bo4g187060.1};	--	GO:0005634,nucleus; GO:0003700,DNA-binding transcription factor activity; GO:0046872,metal ion binding; GO:0043565,sequence-specific DNA binding; GO:0044212,transcription regulatory region DNA binding; GO:0006355,regulation of transcription, DNA-templated; GO:0006351,transcription, DNA-templated	Dof domain, zinc finger
Cluster-17807.74663	40.18	47.81	46.57	16.36	24.05	16.47	24.93	10.18	23.23	15.09	17.315	19.54	-1.39114	down	-1.38887	down	-1.831	down	--	protein SUPPRESSOR OF FRI 4 [Brassica napus]	RecName: Full=Protein SUPPRESSOR OF FRI 4 {ECO:0000303|PubMed:17079264};	SubName: Full=BnaCnng11040D protein {ECO:0000313|EMBL:CDY43176.1};	Zn finger protein	GO:0005634,nucleus; GO:0003677,DNA binding; GO:0003700,DNA-binding transcription factor activity; GO:0046872,metal ion binding; GO:0030154,cell differentiation; GO:0009908,flower development; GO:0009910,negative regulation of flower development; GO:0006355,regulation of transcription, DNA-templated	Zinc-finger double-stranded RNA-binding
Cluster-17807.45159	10.24	17.37	14.05	1.54	4.18	3.05	3.86	4.09	4	2.6	2.925	3.25	-2.40523	down	-1.94097	down	-2.71329	down	K18485 myogenic factor 6 | (RefSeq) transcription factor bHLH96 (A)	PREDICTED: transcription factor FAMA-like [Brassica oleracea var. oleracea]	RecName: Full=Transcription factor FAMA; AltName: Full=Basic helix-loop-helix protein 97; Short=AtbHLH97; Short=bHLH 97; AltName: Full=Transcription factor EN 14; AltName: Full=bHLH transcription factor bHLH097;	SubName: Full=Uncharacterized protein {ECO:0000313|EnsemblPlants:Bo1g101110.1};	--	GO:0005634,nucleus; GO:0003677,DNA binding; GO:0003700,DNA-binding transcription factor activity; GO:0046983,protein dimerization activity; GO:0010052,guard cell differentiation; GO:0010377,guard cell fate commitment; GO:0010444,guard mother cell differentiation; GO:0051782,negative regulation of cell division; GO:0061086,negative regulation of histone H3-K27 methylation; GO:0045597,positive regu…	Helix-loop-helix DNA-binding domain
Cluster-17807.121567	12.42	19.48	17.9	2.45	5.51	2.88	7.05	8.78	3.525	0.71	3.46	6.21	-2.34703	down	-1.47794	down	-2.7466	down	K19600 tubby-related protein 1 | (RefSeq) tubby-like F-box protein 6 (A)	PREDICTED: tubby-like F-box protein 7 isoform X1 [Brassica oleracea var. oleracea]	RecName: Full=Tubby-like F-box protein 7; Short=AtTLP7;	SubName: Full=Uncharacterized protein {ECO:0000313|EnsemblPlants:Bo3g185010.1};	Tub family proteins	GO:0005829,cytosol; GO:0005634,nucleus; GO:0005886,plasma membrane; GO:0009536,plastid; GO:0003700,DNA-binding transcription factor activity; GO:0035091,phosphatidylinositol binding; GO:0044212,transcription regulatory region DNA binding; GO:0009555,pollen development; GO:0006355,regulation of transcription, DNA-templated; GO:0009620,response to fungus	Tub family
Cluster-17807.112008	0	0.03	0.05	2.89	0.41	2.93	2.09	0.95	3.92	3.02	4.765	6.51	6.17783	up	6.29811	up	7.09848	up	K11877 proteasome assembly chaperone 3 | (RefSeq) uncharacterized LOC103850945 (A)	putative Myb family transcription factor At1g14600 [Brassica napus]	RecName: Full=Putative Myb family transcription factor At1g14600;	SubName: Full=BnaCnng70380D protein {ECO:0000313|EMBL:CDY70922.1};	--	GO:0005634,nucleus; GO:0003677,DNA binding; GO:0003700,DNA-binding transcription factor activity; GO:0006355,regulation of transcription, DNA-templated; GO:0006351,transcription, DNA-templated	Myb-like DNA-binding domain
Cluster-27153.0	1.73	0.71	1.07	7.25	4.82	11.83	9.18	10.16	8.755	11.71	12.725	13.74	2.62103	up	2.88736	up	3.0069	up	K20043 clathrin coat assembly protein AP180 | (RefSeq) putative clathrin assembly protein At5g35200 (A)	PREDICTED: dof zinc finger protein DOF2.1 [Brassica oleracea var. oleracea]	RecName: Full=Dof zinc finger protein DOF2.1; Short=AtDOF2.1;	SubName: Full=Uncharacterized protein {ECO:0000313|EnsemblPlants:Bo4g165430.1};	--	GO:0005730,nucleolus; GO:0003677,DNA binding; GO:0003700,DNA-binding transcription factor activity; GO:0046872,metal ion binding; GO:0006355,regulation of transcription, DNA-templated; GO:0006351,transcription, DNA-templated	Dof domain, zinc finger
Cluster-17807.136912	4.9	2.82	4.27	16.59	10.82	14.32	8.87	8.32	12.125	11.02	15.43	19.84	1.65832	up	1.1405	up	1.50639	up	K04681 retinoblastoma-like protein 1 | (RefSeq) retinoblastoma-related protein 1-like isoform X1 (A)	retinoblastoma-related protein 1-like isoform X2 [Brassica napus]	RecName: Full=Retinoblastoma-related protein 1; Short=AtRBR; Short=AtRBR1;	SubName: Full=Retinoblastoma-related protein {ECO:0000313|EMBL:AFJ64569.1};	Rb (Retinoblastoma tumor suppressor)-related protein	GO:0005829,cytosol; GO:0005634,nucleus; GO:0003677,DNA binding; GO:0008134,transcription factor binding; GO:0008356,asymmetric cell division; GO:0030154,cell differentiation; GO:0001708,cell fate specification; GO:0009567,double fertilization forming a zygote and endosperm; GO:0009553,embryo sac development; GO:0000082,G1/S transition of mitotic cell cycle; GO:0048229,gametophyte development; GO:…	Rb C-terminal domain
Cluster-17807.153457	1.27	0.91	2.84	0.02	0.16	0.02	0.39	0	0.275	0.08	0.04	0	-4.7953	down	-3.11218	down	-5.74974	down	K14486 auxin response factor | (RefSeq) auxin response factor 19-like (A)	PREDICTED: auxin response factor 19-like [Brassica oleracea var. oleracea]	RecName: Full=Auxin response factor 19; AltName: Full=Auxin-responsive protein IAA22;	RecName: Full=Auxin response factor {ECO:0000256|RuleBase:RU004561};	--	GO:0005634,nucleus; GO:0003677,DNA binding; GO:0003700,DNA-binding transcription factor activity; GO:0046983,protein dimerization activity; GO:0043565,sequence-specific DNA binding; GO:0009734,auxin-activated signaling pathway; GO:0048527,lateral root development; GO:0010311,lateral root formation; GO:0048366,leaf development; GO:0009733,response to auxin; GO:0009723,response to ethylene; GO:0006…	B3 DNA binding domain
Cluster-17807.91897	19.76	13.4	19.26	69.24	40.8	60.84	62.46	37.81	72.79	146.38	133.67	120.96	1.56249	up	1.56578	up	2.51084	up	K14431 transcription factor TGA | (RefSeq) transcription factor TGA3 (A)	PREDICTED: transcription factor TGA3 [Brassica oleracea var. oleracea]	RecName: Full=Transcription factor TGA3; AltName: Full=bZIP transcription factor 22; Short=AtbZIP22;	SubName: Full=Uncharacterized protein {ECO:0000313|EnsemblPlants:Bo5g035170.1};	--	GO:0005634,nucleus; GO:0005516,calmodulin binding; GO:0003700,DNA-binding transcription factor activity; GO:0043565,sequence-specific DNA binding; GO:0042742,defense response to bacterium; GO:0009626,plant-type hypersensitive response; GO:0009862,systemic acquired resistance, salicylic acid mediated signaling pathway; GO:0006351,transcription, DNA-templated	Basic region leucine zipper
Cluster-17807.50173	3.04	5.75	5.77	18.33	20.35	35.72	24.39	33.65	28.62	17.77	34.75	51.73	2.17635	up	2.44894	up	2.37752	up	K23048 RING finger protein unkempt | (RefSeq) zinc finger CCCH domain-containing protein 43-like isoform X1 (A)	PREDICTED: zinc finger CCCH domain-containing protein 33-like isoform X1 [Brassica rapa]	RecName: Full=Zinc finger CCCH domain-containing protein 33; Short=AtC3H33; AltName: Full=Zinc finger CCCH domain-containing protein ZFN1;	SubName: Full=Uncharacterized protein {ECO:0000313|EnsemblPlants:Bo3g055860.1};	CCCH-type Zn-finger protein	GO:0005829,cytosol; GO:0005634,nucleus; GO:0003677,DNA binding; GO:0046872,metal ion binding; GO:0048027,mRNA 5'-UTR binding; GO:0003729,mRNA binding; GO:0004518,nuclease activity; GO:0010313,phytochrome binding; GO:0017148,negative regulation of translation	Torus domain
Cluster-17807.106624	0.21	0.13	0.26	2.28	0.96	1.59	1.83	1.14	1.785	5.89	3.075	0.26	2.83477	up	2.80328	up	3.52449	up	K12130 pseudo-response regulator 5 | (RefSeq) two-component response regulator-like APRR5 (A)	two-component response regulator-like APRR5 [Brassica napus]	RecName: Full=Two-component response regulator-like APRR5; AltName: Full=Pseudo-response regulator 5;	SubName: Full=BnaC02g48700D protein {ECO:0000313|EMBL:CDY59590.1};	GATA-4/5/6 transcription factors	GO:0005634,nucleus; GO:0000160,phosphorelay signal transduction system; GO:0006355,regulation of transcription, DNA-templated; GO:0048511,rhythmic process; GO:0006351,transcription, DNA-templated	CCT motif
Cluster-17807.133590	0	0	0	1.16	0.34	1.3	1.03	3.29	1.49	0.44	1.045	1.65	7.55241	up	8.70612	up	7.42602	up	K03671 thioredoxin 1 | (RefSeq) thioredoxin-like 4, chloroplastic isoform X2 (A)	thioredoxin-like 4, chloroplastic [Brassica napus]	RecName: Full=Thioredoxin-like 4, chloroplastic; AltName: Full=Lilium-type thioredoxin 3; Flags: Precursor;	SubName: Full=Uncharacterized protein {ECO:0000313|EnsemblPlants:Bra019226.1-P};	Predicted transcriptional regulator	GO:0009507,chloroplast; GO:0009570,chloroplast stroma; GO:0005737,cytoplasm; GO:0016671,oxidoreductase activity, acting on a sulfur group of donors, disulfide as acceptor; GO:0015035,protein disulfide oxidoreductase activity; GO:0047134,protein-disulfide reductase activity; GO:0004791,thioredoxin-disulfide reductase activity; GO:0045454,cell redox homeostasis; GO:0034599,cellular response to oxid…	Thioredoxin-like domain
Cluster-17807.67015	20.2	19.36	18.9	2.71	7.59	4.93	2.84	2.27	3.21	9.01	5.49	1.97	-2.09786	down	-2.94974	down	-2.22988	down	K03028 26S proteasome regulatory subunit N1 | (RefSeq) LOW QUALITY PROTEIN: protein NLP2-like (A)	protein NLP7-like [Brassica napus]	RecName: Full=Protein NLP7; Short=AtNLP7; AltName: Full=NIN-like protein 7; AltName: Full=Nodule inception protein-like protein 7;	SubName: Full=Uncharacterized protein {ECO:0000313|EnsemblPlants:Bo1g037430.1};	--	GO:0005634,nucleus; GO:0003677,DNA binding; GO:0003700,DNA-binding transcription factor activity; GO:0042128,nitrate assimilation; GO:0010167,response to nitrate; GO:0009414,response to water deprivation; GO:0010118,stomatal movement; GO:0006351,transcription, DNA-templated	PB1 domain
Cluster-17807.119526	10.51	8.49	15.13	3.13	1.64	1.02	1.12	0.61	2.22	3.34	2.815	2.29	-2.67936	down	-3.29658	down	-2.4527	down	K09286 EREBP-like factor | (RefSeq) ethylene-responsive transcription factor ERF060-like (A)	PREDICTED: ethylene-responsive transcription factor ERF060-like [Brassica oleracea var. oleracea]	RecName: Full=Ethylene-responsive transcription factor ERF060;	SubName: Full=Uncharacterized protein {ECO:0000313|EnsemblPlants:Bo3g152610.1};	--	GO:0005634,nucleus; GO:0003677,DNA binding; GO:0003700,DNA-binding transcription factor activity; GO:0009873,ethylene-activated signaling pathway; GO:0006351,transcription, DNA-templated	AP2 domain
Cluster-17807.98376	15.26	15.81	17.91	6.32	9.53	8.24	11.67	4.53	7.635	2.14	2.56	2.98	-1.17838	down	-1.19455	down	-3.10385	down	K11647 SWI/SNF-related matrix-associated actin-dependent regulator of chromatin subfamily A member 2/4 [EC:3.6.4.-] | (RefSeq) ATP-dependent helicase BRM-like (A)	PREDICTED: ATP-dependent helicase BRM-like isoform X1 [Brassica rapa]	RecName: Full=ATP-dependent helicase BRM {ECO:0000303|PubMed:15371304}; EC=3.6.4.12; AltName: Full=Protein BRAHMA {ECO:0000303|PubMed:15371304}; Short=AtBRM {ECO:0000303|PubMed:15371304}; AltName: Full=Protein CHROMATIN REMODELING 2 {ECO:0000303|PubMed:16547115}; Short=AtCHR2 {ECO:0000303|PubMed:16547115};	SubName: Full=Uncharacterized protein {ECO:0000313|EnsemblPlants:Bo4g196000.1};	Chromatin remodeling complex SWI/SNF, component SWI2 and related ATPases (DNA/RNA helicase superfamily)	GO:0005829,cytosol; GO:0005634,nucleus; GO:0005524,ATP binding; GO:0003682,chromatin binding; GO:0003677,DNA binding; GO:0008094,DNA-dependent ATPase activity; GO:0004386,helicase activity; GO:0043044,ATP-dependent chromatin remodeling; GO:0016569,covalent chromatin modification; GO:0007275,multicellular organism development; GO:0010199,organ boundary specification between lateral organs and the …	DEAD/DEAH box helicase
Cluster-17807.52662	0.22	0	0.66	7.55	12.87	7.61	12.59	19.31	17.935	39.56	37.135	34.71	4.84357	up	5.68486	up	6.52599	up	K09422 transcription factor MYB, plant | (RefSeq) transcription factor MYB28-like (A)	Myb transcription factor BoMyb28-2 [Brassica oleracea var. viridis]	RecName: Full=Transcription factor MYB28; AltName: Full=Myb-related protein 28; Short=AtMYB28; AltName: Full=Protein HIGH ALIPHATIC GLUCOSINOLATE 1; AltName: Full=Protein PRODUCTION OF METHIONINE-DERIVED GLUCOSINOLATE 1;	SubName: Full=Myb transcription factor BoMyb28-2 {ECO:0000313|EMBL:BAM78214.1};	Transcription factor, Myb superfamily	GO:0005634,nucleus; GO:0003700,DNA-binding transcription factor activity; GO:0000981,DNA-binding transcription factor activity, RNA polymerase II-specific; GO:0043565,sequence-specific DNA binding; GO:0001135,RNA polymerase II transcription regulator recruiting activity; GO:0044212,transcription regulatory region DNA binding; GO:0030154,cell differentiation; GO:0010438,cellular response to sulfur…	Myb-like DNA-binding domain
Cluster-17807.113105	100.99	73.09	82.72	9.24	17.22	28.97	43.02	2.93	25.605	2.22	2.835	3.45	-2.32732	down	-2.21675	down	-5.67602	down	K14484 auxin-responsive protein IAA | (RefSeq) auxin-responsive protein IAA7 (A)	PREDICTED: auxin-responsive protein IAA7 [Brassica oleracea var. oleracea]	RecName: Full=Auxin-responsive protein IAA7; AltName: Full=Auxin resistant 2; AltName: Full=Indoleacetic acid-induced protein 7;	RecName: Full=Auxin-responsive protein {ECO:0000256|RuleBase:RU004549};	--	GO:0005634,nucleus; GO:0003700,DNA-binding transcription factor activity; GO:0009734,auxin-activated signaling pathway; GO:0009630,gravitropism; GO:0009733,response to auxin; GO:0009753,response to jasmonic acid; GO:0009414,response to water deprivation; GO:0009611,response to wounding; GO:0006351,transcription, DNA-templated	AUX/IAA family
Cluster-17807.36756	0.66	0.56	1.22	2.86	4.47	4.81	5.89	4.54	7.26	6.63	6.055	5.48	2.15086	up	2.70624	up	2.47006	up	K11657 remodeling and spacing factor 1 | (RefSeq) remodeling and spacing factor 1-like (A)	pathogenesis-related homeodomain protein-like isoform X1 [Brassica napus]	RecName: Full=Pathogenesis-related homeodomain protein; Short=PRHA;	SubName: Full=Uncharacterized protein {ECO:0000313|EnsemblPlants:Bo3g175850.1};	PHD Zn-finger protein	GO:0005634,nucleus; GO:0003700,DNA-binding transcription factor activity; GO:0046872,metal ion binding; GO:0043565,sequence-specific DNA binding; GO:0006952,defense response; GO:0045893,positive regulation of transcription, DNA-templated; GO:0009733,response to auxin; GO:0006351,transcription, DNA-templated	Homeodomain
Cluster-17807.129731	4.74	3.7	3.97	9.99	13.8	9.86	14.67	6.04	13.335	29.07	22.59	16.11	1.29179	up	1.29004	up	2.02434	up	K09419 heat shock transcription factor, other eukaryote | (RefSeq) heat stress transcription factor A-1e (A)	PREDICTED: heat stress transcription factor A-1e [Brassica oleracea var. oleracea]	RecName: Full=Heat stress transcription factor A-1e; Short=AtHsfA1e; AltName: Full=AtHsf-06; AltName: Full=Heat shock factor protein 2; Short=HSF 2; AltName: Full=Heat shock transcription factor 2; Short=HSTF 2;	SubName: Full=Uncharacterized protein {ECO:0000313|EnsemblPlants:Bo1g155010.1};	Heat shock transcription factor	GO:0005737,cytoplasm; GO:0005634,nucleus; GO:0003700,DNA-binding transcription factor activity; GO:0043565,sequence-specific DNA binding; GO:0006351,transcription, DNA-templated	HSF-type DNA-binding
Cluster-17807.115072	3.03	4.55	5.66	0	0	0.2	0.56	1.05	0.865	0	0.385	0.77	-6.3113	down	-2.53447	down	-3.96228	down	K09584 protein disulfide-isomerase A6 [EC:5.3.4.1] | (RefSeq) protein disulfide-isomerase like 2-2 (A)	PREDICTED: protein disulfide-isomerase like 2-2 [Brassica rapa]	RecName: Full=Protein disulfide-isomerase like 2-2; Short=AtPDIL2-2; EC=5.3.4.1; AltName: Full=Protein disulfide-isomerase 10; Short=PDI10; AltName: Full=Protein disulfide-isomerase like 5-1; Short=AtPDIL5-1; Flags: Precursor;	SubName: Full=Uncharacterized protein {ECO:0000313|EnsemblPlants:Bo5g005110.1};	Thioredoxin/protein disulfide isomerase	GO:0005783,endoplasmic reticulum; GO:0005788,endoplasmic reticulum lumen; GO:0009505,plant-type cell wall; GO:0003756,protein disulfide isomerase activity; GO:0045454,cell redox homeostasis; GO:0006457,protein folding; GO:0034976,response to endoplasmic reticulum stress	Thioredoxin
Cluster-17807.56100	0.37	0.17	0.17	10.56	1.52	3.36	2.39	8.24	7.59	37.78	28.155	18.53	4.33185	up	4.58808	up	6.47628	up	K13424 WRKY transcription factor 33 | (RefSeq) probable WRKY transcription factor 33 (A)	WRKY transcription factor 3.1 [Brassica napus]	RecName: Full=Probable WRKY transcription factor 4; AltName: Full=WRKY DNA-binding protein 4;	SubName: Full=WRKY transcription factor 3.1 {ECO:0000313|EMBL:AGA37230.1};	--	GO:0005634,nucleus; GO:0003677,DNA binding; GO:0003700,DNA-binding transcription factor activity; GO:0046872,metal ion binding; GO:0043565,sequence-specific DNA binding; GO:0044212,transcription regulatory region DNA binding; GO:0006952,defense response; GO:1900425,negative regulation of defense response to bacterium; GO:1900150,regulation of defense response to fungus; GO:0009723,response to eth…	WRKY DNA -binding domain
Cluster-17807.70339	47.53	62.75	73.48	6.35	19.62	13.64	15	6.16	8.28	6.19	3.94	1.69	-2.37344	down	-2.80046	down	-4.39227	down	K17964 leucine-rich PPR motif-containing protein, mitochondrial | (RefSeq) putative pentatricopeptide repeat-containing protein At1g19290 (A)	protein DA1-related 3-like [Brassica napus]	RecName: Full=Protein DA1-related 3;	SubName: Full=Uncharacterized protein {ECO:0000313|EnsemblPlants:Bra037159.1-P};	Adaptor protein Enigma and related PDZ-LIM proteins	--	LIM domain
Cluster-17807.83959	7.13	7.06	6.78	3.48	3	4.59	3.99	0.74	2.585	1.07	0.92	0.77	-1.0807	down	-1.69309	down	-3.34205	down	K17964 leucine-rich PPR motif-containing protein, mitochondrial | (RefSeq) pentatricopeptide repeat-containing protein At2g17140-like (A)	pentatricopeptide repeat-containing protein At2g17140 isoform X1 [Brassica napus]	RecName: Full=Pentatricopeptide repeat-containing protein At2g17140;	SubName: Full=Uncharacterized protein {ECO:0000313|EnsemblPlants:Bo7g014930.1};	FOG: PPR repeat	GO:0043231,intracellular membrane-bounded organelle; GO:0004519,endonuclease activity; GO:0003723,RNA binding; GO:0009451,RNA modification	Domain of unknown function (DUF3368)
Cluster-17807.66438	2.6	0.27	0.7	0	0	0	0	0	0	0	0	0	-8.27585	down	-8.24093	down	-8.45329	down	K03515 DNA repair protein REV1 [EC:2.7.7.-] | (RefSeq) uncharacterized protein LOC107894697 (A)	PREDICTED: uncharacterized protein LOC103828295 [Brassica rapa]	RecName: Full=Squamosa promoter-binding-like protein 3;	SubName: Full=Retroelement pol polyprotein-like {ECO:0000313|EMBL:BAA97287.1};	FOG: Transposon-encoded proteins with TYA, reverse transcriptase, integrase domains in various combinations	GO:0005737,cytoplasm; GO:0005634,nucleus; GO:0003677,DNA binding; GO:0003700,DNA-binding transcription factor activity; GO:0046872,metal ion binding; GO:0030154,cell differentiation; GO:0009908,flower development; GO:0010229,inflorescence development; GO:0009911,positive regulation of flower development; GO:0010321,regulation of vegetative phase change; GO:0006351,transcription, DNA-templated; GO…	--
Cluster-17807.105936	0	0	0	1.28	0.35	0.57	1.34	2.5	2.76	3.81	5.105	6.4	7.50258	up	9.11436	up	10.0133	up	K12127 pseudo-response regulator 1 | (RefSeq) two-component response regulator-like APRR1 isoform X1 (A)	two-component response regulator-like APRR1 isoform X1 [Brassica napus]	RecName: Full=Two-component response regulator-like APRR1; AltName: Full=ABI3-interacting protein 1; AltName: Full=Pseudo-response regulator 1; AltName: Full=Timing of CAB expression 1;	SubName: Full=BnaCnng43250D protein {ECO:0000313|EMBL:CDY64140.1};	GATA-4/5/6 transcription factors	GO:0005634,nucleus; GO:0003677,DNA binding; GO:0003700,DNA-binding transcription factor activity; GO:0007623,circadian rhythm; GO:0010031,circumnutation; GO:0009908,flower development; GO:0010629,negative regulation of gene expression; GO:0000160,phosphorelay signal transduction system; GO:0010468,regulation of gene expression; GO:0006355,regulation of transcription, DNA-templated; GO:0006351,tra…	Response regulator receiver domain
Cluster-17807.109497	0.25	0	0.63	6.8	8.45	7	7.67	9.43	7.34	24.31	17.445	10.58	4.50952	up	4.66465	up	5.44681	up	K11647 SWI/SNF-related matrix-associated actin-dependent regulator of chromatin subfamily A member 2/4 [EC:3.6.4.-] | (RefSeq) ATP-dependent helicase BRM-like isoform X1 (A)	BnaC08g46470D [Brassica napus]	RecName: Full=Protein CHLOROPLAST IMPORT APPARATUS 2; Flags: Precursor;	SubName: Full=BnaC08g46470D protein {ECO:0000313|EMBL:CDY66177.1};	GATA-4/5/6 transcription factors	GO:0009507,chloroplast; GO:0005634,nucleus; GO:0045036,protein targeting to chloroplast; GO:0006355,regulation of transcription, DNA-templated	CCT motif
Cluster-17807.80499	50.73	57.13	59.86	25.76	14.11	14.32	27.58	9.57	17.87	18.05	15.305	12.56	-1.76592	down	-1.80646	down	-2.36579	down	K16670 homeobox protein Meis2 | (RefSeq) homeobox protein BEL1 homolog (A)	PREDICTED: BEL1-like homeodomain protein 3 [Brassica oleracea var. oleracea]	RecName: Full=BEL1-like homeodomain protein 3; Short=BEL1-like protein 3;	SubName: Full=Uncharacterized protein {ECO:0000313|EnsemblPlants:Bo6g119600.1};	Transcription factor MEIS1 and related HOX domain proteins	GO:0005634,nucleus; GO:0003700,DNA-binding transcription factor activity; GO:0043565,sequence-specific DNA binding; GO:0048510,regulation of timing of transition from vegetative to reproductive phase; GO:0006351,transcription, DNA-templated	Homeodomain
Cluster-17807.77805	229.69	236.94	228	32.36	84.21	77.53	92.27	111.14	83.505	14.31	66.685	119.06	-1.99225	down	-1.40719	down	-2.28341	down	K12135 zinc finger protein CONSTANS | (RefSeq) zinc finger protein CONSTANS-LIKE 2-like (A)	zinc finger protein CONSTANS-LIKE 4-like isoform X2 [Brassica napus]	RecName: Full=Zinc finger protein CONSTANS-LIKE 4;	SubName: Full=Uncharacterized protein {ECO:0000313|EnsemblPlants:Bra009805.1-P};	GATA-4/5/6 transcription factors	GO:0005634,nucleus; GO:0008270,zinc ion binding; GO:0009909,regulation of flower development; GO:0009416,response to light stimulus	CCT motif
Cluster-17807.122419	0	0	0	1.57	2.52	0.82	0.8	1.13	3.26	10.36	7.405	4.45	7.23343	up	7.25661	up	9.1032	up	K03539 ribonuclease P/MRP protein subunit RPP1 [EC:3.1.26.5] | (RefSeq) uncharacterized LOC105046161 (A)	PREDICTED: zinc finger protein HD1-like isoform X2 [Brassica oleracea var. oleracea]	--	SubName: Full=Uncharacterized protein {ECO:0000313|EnsemblPlants:Bo2g045820.1};	--	GO:0005634,nucleus	CCT motif
Cluster-17807.77797	295.53	314.29	300.84	21.97	77.52	80.25	92.31	64.68	64.8	10.3	35.68	61.06	-2.50709	down	-2.17273	down	-3.54762	down	K12135 zinc finger protein CONSTANS | (RefSeq) hypothetical protein (A)	PREDICTED: zinc finger protein CONSTANS-LIKE 4 [Brassica oleracea var. oleracea]	RecName: Full=Zinc finger protein CONSTANS-LIKE 4;	SubName: Full=Uncharacterized protein {ECO:0000313|EnsemblPlants:Bo9g011530.1};	GATA-4/5/6 transcription factors	GO:0005634,nucleus; GO:0008270,zinc ion binding; GO:0009909,regulation of flower development; GO:0009416,response to light stimulus	Cytoplasmic polyadenylation element-binding protein ZZ domain
Cluster-17807.150583	0	0	0	3.32	0.4	2.24	1.42	0	3.63	3.77	2.33	0.89	7.97087	up	7.62099	up	7.9219	up	K09422 transcription factor MYB, plant | (RefSeq) transcription factor MYB51-like (A)	PREDICTED: transcription factor MYB51-like [Brassica oleracea var. oleracea]	RecName: Full=Transcription factor MYB51; AltName: Full=Myb-related protein 51; Short=AtMYB51; AltName: Full=Protein HIGH INDOLIC GLUCOSINOLATE 1; AltName: Full=Transcription factor HIG1;	SubName: Full=Uncharacterized protein {ECO:0000313|EnsemblPlants:Bo8g067910.1};	Transcription factor, Myb superfamily	GO:0005634,nucleus; GO:0003700,DNA-binding transcription factor activity; GO:0000981,DNA-binding transcription factor activity, RNA polymerase II-specific; GO:0043565,sequence-specific DNA binding; GO:0001135,RNA polymerase II transcription regulator recruiting activity; GO:0044212,transcription regulatory region DNA binding; GO:0030154,cell differentiation; GO:0052544,defense response by callose…	Myb-like DNA-binding domain
Cluster-17807.58722	0.41	0.89	0.42	2.9	3.93	5.35	9.65	5.09	7.715	16.28	14.16	12.04	2.63045	up	3.51674	up	4.14376	up	K13832 3-dehydroquinate dehydratase / shikimate dehydrogenase [EC:4.2.1.10 1.1.1.25] | (RefSeq) bifunctional 3-dehydroquinate dehydratase/shikimate dehydrogenase, chloroplastic-like isoform X1 (A)	zinc finger CCCH domain-containing protein 58-like [Brassica napus]	RecName: Full=Zinc finger CCCH domain-containing protein 58; Short=AtC3H58; AltName: Full=Zinc finger CCCH domain-containing protein ZFN-like 3;	SubName: Full=Uncharacterized protein {ECO:0000313|EnsemblPlants:Bra002167.1-P};	CCCH-type Zn-finger protein	GO:0005634,nucleus; GO:0003677,DNA binding; GO:0046872,metal ion binding; GO:0003729,mRNA binding	RNA-binding, Nab2-type zinc finger
Cluster-17807.28865	0	0	0	1.71	0.22	1.52	0.52	0.28	1.655	11.02	7.35	3.68	7.97144	up	7.42296	up	10.393	up	K07466 replication factor A1 | (RefSeq) replication protein A 70 kDa DNA-binding subunit A-like (A)	PREDICTED: transcription factor MYB1R1-like [Brassica oleracea var. oleracea]	RecName: Full=Transcription factor KUA1 {ECO:0000303|PubMed:24806884}; AltName: Full=Myb-related protein H {ECO:0000303|PubMed:23888064}; Short=AtMYBH {ECO:0000303|PubMed:23888064}; Short=AtMYBS3 {ECO:0000303|PubMed:25920996}; Short=MYBS3-homolg protein {ECO:0000303|PubMed:25920996}; AltName: Full=Protein KUODA1 {ECO:0000303|PubMed:24806884};	SubName: Full=Uncharacterized protein {ECO:0000313|EnsemblPlants:Bo2g066810.1};	--	GO:0005634,nucleus; GO:0003700,DNA-binding transcription factor activity; GO:0000976,transcription regulatory region sequence-specific DNA binding; GO:0008270,zinc ion binding; GO:0010252,auxin homeostasis; GO:0048527,lateral root development; GO:0048366,leaf development; GO:0010150,leaf senescence; GO:2000469,negative regulation of peroxidase activity; GO:0000122,negative regulation of transcrip…	Myb-like DNA-binding domain
Cluster-17807.11841	0.03	0	0.03	6.18	2.34	0.37	7.41	2.9	3.875	24.76	13.065	1.37	6.90055	up	7.52489	up	8.74612	up	K14494 DELLA protein | (RefSeq) DELLA protein GAIP-B (A)	PREDICTED: scarecrow-like protein 28 [Brassica oleracea var. oleracea]	RecName: Full=Scarecrow-like protein 28; Short=AtSCL28; AltName: Full=GRAS family protein 8; Short=AtGRAS-8;	SubName: Full=Uncharacterized protein {ECO:0000313|EnsemblPlants:Bo9g028850.1};	--	GO:0005634,nucleus; GO:0003700,DNA-binding transcription factor activity; GO:0043565,sequence-specific DNA binding; GO:1900459,positive regulation of brassinosteroid mediated signaling pathway; GO:0006355,regulation of transcription, DNA-templated; GO:0006351,transcription, DNA-templated	GRAS domain family
Cluster-17807.24238	5.71	9.13	3.69	0.68	1.46	1.54	0.32	0	0.25	0	0.43	0.86	-2.50514	down	-5.25705	down	-4.295	down	K18835 WRKY transcription factor 2 | (RefSeq) probable WRKY transcription factor 2 (A)	probable WRKY transcription factor 2 [Brassica napus]	RecName: Full=Probable WRKY transcription factor 2 {ECO:0000303|Ref.1}; AltName: Full=WRKY DNA-binding protein 2 {ECO:0000303|Ref.1};	SubName: Full=BnaA03g10980D protein {ECO:0000313|EMBL:CDY36788.1};	--	GO:0005634,nucleus; GO:0003700,DNA-binding transcription factor activity; GO:0043565,sequence-specific DNA binding; GO:0030010,establishment of cell polarity; GO:0009942,longitudinal axis specification; GO:0009555,pollen development; GO:0006355,regulation of transcription, DNA-templated; GO:0006351,transcription, DNA-templated	WRKY DNA -binding domain
Cluster-17807.81612	12.63	14.01	15.59	3.11	6.7	4.83	7.47	1.43	5.115	0.76	1.52	2.28	-1.68755	down	-1.76958	down	-3.64664	down	K11786 ATP-dependent helicase STH1/SNF2 [EC:3.6.4.-] | (RefSeq) chromatin structure-remodeling complex protein SYD (A)	PREDICTED: chromatin structure-remodeling complex protein SYD isoform X4 [Brassica oleracea var. oleracea]	RecName: Full=Chromatin structure-remodeling complex protein SYD; EC=3.6.4.-; AltName: Full=ATP-dependent helicase SYD; AltName: Full=Protein CHROMATIN REMODELING 3; AltName: Full=Protein SPLAYED;	SubName: Full=Uncharacterized protein {ECO:0000313|EnsemblPlants:Bo3g034090.1};	Chromatin remodeling complex SWI/SNF, component SWI2 and related ATPases (DNA/RNA helicase superfamily)	GO:0005829,cytosol; GO:0005634,nucleus; GO:0005524,ATP binding; GO:0016887,ATPase activity; GO:0003677,DNA binding; GO:0004386,helicase activity; GO:0042393,histone binding; GO:0043044,ATP-dependent chromatin remodeling; GO:0006952,defense response; GO:0009873,ethylene-activated signaling pathway; GO:0009908,flower development; GO:0010199,organ boundary specification between lateral organs and th…	DEAD_2
Cluster-17807.99849	181.97	109.2	120.7	24.58	47.66	54.07	49.28	27.25	52.43	62.56	62.95	63.34	-1.85181	down	-1.8409	down	-1.57101	down	K19720 collagen, type III, alpha | (RefSeq) predicted protein (A)	BnaC08g44590D [Brassica napus]	RecName: Full=B-box zinc finger protein 24 {ECO:0000303|PubMed:19920209}; AltName: Full=Salt tolerance protein;	SubName: Full=BnaC08g44590D protein {ECO:0000313|EMBL:CDY09992.1};	--	GO:0005634,nucleus; GO:0003677,DNA binding; GO:0003700,DNA-binding transcription factor activity; GO:0003712,transcription coregulator activity; GO:0008270,zinc ion binding; GO:0048573,photoperiodism, flowering; GO:0006355,regulation of transcription, DNA-templated; GO:0080167,response to karrikin; GO:0009416,response to light stimulus; GO:0006351,transcription, DNA-templated; GO:0010228,vegetati…	Cytoplasmic polyadenylation element-binding protein ZZ domain
Cluster-17807.52300	0	0	0	2.3	1.69	1	1.52	5.92	11.26	2.24	10.975	19.71	6.96194	up	8.83587	up	9.34649	up	K14484 auxin-responsive protein IAA | (RefSeq) auxin-responsive protein IAA15 (A)	PREDICTED: auxin-responsive protein IAA15 [Brassica oleracea var. oleracea]	RecName: Full=Auxin-responsive protein IAA15; AltName: Full=Indoleacetic acid-induced protein 15;	RecName: Full=Auxin-responsive protein {ECO:0000256|RuleBase:RU004549};	--	GO:0005634,nucleus; GO:0003700,DNA-binding transcription factor activity; GO:0009734,auxin-activated signaling pathway; GO:0006355,regulation of transcription, DNA-templated; GO:0009733,response to auxin; GO:0006351,transcription, DNA-templated	AUX/IAA family
Cluster-17807.79232	25.65	28.84	27.89	0.5	3.92	4.11	3.98	3.01	2.855	0.7	2.545	4.39	-3.4476	down	-3.19657	down	-3.89206	down	K14491 two-component response regulator ARR-B family | (RefSeq) two-component response regulator ORR24-like isoform X1 (A)	BnaA06g36250D [Brassica napus]	RecName: Full=Transcription activator GLK2; AltName: Full=GBF'S PRO-RICH REGION-INTERACTING factor 2; AltName: Full=Golden2-like protein 2; Short=AtGLK2;	SubName: Full=BnaA06g36250D protein {ECO:0000313|EMBL:CDY22303.1};	--	GO:0005634,nucleus; GO:0003677,DNA binding; GO:0003700,DNA-binding transcription factor activity; GO:0009658,chloroplast organization; GO:0009910,negative regulation of flower development; GO:1900056,negative regulation of leaf senescence; GO:0045893,positive regulation of transcription, DNA-templated; GO:0010380,regulation of chlorophyll biosynthetic process; GO:0006351,transcription, DNA-templa…	Myb-like DNA-binding domain
Cluster-17807.28582	10.15	11.84	5.47	0.12	1.45	0.42	0	1.13	0.505	0	0	0	-3.94918	down	-4.1098	down	-10.4872	down	K21994 LOB domain-containing protein 18 | (RefSeq) LOB domain-containing protein 24 (A)	PREDICTED: LOB domain-containing protein 24-like [Brassica oleracea var. oleracea]	RecName: Full=LOB domain-containing protein 24; AltName: Full=ASYMMETRIC LEAVES 2-like protein 13; Short=AS2-like protein 13;	SubName: Full=Uncharacterized protein {ECO:0000313|EnsemblPlants:Bo00285s360.1};	--	GO:0016020,membrane	Lateral organ boundaries (LOB) domain
Cluster-17807.76325	175.21	170.55	210.77	6.75	37.39	34.46	43.28	25.99	28.8	7.94	15.265	22.59	-2.99094	down	-2.63976	down	-4.04587	down	K16189 phytochrome-interacting factor 4 | (RefSeq) transcription factor PIF5 (A)	PREDICTED: transcription factor PIF5 [Brassica oleracea var. oleracea]	RecName: Full=Transcription factor PIF5; AltName: Full=Basic helix-loop-helix protein 65; Short=AtbHLH65; Short=bHLH 65; AltName: Full=Phytochrome interacting factor-like 6; AltName: Full=Phytochrome-interacting factor 5; AltName: Full=Transcription factor EN 103; AltName: Full=bHLH transcription factor bHLH065;	SubName: Full=Uncharacterized protein {ECO:0000313|EnsemblPlants:Bo8g093060.1};	--	GO:0005634,nucleus; GO:0003677,DNA binding; GO:0003700,DNA-binding transcription factor activity; GO:0046983,protein dimerization activity; GO:0009693,ethylene biosynthetic process; GO:0009585,red, far-red light phototransduction; GO:0010600,regulation of auxin biosynthetic process; GO:0010928,regulation of auxin mediated signaling pathway; GO:0010244,response to low fluence blue light stimulus b…	Helix-loop-helix DNA-binding domain
Cluster-17807.36343	0	0	0	2.31	0.35	2.41	1.13	2.3	2.385	2.22	3.595	4.97	7.84101	up	8.08116	up	8.64797	up	K23048 RING finger protein unkempt | (RefSeq) zinc finger CCCH domain-containing protein 43-like isoform X1 (A)	PREDICTED: zinc finger CCCH domain-containing protein 67 [Brassica oleracea var. oleracea]	RecName: Full=Zinc finger CCCH domain-containing protein 67; Short=AtC3H67; AltName: Full=Zinc finger CCCH domain-containing protein ZFN-like 5;	SubName: Full=Uncharacterized protein {ECO:0000313|EnsemblPlants:Bo3g103620.1};	CCCH-type Zn-finger protein	GO:0005634,nucleus; GO:0003677,DNA binding; GO:0046872,metal ion binding	RNA-binding, Nab2-type zinc finger
Cluster-17807.36377	57.04	35.61	50.96	1.75	4.12	11.57	15.41	16.94	8.065	0.75	5.105	9.46	-3.20717	down	-1.93552	down	-3.70421	down	K18878 BHLH transcription factor Upa20 | (RefSeq) Upa20; transcription factor bHLH137-like (A)	transcription factor HBI1-like [Brassica napus]	RecName: Full=Transcription factor HBI1; AltName: Full=Basic helix-loop-helix protein 64; Short=AtbHLH64; Short=bHLH 64; AltName: Full=Protein HOMOLOG OF BEE2 INTERACTING WITH IBH1; AltName: Full=Transcription factor EN 79; AltName: Full=bHLH transcription factor bHLH064;	SubName: Full=BnaA07g02010D protein {ECO:0000313|EMBL:CDY46300.1}; SubName: Full=BnaC07g03450D protein {ECO:0000313|EMBL:CDY25162.1};	--	GO:0005634,nucleus; GO:0003677,DNA binding; GO:0046983,protein dimerization activity; GO:0009742,brassinosteroid mediated signaling pathway; GO:0009740,gibberellic acid mediated signaling pathway; GO:0040008,regulation of growth; GO:0006355,regulation of transcription, DNA-templated; GO:0006351,transcription, DNA-templated	Helix-loop-helix DNA-binding domain
Cluster-17807.109356	41.35	23.52	46.34	4.89	10.05	12.48	12.2	4.27	9.815	6.77	8.29	9.81	-2.16907	down	-2.25637	down	-2.60771	down	K09286 EREBP-like factor | (RefSeq) ethylene-responsive transcription factor ERF105-like (A)	ethylene-responsive transcription factor ERF106-like [Brassica napus]	RecName: Full=Ethylene-responsive transcription factor ERF106;	SubName: Full=Uncharacterized protein {ECO:0000313|EnsemblPlants:Bo9g175610.1};	--	GO:0005634,nucleus; GO:0003677,DNA binding; GO:0003700,DNA-binding transcription factor activity; GO:0009873,ethylene-activated signaling pathway; GO:0006351,transcription, DNA-templated	AP2 domain
Cluster-17807.47931	41.35	23.52	46.34	4.89	10.05	12.48	12.2	4.27	9.815	6.77	8.29	9.81	-2.16907	down	-2.25637	down	-2.60771	down	K09286 EREBP-like factor | (RefSeq) ethylene-responsive transcription factor ERF105-like (A)	ethylene-responsive transcription factor ERF106-like [Brassica napus]	RecName: Full=Ethylene-responsive transcription factor ERF106;	SubName: Full=Uncharacterized protein {ECO:0000313|EnsemblPlants:Bo9g175610.1};	--	GO:0005634,nucleus; GO:0003677,DNA binding; GO:0003700,DNA-binding transcription factor activity; GO:0009873,ethylene-activated signaling pathway; GO:0006351,transcription, DNA-templated	AP2 domain
Cluster-17807.52663	0.75	0.29	0.53	2.26	4.51	3.65	10.65	11.99	7.625	4.85	10.94	17.03	2.59109	up	4.16825	up	3.94156	up	K09422 transcription factor MYB, plant | (RefSeq) transcription factor MYB28-like (A)	transcription factor MYB28-like isoform X1 [Brassica napus]	RecName: Full=Transcription factor MYB28; AltName: Full=Myb-related protein 28; Short=AtMYB28; AltName: Full=Protein HIGH ALIPHATIC GLUCOSINOLATE 1; AltName: Full=Protein PRODUCTION OF METHIONINE-DERIVED GLUCOSINOLATE 1;	SubName: Full=Uncharacterized protein {ECO:0000313|EnsemblPlants:Bo7g098590.1};	Transcription factor, Myb superfamily	GO:0005634,nucleus; GO:0003700,DNA-binding transcription factor activity; GO:0000981,DNA-binding transcription factor activity, RNA polymerase II-specific; GO:0043565,sequence-specific DNA binding; GO:0001135,RNA polymerase II transcription regulator recruiting activity; GO:0044212,transcription regulatory region DNA binding; GO:0030154,cell differentiation; GO:0010438,cellular response to sulfur…	Myb-like DNA-binding domain
Cluster-17807.84721	61.09	46.1	51.83	4.05	14.24	14.39	18.85	18.48	12.825	6.82	10.22	13.62	-2.44015	down	-1.77364	down	-2.81577	down	K08026 one cut domain, family member 1, hepatocyte nuclear factor 6 | (RefSeq) zinc-finger homeodomain protein 9-like (A)	PREDICTED: zinc-finger homeodomain protein 8 [Brassica oleracea var. oleracea]	RecName: Full=Zinc-finger homeodomain protein 8; Short=AtZHD8; AltName: Full=Homeobox protein 30; Short=AtHB-30; AltName: Full=Zinc finger homeodomain transcriptional factor ZFHD3;	SubName: Full=Uncharacterized protein {ECO:0000313|EnsemblPlants:Bo00958s050.1};	--	GO:0005634,nucleus; GO:0003677,DNA binding; GO:0046872,metal ion binding; GO:0042803,protein homodimerization activity; GO:0043565,sequence-specific DNA binding; GO:0044212,transcription regulatory region DNA binding; GO:0019760,glucosinolate metabolic process; GO:0006355,regulation of transcription, DNA-templated; GO:0006351,transcription, DNA-templated	ZF-HD protein dimerisation region
Cluster-17807.76482	112.62	124.64	76.54	0.34	9.01	6.97	13.15	1.71	7.03	0	0.605	1.21	-4.43573	down	-4.02535	down	-7.88596	down	K12135 zinc finger protein CONSTANS | (RefSeq) zinc finger protein CONSTANS-LIKE 2-like (A)	PREDICTED: zinc finger protein CONSTANS-LIKE 6-like [Brassica oleracea var. oleracea]	RecName: Full=Zinc finger protein CONSTANS-LIKE 6;	SubName: Full=Uncharacterized protein {ECO:0000313|EnsemblPlants:Bo6g097080.1};	GATA-4/5/6 transcription factors	GO:0005634,nucleus; GO:0003700,DNA-binding transcription factor activity; GO:0008270,zinc ion binding; GO:0006355,regulation of transcription, DNA-templated	B-box zinc finger
Cluster-17807.94776	150.18	135.57	98.96	24.49	55.89	39.19	54.45	39.39	41.74	26.98	27.85	28.72	-1.83598	down	-1.63921	down	-2.64282	down	K19720 collagen, type III, alpha | (RefSeq) predicted protein (A)	BnaC05g04110D [Brassica napus]	RecName: Full=B-box zinc finger protein 24 {ECO:0000303|PubMed:19920209}; AltName: Full=Salt tolerance protein;	SubName: Full=BnaC05g04110D protein {ECO:0000313|EMBL:CDY10168.1};	--	GO:0005634,nucleus; GO:0003677,DNA binding; GO:0003700,DNA-binding transcription factor activity; GO:0003712,transcription coregulator activity; GO:0008270,zinc ion binding; GO:0048573,photoperiodism, flowering; GO:0006355,regulation of transcription, DNA-templated; GO:0080167,response to karrikin; GO:0009416,response to light stimulus; GO:0006351,transcription, DNA-templated; GO:0010228,vegetati…	Cytoplasmic polyadenylation element-binding protein ZZ domain
Cluster-17807.91309	6.14	7.57	10.54	0.67	2.43	1.46	1.54	2.21	3.245	2.25	1.92	1.59	-2.56654	down	-1.93923	down	-2.49988	down	K16189 phytochrome-interacting factor 4 | (RefSeq) transcription factor PIF5 (A)	PREDICTED: transcription factor PIF5 [Brassica oleracea var. oleracea]	RecName: Full=Transcription factor PIF5; AltName: Full=Basic helix-loop-helix protein 65; Short=AtbHLH65; Short=bHLH 65; AltName: Full=Phytochrome interacting factor-like 6; AltName: Full=Phytochrome-interacting factor 5; AltName: Full=Transcription factor EN 103; AltName: Full=bHLH transcription factor bHLH065;	SubName: Full=Uncharacterized protein {ECO:0000313|EnsemblPlants:Bo8g093060.1};	--	GO:0005634,nucleus; GO:0003677,DNA binding; GO:0003700,DNA-binding transcription factor activity; GO:0046983,protein dimerization activity; GO:0009693,ethylene biosynthetic process; GO:0009585,red, far-red light phototransduction; GO:0010600,regulation of auxin biosynthetic process; GO:0010928,regulation of auxin mediated signaling pathway; GO:0010244,response to low fluence blue light stimulus b…	--
Cluster-17807.47993	12.12	10.32	13.02	3.08	5.77	5.47	8.52	3.67	6.185	1.51	1.855	2.2	-1.46606	down	-1.0971	down	-3.09305	down	K15711 SWI/SNF-related matrix-associated actin-dependent regulator of chromatin subfamily A3 [EC:3.6.4.- 2.3.2.27] | (RefSeq) DNA/RNA helicase (A)	PREDICTED: F-box protein At3g54460 isoform X1 [Brassica oleracea var. oleracea]	RecName: Full=F-box protein At3g54460;	SubName: Full=Uncharacterized protein {ECO:0000313|EnsemblPlants:Bo4g119940.1};	Helicase-like transcription factor HLTF/DNA helicase RAD5, DEAD-box superfamily	GO:0009506,plasmodesma; GO:0005524,ATP binding; GO:0004386,helicase activity; GO:0008270,zinc ion binding	Type III restriction enzyme, res subunit
Cluster-17807.57935	1.46	1.71	0.3	0	0	0	0	0	0	0	0	0	-7.66736	down	-7.62687	down	-7.84739	down	K10523 speckle-type POZ protein | (RefSeq) BTB/POZ and TAZ domain-containing protein 1-like (A)	PREDICTED: BTB/POZ and TAZ domain-containing protein 5-like [Brassica oleracea var. oleracea]	RecName: Full=BTB/POZ and TAZ domain-containing protein 5; AltName: Full=BTB and TAZ domain protein 5;	SubName: Full=Uncharacterized protein {ECO:0000313|EnsemblPlants:Bo1g003510.1};	CREB binding protein/P300 and related TAZ Zn-finger proteins	GO:0005737,cytoplasm; GO:0005634,nucleus; GO:0019005,SCF ubiquitin ligase complex; GO:0005516,calmodulin binding; GO:0004402,histone acetyltransferase activity; GO:0003712,transcription coregulator activity; GO:0031625,ubiquitin protein ligase binding; GO:0008270,zinc ion binding; GO:0043161,proteasome-mediated ubiquitin-dependent protein catabolic process; GO:0042787,NA; GO:0030162,regulation of…	BTB And C-terminal Kelch
Cluster-17807.79100	30.35	25.12	36.1	6.62	1.42	6.27	6.37	3.03	4.915	15.43	10.745	6.06	-2.82959	down	-2.82838	down	-1.9238	down	K16189 phytochrome-interacting factor 4 | (RefSeq) transcription factor PIF4-like (A)	PREDICTED: transcription factor PIF4-like [Brassica oleracea var. oleracea]	RecName: Full=Transcription factor PIF4; AltName: Full=Basic helix-loop-helix protein 9; Short=AtbHLH9; Short=bHLH 9; AltName: Full=Phytochrome-interacting factor 4; AltName: Full=Short under red-light 2; AltName: Full=Transcription factor EN 102; AltName: Full=bHLH transcription factor bHLH009;	SubName: Full=Uncharacterized protein {ECO:0000313|EnsemblPlants:Bo3g036300.1};	--	GO:0005634,nucleus; GO:0003677,DNA binding; GO:0003700,DNA-binding transcription factor activity; GO:0046983,protein dimerization activity; GO:0009704,de-etiolation; GO:0010161,red light signaling pathway; GO:0010017,red or far-red light signaling pathway; GO:0009585,red, far-red light phototransduction; GO:0010600,regulation of auxin biosynthetic process; GO:0010928,regulation of auxin mediated …	Helix-loop-helix DNA-binding domain
Cluster-22364.0	0.09	0.1	0.02	1.27	0.62	0.95	1.54	0.67	1.565	1.31	1.14	0.97	3.48067	up	3.88	up	3.49606	up	K14494 DELLA protein | (RefSeq) DELLA protein GAI-like (A)	PREDICTED: scarecrow-like protein 31 [Brassica oleracea var. oleracea]	RecName: Full=Scarecrow-like protein 31; Short=AtSCL31; AltName: Full=GRAS family protein 1; Short=AtGRAS-1;	SubName: Full=Uncharacterized protein {ECO:0000313|EnsemblPlants:Bo8g114020.1};	--	GO:0005634,nucleus; GO:0003700,DNA-binding transcription factor activity; GO:0043565,sequence-specific DNA binding; GO:0006355,regulation of transcription, DNA-templated; GO:0010200,response to chitin; GO:0006351,transcription, DNA-templated	GRAS domain family
Cluster-17807.138213	4.46	1.75	0.44	262.18	15.22	27.58	27.75	5.72	34.445	69.91	36.835	3.76	5.44273	up	3.17811	up	3.67268	up	K09419 heat shock transcription factor, other eukaryote | (RefSeq) heat stress transcription factor B-1-like (A)	heat stress transcription factor B-1-like [Brassica napus]	RecName: Full=Heat stress transcription factor B-1; Short=AtHsfB1; AltName: Full=AtHsf-16; AltName: Full=Heat shock factor protein 4; Short=HSF 4; AltName: Full=Heat shock transcription factor 4; Short=HSTF 4;	SubName: Full=Uncharacterized protein {ECO:0000313|EnsemblPlants:Bo1g005040.1};	Heat shock transcription factor	GO:0005634,nucleus; GO:0003700,DNA-binding transcription factor activity; GO:0043565,sequence-specific DNA binding; GO:0045892,negative regulation of transcription, DNA-templated; GO:0009408,response to heat; GO:0006351,transcription, DNA-templated	HAP1 N-terminal conserved region
Cluster-17807.15632	1.47	1.79	3.26	7.11	11.3	13.38	15.57	5.5	12.495	8.23	9.605	10.98	2.11753	up	2.18434	up	1.69513	up	K08869 aarF domain-containing kinase | (RefSeq) predicted protein (A)	PREDICTED: transcription factor DIVARICATA [Brassica oleracea var. oleracea]	RecName: Full=Transcription factor DIVARICATA;	SubName: Full=Uncharacterized protein {ECO:0000313|EnsemblPlants:Bo9g135730.1};	Zuotin and related molecular chaperones (DnaJ superfamily), contains DNA-binding domains	GO:0005634,nucleus; GO:0003677,DNA binding; GO:0048262,determination of dorsal/ventral asymmetry; GO:0009908,flower development; GO:0006355,regulation of transcription, DNA-templated; GO:0006351,transcription, DNA-templated	Myb-like DNA-binding domain
Cluster-17807.95400	31.86	27.39	33.04	11.3	8.37	17.02	18.54	17.12	13.835	8.94	7.83	6.72	-1.48563	down	-1.01657	down	-2.40963	down	K14484 auxin-responsive protein IAA | (RefSeq) auxin-responsive protein IAA7 (A)	PREDICTED: auxin-responsive protein IAA7-like [Brassica rapa]	RecName: Full=Auxin-responsive protein IAA7; AltName: Full=Auxin resistant 2; AltName: Full=Indoleacetic acid-induced protein 7;	RecName: Full=Auxin-responsive protein {ECO:0000256|RuleBase:RU004549};	--	GO:0005634,nucleus; GO:0003700,DNA-binding transcription factor activity; GO:0009734,auxin-activated signaling pathway; GO:0009630,gravitropism; GO:0009733,response to auxin; GO:0009753,response to jasmonic acid; GO:0009414,response to water deprivation; GO:0009611,response to wounding; GO:0006351,transcription, DNA-templated	AUX/IAA family
Cluster-17807.67358	3.98	3.11	3.75	0	0	0.3	0	0	0	0	0.085	0.17	-5.37055	down	-8.41201	down	-5.7945	down	K11253 histone H3 | (RefSeq) uncharacterized protein LOC18096237 (A)	transcription factor HBI1-like [Brassica napus]	RecName: Full=Transcription factor HBI1; AltName: Full=Basic helix-loop-helix protein 64; Short=AtbHLH64; Short=bHLH 64; AltName: Full=Protein HOMOLOG OF BEE2 INTERACTING WITH IBH1; AltName: Full=Transcription factor EN 79; AltName: Full=bHLH transcription factor bHLH064;	SubName: Full=BnaA07g02010D protein {ECO:0000313|EMBL:CDY46300.1}; SubName: Full=BnaC07g03450D protein {ECO:0000313|EMBL:CDY25162.1};	--	GO:0005634,nucleus; GO:0003677,DNA binding; GO:0046983,protein dimerization activity; GO:0009742,brassinosteroid mediated signaling pathway; GO:0009740,gibberellic acid mediated signaling pathway; GO:0040008,regulation of growth; GO:0006355,regulation of transcription, DNA-templated; GO:0006351,transcription, DNA-templated	--
Cluster-17807.81282	0	0	0	0.39	0.76	1.6	0.17	0.74	1.43	0.97	0.83	0.69	7.19734	up	6.98172	up	6.82049	up	K17498 transcription factor SPN1 | (RefSeq) transcription factor IWS1 (A)	PREDICTED: transcription factor IWS1 [Brassica oleracea var. oleracea]	RecName: Full=Protein IWS1 homolog 1 {ECO:0000305}; Short=AtIWS1 {ECO:0000303|PubMed:20139304}; AltName: Full=Interacts with SPT6 protein 1 {ECO:0000305}; AltName: Full=Protein HIGH NITROGEN INSENSITIVE 9; AltName: Full=Protein SUPPRESSOR OF BES-1-D 1 {ECO:0000305};	SubName: Full=Uncharacterized protein {ECO:0000313|EnsemblPlants:Bo5g048640.1};	Uncharacterized conserved protein	GO:0005634,nucleus; GO:0009742,brassinosteroid mediated signaling pathway; GO:0032784,regulation of DNA-templated transcription, elongation; GO:2001253,regulation of histone H3-K36 trimethylation; GO:0010793,regulation of mRNA export from nucleus; GO:0050684,regulation of mRNA processing; GO:0006351,transcription, DNA-templated	--
Cluster-17807.42296	0.22	0.21	0.18	0.67	2.32	1.41	0.37	2.88	0.445	1.43	4.72	8.01	2.67355	up	2.59373	up	4.08182	up	K15032 mTERF domain-containing protein, mitochondrial | (RefSeq) transcription termination factor MTERF2, chloroplastic-like (A)	transcription termination factor MTERF2, chloroplastic-like [Brassica napus]	RecName: Full=Transcription termination factor MTERF2, chloroplastic {ECO:0000305}; AltName: Full=Mitochondrial transcription termination factor 2 {ECO:0000303|PubMed:23087700}; AltName: Full=Protein EMBRYO DEFECTIVE 2219 {ECO:0000303|PubMed:15266054}; Flags: Precursor;	SubName: Full=Uncharacterized protein {ECO:0000313|EnsemblPlants:Bo8g101540.1};	Mitochondrial transcription termination factor, mTERF	GO:0009507,chloroplast; GO:0009506,plasmodesma; GO:0003690,double-stranded DNA binding; GO:0019843,rRNA binding; GO:0003727,single-stranded RNA binding; GO:0009658,chloroplast organization; GO:0032502,developmental process; GO:0006353,DNA-templated transcription, termination; GO:0006355,regulation of transcription, DNA-templated; GO:0042255,ribosome assembly; GO:0008380,RNA splicing	S-adenosylmethionine synthetase, C-terminal domain
Cluster-17807.62239	39.34	21.22	24.34	102.25	127.04	74.46	62.83	110.74	87.99	113.7	202.515	291.33	1.71266	up	1.51473	up	2.38094	up	K11296 high mobility group protein B3 | (RefSeq) high mobility group B protein 3-like (A)	PREDICTED: high mobility group B protein 2 [Brassica oleracea var. oleracea]	RecName: Full=High mobility group B protein 3; AltName: Full=High mobility group protein B 2; Short=AtHMGbeta2; Short=HMG beta 2; AltName: Full=Nucleosome/chromatin assembly factor group D 03; Short=Nucleosome/chromatin assembly factor group D 3;	SubName: Full=Uncharacterized protein {ECO:0000313|EnsemblPlants:Bo8g070350.1};	HMG box-containing protein	GO:0000785,chromatin; GO:0005829,cytosol; GO:0005634,nucleus; GO:0003682,chromatin binding; GO:0003677,DNA binding; GO:0003700,DNA-binding transcription factor activity; GO:0030527,structural constituent of chromatin; GO:0006333,chromatin assembly or disassembly	HMG-box domain
Cluster-29599.0	0.49	1.04	0.96	0	0	0	0.26	0	0.13	0	0	0	-6.88687	down	-2.87391	down	-7.07011	down	K14491 two-component response regulator ARR-B family | (RefSeq) uncharacterized protein LOC111290300 (A)	PREDICTED: protein SHI RELATED SEQUENCE 7 [Brassica oleracea var. oleracea]	RecName: Full=Protein SHI RELATED SEQUENCE 7;	SubName: Full=Uncharacterized protein {ECO:0000313|EnsemblPlants:Bo5g027760.1};	--	GO:0005634,nucleus; GO:0003677,DNA binding; GO:0046872,metal ion binding; GO:0009851,auxin biosynthetic process; GO:0009734,auxin-activated signaling pathway; GO:0009299,mRNA transcription; GO:0007275,multicellular organism development	Domain of unknown function (DUF702)
Cluster-17807.72420	1.81	2.38	1.74	0.2	0.63	0.41	0.94	1.12	0.79	0	0	0	-2.41608	down	-1.17574	down	-8.73016	down	K21994 LOB domain-containing protein 18 | (RefSeq) LOB domain-containing protein 19 (A)	PREDICTED: LOB domain-containing protein 24-like [Brassica oleracea var. oleracea]	RecName: Full=LOB domain-containing protein 24; AltName: Full=ASYMMETRIC LEAVES 2-like protein 13; Short=AS2-like protein 13;	SubName: Full=Uncharacterized protein {ECO:0000313|EnsemblPlants:Bo00285s360.1};	--	GO:0016020,membrane	Lateral organ boundaries (LOB) domain
Cluster-17807.155386	1.71	2.93	2.53	0.22	0	0.27	0.78	0.06	0.39	0	0	0	-3.98252	down	-2.68364	down	-8.16929	down	K11294 nucleolin | (RefSeq) nucleolin 2-like isoform X1 (A)	BnaC06g13240D [Brassica napus]	RecName: Full=GLABROUS1 enhancer-binding protein {ECO:0000303|PubMed:12535344}; AltName: Full=Probable transcription factor At4g00270 {ECO:0000305}; AltName: Full=Protein GeBP {ECO:0000303|PubMed:12535344}; AltName: Full=Storekeeper-like protein At4g00270 {ECO:0000305};	SubName: Full=Uncharacterized protein {ECO:0000313|EnsemblPlants:Bo6g064770.1}; Flags: Fragment;	--	GO:0005730,nucleolus; GO:0003700,DNA-binding transcription factor activity; GO:0001158,enhancer sequence-specific DNA binding; GO:0006355,regulation of transcription, DNA-templated; GO:0006351,transcription, DNA-templated	Protein of unknown function, DUF573
Cluster-17807.79533	38.97	38.59	32.2	17.65	14.65	23.38	15.71	10.23	16.745	13.91	14.54	15.17	-1.13491	down	-1.51526	down	-1.76741	down	K14484 auxin-responsive protein IAA | (RefSeq) auxin-responsive protein IAA16 (A)	BnaAnng10570D [Brassica napus]	RecName: Full=Auxin-responsive protein IAA16; AltName: Full=Indoleacetic acid-induced protein 16;	RecName: Full=Auxin-responsive protein {ECO:0000256|RuleBase:RU004549};	--	GO:0005634,nucleus; GO:0003700,DNA-binding transcription factor activity; GO:0009734,auxin-activated signaling pathway; GO:0009733,response to auxin; GO:0006351,transcription, DNA-templated	AUX/IAA family
Cluster-17807.152060	14.49	13.44	11.51	4.62	7.42	6.61	8.88	2.78	5.785	3.49	4.125	4.76	-1.23091	down	-1.34537	down	-2.10976	down	K09184 GATA-binding protein, other eukaryote | (RefSeq) putative GATA transcription factor family protein (A)	GATA transcription factor 26-like [Brassica napus]	RecName: Full=GATA transcription factor 26;	SubName: Full=Uncharacterized protein {ECO:0000313|EnsemblPlants:Bo8g049560.1};	GATA-4/5/6 transcription factors	GO:0005634,nucleus; GO:0005667,transcription factor complex; GO:0003682,chromatin binding; GO:0000977,RNA polymerase II regulatory region sequence-specific DNA binding; GO:0001085,RNA polymerase II transcription factor binding; GO:0001228,DNA-binding transcription activator activity, RNA polymerase II-specific; GO:0008270,zinc ion binding; GO:0030154,cell differentiation	YspA SLOG family
Cluster-17807.122441	0	0	0.12	15	0.78	8.47	7.03	4.15	6.18	2.29	1.69	1.09	7.18118	up	6.65172	up	4.59652	up	K13425 WRKY transcription factor 22 | (RefSeq) WRKY transcription factor 22-like (A)	PREDICTED: probable WRKY transcription factor 11 isoform X2 [Brassica oleracea var. oleracea]	RecName: Full=Probable WRKY transcription factor 11; AltName: Full=WRKY DNA-binding protein 11;	SubName: Full=Uncharacterized protein {ECO:0000313|EnsemblPlants:Bo7g115250.1};	--	GO:0005634,nucleus; GO:0005516,calmodulin binding; GO:0003700,DNA-binding transcription factor activity; GO:0043565,sequence-specific DNA binding; GO:0042742,defense response to bacterium; GO:0010200,response to chitin; GO:0006351,transcription, DNA-templated	--
Cluster-17807.59496	0.78	0.5	0.45	1.7	9.65	7.39	4.7	10.48	5.475	3.26	6.43	9.6	3.28004	up	3.49705	up	3.03039	up	--	PREDICTED: protein TIFY 8 isoform X2 [Brassica oleracea var. oleracea]	RecName: Full=Protein TIFY 8 {ECO:0000303|PubMed:17499004};	SubName: Full=Uncharacterized protein {ECO:0000313|EnsemblPlants:Bo1g010260.1};	--	GO:0005634,nucleus; GO:0003714,transcription corepressor activity; GO:1903507,negative regulation of nucleic acid-templated transcription; GO:0031347,regulation of defense response; GO:2000022,regulation of jasmonic acid mediated signaling pathway; GO:0006355,regulation of transcription, DNA-templated; GO:0009611,response to wounding; GO:0006351,transcription, DNA-templated	tify domain
Cluster-17807.123349	1.48	1.15	0.51	4.78	4.2	6.46	7.21	1.72	7.485	10.5	10.065	9.63	2.13654	up	2.18845	up	2.82753	up	K13832 3-dehydroquinate dehydratase / shikimate dehydrogenase [EC:4.2.1.10 1.1.1.25] | (RefSeq) bifunctional 3-dehydroquinate dehydratase/shikimate dehydrogenase, chloroplastic-like isoform X1 (A)	zinc finger CCCH domain-containing protein 34-like isoform X1 [Brassica napus]	RecName: Full=Zinc finger CCCH domain-containing protein 34; Short=AtC3H34; AltName: Full=Zinc finger CCCH domain-containing protein ZFN-like 2;	SubName: Full=Uncharacterized protein {ECO:0000313|EnsemblPlants:Bo1g148950.1};	CCCH-type Zn-finger protein	GO:0005634,nucleus; GO:0003677,DNA binding; GO:0046872,metal ion binding; GO:0003729,mRNA binding	Torus domain
Cluster-17807.75704	0	0.12	0.3	3.56	2.42	3.08	1.01	0.72	4.025	12.38	7.47	2.56	4.33791	up	3.61087	up	5.36735	up	K14431 transcription factor TGA | (RefSeq) transcription factor TGA7 (A)	PREDICTED: transcription factor TGA7 [Brassica oleracea var. oleracea]	RecName: Full=Transcription factor TGA7; AltName: Full=bZIP transcription factor 50; Short=AtbZIP50;	SubName: Full=Uncharacterized protein {ECO:0000313|EnsemblPlants:Bo6g121590.1};	--	GO:0005634,nucleus; GO:0003700,DNA-binding transcription factor activity; GO:0043565,sequence-specific DNA binding; GO:0042742,defense response to bacterium; GO:0006351,transcription, DNA-templated	PRP1 splicing factor, N-terminal
Cluster-17807.27781	9.83	10.71	8.7	3.57	4.44	5.46	6.45	2.66	4.65	2.36	1.475	0.59	-1.26769	down	-1.26166	down	-3.20637	down	K11644 paired amphipathic helix protein Sin3a | (RefSeq) paired amphipathic helix protein Sin3-like 5 (A)	PREDICTED: paired amphipathic helix protein Sin3-like 5 [Brassica oleracea var. oleracea]	RecName: Full=Paired amphipathic helix protein Sin3-like 5;	SubName: Full=Uncharacterized protein {ECO:0000313|EnsemblPlants:Bo4g084720.1};	Histone deacetylase complex, SIN3 component	GO:0000785,chromatin; GO:0000118,histone deacetylase complex; GO:0001106,NA; GO:0016575,histone deacetylation; GO:0000122,negative regulation of transcription by RNA polymerase II; GO:0006351,transcription, DNA-templated	Paired amphipathic helix repeat
Cluster-17807.74947	19.29	17.95	22.37	2.57	8.09	4.87	8.34	1.18	5.215	2.99	2.915	2.84	-2.09517	down	-2.20194	down	-3.19932	down	K21951 homeobox protein Hox-A11 | (RefSeq) homeobox-DDT domain protein RLT1-like (A)	homeobox-DDT domain protein RLT1-like isoform X1 [Brassica napus]	RecName: Full=Homeobox-DDT domain protein RLT1 {ECO:0000305}; AltName: Full=Protein HOMEOBOX-1 {ECO:0000305}; AltName: Full=Protein RINGLET 1 {ECO:0000303|PubMed:22694359};	SubName: Full=BnaC05g51140D protein {ECO:0000313|EMBL:CDY65661.1};	--	GO:0005634,nucleus; GO:0003677,DNA binding; GO:0003700,DNA-binding transcription factor activity; GO:0009908,flower development; GO:0045892,negative regulation of transcription, DNA-templated; GO:0048510,regulation of timing of transition from vegetative to reproductive phase; GO:0006351,transcription, DNA-templated	Homeobox KN domain
Cluster-17807.137539	0	0	0	2.13	0.31	2.88	1.04	0.8	3.85	10.01	8.885	7.76	7.66838	up	7.72029	up	9.72524	up	--	transcription factor bHLH61-like [Brassica napus]	RecName: Full=Transcription factor bHLH61; AltName: Full=Basic helix-loop-helix protein 61; Short=AtbHLH61; Short=bHLH 61; AltName: Full=Transcription factor EN 46; AltName: Full=bHLH transcription factor bHLH061;	SubName: Full=Uncharacterized protein {ECO:0000313|EnsemblPlants:Bo9g171940.1};	--	GO:0005634,nucleus; GO:0003677,DNA binding; GO:0003700,DNA-binding transcription factor activity; GO:0046983,protein dimerization activity; GO:0006355,regulation of transcription, DNA-templated; GO:0006351,transcription, DNA-templated	Sec1 family
Cluster-17807.92808	14.85	10.33	18.26	0.1	0.91	0	1.22	0	3.015	0	0	0	-5.54804	down	-3.60523	down	-11.4492	down	K09191 general transcription factor IIIA | (RefSeq) transcription factor IIIA-like isoform X1 (A)	transcription factor IIIA-like isoform X1 [Brassica napus]	RecName: Full=Transcription factor IIIA {ECO:0000303|PubMed:12711688}; Short=AtTFIIIA {ECO:0000303|PubMed:12711688};	SubName: Full=Uncharacterized protein {ECO:0000313|EnsemblPlants:Bo2g075240.1};	FOG: Zn-finger	GO:0005730,nucleolus; GO:0005634,nucleus; GO:0080084,5S rDNA binding; GO:0008097,5S rRNA binding; GO:0003700,DNA-binding transcription factor activity; GO:0046872,metal ion binding; GO:0003723,RNA binding; GO:0007275,multicellular organism development; GO:0006351,transcription, DNA-templated	FOXP coiled-coil domain
Cluster-17807.130666	0.77	0.82	0.7	0	0	0.08	0.17	0.13	0.115	0	0.1	0.2	-5.01207	down	-2.58489	down	-3.3146	down	K14491 two-component response regulator ARR-B family | (RefSeq) two-component response regulator ORR24-like isoform X1 (A)	PREDICTED: transcription activator GLK1 isoform X3 [Brassica oleracea var. oleracea]	RecName: Full=Transcription activator GLK1; AltName: Full=GBF'S PRO-RICH REGION-INTERACTING factor 1; AltName: Full=Golden2-like protein 1; Short=AtGLK1;	SubName: Full=Uncharacterized protein {ECO:0000313|EnsemblPlants:Bo7g003410.1};	--	GO:0005634,nucleus; GO:0003677,DNA binding; GO:1900056,negative regulation of leaf senescence; GO:0006355,regulation of transcription, DNA-templated; GO:0006351,transcription, DNA-templated	Myb-like DNA-binding domain
Cluster-17807.60167	0.28	0.27	0.24	1.51	1.85	1.27	1.07	6.1	2.71	3.56	3.275	2.99	2.30577	up	3.48967	up	3.10877	up	K14503 brassinosteroid resistant 1/2 | (RefSeq) BES1/BZR1 homolog protein 2-like (A)	PREDICTED: BES1/BZR1 homolog protein 2-like [Brassica oleracea var. oleracea]	RecName: Full=BES1/BZR1 homolog protein 2;	SubName: Full=Uncharacterized protein {ECO:0000313|EnsemblPlants:Bo7g118160.1};	--	GO:0003677,DNA binding; GO:0003700,DNA-binding transcription factor activity; GO:0009742,brassinosteroid mediated signaling pathway; GO:0006351,transcription, DNA-templated	BES1/BZR1 plant transcription factor, N-terminal
Cluster-17807.156224	0.27	0.03	0.57	2.57	7.5	5.35	7.8	8.91	5.82	6.12	4.1	2.08	4.00375	up	4.59734	up	3.4137	up	K13424 WRKY transcription factor 33 | (RefSeq) WRKY transcription factor WRKY24 (A)	PREDICTED: probable WRKY transcription factor 20 [Brassica oleracea var. oleracea]	RecName: Full=Probable WRKY transcription factor 20; AltName: Full=WRKY DNA-binding protein 20;	SubName: Full=Uncharacterized protein {ECO:0000313|EnsemblPlants:Bo3g021460.1};	--	GO:0005634,nucleus; GO:0003700,DNA-binding transcription factor activity; GO:0043565,sequence-specific DNA binding; GO:0045893,positive regulation of transcription, DNA-templated; GO:0009961,response to 1-aminocyclopropane-1-carboxylic acid; GO:0009611,response to wounding; GO:0006351,transcription, DNA-templated	WRKY DNA -binding domain
Cluster-17807.17205	3.33	1.98	1.94	11	6.63	8.27	6.15	22.87	21.56	18.47	13.095	7.72	1.70286	up	2.70132	up	2.01694	up	K09250 cellular nucleic acid-binding protein | (RefSeq) glycine-rich protein 2 (A)	cold shock protein 2 [Brassica napus]	RecName: Full=Cold shock domain-containing protein 4; Short=AtCSP4; AltName: Full=Glycine-rich protein 2b; Short=AtGRP2b;	SubName: Full=Uncharacterized protein {ECO:0000313|EnsemblPlants:Bo7g049880.1};	Predicted RNA-binding protein containing PIN domain and invovled in translation or RNA processing	GO:0005829,cytosol; GO:0005730,nucleolus; GO:0005634,nucleus; GO:0003677,DNA binding; GO:0003729,mRNA binding; GO:0008270,zinc ion binding; GO:0009793,embryo development ending in seed dormancy; GO:0010154,fruit development; GO:0006355,regulation of transcription, DNA-templated; GO:0009409,response to cold	Zinc knuckle
Cluster-17807.79763	7.95	3.28	5.73	0.13	1.04	0.63	1.25	0.51	0.685	0	0	0	-3.38494	down	-2.92219	down	-9.40259	down	K08869 aarF domain-containing kinase | (RefSeq) predicted protein (A)	PREDICTED: transcription factor MYB1R1 [Brassica oleracea var. oleracea]	RecName: Full=Transcription factor MYB1R1; AltName: Full=Myb-related protein R1 {ECO:0000303|PubMed:21030505}; Short=StMYB1R-1 {ECO:0000303|PubMed:21030505};	SubName: Full=Uncharacterized protein {ECO:0000313|EnsemblPlants:Bo6g119010.1};	--	GO:0005829,cytosol; GO:0005634,nucleus; GO:0003677,DNA binding; GO:0006355,regulation of transcription, DNA-templated; GO:0006351,transcription, DNA-templated	Myb-like DNA-binding domain
Cluster-17807.150346	2.13	2.73	1.46	12.35	6.31	8.91	6.41	5.39	6.665	6.87	6.585	6.3	1.97008	up	1.39416	up	1.19064	up	K14503 brassinosteroid resistant 1/2 | (RefSeq) BES1/BZR1 homolog protein 2-like (A)	PREDICTED: BES1/BZR1 homolog protein 3 [Brassica rapa]	RecName: Full=BES1/BZR1 homolog protein 3;	SubName: Full=Uncharacterized protein {ECO:0000313|EnsemblPlants:Bra013359.1-P};	--	GO:0003677,DNA binding; GO:0003700,DNA-binding transcription factor activity; GO:0009742,brassinosteroid mediated signaling pathway; GO:0006355,regulation of transcription, DNA-templated; GO:0006351,transcription, DNA-templated	BES1/BZR1 plant transcription factor, N-terminal
Cluster-17807.66992	21.02	32.09	23.14	8.82	7	3.36	7	3.02	6.015	17.88	12.225	6.57	-2.13451	down	-2.42302	down	-1.49853	down	K04733 interleukin-1 receptor-associated kinase 4 [EC:2.7.11.1] | (RefSeq) probable L-type lectin-domain containing receptor kinase S.5 (A)	BnaA08g06760D [Brassica napus]	--	SubName: Full=BnaA08g06760D protein {ECO:0000313|EMBL:CDY44664.1};	--	--	PLATZ transcription factor
Cluster-17807.129425	2.38	3.52	2.63	12.28	12.28	7.14	11.73	7.41	14.035	23.85	22.64	21.43	1.74628	up	1.79105	up	2.55131	up	K14432 ABA responsive element binding factor | (RefSeq) protein ABSCISIC ACID-INSENSITIVE 5-like (A)	PREDICTED: basic leucine zipper 1-like [Brassica oleracea var. oleracea]	RecName: Full=bZIP transcription factor 11 {ECO:0000305}; Short=AtbZIP11 {ECO:0000303|PubMed:11906833}; AltName: Full=G-box-binding factor 6 {ECO:0000303|Ref.3}; AltName: Full=bZIP transcription factor ATB2 {ECO:0000303|PubMed:9620274};	SubName: Full=Uncharacterized protein {ECO:0000313|EnsemblPlants:Bo7g116940.1};	--	GO:0005634,nucleus; GO:0003700,DNA-binding transcription factor activity; GO:0046982,protein heterodimerization activity; GO:0043565,sequence-specific DNA binding; GO:0017148,negative regulation of translation; GO:0045893,positive regulation of transcription, DNA-templated; GO:0009744,response to sucrose; GO:0080149,sucrose induced translational repression; GO:0006351,transcription, DNA-templated	Nuclear RNA-splicing-associated protein
Cluster-25881.0	0.14	0	0	7.24	0.72	5.58	0.86	2.01	1.935	3.02	2.43	1.84	6.45876	up	4.96976	up	5.25128	up	K09286 EREBP-like factor | (RefSeq) hypothetical protein (A)	ethylene-responsive transcription factor ERF012 [Brassica napus]	RecName: Full=Ethylene-responsive transcription factor ERF012; AltName: Full=Dehydration response element-binding protein 26 {ECO:0000303|PubMed:21069430};	SubName: Full=BnaC08g20020D protein {ECO:0000313|EMBL:CDY38828.1};	--	GO:0005634,nucleus; GO:0003700,DNA-binding transcription factor activity; GO:0043565,sequence-specific DNA binding; GO:0044212,transcription regulatory region DNA binding; GO:0071497,cellular response to freezing; GO:0034605,cellular response to heat; GO:0009873,ethylene-activated signaling pathway; GO:0045893,positive regulation of transcription, DNA-templated; GO:0009753,response to jasmonic ac…	AP2 domain
Cluster-17807.130994	15.36	15.06	9.6	3.04	4.71	5.48	9.2	3.05	5.19	6.28	4.29	2.3	-1.7426	down	-1.38814	down	-2.14431	down	K12191 charged multivesicular body protein 2A | (RefSeq) vacuolar protein sorting-associated protein 2 homolog 2-like (A)	PREDICTED: protein LSD1-like isoform X2 [Brassica oleracea var. oleracea]	RecName: Full=Protein LSD1; AltName: Full=Protein CHILLING SENSITIVE 4; AltName: Full=Protein LESION SIMULATING DISEASE 1; Short=AtLSD1; AltName: Full=Putative zinc finger LSD1;	SubName: Full=Uncharacterized protein {ECO:0000313|EnsemblPlants:Bo7g107120.1};	--	GO:0005737,cytoplasm; GO:0005634,nucleus; GO:0043069,negative regulation of programmed cell death; GO:0009626,plant-type hypersensitive response	LSD1 zinc finger
Cluster-17807.87796	13.7	15.67	13.48	0.29	3	1.67	2.1	1.14	2.265	0	0.805	1.61	-3.26844	down	-3.12107	down	-4.59747	down	K08064 nuclear transcription factor Y, alpha | (RefSeq) nuclear transcription factor Y subunit A-4 (A)	nuclear transcription factor Y subunit A-4 [Brassica napus]	RecName: Full=Nuclear transcription factor Y subunit A-4; Short=AtNF-YA-4;	SubName: Full=Uncharacterized protein {ECO:0000313|EnsemblPlants:Bo4g039370.1};	CCAAT-binding factor, subunit B (HAP2)	GO:0016602,CCAAT-binding factor complex; GO:0005634,nucleus; GO:0003677,DNA binding; GO:0003700,DNA-binding transcription factor activity; GO:0045892,negative regulation of transcription, DNA-templated; GO:0048510,regulation of timing of transition from vegetative to reproductive phase; GO:0006351,transcription, DNA-templated	CCAAT-binding transcription factor (CBF-B/NF-YA) subunit B
Cluster-17807.93583	19.67	18.28	13.92	7.68	8.56	9.33	4.04	3.62	3.78	1.31	1.81	2.31	-1.16079	down	-2.3344	down	-3.7196	down	--	PREDICTED: trihelix transcription factor ASIL2-like [Brassica oleracea var. oleracea]	RecName: Full=Trihelix transcription factor ASIL2 {ECO:0000305}; AltName: Full=6B-interacting protein 1-like 2 {ECO:0000303|PubMed:21330492}; AltName: Full=Trihelix DNA-binding protein ASIL2 {ECO:0000305};	SubName: Full=Uncharacterized protein {ECO:0000313|EnsemblPlants:Bo3g065930.1};	Transcription factor GT-2 and related proteins, contains trihelix DNA-binding/SANT domain	GO:0005634,nucleus; GO:0003700,DNA-binding transcription factor activity; GO:0043565,sequence-specific DNA binding; GO:0009793,embryo development ending in seed dormancy; GO:0006355,regulation of transcription, DNA-templated; GO:0010431,seed maturation; GO:0006351,transcription, DNA-templated	Myb/SANT-like DNA-binding domain
Cluster-17807.57393	4.73	5.46	2.84	20.37	40.88	13.72	21.68	6.44	50.18	37.06	32.58	28.1	2.37909	up	2.36222	up	2.4768	up	K08869 aarF domain-containing kinase | (RefSeq) predicted protein (A)	PREDICTED: transcription factor MYB1R1 [Brassica oleracea var. oleracea]	RecName: Full=Transcription factor KUA1 {ECO:0000303|PubMed:24806884}; AltName: Full=Myb-related protein H {ECO:0000303|PubMed:23888064}; Short=AtMYBH {ECO:0000303|PubMed:23888064}; Short=AtMYBS3 {ECO:0000303|PubMed:25920996}; Short=MYBS3-homolg protein {ECO:0000303|PubMed:25920996}; AltName: Full=Protein KUODA1 {ECO:0000303|PubMed:24806884};	SubName: Full=Uncharacterized protein {ECO:0000313|EnsemblPlants:Bo6g094990.1};	--	GO:0005634,nucleus; GO:0003700,DNA-binding transcription factor activity; GO:0000976,transcription regulatory region sequence-specific DNA binding; GO:0008270,zinc ion binding; GO:0010252,auxin homeostasis; GO:0048527,lateral root development; GO:0048366,leaf development; GO:0010150,leaf senescence; GO:2000469,negative regulation of peroxidase activity; GO:0000122,negative regulation of transcrip…	Myb-like DNA-binding domain
Cluster-17807.93567	0.22	0.2	0.25	3.06	1.7	0.89	2.35	1.51	3.215	5.23	3.41	1.59	2.97902	up	3.27149	up	3.54703	up	K08064 nuclear transcription factor Y, alpha | (RefSeq) nuclear transcription factor Y subunit A-9-like (A)	CCAAT-binding factor B subunit homolog [Brassica napus]	RecName: Full=Nuclear transcription factor Y subunit A-9; Short=AtNF-YA-9;	SubName: Full=CCAAT-binding factor B subunit {ECO:0000313|EMBL:AAB36222.1}; SubName: Full=CCAAT-binding factor B subunit homolog {ECO:0000313|EMBL:AAC49265.1};	CCAAT-binding factor, subunit B (HAP2)	GO:0016602,CCAAT-binding factor complex; GO:0003677,DNA binding; GO:0003700,DNA-binding transcription factor activity; GO:0009793,embryo development ending in seed dormancy; GO:0055046,microgametogenesis; GO:0045892,negative regulation of transcription, DNA-templated; GO:0009555,pollen development; GO:0048316,seed development; GO:0010262,somatic embryogenesis; GO:0006351,transcription, DNA-templa…	CCAAT-binding transcription factor (CBF-B/NF-YA) subunit B
Cluster-17807.81855	79.93	61.58	31.37	8.43	0.56	3.94	2.81	2.84	7.745	7.17	7.11	7.05	-3.87232	down	-3.85741	down	-3.43194	down	K10523 speckle-type POZ protein | (RefSeq) BTB/POZ domain plant protein (A)	PREDICTED: BTB/POZ domain-containing protein At2g30600 isoform X1 [Brassica oleracea var. oleracea]	RecName: Full=BTB/POZ domain-containing protein At2g30600;	SubName: Full=Uncharacterized protein {ECO:0000313|EnsemblPlants:Bo4g173300.1};	Proteins containing BTB/POZ and Kelch domains, involved in regulatory/signal transduction processes	GO:0005737,cytoplasm; GO:0019005,SCF ubiquitin ligase complex; GO:0031625,ubiquitin protein ligase binding; GO:0043161,proteasome-mediated ubiquitin-dependent protein catabolic process; GO:0042787,NA; GO:0030162,regulation of proteolysis	Farnesoic acid 0-methyl transferase
Cluster-17807.60121	2.17	2.89	2.43	0.84	1.29	1.15	1.28	0.49	0.64	0	0.33	0.66	-1.35152	down	-1.77985	down	-3.38002	down	K03580 ATP-dependent helicase HepA [EC:3.6.4.-] | (RefSeq) protein CHROMATIN REMODELING 4 isoform X1 (A)	PREDICTED: uncharacterized protein LOC106327012 [Brassica oleracea var. oleracea]	RecName: Full=DDT domain-containing protein PTM {ECO:0000305}; AltName: Full=DDT domain-containing protein 1 {ECO:0000305}; AltName: Full=Membrane-bound transcription factor PTM {ECO:0000305}; AltName: Full=PHD type transcription factor with transmembrane domains {ECO:0000303|PubMed:21934661};	SubName: Full=Uncharacterized protein {ECO:0000313|EnsemblPlants:Bo2g010930.1};	Nucleosome remodeling factor, subunit NURF301/BPTF	GO:0009941,chloroplast envelope; GO:0009707,chloroplast outer membrane; GO:0016021,integral component of membrane; GO:0005634,nucleus; GO:0046872,metal ion binding; GO:0035064,methylated histone binding; GO:0010019,chloroplast-nucleus signaling pathway; GO:0045893,positive regulation of transcription, DNA-templated; GO:0006351,transcription, DNA-templated	DDT domain
Cluster-17807.158973	2.47	1.88	1.28	4.85	10.74	10.02	10.71	9.27	7.97	5.54	5.585	5.63	2.03484	up	2.19152	up	1.13414	up	K08026 one cut domain, family member 1, hepatocyte nuclear factor 6 | (RefSeq) zinc-finger homeodomain protein 9-like (A)	zinc-finger homeodomain protein 10 [Brassica napus]	RecName: Full=Zinc-finger homeodomain protein 10; Short=AtZHD10; AltName: Full=Homeobox protein 23; Short=AtHB-23;	SubName: Full=Uncharacterized protein {ECO:0000313|EnsemblPlants:Bra025644.1-P};	--	GO:0005634,nucleus; GO:0003677,DNA binding; GO:0046872,metal ion binding; GO:0042803,protein homodimerization activity; GO:0009740,gibberellic acid mediated signaling pathway; GO:0006355,regulation of transcription, DNA-templated; GO:0009739,response to gibberellin; GO:0006351,transcription, DNA-templated	ZF-HD protein dimerisation region
Cluster-17807.27953	0	0	0.12	9.89	1.48	1.75	5.47	5.55	4.165	2.27	1.44	0.61	6.70017	up	6.91156	up	4.80058	up	K14777 ATP-dependent RNA helicase DDX47/RRP3 [EC:3.6.4.13] | (Kazusa) Lj5g3v1988830.1; - (A)	PREDICTED: scarecrow-like protein 13 [Brassica oleracea var. oleracea]	RecName: Full=Scarecrow-like protein 13; Short=AtSCL13; AltName: Full=GRAS family protein 24; Short=AtGRAS-24;	SubName: Full=Uncharacterized protein {ECO:0000313|EnsemblPlants:Bo8g047170.1};	--	GO:0005737,cytoplasm; GO:0005634,nucleus; GO:0003700,DNA-binding transcription factor activity; GO:0043565,sequence-specific DNA binding; GO:0006351,transcription, DNA-templated	GRAS domain family
Cluster-17807.113975	11.88	14.14	8.18	1.81	4.52	3.58	6.17	3.16	4.82	2.11	1.63	1.15	-1.95063	down	-1.41965	down	-3.2194	down	K11446 histone demethylase JARID1 [EC:1.14.11.-] | (RefSeq) lysine-specific demethylase REF6-like (A)	PREDICTED: probable lysine-specific demethylase ELF6 [Brassica oleracea var. oleracea]	RecName: Full=Probable lysine-specific demethylase ELF6; EC=1.14.11.-; AltName: Full=Early flowering 6; AltName: Full=Jumonji domain-containing protein 11; AltName: Full=Probable lysine-specific histone demethylase ELF6;	SubName: Full=Uncharacterized protein {ECO:0000313|EnsemblPlants:Bo9g181310.1};	DNA-binding protein jumonji/RBP2/SMCY, contains JmjC domain	GO:0005634,nucleus; GO:0051213,dioxygenase activity; GO:0003700,DNA-binding transcription factor activity; GO:0046872,metal ion binding; GO:0003676,nucleic acid binding; GO:0033169,histone H3-K9 demethylation; GO:0048579,negative regulation of long-day photoperiodism, flowering; GO:0048577,negative regulation of short-day photoperiodism, flowering; GO:0006355,regulation of transcription, DNA-temp…	Zinc-finger double domain
Cluster-17807.48146	10.38	7.8	9.7	0.49	2.69	1.52	4.43	0.97	2.215	0	0	0	-2.70794	down	-2.06573	down	-9.40525	down	K14486 auxin response factor | (RefSeq) auxin response factor 1 isoform X1 (A)	PREDICTED: auxin response factor 1 isoform X2 [Brassica oleracea var. oleracea]	RecName: Full=Auxin response factor 1;	RecName: Full=Auxin response factor {ECO:0000256|RuleBase:RU004561};	--	GO:0005634,nucleus; GO:0003677,DNA binding; GO:0003700,DNA-binding transcription factor activity; GO:0042802,identical protein binding; GO:0009734,auxin-activated signaling pathway; GO:0010150,leaf senescence; GO:0045892,negative regulation of transcription, DNA-templated; GO:0009733,response to auxin; GO:0006351,transcription, DNA-templated	B3 DNA binding domain
Cluster-17807.126431	3.7	1.96	2.65	6.9	10.81	8.88	11.64	7.28	10.845	12.65	13.065	13.48	1.53985	up	1.69526	up	1.80308	up	K12135 zinc finger protein CONSTANS | (RefSeq) CO; B-box type zinc finger protein with CCT domain-containing protein (A)	PREDICTED: zinc finger protein CONSTANS-LIKE 15 [Brassica oleracea var. oleracea]	RecName: Full=Zinc finger protein CONSTANS-LIKE 15;	SubName: Full=Uncharacterized protein {ECO:0000313|EnsemblPlants:Bo3g143010.1};	--	GO:0005634,nucleus; GO:0003700,DNA-binding transcription factor activity; GO:0008270,zinc ion binding; GO:0006355,regulation of transcription, DNA-templated	B-box zinc finger
Cluster-17807.59723	32.03	27.7	29.38	5.03	12.26	4.01	7.46	8.11	6.905	7.33	6.555	5.78	-2.20702	down	-2.10915	down	-2.6207	down	K12133 MYB-related transcription factor LHY | (RefSeq) LHY protein (A)	PREDICTED: protein REVEILLE 8 isoform X1 [Brassica oleracea var. oleracea]	RecName: Full=Protein REVEILLE 8; AltName: Full=MYB-like transcription factor; AltName: Full=Protein LHY-CCA1-like 5;	SubName: Full=BnaC05g43350D protein {ECO:0000313|EMBL:CDY41598.1};	Zuotin and related molecular chaperones (DnaJ superfamily), contains DNA-binding domains	GO:0005634,nucleus; GO:0003700,DNA-binding transcription factor activity; GO:0043565,sequence-specific DNA binding; GO:0001190,NA; GO:0032922,circadian regulation of gene expression; GO:0043966,histone H3 acetylation; GO:0048573,photoperiodism, flowering; GO:0042753,positive regulation of circadian rhythm; GO:0010628,positive regulation of gene expression; GO:0042752,regulation of circadian rhyth…	Myb-like DNA-binding domain
Cluster-17807.81182	59	64.89	59.31	1.37	11.66	10.12	12.41	5.15	7.825	0	2.095	4.19	-3.15404	down	-3.00548	down	-5.32834	down	K14491 two-component response regulator ARR-B family | (RefSeq) two-component response regulator ORR24-like isoform X1 (A)	PREDICTED: transcription activator GLK2 [Brassica oleracea var. oleracea]	RecName: Full=Transcription activator GLK2; AltName: Full=GBF'S PRO-RICH REGION-INTERACTING factor 2; AltName: Full=Golden2-like protein 2; Short=AtGLK2;	SubName: Full=Uncharacterized protein {ECO:0000313|EnsemblPlants:Bo7g067200.1};	--	GO:0005634,nucleus; GO:0003677,DNA binding; GO:0003700,DNA-binding transcription factor activity; GO:0009658,chloroplast organization; GO:0009910,negative regulation of flower development; GO:1900056,negative regulation of leaf senescence; GO:0045893,positive regulation of transcription, DNA-templated; GO:0010380,regulation of chlorophyll biosynthetic process; GO:0006351,transcription, DNA-templa…	PHD finger protein 20-like protein 1
Cluster-17807.76476	26.26	46.54	28.43	7.95	1.48	5.91	9.22	0.93	6.235	8.68	5.59	2.5	-2.87074	down	-2.86134	down	-3.07504	down	K00521 ferric-chelate reductase [EC:1.16.1.7] | (RefSeq) ferric reduction oxidase 7, chloroplastic-like (A)	PREDICTED: NAC domain-containing protein 83-like [Brassica oleracea var. oleracea]	RecName: Full=NAC domain-containing protein 83 {ECO:0000303|PubMed:15029955}; Short=ANAC083 {ECO:0000303|PubMed:15029955}; AltName: Full=Protein VND-INTERACTING 2 {ECO:0000303|PubMed:20388856};	SubName: Full=Uncharacterized protein {ECO:0000313|EnsemblPlants:Bo3g009040.1};	--	GO:0005634,nucleus; GO:0003677,DNA binding; GO:0003700,DNA-binding transcription factor activity; GO:0010150,leaf senescence; GO:0045892,negative regulation of transcription, DNA-templated; GO:0009737,response to abscisic acid; GO:0009651,response to salt stress; GO:0006351,transcription, DNA-templated; GO:0016032,viral process; GO:0010089,xylem development	No apical meristem (NAM) protein
Cluster-17807.75535	128.99	190.17	0.27	0.41	1.25	0	0	0	0.835	1.22	1.79	2.36	-7.73687	down	-8.85584	down	-6.36355	down	K04450 cyclic AMP-dependent transcription factor ATF-2 | (RefSeq) light-inducible protein CPRF2-like (A)	basic leucine zipper 63 [Brassica napus]	RecName: Full=Basic leucine zipper 63; Short=AtbZIP63; Short=bZIP protein 63; AltName: Full=Basic leucine zipper OPAQUE 2 homolog 3; Short=Basic leucine zipper O2 homolog 3;	SubName: Full=Uncharacterized protein {ECO:0000313|EnsemblPlants:Bra020620.1-P};	--	GO:0005634,nucleus; GO:0003677,DNA binding; GO:0003700,DNA-binding transcription factor activity; GO:0042802,identical protein binding; GO:0046982,protein heterodimerization activity; GO:0071215,cellular response to abscisic acid stimulus; GO:0071333,cellular response to glucose stimulus; GO:0006351,transcription, DNA-templated	Autophagy protein 16 (ATG16)
Cluster-17807.53106	1.66	2.08	2.56	0.13	0.59	0.35	0.63	1.03	0.4	0	0.085	0.17	-2.69708	down	-1.67551	down	-4.90847	down	K12126 phytochrome-interacting factor 3 | (RefSeq) transcription factor PIF3-like (A)	PREDICTED: transcription factor PIF7 [Brassica oleracea var. oleracea]	RecName: Full=Transcription factor PIF7; AltName: Full=Basic helix-loop-helix protein 72; Short=AtbHLH72; Short=bHLH 72; AltName: Full=Phytochrome-interacting factor 7; AltName: Full=Transcription factor EN 109; AltName: Full=bHLH transcription factor bHLH072;	SubName: Full=Uncharacterized protein {ECO:0000313|EnsemblPlants:Bo7g098470.1};	--	GO:0016607,nuclear speck; GO:0003700,DNA-binding transcription factor activity; GO:0003690,double-stranded DNA binding; GO:0046983,protein dimerization activity; GO:0009704,de-etiolation; GO:0009585,red, far-red light phototransduction; GO:0006355,regulation of transcription, DNA-templated; GO:0009416,response to light stimulus; GO:0006351,transcription, DNA-templated	Helix-loop-helix DNA-binding domain
Cluster-17807.116244	0.31	0.5	0.45	1.68	2.43	1.56	3.23	1.85	1.985	2.37	6.235	10.1	1.99468	up	2.31815	up	3.40674	up	K09260 MADS-box transcription enhancer factor 2A | (RefSeq) MADS-box protein SOC1 (A)	MADS-box protein SOC1 [Brassica napus]	RecName: Full=MADS-box protein SOC1; AltName: Full=Agamous-like MADS-box protein AGL20; AltName: Full=Protein SUPPRESSOR OF CONSTANS OVEREXPRESSION 1;	SubName: Full=BnaC04g50370D protein {ECO:0000313|EMBL:CDY27368.1};	MADS box transcription factor	GO:0005737,cytoplasm; GO:0005634,nucleus; GO:0003700,DNA-binding transcription factor activity; GO:0046983,protein dimerization activity; GO:0000977,RNA polymerase II regulatory region sequence-specific DNA binding; GO:0008134,transcription factor binding; GO:0030154,cell differentiation; GO:0009908,flower development; GO:0010077,maintenance of inflorescence meristem identity; GO:0009911,positive…	Speriolin C-terminus
Cluster-17807.137223	15.1	48.04	42.47	0.46	0.31	4.76	0.73	1.57	0.365	0	0	0	-4.46638	down	-5.37493	down	-11.9766	down	K21994 LOB domain-containing protein 18 | (RefSeq) LOB domain-containing protein 19-like (A)	LOB domain-containing protein 37-like isoform X1 [Brassica napus]	RecName: Full=LOB domain-containing protein 37; AltName: Full=ASYMMETRIC LEAVES 2-like protein 39; Short=AS2-like protein 39;	SubName: Full=Uncharacterized protein {ECO:0000313|EnsemblPlants:Bo2g168020.1};	--	GO:0006807,nitrogen compound metabolic process; GO:0060776,simple leaf morphogenesis	Lateral organ boundaries (LOB) domain
Cluster-17807.85268	132.18	288.78	199.67	23.01	71.45	41.69	64.15	61.69	65.405	34.96	49.865	64.77	-2.35633	down	-1.84383	down	-2.51541	down	K23048 RING finger protein unkempt | (RefSeq) zinc finger CCCH domain-containing protein 20 (A)	PREDICTED: zinc finger CCCH domain-containing protein 49-like [Brassica oleracea var. oleracea]	RecName: Full=Zinc finger CCCH domain-containing protein 49; Short=AtC3H49;	SubName: Full=Uncharacterized protein {ECO:0000313|EnsemblPlants:Bo1g016650.1};	CCCH-type Zn-finger protein	GO:0005886,plasma membrane; GO:0003677,DNA binding; GO:0003700,DNA-binding transcription factor activity; GO:0046872,metal ion binding; GO:0006355,regulation of transcription, DNA-templated	RNA-binding, Nab2-type zinc finger
Cluster-17807.71962	12.49	16.02	11.66	2.18	0.38	2.96	2.6	1.58	1.3	0	0.305	0.61	-3.00928	down	-3.08991	down	-5.76587	down	K14491 two-component response regulator ARR-B family | (RefSeq) two-component response regulator ARR2-like (A)	PREDICTED: two-component response regulator ARR2-like [Brassica oleracea var. oleracea]	RecName: Full=Two-component response regulator ARR2; AltName: Full=Receiver-like protein 5;	RecName: Full=Two-component response regulator {ECO:0000256|PIRNR:PIRNR036392};	GATA-4/5/6 transcription factors	GO:0005634,nucleus; GO:0003677,DNA binding; GO:0003700,DNA-binding transcription factor activity; GO:0000156,phosphorelay response regulator activity; GO:0071368,cellular response to cytokinin stimulus; GO:0009736,cytokinin-activated signaling pathway; GO:0009873,ethylene-activated signaling pathway; GO:0010150,leaf senescence; GO:0010082,regulation of root meristem growth; GO:0080113,regulation …	Response regulator receiver domain
Cluster-17807.6879	0.09	0.05	0.14	0.63	2.44	1.65	1.56	1.5	1.88	1.19	1.92	2.65	3.895	up	3.95687	up	3.87801	up	K09286 EREBP-like factor | (RefSeq) ethylene-responsive transcription factor ERF055 (A)	ethylene-responsive transcription factor ERF055 [Brassica napus]	RecName: Full=Ethylene-responsive transcription factor ERF055;	SubName: Full=Uncharacterized protein {ECO:0000313|EnsemblPlants:Bo5g069450.1};	--	GO:0005634,nucleus; GO:0003677,DNA binding; GO:0003700,DNA-binding transcription factor activity; GO:0009873,ethylene-activated signaling pathway; GO:0006355,regulation of transcription, DNA-templated; GO:0009415,response to water; GO:0006351,transcription, DNA-templated	AP2 domain
Cluster-17807.113263	30.58	29.96	21.54	4.38	10.8	7.91	3.44	2.5	3.14	0.86	2.705	4.55	-1.95396	down	-3.43831	down	-3.93548	down	K00521 ferric-chelate reductase [EC:1.16.1.7] | (RefSeq) ferric reduction oxidase 7, chloroplastic-like (A)	PREDICTED: NAC domain-containing protein 78-like [Raphanus sativus]	RecName: Full=NAC domain containing protein 50 {ECO:0000303|PubMed:15029955}; Short=ANAC050 {ECO:0000303|PubMed:15029955};	SubName: Full=BnaA01g31670D protein {ECO:0000313|EMBL:CDY41352.1};	--	GO:0005634,nucleus; GO:0003700,DNA-binding transcription factor activity; GO:0043565,sequence-specific DNA binding; GO:0000976,transcription regulatory region sequence-specific DNA binding; GO:0009908,flower development; GO:0034720,histone H3-K4 demethylation; GO:0045892,negative regulation of transcription, DNA-templated; GO:0048573,photoperiodism, flowering; GO:0060966,regulation of gene silenc…	No apical meristem (NAM) protein
Cluster-17807.122550	28.25	27.13	33.04	7.43	14.46	11.13	18.04	3.32	12.035	5.85	7.445	9.04	-1.54273	down	-1.71071	down	-2.61115	down	K12309 beta-galactosidase [EC:3.2.1.23] | (Kazusa) Lj3g3v0323160.2; - (A)	BnaCnng66930D, partial [Brassica napus]	RecName: Full=Protein indeterminate-domain 7 {ECO:0000303|PubMed:16784536};	SubName: Full=BnaCnng66930D protein {ECO:0000313|EMBL:CDY70142.1}; Flags: Fragment;	FOG: Zn-finger	GO:0003677,DNA binding; GO:0003700,DNA-binding transcription factor activity; GO:0046872,metal ion binding; GO:0006355,regulation of transcription, DNA-templated; GO:0006351,transcription, DNA-templated	C2H2-type zinc finger
Cluster-1657.0	0.35	0.87	0.23	16.76	1.13	15.07	2.55	2.78	5.43	6.13	4.455	2.78	4.33984	up	2.71283	up	2.75282	up	K09286 EREBP-like factor | (RefSeq) ethylene-responsive transcription factor RAP2-1 (A)	ethylene-responsive transcription factor ERF012-like [Brassica napus]	RecName: Full=Ethylene-responsive transcription factor ERF012; AltName: Full=Dehydration response element-binding protein 26 {ECO:0000303|PubMed:21069430};	SubName: Full=Uncharacterized protein {ECO:0000313|EnsemblPlants:Bra036022.1-P};	--	GO:0005634,nucleus; GO:0003700,DNA-binding transcription factor activity; GO:0043565,sequence-specific DNA binding; GO:0044212,transcription regulatory region DNA binding; GO:0071497,cellular response to freezing; GO:0034605,cellular response to heat; GO:0009873,ethylene-activated signaling pathway; GO:0045893,positive regulation of transcription, DNA-templated; GO:0009753,response to jasmonic ac…	AP2 domain
Cluster-17807.74941	21.11	28.39	20.16	3.4	9.54	3.95	11.89	4.75	6.895	0.7	1.87	3.04	-2.19266	down	-1.74709	down	-4.11546	down	--	PREDICTED: transcription factor ILR3-like [Brassica oleracea var. oleracea]	RecName: Full=Transcription factor ILR3; AltName: Full=Basic helix-loop-helix protein 105; Short=AtbHLH105; Short=bHLH 105; AltName: Full=Protein IAA-LEUCINE RESISTANT 3; AltName: Full=Transcription factor EN 133; AltName: Full=bHLH transcription factor bHLH105;	SubName: Full=Uncharacterized protein {ECO:0000313|EnsemblPlants:Bo3g021940.1};	--	GO:0005634,nucleus; GO:0003700,DNA-binding transcription factor activity; GO:0046983,protein dimerization activity; GO:0043565,sequence-specific DNA binding; GO:0019760,glucosinolate metabolic process; GO:0006355,regulation of transcription, DNA-templated; GO:0006351,transcription, DNA-templated	Helix-loop-helix DNA-binding domain
Cluster-17807.61280	1.9	2.08	0.85	0	0.09	0.17	0.08	0.38	0.04	0.26	0.21	0.16	-4.60796	down	-3.25435	down	-3.51814	down	K04450 cyclic AMP-dependent transcription factor ATF-2 | (RefSeq) light-inducible protein CPRF2-like (A)	basic leucine zipper 63 [Brassica napus]	RecName: Full=Basic leucine zipper 63; Short=AtbZIP63; Short=bZIP protein 63; AltName: Full=Basic leucine zipper OPAQUE 2 homolog 3; Short=Basic leucine zipper O2 homolog 3;	SubName: Full=Uncharacterized protein {ECO:0000313|EnsemblPlants:Bo2g151850.1};	--	GO:0005634,nucleus; GO:0003677,DNA binding; GO:0003700,DNA-binding transcription factor activity; GO:0042802,identical protein binding; GO:0046982,protein heterodimerization activity; GO:0071215,cellular response to abscisic acid stimulus; GO:0071333,cellular response to glucose stimulus; GO:0006351,transcription, DNA-templated	Basic leucine-zipper C terminal
Cluster-17807.117750	0	0	0.18	1.6	5.82	2.88	2.64	3.49	1.93	5.59	4.98	4.37	5.67961	up	5.35042	up	5.87542	up	K09422 transcription factor MYB, plant | (RefSeq) transcription factor MYB28 (A)	PREDICTED: transcription factor MYB28 isoform X1 [Brassica rapa]	RecName: Full=Transcription factor MYB28; AltName: Full=Myb-related protein 28; Short=AtMYB28; AltName: Full=Protein HIGH ALIPHATIC GLUCOSINOLATE 1; AltName: Full=Protein PRODUCTION OF METHIONINE-DERIVED GLUCOSINOLATE 1;	SubName: Full=MYB domain protein 28-2 {ECO:0000313|EMBL:ACR48179.1};	Transcription factor, Myb superfamily	GO:0005634,nucleus; GO:0003700,DNA-binding transcription factor activity; GO:0000981,DNA-binding transcription factor activity, RNA polymerase II-specific; GO:0043565,sequence-specific DNA binding; GO:0001135,RNA polymerase II transcription regulator recruiting activity; GO:0044212,transcription regulatory region DNA binding; GO:0030154,cell differentiation; GO:0010438,cellular response to sulfur…	Myb-like DNA-binding domain
Cluster-17807.39113	13.06	2.44	1.17	0	0.18	0.25	0.18	0	0.09	0	0	0	-5.39633	down	-6.08355	down	-8.69881	down	K09060 plant G-box-binding factor | (RefSeq) G-box-binding factor 1-like (A)	PREDICTED: basic leucine zipper 43-like [Brassica oleracea var. oleracea]	RecName: Full=Basic leucine zipper 43 {ECO:0000303|PubMed:11906833}; Short=AtbZIP43 {ECO:0000303|PubMed:11906833}; Short=bZIP protein 43 {ECO:0000303|PubMed:11906833};	SubName: Full=Uncharacterized protein {ECO:0000313|EnsemblPlants:Bo9g075700.1};	--	GO:0005634,nucleus; GO:0003677,DNA binding; GO:0003700,DNA-binding transcription factor activity; GO:0006351,transcription, DNA-templated	Homeobox associated leucine zipper
Cluster-17807.89554	4.44	1.95	2.99	9.97	10.74	9.04	13.79	5.96	11.74	12.04	10.145	8.25	1.5336	up	1.59608	up	1.28188	up	K21554 CREB3 regulatory factor | (RefSeq) B3 domain-containing transcription factor VRN1-like (A)	B3 domain-containing transcription factor VRN1-like [Brassica napus]	RecName: Full=B3 domain-containing transcription factor VRN1; AltName: Full=Protein VERNALIZATION 1;	SubName: Full=Uncharacterized protein {ECO:0000313|EnsemblPlants:Bo1g115980.1};	--	GO:0005654,nucleoplasm; GO:0003677,DNA binding; GO:0043565,sequence-specific DNA binding; GO:0009909,regulation of flower development; GO:0006355,regulation of transcription, DNA-templated; GO:0006351,transcription, DNA-templated; GO:0010048,vernalization response	B3 DNA binding domain
Cluster-17807.75634	10.13	3.78	8.91	2.52	1.29	1.83	2.19	1.09	1.89	2.37	2.77	3.17	-2.14315	down	-2.28869	down	-1.87851	down	K19939 Rab effector Noc2 | (RefSeq) POPTRDRAFT_568988; hypothetical protein (A)	PREDICTED: zinc finger protein CONSTANS-LIKE 4-like [Brassica oleracea var. oleracea]	RecName: Full=B-box domain protein 31 {ECO:0000303|PubMed:19920209}; Short=AtBBX31 {ECO:0000303|PubMed:19920209}; AltName: Full=Microprotein 1B {ECO:0000303|PubMed:27015278};	SubName: Full=Uncharacterized protein {ECO:0000313|EnsemblPlants:Bo7g111340.1};	--	GO:0005634,nucleus; GO:0003700,DNA-binding transcription factor activity; GO:0030674,protein binding, bridging; GO:0008270,zinc ion binding; GO:0007623,circadian rhythm; GO:0009909,regulation of flower development; GO:0006355,regulation of transcription, DNA-templated; GO:0010224,response to UV-B	B-box zinc finger
Cluster-17807.99186	2.89	5.31	5.34	1.06	0.5	1.57	2.15	0.42	1.865	0	0.34	0.68	-2.29186	down	-1.80588	down	-4.18661	down	--	AT-rich interactive domain-containing protein 3-like [Brassica napus]	RecName: Full=AT-rich interactive domain-containing protein 3; Short=ARID domain-containing protein 3;	SubName: Full=Uncharacterized protein {ECO:0000313|EnsemblPlants:Bo7g014510.1};	--	GO:0005634,nucleus; GO:0003700,DNA-binding transcription factor activity; GO:0000977,RNA polymerase II regulatory region sequence-specific DNA binding; GO:0001228,DNA-binding transcription activator activity, RNA polymerase II-specific; GO:0006355,regulation of transcription, DNA-templated	--
Cluster-17807.57735	0	0.43	0.47	12.84	3.21	7.86	7.56	18.98	14.825	27.34	27.14	26.94	4.59055	up	5.42299	up	6.05528	up	K11430 histone-lysine N-methyltransferase EZH2 [EC:2.1.1.43] | (RefSeq) histone-lysine N-methyltransferase EZA1 (A)	PREDICTED: histone-lysine N-methyltransferase EZA1 [Brassica oleracea var. oleracea]	RecName: Full=Histone-lysine N-methyltransferase EZA1; EC=2.1.1.43; AltName: Full=CURLY LEAF-like 1; AltName: Full=Protein SET DOMAIN GROUP 10; AltName: Full=Protein SWINGER;	RecName: Full=Histone-lysine N-methyltransferase {ECO:0000256|PROSITE-ProRule:PRU00909}; EC=2.1.1.43 {ECO:0000256|PROSITE-ProRule:PRU00909};	Transcriptional repressor EZH1	GO:0005677,chromatin silencing complex; GO:0005634,nucleus; GO:0031519,PcG protein complex; GO:0009506,plasmodesma; GO:0003700,DNA-binding transcription factor activity; GO:0018024,histone-lysine N-methyltransferase activity; GO:0003727,single-stranded RNA binding; GO:0006349,regulation of gene expression by genetic imprinting; GO:0006351,transcription, DNA-templated	Tesmin/TSO1-like CXC domain, cysteine-rich domain
Cluster-17807.121866	194.17	170.74	134.69	40.6	59.79	89.53	105.92	51	97.12	83.36	107.075	130.79	-1.52986	down	-1.21599	down	-1.21475	down	K12135 zinc finger protein CONSTANS | (RefSeq) zinc finger protein CONSTANS isoform X2 (A)	PREDICTED: B-box zinc finger protein 18 isoform X1 [Brassica oleracea var. oleracea]	RecName: Full=B-box zinc finger protein 18 {ECO:0000303|PubMed:19920209}; AltName: Full=Protein DOUBLE B-BOX 1A {ECO:0000303|PubMed:20872270}; AltName: Full=Protein SALT TOLERANCE HOMOLOG 4;	SubName: Full=Uncharacterized protein {ECO:0000313|EnsemblPlants:Bo8g101850.1};	--	GO:0005634,nucleus; GO:0003700,DNA-binding transcription factor activity; GO:0000989,NA; GO:0008270,zinc ion binding; GO:0070370,cellular heat acclimation; GO:0071483,cellular response to blue light; GO:0010100,negative regulation of photomorphogenesis; GO:0006355,regulation of transcription, DNA-templated; GO:0006351,transcription, DNA-templated	Putative zinc-RING and/or ribbon
Cluster-17807.99710	23.85	20.08	20.94	1.64	6.72	6.15	6.57	9.22	5.38	2.86	6.035	9.21	-2.31746	down	-1.71563	down	-2.29382	down	K14491 two-component response regulator ARR-B family | (RefSeq) two-component response regulator ORR21-like (A)	BnaA06g36250D [Brassica napus]	RecName: Full=Transcription activator GLK2; AltName: Full=GBF'S PRO-RICH REGION-INTERACTING factor 2; AltName: Full=Golden2-like protein 2; Short=AtGLK2;	SubName: Full=BnaA06g36250D protein {ECO:0000313|EMBL:CDY22303.1};	--	GO:0005634,nucleus; GO:0003677,DNA binding; GO:0003700,DNA-binding transcription factor activity; GO:0009658,chloroplast organization; GO:0009910,negative regulation of flower development; GO:1900056,negative regulation of leaf senescence; GO:0045893,positive regulation of transcription, DNA-templated; GO:0010380,regulation of chlorophyll biosynthetic process; GO:0006351,transcription, DNA-templa…	--
Cluster-17807.150546	13.29	7.26	16	4.23	2.26	2.02	3.8	0.72	2.795	4.88	2.81	0.74	-2.21952	down	-2.54208	down	-2.61798	down	K00521 ferric-chelate reductase [EC:1.16.1.7] | (RefSeq) ferric reduction oxidase 7, chloroplastic-like (A)	BnaCnng30350D [Brassica napus]	RecName: Full=NAC transcription factor 56 {ECO:0000303|PubMed:15029955}; Short=AtNAC056 {ECO:0000303|PubMed:15029955}; AltName: Full=NAC domain-containing protein 2 {ECO:0000303|PubMed:11245578}; Short=AtNAC2 {ECO:0000303|PubMed:11245578}; AltName: Full=Protein NAC-REGULATED SEED MORPHOLOGY 1 {ECO:0000303|PubMed:18849494};	SubName: Full=BnaCnng30350D protein {ECO:0000313|EMBL:CDY56427.1};	--	GO:0005634,nucleus; GO:0003700,DNA-binding transcription factor activity; GO:0044212,transcription regulatory region DNA binding; GO:0080060,integument development; GO:0045995,regulation of embryonic development; GO:0009753,response to jasmonic acid; GO:0048317,seed morphogenesis; GO:0006351,transcription, DNA-templated	No apical meristem (NAM) protein
Cluster-17807.76170	0.42	0.6	1.07	6.63	2.23	4.31	1.35	2.05	5.305	9.54	12.715	15.89	2.48955	up	1.86164	up	3.73791	up	K14963 COMPASS component SWD3 | (RefSeq) transcriptional corepressor LEUNIG_HOMOLOG-like (A)	PREDICTED: transcriptional corepressor LEUNIG_HOMOLOG-like [Brassica oleracea var. oleracea]	RecName: Full=Transcriptional corepressor LEUNIG_HOMOLOG; AltName: Full=Protein MUCILAGE-MODIFIED 1 {ECO:0000303|PubMed:11706181};	SubName: Full=Uncharacterized protein {ECO:0000313|EnsemblPlants:Bo4g045710.1};	WD40 repeat-containing protein	GO:0005634,nucleus; GO:0003713,transcription coactivator activity; GO:0030154,cell differentiation; GO:0006974,cellular response to DNA damage stimulus; GO:0071217,cellular response to external biotic stimulus; GO:0009793,embryo development ending in seed dormancy; GO:0009908,flower development; GO:0010393,galacturonan metabolic process; GO:0010073,meristem maintenance; GO:0010192,mucilage biosyn…	Coatomer WD associated region
Cluster-17807.60204	7.51	8.53	11.59	1.98	4.28	3.02	4.52	1.23	5.99	2.66	3.405	4.15	-1.73177	down	-1.44287	down	-1.89127	down	K12126 phytochrome-interacting factor 3 | (RefSeq) transcription factor APG-like (A)	PREDICTED: transcription factor BIM2-like isoform X2 [Brassica oleracea var. oleracea]	RecName: Full=Transcription factor BIM2; AltName: Full=BES1-interacting Myc-like protein 2; AltName: Full=Basic helix-loop-helix protein 102; Short=AtbHLH102; Short=bHLH 102; AltName: Full=Transcription factor EN 125; AltName: Full=bHLH transcription factor bHLH102;	SubName: Full=Uncharacterized protein {ECO:0000313|EnsemblPlants:Bo2g062560.1};	--	GO:0005634,nucleus; GO:0003700,DNA-binding transcription factor activity; GO:0046983,protein dimerization activity; GO:0043565,sequence-specific DNA binding; GO:0006351,transcription, DNA-templated	Helix-loop-helix DNA-binding domain
Cluster-17807.40015	2.47	2.67	2.9	0.65	0.63	0.65	0	0.53	0.205	0	0	0	-2.1794	down	-3.45367	down	-7.38958	down	K11644 paired amphipathic helix protein Sin3a | (RefSeq) paired amphipathic helix protein Sin3-like 5 isoform X1 (A)	PREDICTED: paired amphipathic helix protein Sin3-like 5 isoform X2 [Brassica oleracea var. oleracea]	RecName: Full=Paired amphipathic helix protein Sin3-like 5;	SubName: Full=BnaC09g14940D protein {ECO:0000313|EMBL:CDY30912.1};	Histone deacetylase complex, SIN3 component	GO:0000785,chromatin; GO:0000118,histone deacetylase complex; GO:0001106,NA; GO:0016575,histone deacetylation; GO:0000122,negative regulation of transcription by RNA polymerase II; GO:0006351,transcription, DNA-templated	Paired amphipathic helix repeat
Cluster-17807.45790	21.64	83.03	34.67	6.84	8.88	11.62	20.76	11.61	14.015	1.24	4.54	7.84	-2.525	down	-1.78459	down	-3.86768	down	K23317 metal regulatory transcription factor 1 | (RefSeq) zinc finger protein JACKDAW-like (A)	PREDICTED: protein indeterminate-domain 6, chloroplastic-like [Raphanus sativus]	RecName: Full=Protein indeterminate-domain 4, chloroplastic {ECO:0000303|PubMed:16784536}; Flags: Precursor;	SubName: Full=Uncharacterized protein {ECO:0000313|EnsemblPlants:Bo8g106710.1};	FOG: Zn-finger	GO:0009507,chloroplast; GO:0005634,nucleus; GO:0003677,DNA binding; GO:0003700,DNA-binding transcription factor activity; GO:0046872,metal ion binding; GO:0008356,asymmetric cell division; GO:0048364,root development; GO:0006351,transcription, DNA-templated	C2H2-type zinc ribbon
Cluster-17807.68026	263.68	277.86	264.69	17.32	0.46	26.16	53.21	30.84	42.245	41.04	41.585	42.13	-4.36626	down	-2.82131	down	-3.12685	down	K12134 circadian clock associated 1 | (RefSeq) protein CCA1 isoform X1 (A)	PREDICTED: protein CCA1 isoform X2 [Brassica oleracea var. oleracea]	RecName: Full=Protein CCA1 {ECO:0000303|PubMed:9144958}; AltName: Full=MYB-related transcription factor CCA1 {ECO:0000303|PubMed:9144958}; AltName: Full=Protein CIRCADIAN CLOCK ASSOCIATED 1 {ECO:0000303|PubMed:9144958};	SubName: Full=Uncharacterized protein {ECO:0000313|EnsemblPlants:Bo4g006930.1};	Zuotin and related molecular chaperones (DnaJ superfamily), contains DNA-binding domains	GO:0005634,nucleus; GO:0003677,DNA binding; GO:0003700,DNA-binding transcription factor activity; GO:0043565,sequence-specific DNA binding; GO:0007623,circadian rhythm; GO:0048574,long-day photoperiodism, flowering; GO:0042754,negative regulation of circadian rhythm; GO:0045892,negative regulation of transcription, DNA-templated; GO:0045893,positive regulation of transcription, DNA-templated; GO:…	Myb-like DNA-binding domain
Cluster-17807.52147	22.7	15.35	17.67	61.77	36.29	54.94	69.71	30.76	64.47	174.58	130.485	86.39	1.32638	up	1.37376	up	2.3271	up	K15613 homeobox protein Meis1 | (RefSeq) homeobox protein knotted-1-like 4 isoform X1 (A)	homeobox protein knotted-1-like 4 isoform X1 [Brassica napus]	RecName: Full=Homeobox protein knotted-1-like 4; AltName: Full=Protein KNAT4;	SubName: Full=BnaCnng20070D protein {ECO:0000313|EMBL:CDY51104.1};	Transcription factor MEIS1 and related HOX domain proteins	GO:0005829,cytosol; GO:0005634,nucleus; GO:0003677,DNA binding; GO:0003700,DNA-binding transcription factor activity; GO:0009416,response to light stimulus	Homeodomain
Cluster-16321.0	0.55	0.56	0.51	1.79	2.66	4.67	3.28	1.7	2.205	4.07	4.765	5.46	2.32136	up	1.99712	up	2.68149	up	K07560 D-tyrosyl-tRNA(Tyr) deacylase [EC:3.1.-.-] | (RefSeq) hypothetical protein (A)	PREDICTED: transcription factor bHLH34-like [Brassica oleracea var. oleracea]	RecName: Full=Transcription factor bHLH34; AltName: Full=Basic helix-loop-helix protein 34; Short=AtbHLH34; Short=bHLH 34; AltName: Full=Transcription factor EN 135; AltName: Full=bHLH transcription factor bHLH034;	SubName: Full=Uncharacterized protein {ECO:0000313|EnsemblPlants:Bo1g102270.1};	--	GO:0005634,nucleus; GO:0003677,DNA binding; GO:0003700,DNA-binding transcription factor activity; GO:0046983,protein dimerization activity; GO:0006355,regulation of transcription, DNA-templated; GO:0006351,transcription, DNA-templated	Cell division protein ZapB
Cluster-17807.73547	29.09	37.25	22.86	11.87	14.77	16.44	14.61	17.29	12.05	17.09	16.665	16.24	-1.21299	down	-1.12515	down	-1.26574	down	K08332 vacuolar protein 8 | (Kazusa) Lj0g3v0343689.3; - (A)	PREDICTED: ARM REPEAT PROTEIN INTERACTING WITH ABF2 isoform X2 [Brassica oleracea var. oleracea]	RecName: Full=ARM REPEAT PROTEIN INTERACTING WITH ABF2; Short=ARIA;	SubName: Full=Uncharacterized protein {ECO:0000313|EnsemblPlants:Bra002228.1-P};	FOG: Armadillo/beta-catenin-like repeats	GO:0005737,cytoplasm; GO:0005634,nucleus; GO:0005886,plasma membrane; GO:0010187,negative regulation of seed germination; GO:0016567,protein ubiquitination; GO:0009737,response to abscisic acid; GO:0009651,response to salt stress	Myosin-binding striated muscle assembly central
Cluster-17807.31587	15.22	25.04	15.42	3.3	7.39	6.74	8.84	9.14	8.055	5.72	5.62	5.52	-1.84305	down	-1.22494	down	-2.17247	down	K00521 ferric-chelate reductase [EC:1.16.1.7] | (RefSeq) ferric reduction oxidase 7, chloroplastic-like (A)	PREDICTED: NAC domain-containing protein 19-like [Brassica oleracea var. oleracea]	RecName: Full=NAC domain-containing protein 35 {ECO:0000303|PubMed:15029955}; Short=ANAC035 {ECO:0000303|PubMed:15029955}; AltName: Full=Protein LONG VEGETATIVE PHASE 1 {ECO:0000303|PubMed:17653269}; Short=AtLOV1 {ECO:0000303|PubMed:17653269};	SubName: Full=Uncharacterized protein {ECO:0000313|EnsemblPlants:Bo7g080470.1};	--	GO:0005634,nucleus; GO:0003677,DNA binding; GO:0003700,DNA-binding transcription factor activity; GO:0009908,flower development; GO:0006351,transcription, DNA-templated	No apical meristem (NAM) protein
Cluster-17807.35667	9.37	18.67	11.83	0.01	1.23	0.27	0	0	0.425	1.74	0.87	0	-4.87199	down	-6.86196	down	-4.36722	down	K00521 ferric-chelate reductase [EC:1.16.1.7] | (RefSeq) ferric reduction oxidase 7, chloroplastic-like (A)	PREDICTED: NAC transcription factor 29-like [Raphanus sativus]	RecName: Full=NAC transcription factor 29; Short=AtNAC029; AltName: Full=Protein NAC-LIKE, ACTIVATED BY AP3/PI; Short=AtNAP;	SubName: Full=mRNA, clone: RTFL01-48-K20 {ECO:0000313|EMBL:BAJ34610.1};	--	GO:0005634,nucleus; GO:0003677,DNA binding; GO:0003700,DNA-binding transcription factor activity; GO:0009793,embryo development ending in seed dormancy; GO:0009908,flower development; GO:0009835,fruit ripening; GO:0010150,leaf senescence; GO:0009825,multidimensional cell growth; GO:0006351,transcription, DNA-templated	--
Cluster-17807.85291	0.39	0.35	0.35	4.22	1.09	1.71	1.6	0.71	3.1	17.67	11.315	4.96	2.559	up	2.11786	up	4.56198	up	K00924 kinase [EC:2.7.1.-] | (RefSeq) aspartic proteinase-like protein 2 (A)	PREDICTED: aspartic proteinase-like protein 2 [Brassica oleracea var. oleracea]	RecName: Full=Histone-lysine N-methyltransferase ATX2; EC=2.1.1.43; AltName: Full=Protein SET DOMAIN GROUP 30; AltName: Full=Trithorax-homolog protein 2; Short=TRX-homolog protein 2;	SubName: Full=BnaC08g44450D protein {ECO:0000313|EMBL:CDY10006.1};	Aspartyl protease	GO:0005634,nucleus; GO:0042800,histone methyltransferase activity (H3-K4 specific); GO:0046872,metal ion binding; GO:0051568,histone H3-K4 methylation; GO:0006355,regulation of transcription, DNA-templated	Xylanase inhibitor C-terminal
Cluster-17807.60888	0	0.25	0.15	3.92	2.08	2.28	2.03	2.95	3.555	10.36	6.905	3.45	4.20095	up	4.26357	up	5.24566	up	K01051 pectinesterase [EC:3.1.1.11] | (RefSeq) probable pectinesterase/pectinesterase inhibitor 58 (A)	trihelix transcription factor GT-2-like [Brassica napus]	RecName: Full=Trihelix transcription factor GT-2; AltName: Full=Trihelix DNA-binding protein GT-2;	SubName: Full=Uncharacterized protein {ECO:0000313|EnsemblPlants:Bo6g120880.1};	Transcription factor GT-2 and related proteins, contains trihelix DNA-binding/SANT domain	GO:0005634,nucleus; GO:0003677,DNA binding; GO:0003700,DNA-binding transcription factor activity; GO:0006351,transcription, DNA-templated	Transcription factor IIA, alpha/beta subunit
Cluster-17807.69173	4.58	4.99	2.92	0.37	1.46	0.76	2.63	0.88	1.315	0.69	0.345	0	-2.42976	down	-1.52778	down	-3.97938	down	--	uncharacterized protein BNAC03G15730D [Brassica napus]	--	SubName: Full=BnaC03g15730D protein {ECO:0000313|EMBL:CDY32605.1};	--	GO:0003676,nucleic acid binding	NYN domain
Cluster-17807.4147	1.9	2.26	0.88	5.23	10.13	8.24	8.97	7.86	6.825	7.81	8.81	9.81	2.07346	up	2.10579	up	1.94333	up	K16222 Dof zinc finger protein DOF5.5 | (RefSeq) CDF1; cycling DOF factor 1 (A)	PREDICTED: dof zinc finger protein DOF1.5-like [Brassica oleracea var. oleracea]	RecName: Full=Dof zinc finger protein DOF1.5; Short=AtDOF1.5;	SubName: Full=Uncharacterized protein {ECO:0000313|EnsemblPlants:Bo7g045730.1};	--	GO:0005634,nucleus; GO:0003700,DNA-binding transcription factor activity; GO:0046872,metal ion binding; GO:0044212,transcription regulatory region DNA binding; GO:0006355,regulation of transcription, DNA-templated; GO:0010214,seed coat development; GO:0006351,transcription, DNA-templated	Dof domain, zinc finger
Cluster-17807.124866	0.17	0	0	14.29	0.89	2.06	4.71	7.48	8.54	4.91	3.26	1.61	6.72364	up	6.93594	up	5.58456	up	K18834 WRKY transcription factor 1 | (RefSeq) WRKY transcription factor 1-like (A)	BnaC03g67380D [Brassica napus]	RecName: Full=WRKY transcription factor 18; AltName: Full=WRKY DNA-binding protein 18; Short=AtWRKY18;	SubName: Full=BnaC03g67380D protein {ECO:0000313|EMBL:CDY39879.1};	--	GO:0005634,nucleus; GO:0003700,DNA-binding transcription factor activity; GO:0042802,identical protein binding; GO:0043565,sequence-specific DNA binding; GO:0042742,defense response to bacterium; GO:0050832,defense response to fungus; GO:0031347,regulation of defense response; GO:0010200,response to chitin; GO:0002237,response to molecule of bacterial origin; GO:0009751,response to salicylic acid…	--
Cluster-17807.154657	0.56	0.41	0.07	2.31	3.52	3.02	4.75	0.4	2.685	1.78	2.665	3.55	2.93494	up	2.71437	up	2.49759	up	K08869 aarF domain-containing kinase | (RefSeq) predicted protein (A)	transcription factor DIVARICATA [Brassica napus]	RecName: Full=Transcription factor DIVARICATA;	SubName: Full=Uncharacterized protein {ECO:0000313|EnsemblPlants:Bo4g187390.1};	Zuotin and related molecular chaperones (DnaJ superfamily), contains DNA-binding domains	GO:0005634,nucleus; GO:0003677,DNA binding; GO:0048262,determination of dorsal/ventral asymmetry; GO:0009908,flower development; GO:0006355,regulation of transcription, DNA-templated; GO:0006351,transcription, DNA-templated	Myb DNA-binding like
Cluster-17807.73353	1.82	1.39	1.48	2.95	5.47	6.19	5.02	9.74	4.825	4.28	4.5	4.72	1.47907	up	1.99274	up	1.10044	up	K08819 cyclin-dependent kinase 12/13 [EC:2.7.11.22 2.7.11.23] | (RefSeq) uncharacterized LOC101495256 (A)	zinc finger CCCH domain-containing protein 5-like [Brassica napus]	RecName: Full=NADPH-dependent pterin aldehyde reductase {ECO:0000303|PubMed:17550420}; EC=1.1.1.- {ECO:0000305|PubMed:17550420};	SubName: Full=BnaA08g25830D protein {ECO:0000313|EMBL:CDY20942.1};	Reductases with broad range of substrate specificities	GO:0005829,cytosol; GO:0016616,oxidoreductase activity, acting on the CH-OH group of donors, NAD or NADP as acceptor; GO:0006760,folic acid-containing compound metabolic process	RNA recognition motif. (a.k.a. RRM, RBD, or RNP domain)
Cluster-17807.53070	0	0.11	0	0.84	6.05	1.83	4.92	7.72	2.46	17.87	11.715	5.56	6.16722	up	7.07956	up	7.92996	up	K12127 pseudo-response regulator 1 | (RefSeq) two-component response regulator-like APRR1 isoform X1 (A)	two-component response regulator-like APRR1 isoform X1 [Brassica napus]	RecName: Full=Two-component response regulator-like APRR1; AltName: Full=ABI3-interacting protein 1; AltName: Full=Pseudo-response regulator 1; AltName: Full=Timing of CAB expression 1;	SubName: Full=BnaCnng43250D protein {ECO:0000313|EMBL:CDY64140.1};	GATA-4/5/6 transcription factors	GO:0005634,nucleus; GO:0003677,DNA binding; GO:0003700,DNA-binding transcription factor activity; GO:0007623,circadian rhythm; GO:0010031,circumnutation; GO:0009908,flower development; GO:0010629,negative regulation of gene expression; GO:0000160,phosphorelay signal transduction system; GO:0010468,regulation of gene expression; GO:0006355,regulation of transcription, DNA-templated; GO:0006351,tra…	CCT motif
Cluster-17807.66927	53.78	56.14	39.55	4.03	15.8	14.63	10.89	5.96	8.96	6.57	8.28	9.99	-2.2763	down	-2.69565	down	-3.0513	down	K20043 clathrin coat assembly protein AP180 | (RefSeq) putative clathrin assembly protein At5g35200 (A)	dof zinc finger protein DOF5.4-like [Brassica napus]	RecName: Full=Dof zinc finger protein DOF5.4; Short=AtDOF5.4; AltName: Full=OBF-binding protein 4;	SubName: Full=Uncharacterized protein {ECO:0000313|EnsemblPlants:Bo7g098050.1};	--	GO:0005634,nucleus; GO:0003700,DNA-binding transcription factor activity; GO:0046872,metal ion binding; GO:0044212,transcription regulatory region DNA binding; GO:0006355,regulation of transcription, DNA-templated; GO:0006351,transcription, DNA-templated	Dof domain, zinc finger
Cluster-17807.132803	0	0.12	0	0.63	2.82	6.88	6.71	18.09	6.39	0	6.165	12.33	6.25627	up	8.00517	up	6.76924	up	K08869 aarF domain-containing kinase | (RefSeq) predicted protein (A)	PREDICTED: uncharacterized protein LOC106316480 [Brassica oleracea var. oleracea]	RecName: Full=Transcription factor MYBS3 {ECO:0000303|PubMed:12172034}; AltName: Full=Myb-related protein S3 {ECO:0000303|PubMed:12172034}; Short=OsMYBS3 {ECO:0000303|PubMed:12172034};	SubName: Full=Uncharacterized protein {ECO:0000313|EnsemblPlants:Bo9g127350.1};	--	GO:0005634,nucleus; GO:0003677,DNA binding; GO:0003700,DNA-binding transcription factor activity; GO:0046872,metal ion binding; GO:0045892,negative regulation of transcription, DNA-templated; GO:0009723,response to ethylene; GO:0009739,response to gibberellin; GO:0009744,response to sucrose; GO:0006351,transcription, DNA-templated	Myb-like DNA-binding domain
Cluster-17807.151197	0	0	0	0.61	1.94	1.55	4.03	0.59	4.185	1.02	5.015	9.01	6.56608	up	7.59856	up	8.12042	up	K09286 EREBP-like factor | (RefSeq) ethylene-responsive transcription factor TINY-like (A)	ethylene-responsive transcription factor ERF035 [Brassica napus]	RecName: Full=Ethylene-responsive transcription factor ERF035;	SubName: Full=Uncharacterized protein {ECO:0000313|EnsemblPlants:Bo6g077080.1};	--	GO:0005634,nucleus; GO:0003700,DNA-binding transcription factor activity; GO:0043565,sequence-specific DNA binding; GO:0044212,transcription regulatory region DNA binding; GO:0009873,ethylene-activated signaling pathway; GO:0006351,transcription, DNA-templated	AP2 domain
Cluster-17807.101739	3.69	2.22	2.05	31.24	6.02	18.25	18.02	22.01	14.01	6.34	14.435	22.53	2.67276	up	2.67311	up	2.00728	up	K21630 GATA-type zinc finger protein 1 | (RefSeq) GATA transcription factor 11-like (A)	PREDICTED: GATA transcription factor 8-like [Brassica oleracea var. oleracea]	RecName: Full=GATA transcription factor 8;	RecName: Full=GATA transcription factor {ECO:0000256|PIRNR:PIRNR016992};	GATA-4/5/6 transcription factors	GO:0005634,nucleus; GO:0005667,transcription factor complex; GO:0003682,chromatin binding; GO:0003700,DNA-binding transcription factor activity; GO:0000977,RNA polymerase II regulatory region sequence-specific DNA binding; GO:0001085,RNA polymerase II transcription factor binding; GO:0001228,DNA-binding transcription activator activity, RNA polymerase II-specific; GO:0008270,zinc ion binding; GO:…	GATA zinc finger
Cluster-17807.16105	2.67	1.14	2.03	0.53	0.64	0.37	0.35	0.29	0.175	0	0	0	-2.04276	down	-2.96294	down	-8.85063	down	K15032 mTERF domain-containing protein, mitochondrial | (RefSeq) transcription termination factor MTERF2, chloroplastic-like (A)	transcription termination factor MTERF2, chloroplastic-like [Brassica napus]	RecName: Full=Transcription termination factor MTERF2, chloroplastic {ECO:0000305}; AltName: Full=Mitochondrial transcription termination factor 2 {ECO:0000303|PubMed:23087700}; AltName: Full=Protein EMBRYO DEFECTIVE 2219 {ECO:0000303|PubMed:15266054}; Flags: Precursor;	SubName: Full=Uncharacterized protein {ECO:0000313|EnsemblPlants:Bo6g122430.1};	Mitochondrial transcription termination factor, mTERF	GO:0009507,chloroplast; GO:0009506,plasmodesma; GO:0003690,double-stranded DNA binding; GO:0019843,rRNA binding; GO:0003727,single-stranded RNA binding; GO:0009658,chloroplast organization; GO:0032502,developmental process; GO:0006353,DNA-templated transcription, termination; GO:0006355,regulation of transcription, DNA-templated; GO:0042255,ribosome assembly; GO:0008380,RNA splicing	mTERF
Cluster-17807.88480	11.51	10.75	6.84	1.24	3.34	3.5	2.92	0.76	3.91	0.27	0.815	1.36	-2.00484	down	-2.13619	down	-4.03268	down	K09286 EREBP-like factor | (RefSeq) ethylene-responsive transcription factor RAP2-13-like (A)	PREDICTED: LOW QUALITY PROTEIN: ethylene-responsive transcription factor ERF062 [Brassica oleracea var. oleracea]	RecName: Full=Ethylene-responsive transcription factor ERF062;	SubName: Full=BnaC04g55700D protein {ECO:0000313|EMBL:CDY53558.1};	--	GO:0005634,nucleus; GO:0003677,DNA binding; GO:0003700,DNA-binding transcription factor activity; GO:0009873,ethylene-activated signaling pathway; GO:0006351,transcription, DNA-templated	AP2 domain
Cluster-17807.90729	48.87	35.43	36.55	3.13	14.92	8.34	14.97	5.85	10.745	11.52	12.425	13.33	-2.3408	down	-2.09946	down	-2.14139	down	K16222 Dof zinc finger protein DOF5.5 | (RefSeq) cyclic dof factor 1-like (A)	PREDICTED: cyclic dof factor 1-like [Brassica oleracea var. oleracea]	RecName: Full=Cyclic dof factor 1; AltName: Full=Dof zinc finger protein DOF5.5; Short=AtDOF5.5;	SubName: Full=Uncharacterized protein {ECO:0000313|EnsemblPlants:Bo2g164130.1};	--	GO:0005634,nucleus; GO:0003677,DNA binding; GO:0003700,DNA-binding transcription factor activity; GO:0046872,metal ion binding; GO:0000978,RNA polymerase II proximal promoter sequence-specific DNA binding; GO:0001210,transcriptional repressor activity, metal ion regulated sequence-specific DNA binding; GO:0009658,chloroplast organization; GO:0009908,flower development; GO:0045892,negative regulat…	Dof domain, zinc finger
Cluster-17807.66861	12.15	60.4	27.52	2.39	6.78	6.06	12.71	11.73	8.725	0.55	2.345	4.14	-2.89629	down	-1.74758	down	-4.34291	down	K12309 beta-galactosidase [EC:3.2.1.23] | (Kazusa) Lj3g3v0323160.2; - (A)	PREDICTED: protein indeterminate-domain 6, chloroplastic-like [Brassica oleracea var. oleracea]	RecName: Full=Protein indeterminate-domain 4, chloroplastic {ECO:0000303|PubMed:16784536}; Flags: Precursor;	SubName: Full=Uncharacterized protein {ECO:0000313|EnsemblPlants:Bo8g066120.1};	FOG: Zn-finger	GO:0009507,chloroplast; GO:0005634,nucleus; GO:0003677,DNA binding; GO:0003700,DNA-binding transcription factor activity; GO:0046872,metal ion binding; GO:0008356,asymmetric cell division; GO:0048364,root development; GO:0006351,transcription, DNA-templated	Zinc finger, C2H2 type
Cluster-17807.66740	0.49	0.71	0.77	2.08	2.23	3.63	1.62	2.8	3.28	7.09	8.615	10.14	1.83819	up	1.8183	up	3.26664	up	K06889 uncharacterized protein | (RefSeq) protein bem46-like isoform X1 (A)	PREDICTED: PHD finger protein ALFIN-LIKE 7 [Brassica rapa]	RecName: Full=PHD finger protein ALFIN-LIKE 7; Short=Protein AL7;	SubName: Full=Uncharacterized protein {ECO:0000313|EnsemblPlants:Bra016698.1-P};	Uncharacterized PHD Zn-finger protein	GO:0005634,nucleus; GO:0046872,metal ion binding; GO:0035064,methylated histone binding; GO:0016569,covalent chromatin modification; GO:0006355,regulation of transcription, DNA-templated; GO:0006351,transcription, DNA-templated	PHD-finger
Cluster-17807.3781	0.08	0.13	0.43	1.61	1.82	1.91	2.71	2.07	2.965	8.2	6.91	5.62	2.92035	up	3.46169	up	4.59359	up	K00521 ferric-chelate reductase [EC:1.16.1.7] | (RefSeq) ferric reduction oxidase 7, chloroplastic-like (A)	NAC domain-containing protein 71-like [Brassica napus]	RecName: Full=NAC domain-containing protein 45 {ECO:0000312|EMBL:AEE73912.1};	SubName: Full=Uncharacterized protein {ECO:0000313|EnsemblPlants:Bo6g036040.1};	--	GO:0005634,nucleus; GO:0003700,DNA-binding transcription factor activity; GO:0044212,transcription regulatory region DNA binding; GO:0090603,sieve element differentiation; GO:0090602,sieve element enucleation; GO:0006351,transcription, DNA-templated	No apical meristem (NAM) protein
Cluster-17807.46388	0	0.65	0.43	29.44	5.52	5.08	8.8	30.51	15.275	28.89	23.4	17.91	5.02781	up	5.52708	up	5.5182	up	K19600 tubby-related protein 1 | (RefSeq) tubby-like F-box protein 1 (A)	tubby-like F-box protein 1 isoform X1 [Brassica napus]	RecName: Full=Tubby-like F-box protein 1; Short=AtTLP1;	RecName: Full=Tubby-like F-box protein {ECO:0000256|RuleBase:RU361125};	Tub family proteins	GO:0003700,DNA-binding transcription factor activity; GO:0035091,phosphatidylinositol binding; GO:0006355,regulation of transcription, DNA-templated	Domain of unknown function (DUF3527)
Cluster-17807.153747	0	0	0	0.96	0.16	1.12	2.5	2.94	2.325	0.83	0.79	0.75	7.06589	up	8.91476	up	6.86581	up	K21630 GATA-type zinc finger protein 1 | (RefSeq) GATA transcription factor 11-like (A)	PREDICTED: GATA transcription factor 8-like [Brassica oleracea var. oleracea]	RecName: Full=GATA transcription factor 8;	RecName: Full=GATA transcription factor {ECO:0000256|PIRNR:PIRNR016992};	GATA-4/5/6 transcription factors	GO:0005634,nucleus; GO:0005667,transcription factor complex; GO:0003682,chromatin binding; GO:0003700,DNA-binding transcription factor activity; GO:0000977,RNA polymerase II regulatory region sequence-specific DNA binding; GO:0001085,RNA polymerase II transcription factor binding; GO:0001228,DNA-binding transcription activator activity, RNA polymerase II-specific; GO:0008270,zinc ion binding; GO:…	GATA zinc finger
Cluster-17807.4716	0	0	0	0.17	1.05	1.58	0.94	3.91	1.795	3.9	3.73	3.56	7.04525	up	8.38122	up	8.76545	up	K20557 transcription factor VIP1 | (RefSeq) transcription factor VIP1 (A)	PREDICTED: transcription factor RF2b-like [Brassica oleracea var. oleracea]	RecName: Full=Transcription factor RF2b;	SubName: Full=Uncharacterized protein {ECO:0000313|EnsemblPlants:Bo8g114410.1};	--	GO:0005634,nucleus; GO:0003677,DNA binding; GO:0003700,DNA-binding transcription factor activity; GO:0006351,transcription, DNA-templated	Cell division protein ZapB
Cluster-17807.63881	5.93	5.49	3.81	0.38	0.84	0.04	2.39	3.19	2.265	1.08	2.015	2.95	-3.72986	down	-1.06121	down	-1.76609	down	K03134 transcription initiation factor TFIID subunit 10 | (RefSeq) transcription initiation factor TFIID subunit 10-like (A)	B3 domain-containing protein REM7-like isoform X1 [Brassica napus]	RecName: Full=Transcription initiation factor TFIID subunit 10; AltName: Full=Protein SALT TOLERANCE DURING GERMINATION 1; AltName: Full=TBP-associated factor 10; Short=AtTAF10; AltName: Full=TBP-associated factor II 15;	SubName: Full=Uncharacterized protein {ECO:0000313|EnsemblPlants:Bo3g173740.1};	Transcription initiation factor TFIID, subunit TAF10 (also component of histone acetyltransferase SAGA)	GO:0005634,nucleus; GO:0006352,DNA-templated transcription, initiation; GO:0006355,regulation of transcription, DNA-templated	B3 DNA binding domain
Cluster-17807.24005	7.39	6.77	4.26	15.32	22.41	17.13	15.18	17.46	21.53	23.53	28.105	32.68	1.43795	up	1.38944	up	1.69681	up	K23048 RING finger protein unkempt | (RefSeq) zinc finger CCCH domain-containing protein 43-like isoform X1 (A)	PREDICTED: zinc finger CCCH domain-containing protein 34-like [Brassica oleracea var. oleracea]	RecName: Full=Zinc finger CCCH domain-containing protein 34; Short=AtC3H34; AltName: Full=Zinc finger CCCH domain-containing protein ZFN-like 2;	SubName: Full=Uncharacterized protein {ECO:0000313|EnsemblPlants:Bo5g143520.1};	CCCH-type Zn-finger protein	GO:0005634,nucleus; GO:0003677,DNA binding; GO:0046872,metal ion binding; GO:0003729,mRNA binding	RNA-binding, Nab2-type zinc finger
Cluster-17807.121310	2.33	1.28	0.36	6.7	15.81	8.66	11.31	2.35	7.975	3.65	8.26	12.87	2.82647	up	2.25316	up	2.18633	up	K09260 MADS-box transcription enhancer factor 2A | (RefSeq) MADS-box protein SOC1 (A)	MADS-box protein SOC1 [Brassica napus]	RecName: Full=MADS-box protein SOC1; AltName: Full=Agamous-like MADS-box protein AGL20; AltName: Full=Protein SUPPRESSOR OF CONSTANS OVEREXPRESSION 1;	SubName: Full=BnaC04g50370D protein {ECO:0000313|EMBL:CDY27368.1};	MADS box transcription factor	GO:0005737,cytoplasm; GO:0005634,nucleus; GO:0003700,DNA-binding transcription factor activity; GO:0046983,protein dimerization activity; GO:0000977,RNA polymerase II regulatory region sequence-specific DNA binding; GO:0008134,transcription factor binding; GO:0030154,cell differentiation; GO:0009908,flower development; GO:0010077,maintenance of inflorescence meristem identity; GO:0009911,positive…	Speriolin C-terminus
Cluster-17807.88613	21.06	27.98	19.31	7.84	12.86	11.11	11.77	4.65	8.24	4.16	5.21	6.26	-1.26246	down	-1.63831	down	-2.57754	down	K13422 transcription factor MYC2 | (RefSeq) transcription factor MYC2 (A)	BnaC01g21650D [Brassica napus]	RecName: Full=Transcription factor bHLH3; AltName: Full=Basic helix-loop-helix protein 3; Short=AtbHLH3; Short=bHLH 3; AltName: Full=Transcription factor EN 34; AltName: Full=bHLH transcription factor bHLH003;	SubName: Full=BnaC01g21650D protein {ECO:0000313|EMBL:CDY34468.1};	--	GO:0005634,nucleus; GO:0003677,DNA binding; GO:0003700,DNA-binding transcription factor activity; GO:0046983,protein dimerization activity; GO:0010629,negative regulation of gene expression; GO:0006355,regulation of transcription, DNA-templated; GO:0006351,transcription, DNA-templated	Helix-loop-helix DNA-binding domain
Cluster-17807.141003	3.37	4.26	2.91	0.3	1.31	0.81	2.03	0.64	1.69	0.17	0.275	0.38	-2.28893	down	-1.44245	down	-4.08093	down	--	PREDICTED: axial regulator YABBY 3 isoform X2 [Brassica oleracea var. oleracea]	RecName: Full=Axial regulator YABBY 3;	SubName: Full=Uncharacterized protein {ECO:0000313|EnsemblPlants:Bo9g001130.1};	--	GO:0005634,nucleus; GO:0003677,DNA binding; GO:0003700,DNA-binding transcription factor activity; GO:0046872,metal ion binding; GO:0010158,abaxial cell fate specification; GO:0010154,fruit development; GO:0009944,polarity specification of adaxial/abaxial axis; GO:2000024,regulation of leaf development; GO:1902183,regulation of shoot apical meristem development; GO:0006355,regulation of transcript…	HMG-box domain
Cluster-17807.19031	0	0	0	44.67	0	20.57	10.21	0	10.54	0	4	8	11.33	up	9.58351	up	8.5549	up	K13425 WRKY transcription factor 22 | (RefSeq) WRKY transcription factor 22-like (A)	PREDICTED: probable WRKY transcription factor 17 isoform X1 [Brassica oleracea var. oleracea]	RecName: Full=Probable WRKY transcription factor 17; AltName: Full=WRKY DNA-binding protein 17;	SubName: Full=Uncharacterized protein {ECO:0000313|EnsemblPlants:Bo4g154730.1};	--	GO:0005634,nucleus; GO:0005516,calmodulin binding; GO:0003700,DNA-binding transcription factor activity; GO:0043565,sequence-specific DNA binding; GO:0042742,defense response to bacterium; GO:0010200,response to chitin; GO:0006351,transcription, DNA-templated	Plant zinc cluster domain
Cluster-17807.112863	33.27	47.53	54.61	17.32	4.6	10.75	20.43	5.05	13.095	11.32	6.27	1.22	-2.19953	down	-1.9965	down	-3.27994	down	K00521 ferric-chelate reductase [EC:1.16.1.7] | (RefSeq) ferric reduction oxidase 7, chloroplastic-like (A)	PREDICTED: NAC domain-containing protein 83 [Brassica oleracea var. oleracea]	RecName: Full=NAC domain-containing protein 83 {ECO:0000303|PubMed:15029955}; Short=ANAC083 {ECO:0000303|PubMed:15029955}; AltName: Full=Protein VND-INTERACTING 2 {ECO:0000303|PubMed:20388856};	SubName: Full=Uncharacterized protein {ECO:0000313|EnsemblPlants:Bo9g168950.1};	--	GO:0005634,nucleus; GO:0003677,DNA binding; GO:0003700,DNA-binding transcription factor activity; GO:0010150,leaf senescence; GO:0045892,negative regulation of transcription, DNA-templated; GO:0009737,response to abscisic acid; GO:0009651,response to salt stress; GO:0006351,transcription, DNA-templated; GO:0016032,viral process; GO:0010089,xylem development	No apical meristem (NAM) protein
Cluster-17807.16057	1.25	1.31	1.46	2.72	10.18	6.95	10.34	8.85	10.615	3.2	7.045	10.89	2.14637	up	2.75902	up	1.9524	up	K14486 auxin response factor | (RefSeq) auxin response factor 18-like isoform X1 (A)	PREDICTED: auxin response factor 18-like [Brassica oleracea var. oleracea]	RecName: Full=Auxin response factor 18;	RecName: Full=Auxin response factor {ECO:0000256|RuleBase:RU004561};	--	GO:0005634,nucleus; GO:0003677,DNA binding; GO:0003700,DNA-binding transcription factor activity; GO:0009734,auxin-activated signaling pathway; GO:0006351,transcription, DNA-templated	AUX/IAA family
Cluster-17807.102252	17.32	22.84	12.12	8.36	7.06	7.55	5.78	7.26	4.725	1.47	2.375	3.28	-1.34087	down	-1.66607	down	-3.32101	down	--	PREDICTED: trihelix transcription factor ASIL2 [Brassica oleracea var. oleracea]	RecName: Full=Trihelix transcription factor ASIL1 {ECO:0000305}; AltName: Full=6B-interacting protein 1-like 1 {ECO:0000303|PubMed:19155348}; AltName: Full=Trihelix DNA-binding protein ASIL1 {ECO:0000305};	SubName: Full=Uncharacterized protein {ECO:0000313|EnsemblPlants:Bo5g136850.1};	Transcription factor GT-2 and related proteins, contains trihelix DNA-binding/SANT domain	GO:0005730,nucleolus; GO:0005634,nucleus; GO:0003700,DNA-binding transcription factor activity; GO:0043565,sequence-specific DNA binding; GO:0044212,transcription regulatory region DNA binding; GO:0009793,embryo development ending in seed dormancy; GO:0010029,regulation of seed germination; GO:0048831,regulation of shoot system development; GO:0006355,regulation of transcription, DNA-templated; G…	Myb/SANT-like DNA-binding domain
Cluster-17807.72819	55.24	80.05	88.34	14.62	1.36	12.42	10.85	6.79	7.93	5.17	5.055	4.94	-3.13391	down	-3.27638	down	-4.33026	down	K09287 RAV-like factor | (RefSeq) AP2/ERF and B3 domain-containing transcription repressor TEM1-like (A)	PREDICTED: AP2/ERF and B3 domain-containing transcription repressor TEM1-like [Brassica oleracea var. oleracea]	RecName: Full=AP2/ERF and B3 domain-containing transcription repressor TEM1; AltName: Full=Protein TEMPRANILLO 1; AltName: Full=RAV1-like ethylene-responsive transcription factor TEM1;	SubName: Full=Uncharacterized protein {ECO:0000313|EnsemblPlants:Bo5g043120.1};	--	GO:0005634,nucleus; GO:0003677,DNA binding; GO:0003700,DNA-binding transcription factor activity; GO:0009873,ethylene-activated signaling pathway; GO:0048573,photoperiodism, flowering; GO:0006351,transcription, DNA-templated	Domain of unknown function (DUF313)
Cluster-17807.108619	1.76	1.45	0.89	13.12	2.83	10.58	4.59	4.5	3.395	4.51	3.93	3.35	2.54392	up	1.496	up	1.0925	up	K13425 WRKY transcription factor 22 | (RefSeq) WRKY transcription factor 22-like (A)	WRKY transcription factor 39 [Brassica napus]	RecName: Full=Probable WRKY transcription factor 39; AltName: Full=WRKY DNA-binding protein 39;	SubName: Full=WRKY transcription factor 39 {ECO:0000313|EMBL:ACN89259.1};	--	GO:0005634,nucleus; GO:0005516,calmodulin binding; GO:0003700,DNA-binding transcription factor activity; GO:0043565,sequence-specific DNA binding; GO:0006351,transcription, DNA-templated	Plant zinc cluster domain
Cluster-17807.63882	13.46	10.59	6.17	0.64	0	0.69	1.68	1.23	1.155	0	0.47	0.94	-4.65772	down	-3.00905	down	-4.85764	down	K03134 transcription initiation factor TFIID subunit 10 | (RefSeq) transcription initiation factor TFIID subunit 10-like (A)	PREDICTED: B3 domain-containing protein REM7 isoform X1 [Brassica oleracea var. oleracea]	RecName: Full=B3 domain-containing protein REM10; AltName: Full=Protein REPRODUCTIVE MERISTEM 10;	SubName: Full=BnaC03g67480D protein {ECO:0000313|EMBL:CDY39869.1};	--	GO:0005634,nucleus; GO:0003677,DNA binding; GO:0006355,regulation of transcription, DNA-templated; GO:0006351,transcription, DNA-templated	B3 DNA binding domain
Cluster-17807.149258	0.13	0.06	0	12.32	0.09	3.51	0.64	2.44	2.95	5.68	3.3	0.92	6.338	up	4.91919	up	5.35271	up	K01892 histidyl-tRNA synthetase [EC:6.1.1.21] | (RefSeq) WRKY family transcription factor (A)	WRKY transcription factor 6.1 [Brassica napus]	RecName: Full=WRKY transcription factor 6 {ECO:0000303|PubMed:11722756}; AltName: Full=WRKY DNA-binding protein 6 {ECO:0000303|PubMed:11722756}; Short=AtWRKY6 {ECO:0000303|PubMed:11722756};	SubName: Full=WRKY transcription factor 6.1 {ECO:0000313|EMBL:AGA37233.1};	--	GO:0005634,nucleus; GO:0003700,DNA-binding transcription factor activity; GO:0043565,sequence-specific DNA binding; GO:0044212,transcription regulatory region DNA binding; GO:0080169,cellular response to boron-containing substance deprivation; GO:0016036,cellular response to phosphate starvation; GO:0009873,ethylene-activated signaling pathway; GO:0045892,negative regulation of transcription, DNA…	--
Cluster-17807.66919	0	0	0	59.35	0	23.32	4.56	48.99	58.41	52.84	58.82	64.8	11.2594	up	11.7005	up	12.0335	up	K14432 ABA responsive element binding factor | (RefSeq) protein ABSCISIC ACID-INSENSITIVE 5-like (A)	PREDICTED: ocs element-binding factor 1 [Brassica oleracea var. oleracea]	RecName: Full=bZIP transcription factor 53 {ECO:0000303|PubMed:11906833}; Short=AtbZIP53 {ECO:0000303|PubMed:11906833};	SubName: Full=Uncharacterized protein {ECO:0000313|EnsemblPlants:Bo8g097830.1};	--	GO:0005634,nucleus; GO:0003700,DNA-binding transcription factor activity; GO:0045735,nutrient reservoir activity; GO:0046982,protein heterodimerization activity; GO:0043565,sequence-specific DNA binding; GO:0009267,cellular response to starvation; GO:0006971,hypotonic response; GO:2000693,positive regulation of seed maturation; GO:0045893,positive regulation of transcription, DNA-templated; GO:00…	Cell division protein ZapB
Cluster-17807.82764	59.9	92.02	66.45	25.84	5	11.66	21	14.85	14.525	7.05	5.89	4.73	-2.50659	down	-2.25282	down	-4.06606	down	K00521 ferric-chelate reductase [EC:1.16.1.7] | (RefSeq) ferric reduction oxidase 7, chloroplastic-like (A)	PREDICTED: NAC domain-containing protein 83-like [Brassica oleracea var. oleracea]	RecName: Full=NAC domain-containing protein 83 {ECO:0000303|PubMed:15029955}; Short=ANAC083 {ECO:0000303|PubMed:15029955}; AltName: Full=Protein VND-INTERACTING 2 {ECO:0000303|PubMed:20388856};	SubName: Full=Uncharacterized protein {ECO:0000313|EnsemblPlants:Bo2g011120.1};	--	GO:0005634,nucleus; GO:0003677,DNA binding; GO:0003700,DNA-binding transcription factor activity; GO:0010150,leaf senescence; GO:0045892,negative regulation of transcription, DNA-templated; GO:0009737,response to abscisic acid; GO:0009651,response to salt stress; GO:0006351,transcription, DNA-templated; GO:0016032,viral process; GO:0010089,xylem development	No apical meristem (NAM) protein
Cluster-17807.61656	2.71	5.09	10.83	0	0	0.4	0.71	1.55	0.355	0.92	0.46	0	-5.70654	down	-2.90084	down	-4.17797	down	K09422 transcription factor MYB, plant | (RefSeq) transcription factor MYB48 (A)	PREDICTED: transcription factor MYB48 [Brassica oleracea var. oleracea]	RecName: Full=Transcription factor MYB48; AltName: Full=Myb-related protein 48; Short=AtMYB48;	SubName: Full=Uncharacterized protein {ECO:0000313|EnsemblPlants:Bo3g130340.1};	Transcription factor, Myb superfamily	GO:0005634,nucleus; GO:0003700,DNA-binding transcription factor activity; GO:0000981,DNA-binding transcription factor activity, RNA polymerase II-specific; GO:0043565,sequence-specific DNA binding; GO:0001135,RNA polymerase II transcription regulator recruiting activity; GO:0044212,transcription regulatory region DNA binding; GO:0030154,cell differentiation; GO:0006357,regulation of transcription…	Myb-like DNA-binding domain
Cluster-4660.0	0.29	0.32	0	0.96	9.36	6.45	10.59	7.51	12.685	0.36	6.455	12.55	4.63215	up	5.5052	up	4.51747	up	K04733 interleukin-1 receptor-associated kinase 4 [EC:2.7.11.1] | (RefSeq) uncharacterized protein LOC100501207 isoform X1 (A)	PREDICTED: LOB domain-containing protein 4 [Brassica oleracea var. oleracea]	RecName: Full=LOB domain-containing protein 4; AltName: Full=ASYMMETRIC LEAVES 2-like protein 6; Short=AS2-like protein 6;	SubName: Full=Uncharacterized protein {ECO:0000313|EnsemblPlants:Bo7g041000.1};	--	--	Lateral organ boundaries (LOB) domain
Cluster-17807.151947	0.67	0.7	1.38	4.1	3.53	3.31	2.58	5.22	4.175	4.82	5.625	6.43	1.83916	up	2.00091	up	2.15835	up	K15148 mediator of RNA polymerase II transcription subunit 7 | (RefSeq) mediator of RNA polymerase II transcription subunit 7a (A)	BnaC02g03270D [Brassica napus]	RecName: Full=Mediator of RNA polymerase II transcription subunit 7b;	RecName: Full=Mediator of RNA polymerase II transcription subunit 7 {ECO:0000256|RuleBase:RU364060};	Transcriptional coactivator	GO:0070847,core mediator complex; GO:0016592,mediator complex; GO:0001104,NA; GO:0006351,transcription, DNA-templated	MED7 protein
Cluster-17807.110355	5.74	5.56	2.59	0.2	0.51	1.33	0.26	0.25	0.56	0	0	0	-2.92799	down	-3.9139	down	-8.97852	down	K21994 LOB domain-containing protein 18 | (RefSeq) LOB domain-containing protein 19-like (A)	LOB domain-containing protein 38-like [Brassica napus]	RecName: Full=LOB domain-containing protein 38; AltName: Full=ASYMMETRIC LEAVES 2-like protein 40; Short=AS2-like protein 40;	SubName: Full=BnaC07g31610D protein {ECO:0000313|EMBL:CDY23026.1};	--	--	Chromodomain helicase DNA-binding domain 1
Cluster-17807.16158	7.37	5.93	5.83	3.23	1.71	3.07	2.71	0.21	1.97	3.32	2.695	2.07	-1.40366	down	-2.19313	down	-1.68825	down	K16670 homeobox protein Meis2 | (RefSeq) homeobox protein BEL1 homolog (A)	PREDICTED: BEL1-like homeodomain protein 2 [Brassica oleracea var. oleracea]	RecName: Full=BEL1-like homeodomain protein 2; Short=BEL1-like protein 2; AltName: Full=Protein SAWTOOTH 1;	SubName: Full=Uncharacterized protein {ECO:0000313|EnsemblPlants:Bra010577.1-P};	Transcription factor MEIS1 and related HOX domain proteins	GO:0005634,nucleus; GO:0003677,DNA binding; GO:0003700,DNA-binding transcription factor activity; GO:0009965,leaf morphogenesis; GO:0006351,transcription, DNA-templated	Homeodomain leucine-zipper encoding, Homez
Cluster-17807.49055	0.8	2.15	4.1	21.35	8.76	21.17	21.27	4.47	19.615	49.75	39.41	29.07	2.70392	up	2.46719	up	3.60177	up	K22534 PR domain zinc finger protein 5 | (RefSeq) zinc finger protein ZAT4-like (A)	PREDICTED: zinc finger protein AZF3 [Brassica oleracea var. oleracea]	RecName: Full=Zinc finger protein AZF3; AltName: Full=Zinc-finger protein 3;	SubName: Full=Uncharacterized protein {ECO:0000313|EnsemblPlants:Bo7g065200.1};	FOG: Zn-finger	GO:0005634,nucleus; GO:0003677,DNA binding; GO:0003700,DNA-binding transcription factor activity; GO:0046872,metal ion binding; GO:0043565,sequence-specific DNA binding; GO:0042538,hyperosmotic salinity response; GO:0045892,negative regulation of transcription, DNA-templated; GO:0010200,response to chitin; GO:0009409,response to cold; GO:0006351,transcription, DNA-templated	Zinc-finger of C2H2 type
Cluster-17807.80114	11.27	13.55	12.55	2.11	6.03	4.62	3.63	4.13	6.66	6.26	5.06	3.86	-1.71366	down	-1.52671	down	-1.73064	down	K14491 two-component response regulator ARR-B family | (RefSeq) two-component response regulator ORR24-like isoform X1 (A)	PREDICTED: transcription activator GLK1 isoform X1 [Brassica oleracea var. oleracea]	RecName: Full=Transcription activator GLK1; AltName: Full=GBF'S PRO-RICH REGION-INTERACTING factor 1; AltName: Full=Golden2-like protein 1; Short=AtGLK1;	SubName: Full=Uncharacterized protein {ECO:0000313|EnsemblPlants:Bo7g003410.1};	--	GO:0005634,nucleus; GO:0003677,DNA binding; GO:1900056,negative regulation of leaf senescence; GO:0006355,regulation of transcription, DNA-templated; GO:0006351,transcription, DNA-templated	Myb-like DNA-binding domain
Cluster-17807.93411	18.03	25.97	22.69	0.72	6.32	3.4	9.06	3.03	4.975	3.51	2.655	1.8	-2.81887	down	-2.17619	down	-3.58699	down	K01051 pectinesterase [EC:3.1.1.11] | (RefSeq) probable pectinesterase/pectinesterase inhibitor 58 (A)	trihelix transcription factor GTL1-like isoform X2 [Brassica napus]	RecName: Full=Trihelix transcription factor GTL1; AltName: Full=GT2-LIKE protein 1; Short=AtGTL1; Short=Protein GT-2-LIKE1; AltName: Full=Trihelix DNA-binding protein GTL1;	SubName: Full=Uncharacterized protein {ECO:0000313|EnsemblPlants:Bo6g049430.1};	Transcription factor GT-2 and related proteins, contains trihelix DNA-binding/SANT domain	GO:0005634,nucleus; GO:0003677,DNA binding; GO:0003700,DNA-binding transcription factor activity; GO:0043565,sequence-specific DNA binding; GO:0042631,cellular response to water deprivation; GO:0030308,negative regulation of cell growth; GO:0032876,negative regulation of DNA endoreduplication; GO:0045892,negative regulation of transcription, DNA-templated; GO:0008361,regulation of cell size; GO:2…	Alcohol dehydrogenase transcription factor Myb/SANT-like
Cluster-17807.60032	12.6	17.4	17.5	0.32	3.91	2.22	3.43	0.93	1.845	0.28	0.265	0.25	-3.04181	down	-3.11446	down	-6.34691	down	K16189 phytochrome-interacting factor 4 | (RefSeq) transcription factor PIF4-like isoform X1 (A)	transcription factor PIF4 isoform X2 [Brassica napus]	RecName: Full=Transcription factor PIF4; AltName: Full=Basic helix-loop-helix protein 9; Short=AtbHLH9; Short=bHLH 9; AltName: Full=Phytochrome-interacting factor 4; AltName: Full=Short under red-light 2; AltName: Full=Transcription factor EN 102; AltName: Full=bHLH transcription factor bHLH009;	SubName: Full=BnaC04g48630D protein {ECO:0000313|EMBL:CDY14866.1};	--	GO:0005634,nucleus; GO:0003677,DNA binding; GO:0003700,DNA-binding transcription factor activity; GO:0046983,protein dimerization activity; GO:0009704,de-etiolation; GO:0010161,red light signaling pathway; GO:0010017,red or far-red light signaling pathway; GO:0009585,red, far-red light phototransduction; GO:0010600,regulation of auxin biosynthetic process; GO:0010928,regulation of auxin mediated …	Helix-loop-helix DNA-binding domain
Cluster-17807.93941	2.64	1.23	0.21	0.09	0	0.07	0	0	0.055	0	0	0	-4.72375	down	-6.32008	down	-8.92614	down	K01062 platelet-activating factor acetylhydrolase [EC:3.1.1.47] | (RefSeq) hypothetical protein (A)	zinc finger CCCH domain-containing protein 19-like isoform X2 [Brassica napus]	RecName: Full=Uncharacterized protein At5g08430;	SubName: Full=Uncharacterized protein {ECO:0000313|EnsemblPlants:Bo9g017840.1};	RNA polymerase I transcription factor UAF	GO:0003677,DNA binding	PHD-like zinc-binding domain
Cluster-17807.19596	4.69	6.79	3.56	11.45	37.46	23.82	37.36	12.1	26.935	15.88	18.305	20.73	2.1228	up	2.15567	up	1.39501	up	K08066 nuclear transcription factor Y, gamma | (RefSeq) nuclear transcription factor Y subunit C-9-like (A)	PREDICTED: nuclear transcription factor Y subunit C-9-like [Brassica oleracea var. oleracea]	RecName: Full=Nuclear transcription factor Y subunit C-9; Short=AtNF-YC-9; AltName: Full=Transcriptional activator HAP5C;	SubName: Full=Uncharacterized protein {ECO:0000313|EnsemblPlants:Bo5g009380.1}; Flags: Fragment;	CCAAT-binding factor, subunit C (HAP5)	GO:0005737,cytoplasm; GO:0005829,cytosol; GO:0005634,nucleus; GO:0003700,DNA-binding transcription factor activity; GO:0046982,protein heterodimerization activity; GO:0043565,sequence-specific DNA binding; GO:0009738,abscisic acid-activated signaling pathway; GO:0009740,gibberellic acid mediated signaling pathway; GO:2000306,positive regulation of photomorphogenesis; GO:0010029,regulation of seed…	Core histone H2A/H2B/H3/H4
Cluster-17807.52537	0.72	1.3	0.8	4.23	2.35	4.48	5.31	2.57	4.775	7.6	15.34	23.08	1.80249	up	1.99042	up	3.56348	up	K22410 PR domain zinc finger protein 16 | (RefSeq) protein indeterminate-domain 2-like (A)	protein indeterminate-domain 9-like isoform X2 [Brassica napus]	RecName: Full=Protein indeterminate-domain 9 {ECO:0000303|PubMed:16784536}; AltName: Full=ID1-like zinc finger protein 1 {ECO:0000303|Ref.1};	SubName: Full=Uncharacterized protein {ECO:0000313|EnsemblPlants:Bo3g129830.1};	FOG: Zn-finger	GO:0005634,nucleus; GO:0003677,DNA binding; GO:0003700,DNA-binding transcription factor activity; GO:0046872,metal ion binding; GO:0006355,regulation of transcription, DNA-templated; GO:0006351,transcription, DNA-templated	Zinc-finger double domain
Cluster-17807.85637	0	0.11	0.11	1.26	0.84	0.81	0.71	1.52	3.105	3.49	2.31	1.13	3.57287	up	4.40304	up	4.52022	up	K04733 interleukin-1 receptor-associated kinase 4 [EC:2.7.11.1] | (RefSeq) probable L-type lectin-domain containing receptor kinase S.5 (A)	BnaC08g19610D [Brassica napus]	--	SubName: Full=BnaC08g19610D protein {ECO:0000313|EMBL:CDY33661.1};	--	GO:0005622,intracellular; GO:0008270,zinc ion binding	--
Cluster-17807.25794	0	0	0.37	2.79	6.09	5.69	8.22	5.55	9.445	15.36	14.625	13.89	5.11848	up	5.76707	up	6.40165	up	K09286 EREBP-like factor | (RefSeq) ethylene-responsive transcription factor TINY-like (A)	PREDICTED: ethylene-responsive transcription factor ERF039-like [Brassica oleracea var. oleracea]	RecName: Full=Ethylene-responsive transcription factor ERF039;	SubName: Full=Uncharacterized protein {ECO:0000313|EnsemblPlants:Bo7g104770.1};	--	GO:0005634,nucleus; GO:0003677,DNA binding; GO:0003700,DNA-binding transcription factor activity; GO:0009873,ethylene-activated signaling pathway; GO:0006351,transcription, DNA-templated	AP2 domain
Cluster-17807.92325	1.56	1.14	2.03	0.15	0	0	0.86	0.09	0.43	0	0	0	-5.06215	down	-1.93473	down	-8.50959	down	K16189 phytochrome-interacting factor 4 | (RefSeq) transcription factor PIF5 (A)	PREDICTED: transcription factor PIF5 [Brassica oleracea var. oleracea]	RecName: Full=Transcription factor PIF5; AltName: Full=Basic helix-loop-helix protein 65; Short=AtbHLH65; Short=bHLH 65; AltName: Full=Phytochrome interacting factor-like 6; AltName: Full=Phytochrome-interacting factor 5; AltName: Full=Transcription factor EN 103; AltName: Full=bHLH transcription factor bHLH065;	SubName: Full=Uncharacterized protein {ECO:0000313|EnsemblPlants:Bo8g093060.1};	--	GO:0005634,nucleus; GO:0003677,DNA binding; GO:0003700,DNA-binding transcription factor activity; GO:0046983,protein dimerization activity; GO:0009693,ethylene biosynthetic process; GO:0009585,red, far-red light phototransduction; GO:0010600,regulation of auxin biosynthetic process; GO:0010928,regulation of auxin mediated signaling pathway; GO:0010244,response to low fluence blue light stimulus b…	Helix-loop-helix DNA-binding domain
Cluster-17807.5534	0	0.46	0	10.88	3.99	5	6.55	0.4	12.105	56.79	43.095	29.4	5.27276	up	5.08394	up	7.65528	up	K04733 interleukin-1 receptor-associated kinase 4 [EC:2.7.11.1] | (RefSeq) probable receptor-like protein kinase At5g38990 (A)	transcription factor BPE [Brassica napus]	RecName: Full=Transcription factor BHLH094 {ECO:0000305}; AltName: Full=Basic helix-loop-helix protein 94 {ECO:0000303|PubMed:16896230}; Short=OsbHLH094 {ECO:0000303|PubMed:16896230}; AltName: Full=bHLH transcription factor bHLH094 {ECO:0000305};	SubName: Full=BnaC05g07950D protein {ECO:0000313|EMBL:CDY37979.1};	--	GO:0005634,nucleus; GO:0003677,DNA binding; GO:0046983,protein dimerization activity; GO:0006355,regulation of transcription, DNA-templated; GO:0006351,transcription, DNA-templated	Helix-loop-helix DNA-binding domain
Cluster-17807.145308	10.38	16.93	1.93	0.49	0.25	1.69	0.78	0.86	0.39	0	0.2	0.4	-3.76185	down	-3.97342	down	-6.09737	down	K13945 LOB domain-containing protein 29 | (RefSeq) LOB domain-containing protein 33-like isoform X1 (A)	LOB domain-containing protein 39-like [Brassica napus]	RecName: Full=LOB domain-containing protein 39; AltName: Full=ASYMMETRIC LEAVES 2-like protein 41; Short=AS2-like protein 41;	SubName: Full=Uncharacterized protein {ECO:0000313|EnsemblPlants:Bo1g003550.1};	--	--	Lateral organ boundaries (LOB) domain
Cluster-17807.119079	0.05	0	0	0.12	3.91	1.05	2.01	4.15	10.88	1.15	5.45	9.75	6.53595	up	8.22909	up	7.91555	up	K09422 transcription factor MYB, plant | (RefSeq) transcription factor MYB12-like (A)	PREDICTED: transcription factor MYB12-like [Brassica oleracea var. oleracea]	RecName: Full=Transcription factor MYB111 {ECO:0000303|PubMed:11597504}; AltName: Full=Myb-related protein 111 {ECO:0000303|PubMed:11597504}; Short=AtMYB111 {ECO:0000303|PubMed:11597504}; AltName: Full=Protein PRODUCTION OF FLAVONOL GLYCOSIDES 3 {ECO:0000303|PubMed:17419845};	SubName: Full=Uncharacterized protein {ECO:0000313|EnsemblPlants:Bo7g092680.1};	Transcription factor, Myb superfamily	GO:0005634,nucleus; GO:0003700,DNA-binding transcription factor activity; GO:0000981,DNA-binding transcription factor activity, RNA polymerase II-specific; GO:0043565,sequence-specific DNA binding; GO:0001135,RNA polymerase II transcription regulator recruiting activity; GO:0044212,transcription regulatory region DNA binding; GO:0030154,cell differentiation; GO:0051555,flavonol biosynthetic proce…	Myb-like DNA-binding domain
Cluster-17807.78132	29.43	0.13	9.29	0	0.26	0	0	0	0	0	0	0	-7.30755	down	-10.4955	down	-10.7068	down	K14484 auxin-responsive protein IAA | (RefSeq) auxin-responsive protein IAA14 (A)	BnaC08g47390D [Brassica napus]	RecName: Full=Auxin-responsive protein IAA14; AltName: Full=Indoleacetic acid-induced protein 14; AltName: Full=Protein SOLITARY ROOT;	RecName: Full=Auxin-responsive protein {ECO:0000256|RuleBase:RU004549};	--	GO:0005634,nucleus; GO:0003700,DNA-binding transcription factor activity; GO:0009734,auxin-activated signaling pathway; GO:0010102,lateral root morphogenesis; GO:0045892,negative regulation of transcription, DNA-templated; GO:0009733,response to auxin; GO:0006351,transcription, DNA-templated	AUX/IAA family
Cluster-17807.108323	4.75	2.92	4.28	7.34	16.48	17.31	27.74	18.67	27.86	18.9	18.155	17.41	1.63078	up	2.48407	up	1.74942	up	K07560 D-tyrosyl-tRNA(Tyr) deacylase [EC:3.1.-.-] | (RefSeq) hypothetical protein (A)	PREDICTED: transcription factor bHLH34 [Brassica oleracea var. oleracea]	RecName: Full=Transcription factor bHLH34; AltName: Full=Basic helix-loop-helix protein 34; Short=AtbHLH34; Short=bHLH 34; AltName: Full=Transcription factor EN 135; AltName: Full=bHLH transcription factor bHLH034;	SubName: Full=Uncharacterized protein {ECO:0000313|EnsemblPlants:Bo7g040830.1}; Flags: Fragment;	--	GO:0005634,nucleus; GO:0003677,DNA binding; GO:0003700,DNA-binding transcription factor activity; GO:0046983,protein dimerization activity; GO:0006355,regulation of transcription, DNA-templated; GO:0006351,transcription, DNA-templated	Initiation control protein YabA
Cluster-17807.48956	0.22	0	0	2.39	4.37	2.65	6.1	2.25	6.225	27.86	22.655	17.45	5.26864	up	5.86362	up	7.8521	up	K12130 pseudo-response regulator 5 | (RefSeq) two-component response regulator-like APRR5 (A)	two-component response regulator-like APRR5 [Brassica napus]	RecName: Full=Two-component response regulator-like APRR5; AltName: Full=Pseudo-response regulator 5;	SubName: Full=Uncharacterized protein {ECO:0000313|EnsemblPlants:Bo7g096790.1};	GATA-4/5/6 transcription factors	GO:0005634,nucleus; GO:0000160,phosphorelay signal transduction system; GO:0006355,regulation of transcription, DNA-templated; GO:0048511,rhythmic process; GO:0006351,transcription, DNA-templated	CCT motif
Cluster-17807.78103	3.45	4.75	3.69	19.62	8.01	14.6	14.94	39.41	27.695	43.39	29.92	16.45	1.67338	up	2.68072	up	2.47108	up	K09338 homeobox-leucine zipper protein | (RefSeq) homeobox-leucine zipper protein ATHB-6-like (A)	PREDICTED: homeobox-leucine zipper protein ATHB-6-like [Brassica oleracea var. oleracea]	RecName: Full=Homeobox-leucine zipper protein ATHB-6; AltName: Full=HD-ZIP protein ATHB-6; AltName: Full=Homeodomain transcription factor ATHB-6;	SubName: Full=Uncharacterized protein {ECO:0000313|EnsemblPlants:Bo8g101130.1};	Transcription factor HEX, contains HOX and HALZ domains	GO:0005634,nucleus; GO:0003677,DNA binding; GO:0003700,DNA-binding transcription factor activity; GO:0043565,sequence-specific DNA binding; GO:0009738,abscisic acid-activated signaling pathway; GO:0009788,negative regulation of abscisic acid-activated signaling pathway; GO:0045893,positive regulation of transcription, DNA-templated; GO:0009414,response to water deprivation; GO:0006351,transcripti…	Homeobox KN domain
Cluster-17807.110614	6.41	5.02	12.16	26.25	25.18	23.88	32.98	15.21	34.49	74.23	68.72	63.21	1.53107	up	1.62863	up	2.67732	up	K03539 ribonuclease P/MRP protein subunit RPP1 [EC:3.1.26.5] | (RefSeq) uncharacterized LOC105046161 (A)	PREDICTED: zinc finger protein HD1-like isoform X2 [Brassica oleracea var. oleracea]	RecName: Full=Zinc finger protein CONSTANS-LIKE 5;	SubName: Full=Uncharacterized protein {ECO:0000313|EnsemblPlants:Bo2g045820.1};	--	GO:0005634,nucleus; GO:0003700,DNA-binding transcription factor activity; GO:0008270,zinc ion binding; GO:0048571,long-day photoperiodism; GO:0048579,negative regulation of long-day photoperiodism, flowering; GO:0045892,negative regulation of transcription, DNA-templated; GO:0048576,positive regulation of short-day photoperiodism, flowering; GO:0009909,regulation of flower development; GO:0006355…	CCT motif
Cluster-17807.114044	10.46	9.21	14.57	23.53	93.38	44.93	69.22	19.83	50.275	101.95	85.69	69.43	2.091	up	1.84733	up	2.47575	up	K03539 ribonuclease P/MRP protein subunit RPP1 [EC:3.1.26.5] | (RefSeq) uncharacterized LOC105046161 (A)	PREDICTED: zinc finger protein CONSTANS-LIKE 16-like isoform X2 [Brassica oleracea var. oleracea]	RecName: Full=Zinc finger protein CONSTANS-LIKE 5;	SubName: Full=Uncharacterized protein {ECO:0000313|EnsemblPlants:Bo8g052930.1};	--	GO:0005634,nucleus; GO:0003700,DNA-binding transcription factor activity; GO:0008270,zinc ion binding; GO:0048571,long-day photoperiodism; GO:0048579,negative regulation of long-day photoperiodism, flowering; GO:0045892,negative regulation of transcription, DNA-templated; GO:0048576,positive regulation of short-day photoperiodism, flowering; GO:0009909,regulation of flower development; GO:0006355…	CCT motif
Cluster-17807.112507	5.31	5.08	6.08	16.38	16.35	9.81	15.81	8.62	18.24	31.79	23.61	15.43	1.22941	up	1.20486	up	1.67425	up	K06236 collagen, type I, alpha | (RefSeq) hypothetical protein (A)	myb family transcription factor APL [Brassica napus]	RecName: Full=Myb family transcription factor APL {ECO:0000303|PubMed:14614507}; Short=AtAPL {ECO:0000303|PubMed:14614507}; AltName: Full=Protein ALTERED PHLOEM DEVELOPMENT {ECO:0000303|PubMed:14614507}; AltName: Full=Protein FE {ECO:0000303|PubMed:26239308}; AltName: Full=Protein PHOSPHATE STARVATION RESPONSE 2 {ECO:0000303|PubMed:15592750}; Short=AtPHR2 {ECO:0000303|PubMed:15592750}; AltName: F…	SubName: Full=Uncharacterized protein {ECO:0000313|EnsemblPlants:Bo6g123880.1};	--	GO:0005634,nucleus; GO:0003677,DNA binding; GO:0003700,DNA-binding transcription factor activity; GO:0009908,flower development; GO:0010088,phloem development; GO:0045893,positive regulation of transcription, DNA-templated; GO:0006355,regulation of transcription, DNA-templated; GO:0006351,transcription, DNA-templated; GO:0010089,xylem development	Myb-like DNA-binding domain
Cluster-17807.139491	1.35	0	1.68	70.28	12.87	22	27.75	27.78	22.36	32.49	21.135	9.78	5.01226	up	4.593	up	3.99895	up	K14777 ATP-dependent RNA helicase DDX47/RRP3 [EC:3.6.4.13] | (Kazusa) Lj5g3v1988830.1; - (A)	PREDICTED: scarecrow-like protein 13 [Brassica oleracea var. oleracea]	RecName: Full=Scarecrow-like protein 13; Short=AtSCL13; AltName: Full=GRAS family protein 24; Short=AtGRAS-24;	SubName: Full=Uncharacterized protein {ECO:0000313|EnsemblPlants:Bo8g047170.1};	--	GO:0005737,cytoplasm; GO:0005634,nucleus; GO:0003700,DNA-binding transcription factor activity; GO:0043565,sequence-specific DNA binding; GO:0006351,transcription, DNA-templated	GRAS domain family
Cluster-17807.91113	22.53	28.8	26.3	5.56	13.31	12.33	12.58	14.06	10.17	3.07	7.985	12.9	-1.48143	down	-1.18295	down	-2.14223	down	K15083 DNA repair protein RAD16 | (RefSeq) ATP-dependent helicase rhp16-like (A)	PREDICTED: uncharacterized TPR repeat-containing protein At1g05150 [Brassica oleracea var. oleracea]	RecName: Full=Uncharacterized TPR repeat-containing protein At1g05150;	SubName: Full=Uncharacterized protein {ECO:0000313|EnsemblPlants:Bra015393.1-P};	FOG: TPR repeat	GO:0005768,endosome; GO:0005794,Golgi apparatus; GO:0005886,plasma membrane; GO:0009506,plasmodesma; GO:0005802,trans-Golgi network; GO:0005509,calcium ion binding; GO:0016757,transferase activity, transferring glycosyl groups	Tetratricopeptide repeat
Cluster-17807.28011	3.31	3.68	0.94	0	0.03	0.33	0.13	0.63	0.065	0	0.12	0.24	-4.58399	down	-3.25916	down	-4.83379	down	K04374 cyclic AMP-dependent transcription factor ATF-4 | (RefSeq) basic leucine zipper 61-like (A)	basic leucine zipper 34-like [Brassica napus]	RecName: Full=Basic leucine zipper 34 {ECO:0000303|PubMed:11906833}; Short=AtbZIP34 {ECO:0000303|PubMed:11906833}; Short=bZIP protein 34;	SubName: Full=Uncharacterized protein {ECO:0000313|EnsemblPlants:Bra000256.1-P};	--	GO:0005634,nucleus; GO:0003677,DNA binding; GO:0003700,DNA-binding transcription factor activity; GO:0000977,RNA polymerase II regulatory region sequence-specific DNA binding; GO:0009555,pollen development; GO:0045893,positive regulation of transcription, DNA-templated; GO:0006351,transcription, DNA-templated	bZIP Maf transcription factor
Cluster-17807.106398	0	0	0.29	0.82	8.16	8.96	14.11	22.44	13.98	2.07	3.59	5.11	5.76151	up	7.3118	up	4.73688	up	K09422 transcription factor MYB, plant | (RefSeq) transcription factor MYB44-like (A)	PREDICTED: transcription factor MYB44-like [Brassica rapa]	RecName: Full=Transcription factor MYB77 {ECO:0000303|PubMed:11597504}; AltName: Full=Myb-related protein 77 {ECO:0000303|PubMed:11597504}; Short=AtMYB77 {ECO:0000303|PubMed:11597504}; AltName: Full=Myb-related protein R2 {ECO:0000303|PubMed:9678577}; Short=AtMYBR2 {ECO:0000303|PubMed:9678577};	SubName: Full=Uncharacterized protein {ECO:0000313|EnsemblPlants:Bra029990.1-P};	Transcription factor, Myb superfamily	GO:0005634,nucleus; GO:0003700,DNA-binding transcription factor activity; GO:0000981,DNA-binding transcription factor activity, RNA polymerase II-specific; GO:0043565,sequence-specific DNA binding; GO:0001135,RNA polymerase II transcription regulator recruiting activity; GO:0044212,transcription regulatory region DNA binding; GO:0030154,cell differentiation; GO:0048527,lateral root development; G…	Myb-like DNA-binding domain
Cluster-17807.154940	4.34	11.97	15.41	1.03	1.64	2.4	2.69	1.43	1.345	0	1.795	3.59	-2.77873	down	-2.81181	down	-3.10646	down	--	PREDICTED: uncharacterized protein LOC106327083 [Brassica oleracea var. oleracea]	RecName: Full=DDT domain-containing protein PTM {ECO:0000305}; AltName: Full=DDT domain-containing protein 1 {ECO:0000305}; AltName: Full=Membrane-bound transcription factor PTM {ECO:0000305}; AltName: Full=PHD type transcription factor with transmembrane domains {ECO:0000303|PubMed:21934661};	SubName: Full=Uncharacterized protein {ECO:0000313|EnsemblPlants:Bo2g024330.1};	Nucleosome remodeling factor, subunit NURF301/BPTF	GO:0009941,chloroplast envelope; GO:0009707,chloroplast outer membrane; GO:0016021,integral component of membrane; GO:0005634,nucleus; GO:0046872,metal ion binding; GO:0035064,methylated histone binding; GO:0010019,chloroplast-nucleus signaling pathway; GO:0045893,positive regulation of transcription, DNA-templated; GO:0006351,transcription, DNA-templated	DDT domain
Cluster-17807.66832	6.67	7.47	6.34	20.13	19.97	12.12	29.03	8.6	26.87	54.1	40.17	26.24	1.20939	up	1.46793	up	2.12408	up	K09060 plant G-box-binding factor | (RefSeq) bZIP transcription factor 16 (A)	PREDICTED: ocs element-binding factor 1-like [Brassica oleracea var. oleracea]	RecName: Full=bZIP transcription factor 11 {ECO:0000305}; Short=AtbZIP11 {ECO:0000303|PubMed:11906833}; AltName: Full=G-box-binding factor 6 {ECO:0000303|Ref.3}; AltName: Full=bZIP transcription factor ATB2 {ECO:0000303|PubMed:9620274};	SubName: Full=Uncharacterized protein {ECO:0000313|EnsemblPlants:Bo1g007140.1};	--	GO:0005634,nucleus; GO:0003700,DNA-binding transcription factor activity; GO:0046982,protein heterodimerization activity; GO:0043565,sequence-specific DNA binding; GO:0017148,negative regulation of translation; GO:0045893,positive regulation of transcription, DNA-templated; GO:0009744,response to sucrose; GO:0080149,sucrose induced translational repression; GO:0006351,transcription, DNA-templated	Filament-like plant protein, long coiled-coil
Cluster-17807.89164	1.43	5.08	2.02	22.75	11.89	11.62	12.96	8.6	14.135	43.83	29.665	15.5	2.27247	up	1.89649	up	2.95259	up	K01190 beta-galactosidase [EC:3.2.1.23] | (RefSeq) beta-galactosidase isoform X1 (A)	PREDICTED: beta-galactosidase isoform X2 [Brassica oleracea var. oleracea]	RecName: Full=Protein SHI RELATED SEQUENCE 6;	SubName: Full=BnaC04g26310D protein {ECO:0000313|EMBL:CDY13204.1};	--	GO:0005634,nucleus; GO:0003677,DNA binding; GO:0046872,metal ion binding; GO:0009851,auxin biosynthetic process; GO:0009734,auxin-activated signaling pathway; GO:0007275,multicellular organism development	Domain of unknown function(DUF4981)
Cluster-17807.139629	2.34	3.3	1.53	0.82	0.2	0.55	0.24	0	0.345	0	0.105	0.21	-2.34779	down	-3.84838	down	-4.94966	down	K02987 small subunit ribosomal protein S4e | (RefSeq) BTB/POZ and TAZ domain-containing protein 3-like (A)	BTB/POZ and TAZ domain-containing protein 5 [Brassica napus]	RecName: Full=BTB/POZ and TAZ domain-containing protein 5; AltName: Full=BTB and TAZ domain protein 5;	SubName: Full=Uncharacterized protein {ECO:0000313|EnsemblPlants:Bo7g118610.1};	CREB binding protein/P300 and related TAZ Zn-finger proteins	GO:0005737,cytoplasm; GO:0005634,nucleus; GO:0019005,SCF ubiquitin ligase complex; GO:0005516,calmodulin binding; GO:0004402,histone acetyltransferase activity; GO:0003712,transcription coregulator activity; GO:0031625,ubiquitin protein ligase binding; GO:0008270,zinc ion binding; GO:0043161,proteasome-mediated ubiquitin-dependent protein catabolic process; GO:0042787,NA; GO:0030162,regulation of…	BTB And C-terminal Kelch
Cluster-17807.71963	12.15	18.97	17.61	2.87	7.65	5.31	6.71	1.26	4.595	3.78	4.14	4.5	-1.76015	down	-2.19332	down	-2.49013	down	K14491 two-component response regulator ARR-B family | (RefSeq) two-component response regulator ARR2-like (A)	two-component response regulator ARR2-like [Brassica napus]	RecName: Full=Two-component response regulator ARR2; AltName: Full=Receiver-like protein 5;	RecName: Full=Two-component response regulator {ECO:0000256|PIRNR:PIRNR036392};	GATA-4/5/6 transcription factors	GO:0005634,nucleus; GO:0003677,DNA binding; GO:0003700,DNA-binding transcription factor activity; GO:0000156,phosphorelay response regulator activity; GO:0071368,cellular response to cytokinin stimulus; GO:0009736,cytokinin-activated signaling pathway; GO:0009873,ethylene-activated signaling pathway; GO:0010150,leaf senescence; GO:0010082,regulation of root meristem growth; GO:0080113,regulation …	Response regulator receiver domain
Cluster-17807.112067	0.17	0.33	0	1.59	3.6	2.72	1.88	0.27	3.14	7.33	5.975	4.62	3.8673	up	3.22177	up	4.78374	up	K15535 phosphoglucan, water dikinase [EC:2.7.9.5] | (RefSeq) phosphoglucan, water dikinase, chloroplastic (A)	PREDICTED: phosphoglucan, water dikinase, chloroplastic [Brassica oleracea var. oleracea]	RecName: Full=Phosphoglucan, water dikinase, chloroplastic; EC=2.7.9.5; Flags: Precursor;	SubName: Full=Uncharacterized protein {ECO:0000313|EnsemblPlants:Bo9g010950.1};	--	GO:0009507,chloroplast; GO:0009570,chloroplast stroma; GO:0009536,plastid; GO:0102217,6-phosphoglucan, water dikinase activity; GO:0005524,ATP binding; GO:0019200,carbohydrate kinase activity; GO:0046872,metal ion binding; GO:0051752,phosphoglucan, water dikinase activity; GO:2001070,starch binding; GO:0046777,protein autophosphorylation; GO:0005983,starch catabolic process; GO:0005982,starch met…	Starch binding domain
Cluster-17807.150711	29.98	22.49	30.27	1.91	11.26	4.03	9.71	3.98	6.66	2.4	2.4	2.4	-2.4093	down	-2.18234	down	-3.9767	down	K12135 zinc finger protein CONSTANS | (RefSeq) hypothetical protein (A)	PREDICTED: zinc finger protein CONSTANS-LIKE 1 [Brassica oleracea var. oleracea]	RecName: Full=Zinc finger protein CONSTANS-LIKE 1;	SubName: Full=Uncharacterized protein {ECO:0000313|EnsemblPlants:Bo9g163720.1};	GATA-4/5/6 transcription factors	GO:0005634,nucleus; GO:0003677,DNA binding; GO:0003700,DNA-binding transcription factor activity; GO:0042802,identical protein binding; GO:0008270,zinc ion binding; GO:0009909,regulation of flower development; GO:0009416,response to light stimulus; GO:0006351,transcription, DNA-templated	Cytoplasmic polyadenylation element-binding protein ZZ domain
Cluster-17807.38239	0	0	0.04	0.12	0.96	2.34	1.34	8.58	2.875	0	1.69	3.38	6.14142	up	8.17314	up	6.41169	up	K08869 aarF domain-containing kinase | (RefSeq) predicted protein (A)	PREDICTED: uncharacterized protein LOC106316480 [Brassica oleracea var. oleracea]	RecName: Full=Transcription factor MYBS3 {ECO:0000303|PubMed:12172034}; AltName: Full=Myb-related protein S3 {ECO:0000303|PubMed:12172034}; Short=OsMYBS3 {ECO:0000303|PubMed:12172034};	SubName: Full=Uncharacterized protein {ECO:0000313|EnsemblPlants:Bo9g127350.1};	--	GO:0005634,nucleus; GO:0003677,DNA binding; GO:0003700,DNA-binding transcription factor activity; GO:0046872,metal ion binding; GO:0045892,negative regulation of transcription, DNA-templated; GO:0009723,response to ethylene; GO:0009739,response to gibberellin; GO:0009744,response to sucrose; GO:0006351,transcription, DNA-templated	Myb-like DNA-binding domain
Cluster-17807.20428	3.45	4.25	5.14	0.48	0.99	0.05	0.56	0	0.5	0.23	0.165	0.1	-3.23843	down	-3.79034	down	-5.15915	down	K09422 transcription factor MYB, plant | (RefSeq) transcription repressor MYB6-like isoform X1 (A)	PREDICTED: transcription repressor MYB6-like isoform X1 [Brassica oleracea var. oleracea]	RecName: Full=Transcription factor MYB41 {ECO:0000305}; AltName: Full=Myb-related protein 41 {ECO:0000303|PubMed:11597504}; Short=AtMYB41 {ECO:0000303|PubMed:11597504};	SubName: Full=Uncharacterized protein {ECO:0000313|EnsemblPlants:Bo5g025790.1};	Transcription factor, Myb superfamily	GO:0005634,nucleus; GO:0003700,DNA-binding transcription factor activity; GO:0000981,DNA-binding transcription factor activity, RNA polymerase II-specific; GO:0043565,sequence-specific DNA binding; GO:0001135,RNA polymerase II transcription regulator recruiting activity; GO:0044212,transcription regulatory region DNA binding; GO:0030154,cell differentiation; GO:0042335,cuticle development; GO:000…	SLIDE
Cluster-17807.146735	0.6	0.57	0.57	2.1	1.33	1.95	3.55	4.96	3.33	2.47	3.96	5.45	1.44367	up	2.62853	up	2.29372	up	K06620 transcription factor E2F3 | (RefSeq) transcription factor E2FA-like isoform X1 (A)	E2F transcription factor 3 [Arabidopsis thaliana]	RecName: Full=Transcription factor E2FA; AltName: Full=E2F transcription factor-3; Short=AtE2F3;	SubName: Full=E2F transcription factor 3 {ECO:0000313|EMBL:AEC09193.1};	Transcription factor E2F/dimerization partner (TDP)	GO:0005737,cytoplasm; GO:0005634,nucleus; GO:0005667,transcription factor complex; GO:0003677,DNA binding; GO:0003700,DNA-binding transcription factor activity; GO:0046983,protein dimerization activity; GO:0007049,cell cycle; GO:0051446,positive regulation of meiotic cell cycle; GO:0045893,positive regulation of transcription, DNA-templated; GO:0006351,transcription, DNA-templated	E2F transcription factor CC-MB domain
Cluster-15431.3	0.03	0.1	0.05	0.2	1.62	0.61	0.14	0.37	0.5	1.29	2.89	4.49	3.56295	up	2.31836	up	5.12125	up	K19691 osomolarity two-component system, sensor histidine kinase NIK1 [EC:2.7.13.3] | (RefSeq) hypothetical protein (A)	PREDICTED: histidine kinase 5-like [Brassica oleracea var. oleracea]	RecName: Full=Histidine kinase 5; EC=2.7.13.3; AltName: Full=Arabidopsis histidine kinase 5; Short=AtHK5; AltName: Full=Protein AUTHENTIC HIS-KINASE 5; AltName: Full=Protein CYTOKININ-INDEPENDENT 2;	SubName: Full=Uncharacterized protein {ECO:0000313|EnsemblPlants:Bo3g006750.1};	Sensory transduction histidine kinase	GO:0005737,cytoplasm; GO:0005886,plasma membrane; GO:0005773,vacuole; GO:0046872,metal ion binding; GO:0000155,phosphorelay sensor kinase activity; GO:0004673,protein histidine kinase activity; GO:0009738,abscisic acid-activated signaling pathway; GO:0070301,cellular response to hydrogen peroxide; GO:0071219,cellular response to molecule of bacterial origin; GO:0071732,cellular response to nitric…	His Kinase A (phospho-acceptor) domain
Cluster-17807.52296	1.05	2.35	2.37	0	0.19	0.3	0.56	0.29	0.31	0	0.18	0.36	-3.72238	down	-2.4494	down	-3.84128	down	K16189 phytochrome-interacting factor 4 | (RefSeq) transcription factor PIF1-like isoform X1 (A)	PREDICTED: transcription factor PIF1 isoform X1 [Brassica oleracea var. oleracea]	RecName: Full=Transcription factor PIF1; AltName: Full=Basic helix-loop-helix protein 15; Short=AtbHLH15; Short=bHLH 15; AltName: Full=Protein PHY-INTERACTING FACTOR 1; AltName: Full=Protein PHYTOCHROME INTERACTING FACTOR 3-LIKE 5; AltName: Full=Transcription factor EN 101; AltName: Full=bHLH transcription factor bHLH015;	SubName: Full=Uncharacterized protein {ECO:0000313|EnsemblPlants:Bo7g003890.1};	--	GO:0005634,nucleus; GO:0003677,DNA binding; GO:0003700,DNA-binding transcription factor activity; GO:0042802,identical protein binding; GO:0010313,phytochrome binding; GO:0046983,protein dimerization activity; GO:0015995,chlorophyll biosynthetic process; GO:0009740,gibberellic acid mediated signaling pathway; GO:0006783,heme biosynthetic process; GO:0009959,negative gravitropism; GO:0010100,negat…	--
Cluster-17807.45385	3.01	3.65	2.49	0	0.64	0.17	0	0.61	0	0	0	0	-3.6483	down	-3.87772	down	-8.26987	down	K00521 ferric-chelate reductase [EC:1.16.1.7] | (RefSeq) ferric reduction oxidase 7, chloroplastic-like (A)	NAC domain-containing protein 62 [Brassica napus]	RecName: Full=NAC domain-containing protein 62 {ECO:0000303|PubMed:15029955}; Short=ANAC062 {ECO:0000303|PubMed:15029955}; AltName: Full=Protein NTM1-like 6 {ECO:0000303|PubMed:17158162};	SubName: Full=Uncharacterized protein {ECO:0000313|EnsemblPlants:Bo8g077840.1};	--	GO:0016021,integral component of membrane; GO:0005634,nucleus; GO:0005886,plasma membrane; GO:0003677,DNA binding; GO:0003700,DNA-binding transcription factor activity; GO:0043621,protein self-association; GO:0070417,cellular response to cold; GO:0009814,defense response, incompatible interaction; GO:1900103,positive regulation of endoplasmic reticulum unfolded protein response; GO:0010200,respon…	No apical meristem (NAM) protein
Cluster-17807.74686	1.57	1.76	0.05	0	0	0	0	0	0	0	0	0	-7.67005	down	-7.62904	down	-7.84935	down	K04450 cyclic AMP-dependent transcription factor ATF-2 | (RefSeq) light-inducible protein CPRF2-like (A)	PREDICTED: basic leucine zipper 63 isoform X2 [Brassica oleracea var. oleracea]	RecName: Full=Basic leucine zipper 63; Short=AtbZIP63; Short=bZIP protein 63; AltName: Full=Basic leucine zipper OPAQUE 2 homolog 3; Short=Basic leucine zipper O2 homolog 3;	SubName: Full=Uncharacterized protein {ECO:0000313|EnsemblPlants:Bo7g093030.1};	--	GO:0005634,nucleus; GO:0003677,DNA binding; GO:0003700,DNA-binding transcription factor activity; GO:0042802,identical protein binding; GO:0046982,protein heterodimerization activity; GO:0071215,cellular response to abscisic acid stimulus; GO:0071333,cellular response to glucose stimulus; GO:0006351,transcription, DNA-templated	PspA/IM30 family
Cluster-17807.74162	8.21	6.94	9.25	1.19	3.48	2.94	3.74	1.13	2.415	3.55	3.03	2.51	-1.82021	down	-1.91493	down	-1.94808	down	--	PREDICTED: NAC domain-containing protein 82-like isoform X1 [Brassica oleracea var. oleracea]	RecName: Full=NAC domain-containing protein 82 {ECO:0000303|PubMed:15029955}; Short=ANAC082 {ECO:0000303|PubMed:15029955}; AltName: Full=Protein VND-INTERACTING 1 {ECO:0000303|PubMed:20388856};	SubName: Full=Uncharacterized protein {ECO:0000313|EnsemblPlants:Bo2g009300.1};	--	GO:0005634,nucleus; GO:0003677,DNA binding; GO:0003700,DNA-binding transcription factor activity; GO:0006351,transcription, DNA-templated	No apical meristem (NAM) protein
Cluster-17807.72514	7.88	5.86	6.45	0.84	1.37	3.4	3.59	2.43	2.58	0.42	0.885	1.35	-2.01395	down	-1.36658	down	-3.3409	down	K14484 auxin-responsive protein IAA | (RefSeq) auxin-responsive protein IAA7 (A)	PREDICTED: auxin-responsive protein IAA7 [Brassica oleracea var. oleracea]	RecName: Full=Auxin-responsive protein IAA7; AltName: Full=Auxin resistant 2; AltName: Full=Indoleacetic acid-induced protein 7;	RecName: Full=Auxin-responsive protein {ECO:0000256|RuleBase:RU004549};	--	GO:0005634,nucleus; GO:0003700,DNA-binding transcription factor activity; GO:0009734,auxin-activated signaling pathway; GO:0009630,gravitropism; GO:0009733,response to auxin; GO:0009753,response to jasmonic acid; GO:0009414,response to water deprivation; GO:0009611,response to wounding; GO:0006351,transcription, DNA-templated	AUX/IAA family
Cluster-17807.88436	23.56	34.68	12.28	198.46	75.22	75.26	81.4	63.02	119.785	324.59	246.09	167.59	2.16517	up	1.733	up	2.9461	up	K16670 homeobox protein Meis2 | (RefSeq) homeobox protein BEL1 homolog (A)	BnaA04g20970D [Brassica napus]	RecName: Full=BEL1-like homeodomain protein 1; Short=BEL1-like protein 1; AltName: Full=Protein EMBRYO SAC DEVELOPMENT ARREST 29;	SubName: Full=BnaA04g20970D protein {ECO:0000313|EMBL:CDY40420.1};	Transcription factor MEIS1 and related HOX domain proteins	GO:0005737,cytoplasm; GO:0005634,nucleus; GO:0003677,DNA binding; GO:0003700,DNA-binding transcription factor activity; GO:0046982,protein heterodimerization activity; GO:0042803,protein homodimerization activity; GO:0010197,polar nucleus fusion; GO:0009737,response to abscisic acid; GO:0010201,response to continuous far red light stimulus by the high-irradiance response system; GO:0009610,respon…	Homeodomain
Cluster-17807.94399	1.2	0.94	0.71	15.4	3.32	2.65	3.38	4.55	7.53	36.83	27.795	18.76	2.79255	up	2.29419	up	4.4563	up	K07901 Ras-related protein Rab-8A | (RefSeq) ras-related protein RABE1a-like (A)	zinc finger protein ZAT11-like [Brassica napus]	RecName: Full=Ras-related protein RABE1a; Short=AtRABE1a; AltName: Full=Ras-related protein Rab8B; Short=AtRab8B;	SubName: Full=Uncharacterized protein {ECO:0000313|EnsemblPlants:Bo6g067580.1};	GTP-binding protein SEC4, small G protein superfamily, and related Ras family GTP-binding proteins	GO:0005829,cytosol; GO:0000139,Golgi membrane; GO:0005886,plasma membrane; GO:0005525,GTP binding; GO:0003924,GTPase activity; GO:0009306,protein secretion; GO:0017157,regulation of exocytosis; GO:0006904,vesicle docking involved in exocytosis	Zinc finger C2H2-type, 3 repeats
Cluster-17807.9042	2.27	0.98	1.27	4.34	6.37	4.97	10.66	4.99	9.985	3.96	4.635	5.31	1.66245	up	2.33051	up	1.15679	up	K23048 RING finger protein unkempt | (RefSeq) zinc finger CCCH domain-containing protein 43-like isoform X1 (A)	PREDICTED: zinc finger CCCH domain-containing protein 58-like [Brassica oleracea var. oleracea]	RecName: Full=Zinc finger CCCH domain-containing protein 58; Short=AtC3H58; AltName: Full=Zinc finger CCCH domain-containing protein ZFN-like 3;	SubName: Full=Uncharacterized protein {ECO:0000313|EnsemblPlants:Bo3g013210.1};	CCCH-type Zn-finger protein	GO:0005634,nucleus; GO:0003677,DNA binding; GO:0046872,metal ion binding; GO:0003729,mRNA binding	RNA-binding, Nab2-type zinc finger
Cluster-17807.74664	44.6	49.59	41.69	17.89	31.48	18.95	16.91	18.45	23.025	9.06	14.955	20.85	-1.14172	down	-1.35995	down	-2.04958	down	--	PREDICTED: protein SUPPRESSOR OF FRI 4-like isoform X1 [Brassica oleracea var. oleracea]	RecName: Full=Protein SUPPRESSOR OF FRI 4 {ECO:0000303|PubMed:17079264};	SubName: Full=Uncharacterized protein {ECO:0000313|EnsemblPlants:Bo2g121020.1};	Zn finger protein	GO:0005634,nucleus; GO:0003677,DNA binding; GO:0003700,DNA-binding transcription factor activity; GO:0046872,metal ion binding; GO:0030154,cell differentiation; GO:0009908,flower development; GO:0009910,negative regulation of flower development; GO:0006355,regulation of transcription, DNA-templated	Zinc finger, C2H2 type
Cluster-17807.36094	5.08	7.87	2.12	0	0.49	0.66	0.98	1.02	0.645	0.5	1.54	2.58	-3.87702	down	-2.63688	down	-2.16884	down	K09260 MADS-box transcription enhancer factor 2A | (RefSeq) agamous-like MADS-box protein AGL80 (A)	PREDICTED: MADS-box transcription factor PHERES 2-like isoform X1 [Brassica oleracea var. oleracea]	RecName: Full=Agamous-like MADS-box protein AGL80;	SubName: Full=Uncharacterized protein {ECO:0000313|EnsemblPlants:Bo1g150260.1};	MADS box transcription factor	GO:0005634,nucleus; GO:0043078,polar nucleus; GO:0003700,DNA-binding transcription factor activity; GO:0046983,protein dimerization activity; GO:0000987,proximal promoter sequence-specific DNA binding; GO:0043565,sequence-specific DNA binding; GO:0000982,transcription factor activity, RNA polymerase II proximal promoter sequence-specific DNA binding; GO:0045944,positive regulation of transcriptio…	Dynamin central region
Cluster-17807.7479	0.31	0.12	0.71	1.54	3.1	3.3	3.34	2.07	2.23	1.68	2.275	2.87	2.61483	up	2.55801	up	2.09492	up	K12606 CCR4-NOT transcription complex subunit 9 | (RefSeq) cell differentiation protein RCD1 homolog (A)	PREDICTED: cell differentiation protein RCD1 homolog [Brassica oleracea var. oleracea]	--	SubName: Full=Uncharacterized protein {ECO:0000313|EnsemblPlants:Bo3g008930.1};	Protein involved in cell differentiation/sexual development	--	Cell differentiation family, Rcd1-like
Cluster-17807.91771	2.66	5.9	7.78	1.06	1.96	1.92	0	0.53	0.595	3	2.025	1.05	-1.88524	down	-4.00304	down	-1.8621	down	K20043 clathrin coat assembly protein AP180 | (RefSeq) putative clathrin assembly protein At5g35200 (A)	PREDICTED: dof zinc finger protein DOF1.4-like [Brassica oleracea var. oleracea]	RecName: Full=Dof zinc finger protein DOF1.4; Short=AtDOF1.4;	SubName: Full=Uncharacterized protein {ECO:0000313|EnsemblPlants:Bo3g143320.1};	--	GO:0005634,nucleus; GO:0003677,DNA binding; GO:0046872,metal ion binding; GO:0006355,regulation of transcription, DNA-templated; GO:0006351,transcription, DNA-templated	Dof domain, zinc finger
Cluster-16187.0	1.37	2.66	2.18	0	0.37	0.34	0.22	0.88	0.11	0	0	0	-3.29956	down	-2.37952	down	-7.62236	down	K22534 PR domain zinc finger protein 5 | (RefSeq) zinc finger protein ZAT4-like (A)	zinc finger protein AZF1 isoform X1 [Brassica napus]	RecName: Full=Zinc finger protein AZF1; AltName: Full=Zinc finger protein OZAKGYO; AltName: Full=Zinc-finger protein 1;	SubName: Full=Uncharacterized protein {ECO:0000313|EnsemblPlants:Bo1g081350.1};	FOG: Zn-finger	GO:0005634,nucleus; GO:0003677,DNA binding; GO:0003700,DNA-binding transcription factor activity; GO:0046872,metal ion binding; GO:0043565,sequence-specific DNA binding; GO:0009738,abscisic acid-activated signaling pathway; GO:0042538,hyperosmotic salinity response; GO:0045892,negative regulation of transcription, DNA-templated; GO:0010200,response to chitin; GO:0009409,response to cold; GO:00063…	Zinc finger, C2H2 type
Cluster-17807.121874	0.52	1.83	2.55	0	0	0.14	0	0	0	0	0	0	-5.29437	down	-9.14031	down	-9.36237	down	K01062 platelet-activating factor acetylhydrolase [EC:3.1.1.47] | (RefSeq) hypothetical protein (A)	zinc finger CCCH domain-containing protein 44-like isoform X1 [Brassica napus]	RecName: Full=Zinc finger CCCH domain-containing protein 44; Short=AtC3H44;	SubName: Full=Uncharacterized protein {ECO:0000313|EnsemblPlants:Bo8g081870.1};	GYF domain containing proteins	GO:0003677,DNA binding; GO:0046872,metal ion binding	GYF domain 2
Cluster-17807.146338	2.64	4.04	2.5	0.89	0.82	0.16	0.53	0.45	1.105	0.18	0.35	0.52	-2.4318	down	-2.31744	down	-3.53854	down	K04733 interleukin-1 receptor-associated kinase 4 [EC:2.7.11.1] | (RefSeq) uncharacterized protein LOC111463073 (A)	PREDICTED: transcription factor SPATULA-like isoform X2 [Brassica oleracea var. oleracea]	RecName: Full=Transcription factor SPATULA; AltName: Full=Basic helix-loop-helix protein 24; Short=AtbHLH24; Short=bHLH 24; AltName: Full=Transcription factor EN 99; AltName: Full=bHLH transcription factor bHLH024;	SubName: Full=Uncharacterized protein {ECO:0000313|EnsemblPlants:Bo3g153630.1};	--	GO:0005634,nucleus; GO:0003677,DNA binding; GO:0003700,DNA-binding transcription factor activity; GO:0046983,protein dimerization activity; GO:0048440,carpel development; GO:0007623,circadian rhythm; GO:0010154,fruit development; GO:0010187,negative regulation of seed germination; GO:0009409,response to cold; GO:0010114,response to red light; GO:0006351,transcription, DNA-templated	Helix-loop-helix DNA-binding domain
Cluster-17807.114661	18.38	19.92	13.87	10.01	6.95	4.81	10.74	5.32	6.615	9.78	7.23	4.68	-1.39584	down	-1.35849	down	-1.71137	down	K08835 serine/threonine-protein kinase OSR1/STK39 [EC:2.7.11.1] | (RefSeq) serine/threonine-protein kinase 24-like (A)	PREDICTED: protein BASIC PENTACYSTEINE5-like [Brassica oleracea var. oleracea]	RecName: Full=Protein BASIC PENTACYSTEINE5; Short=AtBPC5; AltName: Full=GAGA-motif binding transcriptional activator BBR/BPC5;	SubName: Full=Uncharacterized protein {ECO:0000313|EnsemblPlants:Bo1g002230.1};	--	GO:0005634,nucleus; GO:0043565,sequence-specific DNA binding; GO:0006355,regulation of transcription, DNA-templated; GO:0009723,response to ethylene; GO:0006351,transcription, DNA-templated	Domain of unknown function (DUF3552)
[truncated: 119 more rows]
