# Supplementary material for: Transcriptome-Based Screening of Candidate Low-Temperature-Associated Genes and Analysis of the BocARR-B Transcription Factor Gene Family in Kohlrabi (Brassica oleracea L. var. caulorapa L.)
Source: Int J Mol Sci. 2024 Aug 27;25(17):9261. doi: 10.3390/ijms25179261 (PMC11394831; doi:10.3390/ijms25179261)
Supplement: Supplementary file 1 [file ijms-25-09261-s001.zip › Table S7.xlsx]

## Sheet: Sheet1
ID	CK-1_fpkm	CK-2_fpkm	CK-3_fpkm	12C-1_fpkm	12C-2_fpkm	12C-3_fpkm	8C-1_fpkm	8C-2_fpkm	8C-3_fpkm	4C-1_fpkm	4C-2_fpkm	4C-3_fpkm	CK_vs_12C-GL.log2FoldChange	CK_vs_12C-GL.regulated	8C-GL_vs_12C-GL.log2FoldChange	8C-GL_vs_12C-GL.regulated	4C-GL_vs_8C-GL.log2FoldChange	4C-GL_vs_8C-GL.regulated	KEGG	NR	Swissprot	Tremble	KOG	GO	Pfam
Cluster-17807.35585	4.2	1.16	3.11	54.2	36.48	40.14	110.46	74.93	96.47	3.84	5.535	7.23	3.82466	up	-1.08277	down	4.37328	up	K09286 EREBP-like factor | (RefSeq) ethylene-responsive transcription factor 11-like (A)	ethylene-responsive transcription factor 11-like [Brassica napus]	RecName: Full=Ethylene-responsive transcription factor 11; Short=AtERF11; AltName: Full=Ethylene-responsive element-binding factor 11; Short=EREBP-11;	SubName: Full=Uncharacterized protein {ECO:0000313|EnsemblPlants:Bo3g143350.1};	--	GO:0005634,nucleus; GO:0003677,DNA binding; GO:0003700,DNA-binding transcription factor activity; GO:0051301,cell division; GO:0009873,ethylene-activated signaling pathway; GO:0010087,phloem or xylem histogenesis; GO:0006351,transcription, DNA-templated	AP2 domain
Cluster-17807.106877	5.51	6.3	3.87	22.11	21.33	30.34	60.79	47.17	52.035	1.05	2.53	4.01	2.07853	up	-1.10921	down	4.69707	up	K09286 EREBP-like factor | (RefSeq) ethylene-responsive transcription factor 11-like (A)	PREDICTED: ethylene-responsive transcription factor 11-like [Brassica oleracea var. oleracea]	RecName: Full=Ethylene-responsive transcription factor 11; Short=AtERF11; AltName: Full=Ethylene-responsive element-binding factor 11; Short=EREBP-11;	SubName: Full=Uncharacterized protein {ECO:0000313|EnsemblPlants:Bo7g048170.1};	--	GO:0005634,nucleus; GO:0003677,DNA binding; GO:0003700,DNA-binding transcription factor activity; GO:0051301,cell division; GO:0009873,ethylene-activated signaling pathway; GO:0010087,phloem or xylem histogenesis; GO:0006351,transcription, DNA-templated	AP2 domain
Cluster-17807.95185	14.08	24.79	18.13	138.41	98.28	96.36	257.76	296.23	272.095	41.88	31.025	20.17	2.39	up	-1.32056	down	3.44367	up	K23048 RING finger protein unkempt | (RefSeq) zinc finger CCCH domain-containing protein 29-like (A)	PREDICTED: zinc finger CCCH domain-containing protein 47 [Brassica oleracea var. oleracea]	RecName: Full=Zinc finger CCCH domain-containing protein 47; Short=AtC3H47; AltName: Full=AtSZF1;	SubName: Full=Uncharacterized protein {ECO:0000313|EnsemblPlants:Bo8g090370.1};	CCCH-type Zn-finger protein	GO:0005634,nucleus; GO:0003677,DNA binding; GO:0003700,DNA-binding transcription factor activity; GO:0046872,metal ion binding; GO:0006355,regulation of transcription, DNA-templated; GO:0010200,response to chitin	Torus domain
Cluster-17807.102481	0.15	0	0	3.14	9.66	10.19	30.88	89.71	24.86	0	0	0	7.28638	up	-2.7672	down	12.7505	up	K09286 EREBP-like factor | (RefSeq) ethylene-responsive transcription factor RAP2-10 (A)	PREDICTED: ethylene-responsive transcription factor ERF017-like [Brassica rapa]	RecName: Full=Ethylene-responsive transcription factor ERF017;	SubName: Full=Uncharacterized protein {ECO:0000313|EnsemblPlants:Bo8g102870.1};	--	GO:0005634,nucleus; GO:0003677,DNA binding; GO:0003700,DNA-binding transcription factor activity; GO:0009873,ethylene-activated signaling pathway; GO:0006351,transcription, DNA-templated	AP2 domain
Cluster-17807.40672	1.01	1.98	2.1	32.05	9.53	33.04	7.28	1.79	3.975	0	0	0	3.71491	up	2.5578	up	8.92008	up	K00521 ferric-chelate reductase [EC:1.16.1.7] | (RefSeq) ferric reduction oxidase 7, chloroplastic-like (A)	PREDICTED: NAC transcription factor 29-like [Brassica oleracea var. oleracea]	RecName: Full=NAC domain-containing protein 22 {ECO:0000303|PubMed:15029955}; Short=ONAC022 {ECO:0000303|PubMed:15029955};	SubName: Full=Uncharacterized protein {ECO:0000313|EnsemblPlants:Bo3g092020.1};	--	GO:0005634,nucleus; GO:0043565,sequence-specific DNA binding; GO:1901002,positive regulation of response to salt stress; GO:1902584,positive regulation of response to water deprivation; GO:0045893,positive regulation of transcription, DNA-templated; GO:0006351,transcription, DNA-templated	No apical meristem (NAM) protein
Cluster-17807.136067	10.85	19.35	6.27	0.22	0	0.59	10.97	31.99	20.63	3.8	2.465	1.13	-5.62214	down	-6.25542	down	3.54049	up	--	PREDICTED: zinc finger CCCH domain-containing protein 36-like [Brassica oleracea var. oleracea]	RecName: Full=Zinc finger CCCH domain-containing protein 36; Short=AtC3H36;	SubName: Full=Uncharacterized protein {ECO:0000313|EnsemblPlants:Bo1g139580.1};	CCCH-type Zn-finger protein	GO:0005634,nucleus; GO:0003677,DNA binding; GO:0003700,DNA-binding transcription factor activity; GO:0046872,metal ion binding; GO:0003723,RNA binding; GO:1900057,positive regulation of leaf senescence; GO:0006355,regulation of transcription, DNA-templated	RNA-binding, Nab2-type zinc finger
Cluster-17807.53072	0	0.15	0	3.1	4.67	3.62	7.18	15.97	15.405	108.04	87.985	67.93	6.08334	up	-1.76579	down	-2.48153	down	K12127 pseudo-response regulator 1 | (RefSeq) two-component response regulator-like APRR1 isoform X1 (A)	two-component response regulator-like APRR1 isoform X2 [Brassica napus]	RecName: Full=Two-component response regulator-like APRR1; AltName: Full=ABI3-interacting protein 1; AltName: Full=Pseudo-response regulator 1; AltName: Full=Timing of CAB expression 1;	SubName: Full=Uncharacterized protein {ECO:0000313|EnsemblPlants:Bo9g014570.1};	GATA-4/5/6 transcription factors	GO:0005634,nucleus; GO:0003677,DNA binding; GO:0003700,DNA-binding transcription factor activity; GO:0007623,circadian rhythm; GO:0010031,circumnutation; GO:0009908,flower development; GO:0010629,negative regulation of gene expression; GO:0000160,phosphorelay signal transduction system; GO:0010468,regulation of gene expression; GO:0006355,regulation of transcription, DNA-templated; GO:0006351,tra…	CCT motif
Cluster-17807.26937	0	0	0	0.93	3.44	2.13	14.09	29.7	10.92	0	0	0	7.53788	up	-3.13734	down	10.9737	up	K09286 EREBP-like factor | (RefSeq) RAP2.6; related to AP2 6 (A)	PREDICTED: ethylene-responsive transcription factor ERF109 isoform X1 [Brassica oleracea var. oleracea]	RecName: Full=Ethylene-responsive transcription factor ERF109;	SubName: Full=Uncharacterized protein {ECO:0000313|EnsemblPlants:Bra011529.1-P};	--	GO:0005634,nucleus; GO:0003677,DNA binding; GO:0003700,DNA-binding transcription factor activity; GO:0051301,cell division; GO:0050832,defense response to fungus; GO:0009873,ethylene-activated signaling pathway; GO:0010087,phloem or xylem histogenesis; GO:0010200,response to chitin; GO:0006351,transcription, DNA-templated	AP2 domain
Cluster-17807.81312	9.15	6.7	21.65	0.92	0.09	1.07	8.29	3.01	5.97	0.99	1.695	2.4	-4.34579	down	-3.05144	down	2.02264	up	K16670 homeobox protein Meis2 | (RefSeq) homeobox protein BEL1 homolog (A)	PREDICTED: BEL1-like homeodomain protein 3 [Brassica oleracea var. oleracea]	RecName: Full=BEL1-like homeodomain protein 3; Short=BEL1-like protein 3;	SubName: Full=Uncharacterized protein {ECO:0000313|EnsemblPlants:Bo2g083780.1};	Transcription factor MEIS1 and related HOX domain proteins	GO:0005634,nucleus; GO:0003700,DNA-binding transcription factor activity; GO:0043565,sequence-specific DNA binding; GO:0048510,regulation of timing of transition from vegetative to reproductive phase; GO:0006351,transcription, DNA-templated	Homeodomain
Cluster-22837.0	0	0	0	9.48	0.87	5	0.2	0.18	0.15	4.54	3.84	3.14	8.10773	up	4.73785	up	-3.99923	down	K14292 trimethylguanosine synthase [EC:2.1.1.-] | (RefSeq) uncharacterized LOC107850838 (A)	PREDICTED: WUSCHEL-related homeobox 5 [Brassica oleracea var. oleracea]	RecName: Full=WUSCHEL-related homeobox 5;	SubName: Full=Uncharacterized protein {ECO:0000313|EnsemblPlants:Bo5g136700.1};	--	GO:0005634,nucleus; GO:0003700,DNA-binding transcription factor activity; GO:0043565,sequence-specific DNA binding; GO:0010078,maintenance of root meristem identity; GO:1902459,positive regulation of stem cell population maintenance; GO:0009733,response to auxin; GO:0006351,transcription, DNA-templated	Homeodomain
Cluster-17807.103992	1.09	0	0.67	13.43	18.39	17.1	43.36	64.97	42.265	0.66	1.245	1.83	4.65837	up	-1.65556	down	5.66889	up	K09286 EREBP-like factor | (RefSeq) ethylene-responsive transcription factor 8 (A)	PREDICTED: ethylene-responsive transcription factor 8 [Brassica rapa]	RecName: Full=Ethylene-responsive transcription factor 4; Short=AtERF4; AltName: Full=Ethylene-responsive element-binding factor 4; Short=EREBP-4; AltName: Full=Protein RELATED TO APETALA2 5;	SubName: Full=Uncharacterized protein {ECO:0000313|EnsemblPlants:Bo3g182770.1};	--	GO:0016604,nuclear body; GO:0005634,nucleus; GO:0003700,DNA-binding transcription factor activity; GO:0043565,sequence-specific DNA binding; GO:0009873,ethylene-activated signaling pathway; GO:0009864,induced systemic resistance, jasmonic acid mediated signaling pathway; GO:0010105,negative regulation of ethylene-activated signaling pathway; GO:0045892,negative regulation of transcription, DNA-te…	AP2 domain
Cluster-17807.28934	0.24	1.02	0.24	6.29	5.56	7.59	20.3	24.23	21.25	0	0	0	3.57583	up	-1.67347	down	9.00937	up	K18835 WRKY transcription factor 2 | (RefSeq) WRKY2; WRKY DNA-binding protein 2 (A)	transcription factor wrky, partial [Brassica napus]	RecName: Full=Probable WRKY transcription factor 40; AltName: Full=WRKY DNA-binding protein 40;	SubName: Full=Transcription factor wrky {ECO:0000313|EMBL:ABA71354.1}; Flags: Fragment;	--	GO:0005634,nucleus; GO:0003700,DNA-binding transcription factor activity; GO:0043565,sequence-specific DNA binding; GO:0044212,transcription regulatory region DNA binding; GO:0042742,defense response to bacterium; GO:0050832,defense response to fungus; GO:0045892,negative regulation of transcription, DNA-templated; GO:0031347,regulation of defense response; GO:0010200,response to chitin; GO:00022…	WRKY DNA -binding domain
Cluster-17807.26257	18.83	9.2	31.26	1.42	3.44	4.89	33.17	7.83	18.63	0.94	0.885	0.83	-2.74953	down	-2.54179	down	4.77341	up	K09286 EREBP-like factor | (RefSeq) ethylene-responsive transcription factor ERF104 (A)	BnaAnng06940D [Brassica napus]	RecName: Full=Ethylene-responsive transcription factor ERF104;	SubName: Full=BnaAnng06940D protein {ECO:0000313|EMBL:CDY42869.1};	--	GO:0005634,nucleus; GO:0003700,DNA-binding transcription factor activity; GO:0044212,transcription regulatory region DNA binding; GO:0051301,cell division; GO:0050832,defense response to fungus; GO:0009873,ethylene-activated signaling pathway; GO:0010087,phloem or xylem histogenesis; GO:0045893,positive regulation of transcription, DNA-templated; GO:0006351,transcription, DNA-templated	AP2 domain
Cluster-17807.16322	23.68	0	22.17	0	0	0	26.68	0	13.34	0	0	0	-10.7155	down	-10.306	down	10.5064	up	--	protein OVEREXPRESSOR OF CATIONIC PEROXIDASE 3-like [Brassica napus]	RecName: Full=Protein OVEREXPRESSOR OF CATIONIC PEROXIDASE 3 {ECO:0000303|PubMed:15923348};	SubName: Full=Uncharacterized protein {ECO:0000313|EnsemblPlants:Bo9g171420.1};	--	GO:0005634,nucleus; GO:0003677,DNA binding; GO:0003700,DNA-binding transcription factor activity; GO:0004601,peroxidase activity; GO:0009738,abscisic acid-activated signaling pathway; GO:0006952,defense response; GO:0042742,defense response to bacterium; GO:0050832,defense response to fungus; GO:0002229,defense response to oomycetes; GO:0009682,induced systemic resistance; GO:0009867,jasmonic aci…	Homeodomain
Cluster-17807.11765	0	0	0.09	0.75	0.96	1.11	3.62	2.72	4.175	0.5	0.28	0.06	4.66926	up	-1.87714	down	3.89597	up	K00521 ferric-chelate reductase [EC:1.16.1.7] | (RefSeq) ferric reduction oxidase 7, chloroplastic-like (A)	NAC domain-containing protein 62 [Brassica napus]	RecName: Full=NAC domain-containing protein 62 {ECO:0000303|PubMed:15029955}; Short=ANAC062 {ECO:0000303|PubMed:15029955}; AltName: Full=Protein NTM1-like 6 {ECO:0000303|PubMed:17158162};	SubName: Full=Uncharacterized protein {ECO:0000313|EnsemblPlants:Bo8g077840.1};	--	GO:0016021,integral component of membrane; GO:0005634,nucleus; GO:0005886,plasma membrane; GO:0003677,DNA binding; GO:0003700,DNA-binding transcription factor activity; GO:0043621,protein self-association; GO:0070417,cellular response to cold; GO:0009814,defense response, incompatible interaction; GO:1900103,positive regulation of endoplasmic reticulum unfolded protein response; GO:0010200,respon…	No apical meristem (NAM) protein
Cluster-17807.34881	0	0	0	12.66	0	3.7	0	0	0	0	3.645	7.29	10.3632	up	10.435	up	-9.54195	down	K08065 nuclear transcription Y subunit beta | (RefSeq) nuclear transcription factor Y subunit B-2 (A)	BnaC02g33400D [Brassica napus]	RecName: Full=Nuclear transcription factor Y subunit B-2; Short=AtNF-YB-2; AltName: Full=Transcriptional activator HAP3B;	SubName: Full=BnaC02g33400D protein {ECO:0000313|EMBL:CDY40552.1};	CCAAT-binding factor, subunit A (HAP3)	GO:0005634,nucleus; GO:0003700,DNA-binding transcription factor activity; GO:0046982,protein heterodimerization activity; GO:0043565,sequence-specific DNA binding; GO:0003712,transcription coregulator activity; GO:0048574,long-day photoperiodism, flowering; GO:0006351,transcription, DNA-templated	Centromere kinetochore component CENP-T histone fold
Cluster-17807.88539	13.91	0	14.56	0	0	0	18.37	7.98	9.185	0	0	0	-9.55754	down	-9.72947	down	9.92651	up	K13464 jasmonate ZIM domain-containing protein | (RefSeq) protein TIFY 3B-like (A)	PREDICTED: protein TIFY 3B-like [Brassica oleracea var. oleracea]	RecName: Full=Protein TIFY 3B; AltName: Full=Jasmonate ZIM domain-containing protein 12;	SubName: Full=Uncharacterized protein {ECO:0000313|EnsemblPlants:Bo9g150390.1};	--	GO:0005634,nucleus; GO:0003714,transcription corepressor activity; GO:0006952,defense response; GO:1903507,negative regulation of nucleic acid-templated transcription; GO:0031347,regulation of defense response; GO:2000022,regulation of jasmonic acid mediated signaling pathway; GO:0006355,regulation of transcription, DNA-templated; GO:0009611,response to wounding; GO:0006351,transcription, DNA-tem…	Divergent CCT motif
Cluster-17807.84623	7.9	4.95	0	0	0	0	1.29	1.76	0.645	0	0	0	-9.56586	down	-7.69788	down	7.89148	up	K16221 transcription factor TCP21 (protein CCA1 HIKING EXPEDITION) | (RefSeq) transcription factor TCP7 (A)	PREDICTED: transcription factor TCP2 [Brassica oleracea var. oleracea]	RecName: Full=Transcription factor TCP2 {ECO:0000303|PubMed:10363373}; AltName: Full=Protein TEOSINTE BRANCHED 1 {ECO:0000303|PubMed:17307924}; AltName: Full=Protein TEOSINTE-LIKE1, CYCLOIDEA, and PROLIFERATING CELL FACTOR 2 {ECO:0000303|PubMed:10363373};	SubName: Full=Uncharacterized protein {ECO:0000313|EnsemblPlants:Bo1g019520.1};	--	GO:0005634,nucleus; GO:0003677,DNA binding; GO:0003700,DNA-binding transcription factor activity; GO:0030154,cell differentiation; GO:0048366,leaf development; GO:0009965,leaf morphogenesis; GO:0045962,positive regulation of development, heterochronic; GO:1903508,positive regulation of nucleic acid-templated transcription; GO:2000306,positive regulation of photomorphogenesis; GO:0006355,regulatio…	TCP family transcription factor
Cluster-17807.77243	2.08	8.99	9.97	1.2	1.19	2.42	10.82	24.26	8.43	3.97	5.05	6.13	-2.32236	down	-3.28695	down	1.90094	up	K15032 mTERF domain-containing protein, mitochondrial | (RefSeq) uncharacterized protein LOC106318784 (A)	PREDICTED: uncharacterized protein LOC106318784 [Brassica oleracea var. oleracea]	RecName: Full=Transcription termination factor MTERF4, chloroplastic {ECO:0000305}; AltName: Full=Mitochondrial transcription termination factor 4 {ECO:0000303|PubMed:23087700}; AltName: Full=Protein BELAYA SMERT' {ECO:0000303|PubMed:21464319}; AltName: Full=Protein RUGOSA2 {ECO:0000303|PubMed:21790815}; Flags: Precursor;	SubName: Full=Uncharacterized protein {ECO:0000313|EnsemblPlants:Bo9g006180.1};	Mitochondrial transcription termination factor, mTERF	GO:0009507,chloroplast; GO:0005739,mitochondrion; GO:0009536,plastid; GO:0003690,double-stranded DNA binding; GO:0019843,rRNA binding; GO:0003727,single-stranded RNA binding; GO:0009658,chloroplast organization; GO:0032502,developmental process; GO:0006353,DNA-templated transcription, termination; GO:0009793,embryo development ending in seed dormancy; GO:0006355,regulation of transcription, DNA-t…	mTERF
Cluster-17807.143177	0.45	0.4	0.27	0.7	2.34	2.99	11.59	18.59	8.175	0.13	0.21	0.29	2.25388	up	-2.73299	down	6.23266	up	K09286 EREBP-like factor | (RefSeq) dehydration-responsive element-binding protein 1B-like (A)	dehydration-responsive element-binding protein 1B-like [Brassica napus]	RecName: Full=Dehydration-responsive element-binding protein 1B {ECO:0000303|PubMed:9707537}; Short=Protein DREB1B {ECO:0000303|PubMed:9707537}; AltName: Full=C-repeat/dehydration-responsive element-binding factor 1 {ECO:0000303|PubMed:9023378}; Short=C-repeat-binding factor 1 {ECO:0000303|PubMed:9023378}; Short=CRT/DRE-binding factor 1 {ECO:0000303|PubMed:9023378};	SubName: Full=Uncharacterized protein {ECO:0000313|EnsemblPlants:Bo8g050740.1};	--	GO:0005634,nucleus; GO:0003677,DNA binding; GO:0003700,DNA-binding transcription factor activity; GO:0009631,cold acclimation; GO:0045893,positive regulation of transcription, DNA-templated; GO:0009409,response to cold; GO:0006351,transcription, DNA-templated	AP2 domain
Cluster-17807.25925	2.5	2.5	2.37	1.19	0.34	0.92	3.1	9.57	4.15	0	0.31	0.62	-1.73902	down	-2.85137	down	4.61274	up	K09286 EREBP-like factor | (RefSeq) ethylene-responsive transcription factor ERF060 (A)	ethylene-responsive transcription factor ERF061-like [Brassica napus]	RecName: Full=Ethylene-responsive transcription factor ERF061;	SubName: Full=BnaA09g12290D protein {ECO:0000313|EMBL:CDY47850.1};	--	GO:0005634,nucleus; GO:0003677,DNA binding; GO:0003700,DNA-binding transcription factor activity; GO:0009873,ethylene-activated signaling pathway; GO:0010200,response to chitin; GO:0006351,transcription, DNA-templated	AP2 domain
Cluster-17807.94264	0.83	0.78	0	0	0	0	1.2	0.88	0.6	0.26	0.185	0.11	-8.55162	down	-9.16726	down	2.54144	up	K20478 golgin subfamily B member 1 | (RefSeq) uncharacterized LOC107783593 (A)	PREDICTED: protein NETWORKED 2A [Brassica rapa]	RecName: Full=Protein NETWORKED 2A {ECO:0000303|PubMed:22840520};	SubName: Full=Uncharacterized protein {ECO:0000313|EnsemblPlants:Bo1g087900.1};	--	GO:0005886,plasma membrane; GO:0003779,actin binding	KIP1-like protein
Cluster-17807.64980	1.49	1.42	0	0	0	0	3.08	4.09	4.685	0	0	0	-8.51376	down	-10.3976	down	10.58	up	K11446 histone demethylase JARID1 [EC:1.14.11.-] | (RefSeq) probable lysine-specific demethylase JMJ14 isoform X1 (A)	PREDICTED: probable lysine-specific demethylase JMJ14 isoform X2 [Brassica oleracea var. oleracea]	RecName: Full=Probable lysine-specific demethylase JMJ14; EC=1.14.11.-; AltName: Full=Jumonji domain-containing protein 14; AltName: Full=Jumonji domain-containing protein 4; AltName: Full=Lysine-specific histone demethylase JMJ14; AltName: Full=Protein JUMONJI 14;	SubName: Full=Uncharacterized protein {ECO:0000313|EnsemblPlants:Bo1g022410.1};	DNA-binding protein jumonji/RBP2/SMCY, contains JmjC domain	GO:0005654,nucleoplasm; GO:0005634,nucleus; GO:0051213,dioxygenase activity; GO:0003700,DNA-binding transcription factor activity; GO:0032453,histone demethylase activity (H3-K4 specific); GO:0046872,metal ion binding; GO:0000976,transcription regulatory region sequence-specific DNA binding; GO:0009908,flower development; GO:0034720,histone H3-K4 demethylation; GO:0010216,maintenance of DNA methy…	F/Y-rich N-terminus
Cluster-17807.112619	8.74	9.39	17.09	24.77	32.71	27.79	14.35	9.77	9.54	1.67	1.9	2.13	1.14357	up	1.42747	up	2.88357	up	K09264 MADS-box transcription factor, plant | (RefSeq) FLC; flowering locus C (A)	flowering locus C [Brassica oleracea var. capitata]	RecName: Full=MADS-box protein FLOWERING LOCUS C; AltName: Full=MADS-box protein FLOWERING LOCUS F;	SubName: Full=Flowering locus C {ECO:0000313|EMBL:AAQ76275.1};	MADS box transcription factor	GO:0005634,nucleus; GO:0043234,NA; GO:0003700,DNA-binding transcription factor activity; GO:0046983,protein dimerization activity; GO:0000977,RNA polymerase II regulatory region sequence-specific DNA binding; GO:0030154,cell differentiation; GO:0009908,flower development; GO:0009910,negative regulation of flower development; GO:0045944,positive regulation of transcription by RNA polymerase II; GO…	K-box region
