# Supplementary material for: Transcriptome-Based Screening of Candidate Low-Temperature-Associated Genes and Analysis of the BocARR-B Transcription Factor Gene Family in Kohlrabi (Brassica oleracea L. var. caulorapa L.)
Source: Int J Mol Sci. 2024 Aug 27;25(17):9261. doi: 10.3390/ijms25179261 (PMC11394831; doi:10.3390/ijms25179261)
Supplement: Supplementary file 1 [file ijms-25-09261-s001.zip › Table S8.xlsx]

## Sheet: Sheet1
Gene ID	TF ID	Correlation	P-value
Cluster-17807.110578	Cluster-17807.50535	-0.0052758	0.987017
Cluster-17807.110466	Cluster-17807.123836	-0.0212138	0.947825
Cluster-17807.110466	Cluster-17807.53076	0.0282129	0.930643
Cluster-17807.110578	Cluster-17807.57891	-0.0295545	0.927353
Cluster-17807.110578	Cluster-17807.58977	-0.0411823	0.898882
Cluster-17807.110578	Cluster-17807.105936	-0.0421679	0.896473
Cluster-17807.110578	Cluster-17807.3781	0.0497888	0.877877
Cluster-17807.110578	Cluster-17807.123836	0.0500607	0.877215
Cluster-17807.110578	Cluster-17807.38121	-0.0515546	0.873576
Cluster-17807.105106	Cluster-17807.123349	0.063426	0.844747
Cluster-17807.110466	Cluster-17807.50535	0.072323	0.823253
Cluster-17807.110578	Cluster-17807.53076	-0.0759122	0.814613
Cluster-17807.110578	Cluster-17807.88082	0.0770577	0.811859
Cluster-17807.110578	Cluster-17807.58722	0.0873251	0.787268
Cluster-17807.13340	Cluster-17807.3781	0.0886826	0.78403
Cluster-17807.40567	Cluster-17807.123349	0.0951765	0.768583
Cluster-17807.13340	Cluster-17807.58722	0.097931	0.762053
Cluster-17807.13340	Cluster-17807.50535	0.100758	0.755368
Cluster-17807.13340	Cluster-17807.123349	0.113517	0.725385
Cluster-17807.110578	Cluster-17807.129425	0.115044	0.72182
Cluster-17807.110578	Cluster-17807.25794	0.116087	0.719388
Cluster-17807.110466	Cluster-17807.88082	0.117269	0.716635
Cluster-17807.110578	Cluster-17807.43182	0.119533	0.711368
Cluster-17807.13340	Cluster-17807.91897	0.132369	0.681739
Cluster-17807.105106	Cluster-17807.91897	0.136561	0.67215
Cluster-17807.110466	Cluster-17807.3781	0.139465	0.665533
Cluster-17807.110466	Cluster-17807.38121	0.145621	0.651578
Cluster-17807.13340	Cluster-17807.123836	0.150189	0.641286
Cluster-17807.105106	Cluster-17807.129425	0.154913	0.630708
Cluster-17807.105106	Cluster-17807.50535	0.156796	0.626507
Cluster-17807.110466	Cluster-17807.58977	0.157506	0.624926
Cluster-17807.110466	Cluster-17807.58722	0.157801	0.62427
Cluster-17807.40567	Cluster-17807.115184	0.158566	0.622568
Cluster-17807.13340	Cluster-17807.43182	0.163006	0.612728
Cluster-17807.105106	Cluster-17807.3781	0.17498	0.586487
Cluster-17807.13340	Cluster-17807.129425	0.175942	0.584398
Cluster-17807.10248	Cluster-17807.105936	0.178165	0.579581
Cluster-17807.105106	Cluster-17807.115184	0.182482	0.570275
Cluster-17807.13340	Cluster-17807.83885	0.183854	0.567328
Cluster-17807.104668	Cluster-17807.50535	0.190414	0.553331
Cluster-17807.13340	Cluster-17807.115184	0.192427	0.549064
Cluster-17807.105106	Cluster-17807.58722	0.19559	0.542387
Cluster-17807.13340	Cluster-17807.25794	0.195608	0.54235
Cluster-17807.105106	Cluster-17807.43182	0.202051	0.528855
Cluster-17807.76603	Cluster-17807.105936	-0.044075	0.891815
Cluster-17807.76603	Cluster-17807.108533	0.312558	0.322598
Cluster-17807.76603	Cluster-17807.115184	0.314762	0.319015
Cluster-17807.76603	Cluster-17807.123349	0.190025	0.554157
Cluster-17807.76603	Cluster-17807.123836	0.123646	0.701832
Cluster-17807.76603	Cluster-17807.129425	0.130561	0.68589
Cluster-17807.76603	Cluster-17807.134258	0.316817	0.315692
Cluster-17807.76603	Cluster-17807.24005	0.35136	0.262748
Cluster-17807.76603	Cluster-17807.25794	0.215917	0.500315
Cluster-17807.76603	Cluster-17807.3558	-0.431773	0.161032
Cluster-17807.76603	Cluster-17807.3781	0.0505096	0.876121
Cluster-17807.76603	Cluster-17807.38121	0.182657	0.569897
Cluster-17807.76603	Cluster-17807.43182	0.0838468	0.79558
Cluster-17807.76603	Cluster-17807.50535	0.111023	0.73122
Cluster-17807.76603	Cluster-17807.53076	0.230966	0.470142
Cluster-17807.76603	Cluster-17807.57891	0.0648254	0.841359
Cluster-17807.76603	Cluster-17807.58722	0.151367	0.638642
Cluster-17807.76603	Cluster-17807.58977	0.0681776	0.833255
Cluster-17807.76603	Cluster-17807.83885	0.171133	0.594869
Cluster-17807.76603	Cluster-17807.88082	0.146674	0.6492
Cluster-17807.76603	Cluster-17807.91897	0.0411519	0.898956
Cluster-17807.76603	Cluster-27153.0	0.421312	0.172561
Cluster-17807.87312	Cluster-17807.105936	-0.216873	0.498375
Cluster-17807.87312	Cluster-17807.108533	0.169795	0.597796
Cluster-17807.87312	Cluster-17807.115184	0.204013	0.524776
Cluster-17807.87312	Cluster-17807.123349	0.195004	0.543622
Cluster-17807.87312	Cluster-17807.123836	-0.153444	0.633991
Cluster-17807.87312	Cluster-17807.129425	-0.0988079	0.759977
Cluster-17807.87312	Cluster-17807.134258	0.185542	0.563712
Cluster-17807.87312	Cluster-17807.24005	-0.0335346	0.917597
Cluster-17807.87312	Cluster-17807.25794	-0.0641242	0.843056
Cluster-17807.87312	Cluster-17807.3558	-0.243024	0.446595
Cluster-17807.87312	Cluster-17807.3781	-0.171599	0.593852
Cluster-17807.87312	Cluster-17807.38121	-0.199868	0.53341
Cluster-17807.87312	Cluster-17807.43182	-0.0967912	0.764753
Cluster-17807.87312	Cluster-17807.50535	-0.155612	0.629147
Cluster-17807.87312	Cluster-17807.53076	-0.244901	0.442982
Cluster-17807.87312	Cluster-17807.57891	-0.23358	0.464991
Cluster-17807.87312	Cluster-17807.58722	-0.0532314	0.869495
Cluster-17807.87312	Cluster-17807.58977	-0.163075	0.612576
Cluster-17807.87312	Cluster-17807.83885	0.0622892	0.8475
Cluster-17807.87312	Cluster-17807.88082	-0.0787724	0.807741
Cluster-17807.87312	Cluster-17807.91897	-0.0130071	0.967998
Cluster-17807.87312	Cluster-27153.0	0.269075	0.397723
Cluster-17807.87313	Cluster-17807.105936	-0.171395	0.594297
Cluster-17807.87313	Cluster-17807.108533	0.153957	0.632843
Cluster-17807.87313	Cluster-17807.115184	0.287754	0.364437
Cluster-17807.87313	Cluster-17807.123349	0.254279	0.425139
Cluster-17807.87313	Cluster-17807.123836	-0.117574	0.715924
Cluster-17807.87313	Cluster-17807.129425	-0.0752194	0.816279
Cluster-17807.87313	Cluster-17807.134258	0.237724	0.456876
Cluster-17807.87313	Cluster-17807.24005	-0.0197782	0.951353
Cluster-17807.87313	Cluster-17807.25794	0.0553462	0.864351
Cluster-17807.87313	Cluster-17807.3558	-0.159925	0.61955
Cluster-17807.87313	Cluster-17807.3781	-0.106635	0.741516
Cluster-17807.87313	Cluster-17807.38121	-0.132568	0.681284
Cluster-17807.87313	Cluster-17807.43182	-0.0432349	0.893866
Cluster-17807.87313	Cluster-17807.50535	-0.0364748	0.910397
Cluster-17807.87313	Cluster-17807.53076	-0.112439	0.727907
Cluster-17807.87313	Cluster-17807.57891	-0.15307	0.634827
Cluster-17807.87313	Cluster-17807.58722	0.0873837	0.787129
Cluster-17807.87313	Cluster-17807.58977	-0.103719	0.74838
Cluster-17807.87313	Cluster-17807.83885	0.141173	0.66165
Cluster-17807.87313	Cluster-17807.88082	-0.0514225	0.873898
Cluster-17807.87313	Cluster-17807.91897	-0.0203233	0.950013
Cluster-17807.87313	Cluster-27153.0	0.273024	0.390561
Cluster-17807.97980	Cluster-17807.105936	0.0735245	0.820359
Cluster-17807.97980	Cluster-17807.108533	0.439151	0.153202
Cluster-17807.97980	Cluster-17807.115184	0.365298	0.242953
Cluster-17807.97980	Cluster-17807.123349	0.464388	0.128276
Cluster-17807.97980	Cluster-17807.123836	0.165895	0.606358
Cluster-17807.97980	Cluster-17807.129425	0.330278	0.294407
Cluster-17807.97980	Cluster-17807.134258	0.513165	0.0879604
Cluster-17807.97980	Cluster-17807.24005	0.200153	0.532816
Cluster-17807.97980	Cluster-17807.25794	0.22972	0.472608
Cluster-17807.97980	Cluster-17807.3558	-0.385385	0.216023
Cluster-17807.97980	Cluster-17807.3781	0.180005	0.575607
Cluster-17807.97980	Cluster-17807.38121	0.0499114	0.877578
Cluster-17807.97980	Cluster-17807.43182	0.278289	0.381116
Cluster-17807.97980	Cluster-17807.50535	0.241503	0.449535
Cluster-17807.97980	Cluster-17807.53076	0.0938644	0.771698
Cluster-17807.97980	Cluster-17807.57891	0.0907704	0.779055
Cluster-17807.97980	Cluster-17807.58722	0.240083	0.452287
Cluster-17807.97980	Cluster-17807.58977	0.109087	0.735758
Cluster-17807.97980	Cluster-17807.83885	0.198342	0.536606
Cluster-17807.97980	Cluster-17807.88082	0.29974	0.343878
Cluster-17807.97980	Cluster-17807.91897	0.333941	0.288759
Cluster-17807.97980	Cluster-27153.0	0.29029	0.360034
Cluster-17807.110466	Cluster-17807.57891	0.204301	0.524178
Cluster-17807.105106	Cluster-17807.123836	0.20488	0.522976
Cluster-17807.110578	Cluster-17807.91897	0.209421	0.5136
Cluster-17807.13340	Cluster-17807.53076	0.210203	0.511992
Cluster-17807.40567	Cluster-17807.91897	0.211538	0.509253
Cluster-17807.40567	Cluster-17807.134258	0.213784	0.50466
Cluster-17807.105106	Cluster-17807.134258	0.220145	0.491753
Cluster-17807.110578	Cluster-17807.24005	0.226011	0.479982
Cluster-17807.13340	Cluster-17807.57891	0.227267	0.477479
Cluster-17807.40567	Cluster-17807.43182	0.229546	0.472953
Cluster-17807.10248	Cluster-17807.58977	0.234703	0.462784
Cluster-17807.105106	Cluster-17807.108533	0.237995	0.456348
Cluster-17807.40567	Cluster-17807.129425	0.238533	0.455299
Cluster-17807.73930	Cluster-17807.123349	0.241446	0.449645
Cluster-17807.104668	Cluster-17807.88082	0.242423	0.447755
Cluster-17807.104668	Cluster-17807.123836	0.244919	0.442946
Cluster-17807.134116	Cluster-17807.50535	0.250933	0.431465
Cluster-17807.110578	Cluster-17807.83885	0.257695	0.418728
Cluster-17807.73930	Cluster-17807.50535	0.257997	0.418164
Cluster-17807.40567	Cluster-17807.83885	0.26877	0.398278
Cluster-17807.104668	Cluster-17807.3781	0.270082	0.395889
Cluster-17807.134116	Cluster-17807.53076	0.273733	0.389282
Cluster-17807.53334	Cluster-17807.105936	0.501277	0.0968638
Cluster-17807.53334	Cluster-17807.108533	0.422049	0.171733
Cluster-17807.53334	Cluster-17807.115184	0.411148	0.184248
Cluster-17807.53334	Cluster-17807.123349	0.279425	0.379093
Cluster-17807.53334	Cluster-17807.123836	0.280572	0.377058
Cluster-17807.53334	Cluster-17807.129425	0.278619	0.380528
Cluster-17807.53334	Cluster-17807.134258	0.459188	0.133179
Cluster-17807.53334	Cluster-17807.24005	0.563417	0.0564375
Cluster-17807.53334	Cluster-17807.25794	0.448424	0.14371
Cluster-17807.53334	Cluster-17807.3558	-0.679863	0.0149976
Cluster-17807.53334	Cluster-17807.3781	0.285163	0.368964
Cluster-17807.53334	Cluster-17807.38121	0.587806	0.0444314
Cluster-17807.53334	Cluster-17807.43182	0.349129	0.266001
Cluster-17807.53334	Cluster-17807.50535	0.30927	0.327986
Cluster-17807.53334	Cluster-17807.53076	0.434543	0.158064
Cluster-17807.53334	Cluster-17807.57891	0.463093	0.129486
Cluster-17807.53334	Cluster-17807.58722	0.356588	0.255217
Cluster-17807.53334	Cluster-17807.58977	0.611047	0.0347881
Cluster-17807.53334	Cluster-17807.83885	0.443582	0.148618
Cluster-17807.53334	Cluster-17807.88082	0.425998	0.167335
Cluster-17807.53334	Cluster-17807.91897	0.246792	0.439354
Cluster-17807.53334	Cluster-27153.0	0.662127	0.0189877
Cluster-17807.84202	Cluster-17807.105936	0.631985	0.0274733
Cluster-17807.84202	Cluster-17807.108533	0.67106	0.0168916
Cluster-17807.84202	Cluster-17807.115184	0.426664	0.1666
Cluster-17807.84202	Cluster-17807.123349	0.530927	0.0757159
Cluster-17807.84202	Cluster-17807.123836	0.720755	0.00817729
Cluster-17807.84202	Cluster-17807.129425	0.638523	0.0254368
Cluster-17807.84202	Cluster-17807.134258	0.559695	0.0584501
Cluster-17807.84202	Cluster-17807.24005	0.567265	0.0544082
Cluster-17807.84202	Cluster-17807.25794	0.568952	0.0535345
Cluster-17807.84202	Cluster-17807.3558	-0.8735	0.000205527
Cluster-17807.84202	Cluster-17807.3781	0.63143	0.0276516
Cluster-17807.84202	Cluster-17807.38121	0.704211	0.0105724
Cluster-17807.84202	Cluster-17807.43182	0.574491	0.0507361
Cluster-17807.84202	Cluster-17807.50535	0.602951	0.0379581
Cluster-17807.84202	Cluster-17807.53076	0.623062	0.0304393
Cluster-17807.84202	Cluster-17807.57891	0.642987	0.0241108
Cluster-17807.84202	Cluster-17807.58722	0.571104	0.052435
Cluster-17807.84202	Cluster-17807.58977	0.749814	0.00498137
Cluster-17807.84202	Cluster-17807.83885	0.519909	0.0831643
Cluster-17807.84202	Cluster-17807.88082	0.780376	0.00274599
Cluster-17807.84202	Cluster-17807.91897	0.680397	0.014888
Cluster-17807.84202	Cluster-27153.0	0.705806	0.0103211
Cluster-17807.10248	Cluster-17807.38121	0.274272	0.388312
Cluster-17807.105106	Cluster-17807.25794	0.274894	0.387193
Cluster-17807.104668	Cluster-17807.91897	0.277247	0.382976
Cluster-17807.40567	Cluster-17807.58722	0.277269	0.382937
Cluster-17807.13340	Cluster-17807.105936	0.284325	0.370434
Cluster-17807.10248	Cluster-17807.57891	0.284869	0.36948
Cluster-17807.110466	Cluster-17807.91897	0.285418	0.368517
Cluster-17807.110466	Cluster-17807.105936	0.288803	0.362612
Cluster-17807.110466	Cluster-17807.129425	0.290833	0.359095
Cluster-17807.40567	Cluster-17807.50535	0.294248	0.35322
Cluster-17807.40567	Cluster-17807.3781	0.294528	0.35274
Cluster-17807.40567	Cluster-17807.108533	0.294614	0.352593
Cluster-17807.134116	Cluster-17807.58722	0.297847	0.347083
Cluster-17807.110466	Cluster-17807.25794	0.299596	0.344121
Cluster-17807.104668	Cluster-17807.129425	0.302411	0.339383
Cluster-17807.104668	Cluster-17807.58722	0.302506	0.339224
Cluster-17807.110578	Cluster-17807.134258	0.306708	0.332219
Cluster-17807.106088	Cluster-17807.105936	0.310553	0.325879
Cluster-17807.105106	Cluster-17807.88082	0.310664	0.325696
Cluster-17807.13340	Cluster-17807.88082	0.310732	0.325585
Cluster-17807.73930	Cluster-17807.91897	0.312247	0.323106
Cluster-17807.73930	Cluster-17807.123836	0.314081	0.320119
Cluster-17807.105106	Cluster-17807.83885	0.314304	0.319758
Cluster-17807.134116	Cluster-17807.3781	0.314333	0.319711
Cluster-17807.73930	Cluster-17807.3781	0.315574	0.317699
Cluster-17807.73930	Cluster-17807.129425	0.327171	0.299246
Cluster-17807.73930	Cluster-17807.58722	0.327713	0.298399
Cluster-17807.105106	Cluster-17807.53076	0.328319	0.297453
Cluster-17807.104668	Cluster-17807.123349	0.328525	0.297132
Cluster-17807.106088	Cluster-17807.50535	0.330254	0.294444
Cluster-17807.10248	Cluster-17807.123836	0.331773	0.292095
Cluster-17807.106088	Cluster-17807.53076	0.332334	0.29123
Cluster-17807.40567	Cluster-17807.25794	0.33295	0.29028
Cluster-17807.134116	Cluster-17807.57891	0.334299	0.28821
Cluster-17807.13340	Cluster-17807.108533	0.335338	0.286621
Cluster-17807.106088	Cluster-17807.57891	0.336636	0.284643
Cluster-17807.13340	Cluster-17807.134258	0.338881	0.281239
Cluster-17807.106088	Cluster-17807.3781	0.340745	0.278431
Cluster-17807.104668	Cluster-17807.43182	0.345457	0.271404
Cluster-17807.10248	Cluster-17807.3781	0.348035	0.267604
Cluster-17807.73930	Cluster-17807.134258	0.349657	0.265229
Cluster-17807.110578	Cluster-17807.123349	0.351831	0.262065
Cluster-17807.134116	Cluster-17807.123836	0.353582	0.259532
Cluster-17807.106088	Cluster-17807.123836	0.356128	0.255875
Cluster-17807.104668	Cluster-17807.53076	0.356936	0.25472
Cluster-17807.134116	Cluster-17807.25794	0.35728	0.254229
Cluster-17807.123116	Cluster-17807.58977	0.365446	0.242747
Cluster-17807.73930	Cluster-17807.43182	0.367641	0.239715
Cluster-17807.73930	Cluster-17807.115184	0.368755	0.238183
Cluster-17807.106088	Cluster-17807.58977	0.370048	0.236414
Cluster-17807.110466	Cluster-17807.43182	0.373047	0.23234
Cluster-17807.134116	Cluster-17807.105936	0.375374	0.229208
Cluster-17807.74344	Cluster-17807.129425	0.379589	0.2236
Cluster-17807.106088	Cluster-17807.38121	0.38126	0.221399
Cluster-17807.104668	Cluster-17807.134258	0.381519	0.221059
Cluster-17807.110578	Cluster-17807.115184	0.381692	0.220833
Cluster-17807.10248	Cluster-17807.88082	0.381943	0.220504
Cluster-17807.110578	Cluster-17807.108533	0.382407	0.219897
Cluster-17807.74344	Cluster-17807.3781	0.384337	0.217381
Cluster-17807.134116	Cluster-17807.43182	0.38463	0.217001
Cluster-17807.73930	Cluster-17807.88082	0.392132	0.207401
Cluster-17807.106088	Cluster-17807.58722	0.392501	0.206936
Cluster-17807.10248	Cluster-17807.91897	0.393601	0.205553
Cluster-17807.110578	Cluster-17807.3558	-0.393752	0.205364
Cluster-17807.134116	Cluster-17807.58977	0.395068	0.203717
Cluster-17807.40567	Cluster-17807.105936	0.397439	0.20077
Cluster-17807.114896	Cluster-17807.105936	-0.176592	0.582988
Cluster-17807.114896	Cluster-17807.108533	0.286886	0.36595
Cluster-17807.114896	Cluster-17807.115184	0.24967	0.433863
Cluster-17807.114896	Cluster-17807.123349	0.212308	0.507678
Cluster-17807.114896	Cluster-17807.123836	-0.0362269	0.911004
Cluster-17807.114896	Cluster-17807.129425	0.0802628	0.804165
Cluster-17807.114896	Cluster-17807.134258	0.212519	0.507245
Cluster-17807.114896	Cluster-17807.24005	0.154365	0.631931
Cluster-17807.114896	Cluster-17807.25794	-0.0204096	0.949801
Cluster-17807.114896	Cluster-17807.3558	-0.309468	0.327661
Cluster-17807.114896	Cluster-17807.3781	-0.0949196	0.769192
Cluster-17807.114896	Cluster-17807.38121	-0.0791322	0.806877
Cluster-17807.114896	Cluster-17807.43182	-0.0206758	0.949147
Cluster-17807.114896	Cluster-17807.50535	-0.120206	0.709807
Cluster-17807.114896	Cluster-17807.53076	-0.116562	0.718283
Cluster-17807.114896	Cluster-17807.57891	-0.161072	0.617008
Cluster-17807.114896	Cluster-17807.58722	-0.0492625	0.87916
Cluster-17807.114896	Cluster-17807.58977	-0.184866	0.565159
Cluster-17807.114896	Cluster-17807.83885	0.089363	0.782408
Cluster-17807.114896	Cluster-17807.88082	-0.0490488	0.87968
Cluster-17807.114896	Cluster-17807.91897	0.0744651	0.818094
Cluster-17807.114896	Cluster-27153.0	0.262796	0.409246
Cluster-17807.105106	Cluster-17807.57891	0.397575	0.200603
Cluster-17807.74344	Cluster-17807.91897	0.397825	0.200293
Cluster-17807.13340	Cluster-17807.38121	0.399929	0.197704
Cluster-17807.74344	Cluster-17807.50535	0.402284	0.194831
Cluster-17807.10248	Cluster-17807.53076	0.402759	0.194255
Cluster-17807.40567	Cluster-17807.123836	0.402944	0.19403
Cluster-17807.73930	Cluster-17807.108533	0.403057	0.193894
Cluster-17807.110466	Cluster-17807.3558	-0.403387	0.193494
Cluster-17807.13340	Cluster-17807.58977	0.405747	0.190653
Cluster-17807.10248	Cluster-17807.43182	0.408389	0.187503
Cluster-17807.13340	Cluster-17807.24005	0.410135	0.18544
Cluster-17807.74344	Cluster-17807.123836	0.411405	0.183947
Cluster-17807.104668	Cluster-17807.57891	0.41174	0.183554
Cluster-17807.104668	Cluster-17807.58977	0.412524	0.182638
Cluster-17807.73930	Cluster-17807.25794	0.414268	0.18061
Cluster-17807.10248	Cluster-17807.24005	0.415	0.179763
Cluster-17807.74344	Cluster-17807.43182	0.416689	0.177818
Cluster-17807.104668	Cluster-17807.25794	0.417753	0.1766
Cluster-17807.134116	Cluster-17807.88082	0.419733	0.174346
Cluster-17807.105106	Cluster-17807.24005	0.420091	0.173941
Cluster-17807.123116	Cluster-17807.105936	0.420628	0.173334
Cluster-17807.40567	Cluster-17807.57891	0.420828	0.173107
Cluster-17807.134116	Cluster-17807.38121	0.423603	0.169994
Cluster-17807.106088	Cluster-17807.43182	0.424894	0.168557
Cluster-17807.73930	Cluster-17807.53076	0.428745	0.164317
Cluster-17807.110578	Cluster-27153.0	0.436004	0.156511
Cluster-17807.40567	Cluster-17807.24005	0.437661	0.154763
Cluster-17807.110466	Cluster-17807.123349	0.437846	0.154569
Cluster-17807.123116	Cluster-17807.88082	0.437917	0.154495
Cluster-17807.40567	Cluster-17807.88082	0.438292	0.1541
Cluster-17807.110466	Cluster-17807.83885	0.44125	0.151019
Cluster-17807.104668	Cluster-17807.105936	0.441987	0.150258
Cluster-17807.10248	Cluster-17807.129425	0.442654	0.14957
Cluster-17807.10248	Cluster-17807.50535	0.443591	0.148608
Cluster-17807.106088	Cluster-17807.129425	0.447243	0.144898
Cluster-17807.10248	Cluster-17807.3558	-0.447273	0.144868
Cluster-17807.134116	Cluster-17807.83885	0.44739	0.14475
Cluster-17807.134116	Cluster-17807.129425	0.448036	0.1441
Cluster-17807.106088	Cluster-17807.88082	0.448261	0.143874
Cluster-17807.74344	Cluster-17807.123349	0.448453	0.143682
Cluster-17807.123116	Cluster-17807.50535	0.453693	0.138491
Cluster-17807.10248	Cluster-17807.83885	0.454243	0.137953
Cluster-17807.106088	Cluster-17807.25794	0.454894	0.137318
Cluster-17807.106088	Cluster-17807.91897	0.458445	0.13389
Cluster-17807.137323	Cluster-17807.105936	0.6844	0.0140848
Cluster-17807.137323	Cluster-17807.108533	0.665192	0.0182482
Cluster-17807.137323	Cluster-17807.115184	0.501109	0.0969934
Cluster-17807.137323	Cluster-17807.123349	0.579147	0.0484642
Cluster-17807.137323	Cluster-17807.123836	0.765807	0.00368669
Cluster-17807.137323	Cluster-17807.129425	0.642282	0.0243169
Cluster-17807.137323	Cluster-17807.134258	0.631567	0.0276075
Cluster-17807.137323	Cluster-17807.24005	0.591495	0.0427877
Cluster-17807.137323	Cluster-17807.25794	0.698909	0.01144
Cluster-17807.137323	Cluster-17807.3558	-0.870958	0.000226016
Cluster-17807.137323	Cluster-17807.3781	0.690256	0.0129682
Cluster-17807.137323	Cluster-17807.38121	0.801118	0.00173607
Cluster-17807.137323	Cluster-17807.43182	0.618951	0.0318804
Cluster-17807.137323	Cluster-17807.50535	0.732766	0.00671157
Cluster-17807.137323	Cluster-17807.53076	0.773514	0.00316287
Cluster-17807.137323	Cluster-17807.57891	0.732118	0.00678516
Cluster-17807.137323	Cluster-17807.58722	0.716869	0.00869901
Cluster-17807.137323	Cluster-17807.58977	0.860088	0.000332256
Cluster-17807.137323	Cluster-17807.83885	0.590645	0.0431624
Cluster-17807.137323	Cluster-17807.88082	0.850245	0.000458736
Cluster-17807.137323	Cluster-17807.91897	0.659973	0.0195203
Cluster-17807.137323	Cluster-27153.0	0.770054	0.00339052
Cluster-17807.33699	Cluster-17807.105936	0.270238	0.395607
Cluster-17807.33699	Cluster-17807.108533	0.521728	0.0819013
Cluster-17807.33699	Cluster-17807.115184	0.510604	0.0898297
Cluster-17807.33699	Cluster-17807.123349	0.521572	0.0820092
Cluster-17807.33699	Cluster-17807.123836	0.217105	0.497904
Cluster-17807.33699	Cluster-17807.129425	0.321458	0.308261
Cluster-17807.33699	Cluster-17807.134258	0.629308	0.0283401
Cluster-17807.33699	Cluster-17807.24005	0.376248	0.228039
Cluster-17807.33699	Cluster-17807.25794	0.404924	0.191641
Cluster-17807.33699	Cluster-17807.3558	-0.60666	0.036481
Cluster-17807.33699	Cluster-17807.3781	0.255406	0.423019
Cluster-17807.33699	Cluster-17807.38121	0.265575	0.404126
Cluster-17807.33699	Cluster-17807.43182	0.367892	0.239369
Cluster-17807.33699	Cluster-17807.50535	0.336104	0.285453
Cluster-17807.33699	Cluster-17807.53076	0.243602	0.445482
Cluster-17807.33699	Cluster-17807.57891	0.267272	0.401014
Cluster-17807.33699	Cluster-17807.58722	0.379235	0.224068
Cluster-17807.33699	Cluster-17807.58977	0.375201	0.22944
Cluster-17807.33699	Cluster-17807.83885	0.385095	0.216398
Cluster-17807.33699	Cluster-17807.88082	0.424324	0.169191
Cluster-17807.33699	Cluster-17807.91897	0.349718	0.26514
Cluster-17807.33699	Cluster-27153.0	0.579951	0.0480794
Cluster-17807.43369	Cluster-17807.105936	-0.0262305	0.935508
Cluster-17807.43369	Cluster-17807.108533	0.419322	0.174813
Cluster-17807.43369	Cluster-17807.115184	0.359126	0.251607
Cluster-17807.43369	Cluster-17807.123349	0.349888	0.264891
Cluster-17807.43369	Cluster-17807.123836	0.112755	0.727167
Cluster-17807.43369	Cluster-17807.129425	0.20561	0.521464
Cluster-17807.43369	Cluster-17807.134258	0.335812	0.285898
Cluster-17807.43369	Cluster-17807.24005	0.252786	0.427955
Cluster-17807.43369	Cluster-17807.25794	0.118927	0.712777
Cluster-17807.43369	Cluster-17807.3558	-0.466305	0.126498
Cluster-17807.43369	Cluster-17807.3781	0.0524126	0.871487
Cluster-17807.43369	Cluster-17807.38121	0.0623928	0.847249
Cluster-17807.43369	Cluster-17807.43182	0.113625	0.725133
Cluster-17807.43369	Cluster-17807.50535	0.026628	0.934532
Cluster-17807.43369	Cluster-17807.53076	0.0143493	0.964697
Cluster-17807.43369	Cluster-17807.57891	-0.0126851	0.96879
Cluster-17807.43369	Cluster-17807.58722	0.101915	0.752635
Cluster-17807.43369	Cluster-17807.58977	-0.0109255	0.973117
Cluster-17807.43369	Cluster-17807.83885	0.225684	0.480636
Cluster-17807.43369	Cluster-17807.88082	0.11836	0.714096
Cluster-17807.43369	Cluster-17807.91897	0.226929	0.478153
Cluster-17807.43369	Cluster-27153.0	0.415746	0.178902
Cluster-17807.68918	Cluster-17807.105936	-0.384867	0.216694
Cluster-17807.68918	Cluster-17807.108533	0.113804	0.724715
Cluster-17807.68918	Cluster-17807.115184	0.107213	0.740158
Cluster-17807.68918	Cluster-17807.123349	0.0695769	0.829876
Cluster-17807.68918	Cluster-17807.123836	-0.200206	0.532705
Cluster-17807.68918	Cluster-17807.129425	-0.0937065	0.772073
Cluster-17807.68918	Cluster-17807.134258	0.0592759	0.854807
Cluster-17807.68918	Cluster-17807.24005	-0.0277221	0.931847
Cluster-17807.68918	Cluster-17807.25794	-0.179977	0.575667
Cluster-17807.68918	Cluster-17807.3558	-0.0912068	0.778017
Cluster-17807.68918	Cluster-17807.3781	-0.246496	0.439923
Cluster-17807.68918	Cluster-17807.38121	-0.308368	0.329474
Cluster-17807.68918	Cluster-17807.43182	-0.17587	0.584555
Cluster-17807.68918	Cluster-17807.50535	-0.261064	0.412454
Cluster-17807.68918	Cluster-17807.53076	-0.288939	0.362376
Cluster-17807.68918	Cluster-17807.57891	-0.348459	0.266983
Cluster-17807.68918	Cluster-17807.58722	-0.203768	0.525284
Cluster-17807.68918	Cluster-17807.58977	-0.399288	0.198491
Cluster-17807.68918	Cluster-17807.83885	-0.0856864	0.791182
Cluster-17807.68918	Cluster-17807.88082	-0.220636	0.490764
Cluster-17807.68918	Cluster-17807.91897	-0.0906943	0.779237
Cluster-17807.68918	Cluster-27153.0	0.0710474	0.826328
Cluster-17807.82905	Cluster-17807.105936	-0.392992	0.206319
Cluster-17807.82905	Cluster-17807.108533	0.105869	0.743319
Cluster-17807.82905	Cluster-17807.115184	0.215928	0.500293
Cluster-17807.82905	Cluster-17807.123349	0.114188	0.723819
Cluster-17807.82905	Cluster-17807.123836	-0.260211	0.414037
Cluster-17807.82905	Cluster-17807.129425	-0.103664	0.74851
Cluster-17807.82905	Cluster-17807.134258	0.139156	0.666234
Cluster-17807.82905	Cluster-17807.24005	0.0072325	0.982202
Cluster-17807.82905	Cluster-17807.25794	-0.090494	0.779714
Cluster-17807.82905	Cluster-17807.3558	0.022473	0.944733
Cluster-17807.82905	Cluster-17807.3781	-0.237599	0.457119
Cluster-17807.82905	Cluster-17807.38121	-0.331765	0.292106
Cluster-17807.82905	Cluster-17807.43182	-0.13007	0.687018
Cluster-17807.82905	Cluster-17807.50535	-0.206351	0.519932
Cluster-17807.82905	Cluster-17807.53076	-0.239948	0.452548
Cluster-17807.82905	Cluster-17807.57891	-0.32545	0.301946
Cluster-17807.82905	Cluster-17807.58722	-0.130868	0.685183
Cluster-17807.82905	Cluster-17807.58977	-0.419934	0.174118
Cluster-17807.82905	Cluster-17807.83885	-0.0329979	0.918912
Cluster-17807.82905	Cluster-17807.88082	-0.255681	0.422503
Cluster-17807.82905	Cluster-17807.91897	-0.140019	0.664273
Cluster-17807.82905	Cluster-27153.0	0.053518	0.868797
Cluster-17807.94340	Cluster-17807.105936	0.10188	0.752717
Cluster-17807.94340	Cluster-17807.108533	0.512589	0.0883787
Cluster-17807.94340	Cluster-17807.115184	0.417532	0.176853
Cluster-17807.94340	Cluster-17807.123349	0.402504	0.194564
Cluster-17807.94340	Cluster-17807.123836	0.204788	0.523167
Cluster-17807.94340	Cluster-17807.129425	0.288713	0.362769
Cluster-17807.94340	Cluster-17807.134258	0.439975	0.152343
Cluster-17807.94340	Cluster-17807.24005	0.374233	0.230741
Cluster-17807.94340	Cluster-17807.25794	0.223221	0.485564
Cluster-17807.94340	Cluster-17807.3558	-0.613858	0.0337332
Cluster-17807.94340	Cluster-17807.3781	0.149646	0.642508
Cluster-17807.94340	Cluster-17807.38121	0.186651	0.561343
Cluster-17807.94340	Cluster-17807.43182	0.218424	0.495231
Cluster-17807.94340	Cluster-17807.50535	0.126502	0.695234
Cluster-17807.94340	Cluster-17807.53076	0.12191	0.705853
Cluster-17807.94340	Cluster-17807.57891	0.112981	0.726638
Cluster-17807.94340	Cluster-17807.58722	0.183491	0.568108
Cluster-17807.94340	Cluster-17807.58977	0.146355	0.649919
Cluster-17807.94340	Cluster-17807.83885	0.29961	0.344097
Cluster-17807.94340	Cluster-17807.88082	0.256984	0.420059
Cluster-17807.94340	Cluster-17807.91897	0.308192	0.329763
Cluster-17807.94340	Cluster-27153.0	0.535364	0.0728503
Cluster-17807.110466	Cluster-27153.0	0.463848	0.128779
Cluster-17807.123116	Cluster-17807.38121	0.470812	0.122384
Cluster-17807.104668	Cluster-17807.108533	0.470903	0.122302
Cluster-17807.134116	Cluster-17807.91897	0.470918	0.122288
Cluster-17807.134116	Cluster-17807.123349	0.471401	0.121852
Cluster-17807.40567	Cluster-17807.53076	0.47738	0.116545
Cluster-17807.74344	Cluster-17807.58722	0.483236	0.111498
Cluster-17807.123116	Cluster-17807.57891	0.483843	0.110983
Cluster-17807.123116	Cluster-17807.53076	0.485053	0.109961
Cluster-17807.123116	Cluster-17807.123836	0.486536	0.108718
Cluster-17807.134116	Cluster-17807.115184	0.487776	0.107685
Cluster-17807.110566	Cluster-17807.24005	0.491825	0.10436
Cluster-17807.74344	Cluster-17807.53076	0.495809	0.101155
Cluster-17807.10248	Cluster-17807.25794	0.499992	0.0978609
Cluster-17807.106088	Cluster-17807.83885	0.500555	0.0974228
Cluster-17807.110566	Cluster-17807.115184	0.500687	0.0973209
Cluster-17807.13340	Cluster-27153.0	0.501533	0.0966655
Cluster-17807.105106	Cluster-17807.105936	0.503309	0.0953003
Cluster-17807.110566	Cluster-27153.0	0.506094	0.0931863
Cluster-17807.10248	Cluster-27153.0	0.507521	0.092115
Cluster-17807.110466	Cluster-17807.108533	0.507883	0.091845
Cluster-17807.10248	Cluster-17807.58722	0.509993	0.0902794
Cluster-17807.73930	Cluster-17807.83885	0.510754	0.0897193
Cluster-17807.104668	Cluster-17807.38121	0.511453	0.0892068
Cluster-17807.105106	Cluster-27153.0	0.512505	0.0884397
Cluster-17807.74344	Cluster-17807.57891	0.515063	0.086592
Cluster-17807.123116	Cluster-17807.3781	0.518649	0.0840464
Cluster-17807.134116	Cluster-17807.134258	0.522493	0.0813747
Cluster-17807.110566	Cluster-17807.3558	-0.527284	0.0781264
Cluster-17807.74344	Cluster-17807.115184	0.527603	0.0779131
Cluster-17807.40567	Cluster-27153.0	0.527781	0.077794
Cluster-17807.74344	Cluster-17807.25794	0.52958	0.0766009
Cluster-17807.74344	Cluster-17807.88082	0.529631	0.0765675
Cluster-17807.104668	Cluster-17807.115184	0.532665	0.0745848
Cluster-17807.110466	Cluster-17807.134258	0.533105	0.0742999
Cluster-17807.134116	Cluster-17807.24005	0.53429	0.0735373
Cluster-17807.110466	Cluster-17807.24005	0.54154	0.0689862
Cluster-17807.73930	Cluster-17807.57891	0.544209	0.0673613
Cluster-17807.65476	Cluster-17807.115184	0.547049	0.0656611
Cluster-17807.74344	Cluster-17807.134258	0.547905	0.0651546
Cluster-17807.74344	Cluster-17807.105936	0.548139	0.0650164
Cluster-17807.65476	Cluster-17807.105936	0.549097	0.0644538
Cluster-17807.109308	Cluster-17807.3558	-0.549192	0.0643983
Cluster-17807.104668	Cluster-17807.83885	0.550056	0.0638938
Cluster-17807.84196	Cluster-17807.105936	0.362988	0.246171
Cluster-17807.84196	Cluster-17807.108533	0.766891	0.0036093
Cluster-17807.84196	Cluster-17807.115184	0.637427	0.0257704
Cluster-17807.84196	Cluster-17807.123349	0.739863	0.00594398
Cluster-17807.84196	Cluster-17807.123836	0.651982	0.0215921
Cluster-17807.84196	Cluster-17807.129425	0.661935	0.0190348
Cluster-17807.84196	Cluster-17807.134258	0.680827	0.0148
Cluster-17807.84196	Cluster-17807.24005	0.518104	0.0844301
Cluster-17807.84196	Cluster-17807.25794	0.592635	0.0422885
Cluster-17807.84196	Cluster-17807.3558	-0.726506	0.00744836
Cluster-17807.84196	Cluster-17807.3781	0.598397	0.0398285
Cluster-17807.84196	Cluster-17807.38121	0.442687	0.149536
Cluster-17807.84196	Cluster-17807.43182	0.573907	0.0510262
Cluster-17807.84196	Cluster-17807.50535	0.605733	0.0368465
Cluster-17807.84196	Cluster-17807.53076	0.538187	0.071066
Cluster-17807.84196	Cluster-17807.57891	0.471781	0.121511
Cluster-17807.84196	Cluster-17807.58722	0.622847	0.0305134
Cluster-17807.84196	Cluster-17807.58977	0.436768	0.155704
Cluster-17807.84196	Cluster-17807.83885	0.555951	0.0605246
Cluster-17807.84196	Cluster-17807.88082	0.659048	0.0197524
Cluster-17807.84196	Cluster-17807.91897	0.6987	0.0114754
Cluster-17807.84196	Cluster-27153.0	0.674138	0.0162106
Cluster-17807.23005	Cluster-17807.105936	0.39222	0.20729
Cluster-17807.23005	Cluster-17807.108533	0.570395	0.0527954
Cluster-17807.23005	Cluster-17807.115184	0.493632	0.102898
Cluster-17807.23005	Cluster-17807.123349	0.391114	0.208689
Cluster-17807.23005	Cluster-17807.123836	0.423888	0.169676
Cluster-17807.23005	Cluster-17807.129425	0.406602	0.18963
Cluster-17807.23005	Cluster-17807.134258	0.426446	0.16684
Cluster-17807.23005	Cluster-17807.24005	0.63903	0.0252837
Cluster-17807.23005	Cluster-17807.25794	0.421399	0.172464
Cluster-17807.23005	Cluster-17807.3558	-0.763237	0.00387519
Cluster-17807.23005	Cluster-17807.3781	0.338417	0.281941
Cluster-17807.23005	Cluster-17807.38121	0.56251	0.0569235
Cluster-17807.23005	Cluster-17807.43182	0.347352	0.268608
Cluster-17807.23005	Cluster-17807.50535	0.275782	0.385598
Cluster-17807.23005	Cluster-17807.53076	0.437573	0.154855
Cluster-17807.23005	Cluster-17807.57891	0.41001	0.185586
Cluster-17807.23005	Cluster-17807.58722	0.352518	0.261069
Cluster-17807.23005	Cluster-17807.58977	0.442065	0.150177
Cluster-17807.23005	Cluster-17807.83885	0.507341	0.09225
Cluster-17807.23005	Cluster-17807.88082	0.395019	0.203778
Cluster-17807.23005	Cluster-17807.91897	0.38668	0.214352
Cluster-17807.23005	Cluster-27153.0	0.730142	0.0070134
Cluster-17807.39012	Cluster-17807.105936	-0.370905	0.235246
Cluster-17807.39012	Cluster-17807.108533	-0.121814	0.706075
Cluster-17807.39012	Cluster-17807.115184	-0.0736135	0.820144
Cluster-17807.39012	Cluster-17807.123349	-0.237262	0.457777
Cluster-17807.39012	Cluster-17807.123836	-0.332673	0.290708
Cluster-17807.39012	Cluster-17807.129425	-0.367589	0.239785
Cluster-17807.39012	Cluster-17807.134258	-0.134114	0.677743
Cluster-17807.39012	Cluster-17807.24005	-0.064641	0.841805
Cluster-17807.39012	Cluster-17807.25794	-0.259868	0.414675
Cluster-17807.39012	Cluster-17807.3558	-0.123402	0.702397
Cluster-17807.39012	Cluster-17807.3781	-0.426097	0.167226
Cluster-17807.39012	Cluster-17807.38121	-0.172278	0.59237
Cluster-17807.39012	Cluster-17807.43182	-0.3875	0.213298
Cluster-17807.39012	Cluster-17807.50535	-0.401346	0.195972
Cluster-17807.39012	Cluster-17807.53076	-0.266804	0.401872
Cluster-17807.39012	Cluster-17807.57891	-0.367502	0.239905
Cluster-17807.39012	Cluster-17807.58722	-0.313967	0.320305
Cluster-17807.39012	Cluster-17807.58977	-0.27506	0.386894
Cluster-17807.39012	Cluster-17807.83885	-0.172869	0.591082
Cluster-17807.39012	Cluster-17807.88082	-0.32071	0.309452
Cluster-17807.39012	Cluster-17807.91897	-0.395081	0.2037
Cluster-17807.39012	Cluster-27153.0	0.128396	0.690868
Cluster-17807.40567	Cluster-17807.58977	0.553588	0.0618601
Cluster-17807.74344	Cluster-17807.108533	0.558981	0.0588421
Cluster-17807.109308	Cluster-27153.0	0.560752	0.0578736
Cluster-17807.110566	Cluster-17807.83885	0.561425	0.0575084
Cluster-17807.110566	Cluster-17807.38121	0.561613	0.0574067
Cluster-17807.10248	Cluster-17807.108533	0.563497	0.0563948
Cluster-17807.65476	Cluster-17807.83885	0.56396	0.0561481
Cluster-17807.74344	Cluster-17807.83885	0.564532	0.055844
Cluster-17807.106088	Cluster-17807.123349	0.566543	0.054785
Cluster-17807.123116	Cluster-17807.58722	0.568047	0.0540018
Cluster-17807.110566	Cluster-17807.134258	0.57391	0.0510248
Cluster-17807.110566	Cluster-17807.105936	0.574853	0.0505569
Cluster-17807.104668	Cluster-17807.3558	-0.575091	0.0504393
Cluster-17807.74344	Cluster-17807.24005	0.575621	0.050178
Cluster-17807.65476	Cluster-17807.24005	0.575689	0.0501442
Cluster-17807.105106	Cluster-17807.3558	-0.578109	0.0489641
Cluster-17807.123116	Cluster-17807.43182	0.578751	0.0486548
Cluster-17807.40567	Cluster-17807.38121	0.581974	0.0471202
Cluster-17807.106088	Cluster-17807.24005	0.582818	0.0467241
Cluster-17807.109308	Cluster-17807.115184	0.582959	0.0466584
Cluster-17807.85342	Cluster-17807.58977	0.583058	0.046612
Cluster-17807.105106	Cluster-17807.38121	0.585986	0.0452587
Cluster-17807.73930	Cluster-17807.24005	0.587673	0.0444914
Cluster-17807.110466	Cluster-17807.115184	0.589228	0.0437926
Cluster-17807.109308	Cluster-17807.24005	0.589492	0.0436746
Cluster-17807.85342	Cluster-17807.105936	0.590067	0.0434189
Cluster-17807.105106	Cluster-17807.58977	0.592388	0.0423962
Cluster-17807.85342	Cluster-17807.38121	0.599385	0.0394173
Cluster-17807.65476	Cluster-17807.38121	0.599511	0.0393652
Cluster-17807.109308	Cluster-17807.134258	0.599855	0.0392229
Cluster-17807.123116	Cluster-17807.129425	0.605814	0.0368143
Cluster-17807.123116	Cluster-17807.91897	0.608244	0.0358632
Cluster-17807.128412	Cluster-17807.105936	0.610627	0.0349478
Cluster-17807.106088	Cluster-17807.115184	0.61233	0.0343037
Cluster-17807.85342	Cluster-17807.53076	0.613423	0.0338948
Cluster-17807.65476	Cluster-27153.0	0.618125	0.032176
Cluster-17807.123116	Cluster-17807.25794	0.620149	0.0314556
Cluster-17807.10248	Cluster-17807.123349	0.621513	0.0309767
Cluster-17807.85342	Cluster-17807.24005	0.625992	0.029441
Cluster-17807.40567	Cluster-17807.3558	-0.626741	0.0291899
Cluster-17807.87568	Cluster-17807.105936	0.628789	0.0285106
Cluster-17807.10248	Cluster-17807.115184	0.630326	0.0280083
Cluster-17807.134116	Cluster-17807.108533	0.631194	0.0277274
Cluster-17807.73930	Cluster-27153.0	0.635157	0.026471
Cluster-17807.115158	Cluster-17807.105936	-0.147407	0.647548
Cluster-17807.115158	Cluster-17807.108533	0.332872	0.290401
Cluster-17807.115158	Cluster-17807.115184	0.298339	0.346248
Cluster-17807.115158	Cluster-17807.123349	0.2233	0.485407
Cluster-17807.115158	Cluster-17807.123836	-0.00819423	0.979836
Cluster-17807.115158	Cluster-17807.129425	0.12973	0.687799
Cluster-17807.115158	Cluster-17807.134258	0.368218	0.238921
Cluster-17807.115158	Cluster-17807.24005	0.288417	0.363282
Cluster-17807.115158	Cluster-17807.25794	0.11495	0.72204
Cluster-17807.115158	Cluster-17807.3558	-0.358776	0.252103
Cluster-17807.115158	Cluster-17807.3781	-0.0251572	0.938142
Cluster-17807.115158	Cluster-17807.38121	-0.0369824	0.909154
Cluster-17807.115158	Cluster-17807.43182	0.0880269	0.785594
Cluster-17807.115158	Cluster-17807.50535	0.0264155	0.935054
Cluster-17807.115158	Cluster-17807.53076	0.029745	0.926886
Cluster-17807.115158	Cluster-17807.57891	-0.0653894	0.839995
Cluster-17807.115158	Cluster-17807.58722	0.0296258	0.927178
Cluster-17807.115158	Cluster-17807.58977	-0.0920471	0.776017
Cluster-17807.115158	Cluster-17807.83885	0.0691673	0.830865
Cluster-17807.115158	Cluster-17807.88082	0.0864293	0.789407
Cluster-17807.115158	Cluster-17807.91897	0.0570083	0.860312
Cluster-17807.115158	Cluster-27153.0	0.294809	0.352258
Cluster-17807.113284	Cluster-17807.105936	-0.231353	0.469379
Cluster-17807.113284	Cluster-17807.108533	0.239024	0.454343
Cluster-17807.113284	Cluster-17807.115184	0.165867	0.60642
Cluster-17807.113284	Cluster-17807.123349	0.133429	0.679311
Cluster-17807.113284	Cluster-17807.123836	0.0543523	0.866768
Cluster-17807.113284	Cluster-17807.129425	0.171587	0.593879
Cluster-17807.113284	Cluster-17807.134258	0.180061	0.575486
Cluster-17807.113284	Cluster-17807.24005	0.206676	0.519259
Cluster-17807.113284	Cluster-17807.25794	0.0220884	0.945677
Cluster-17807.113284	Cluster-17807.3558	-0.131391	0.683984
Cluster-17807.113284	Cluster-17807.3781	0.002092	0.994852
Cluster-17807.113284	Cluster-17807.38121	-0.108026	0.738249
Cluster-17807.113284	Cluster-17807.43182	0.0451149	0.889276
Cluster-17807.113284	Cluster-17807.50535	-0.00345769	0.991491
Cluster-17807.113284	Cluster-17807.53076	0.0252673	0.937872
Cluster-17807.113284	Cluster-17807.57891	-0.107671	0.739082
Cluster-17807.113284	Cluster-17807.58722	-0.0339993	0.916459
Cluster-17807.113284	Cluster-17807.58977	-0.257998	0.418161
Cluster-17807.113284	Cluster-17807.83885	-0.0246005	0.939509
Cluster-17807.113284	Cluster-17807.88082	-0.0044112	0.989145
Cluster-17807.113284	Cluster-17807.91897	0.0697978	0.829343
Cluster-17807.113284	Cluster-27153.0	0.0565484	0.86143
Cluster-17807.25632	Cluster-17807.105936	0.533529	0.0740265
Cluster-17807.25632	Cluster-17807.108533	0.705419	0.0103817
Cluster-17807.25632	Cluster-17807.115184	0.569969	0.0530128
Cluster-17807.25632	Cluster-17807.123349	0.745931	0.00534179
Cluster-17807.25632	Cluster-17807.123836	0.89628	7.92451e-05
Cluster-17807.25632	Cluster-17807.129425	0.780944	0.00271342
Cluster-17807.25632	Cluster-17807.134258	0.606652	0.0364844
Cluster-17807.25632	Cluster-17807.24005	0.521399	0.0821291
Cluster-17807.25632	Cluster-17807.25794	0.751226	0.00485491
Cluster-17807.25632	Cluster-17807.3558	-0.548214	0.0649722
Cluster-17807.25632	Cluster-17807.3781	0.877386	0.000177038
Cluster-17807.25632	Cluster-17807.38121	0.537105	0.0717464
Cluster-17807.25632	Cluster-17807.43182	0.750188	0.00494767
Cluster-17807.25632	Cluster-17807.50535	0.875103	0.000193374
Cluster-17807.25632	Cluster-17807.53076	0.775841	0.00301646
Cluster-17807.25632	Cluster-17807.57891	0.713837	0.00912319
Cluster-17807.25632	Cluster-17807.58722	0.814836	0.00124475
Cluster-17807.25632	Cluster-17807.58977	0.59922	0.0394857
Cluster-17807.25632	Cluster-17807.83885	0.600564	0.0389305
Cluster-17807.25632	Cluster-17807.88082	0.845537	0.000531084
Cluster-17807.25632	Cluster-17807.91897	0.842687	0.000578989
Cluster-17807.25632	Cluster-27153.0	0.553487	0.0619176
Cluster-17807.26839	Cluster-17807.105936	-0.0983178	0.761138
Cluster-17807.26839	Cluster-17807.108533	0.103296	0.749376
Cluster-17807.26839	Cluster-17807.115184	-0.050524	0.876086
Cluster-17807.26839	Cluster-17807.123349	0.0176076	0.956687
Cluster-17807.26839	Cluster-17807.123836	-0.0362173	0.911027
Cluster-17807.26839	Cluster-17807.129425	0.0359764	0.911617
Cluster-17807.26839	Cluster-17807.134258	0.00377771	0.990703
Cluster-17807.26839	Cluster-17807.24005	-0.0560625	0.86261
Cluster-17807.26839	Cluster-17807.25794	-0.186039	0.562649
Cluster-17807.26839	Cluster-17807.3558	-0.216709	0.498707
Cluster-17807.26839	Cluster-17807.3781	-0.140567	0.663027
Cluster-17807.26839	Cluster-17807.38121	-0.0338259	0.916883
Cluster-17807.26839	Cluster-17807.43182	-0.117987	0.714964
Cluster-17807.26839	Cluster-17807.50535	-0.184632	0.565661
Cluster-17807.26839	Cluster-17807.53076	-0.18313	0.568882
Cluster-17807.26839	Cluster-17807.57891	-0.173572	0.589551
Cluster-17807.26839	Cluster-17807.58722	-0.166528	0.604964
Cluster-17807.26839	Cluster-17807.58977	-0.110271	0.732981
Cluster-17807.26839	Cluster-17807.83885	-0.0813684	0.801515
Cluster-17807.26839	Cluster-17807.88082	-0.0531748	0.869632
Cluster-17807.26839	Cluster-17807.91897	0.0439588	0.892098
Cluster-17807.26839	Cluster-27153.0	0.0398328	0.902181
Cluster-17807.32323	Cluster-17807.105936	0.564972	0.055611
Cluster-17807.32323	Cluster-17807.108533	0.743033	0.00562335
Cluster-17807.32323	Cluster-17807.115184	0.614829	0.0333741
Cluster-17807.32323	Cluster-17807.123349	0.796712	0.00192179
Cluster-17807.32323	Cluster-17807.123836	0.888702	0.00011127
Cluster-17807.32323	Cluster-17807.129425	0.824646	0.000964916
Cluster-17807.32323	Cluster-17807.134258	0.68918	0.0131684
Cluster-17807.32323	Cluster-17807.24005	0.536988	0.0718202
Cluster-17807.32323	Cluster-17807.25794	0.78599	0.00243721
Cluster-17807.32323	Cluster-17807.3558	-0.570297	0.0528452
Cluster-17807.32323	Cluster-17807.3781	0.884898	0.000130761
Cluster-17807.32323	Cluster-17807.38121	0.564648	0.0557828
Cluster-17807.32323	Cluster-17807.43182	0.787151	0.00237682
Cluster-17807.32323	Cluster-17807.50535	0.911316	3.71685e-05
Cluster-17807.32323	Cluster-17807.53076	0.797396	0.001892
Cluster-17807.32323	Cluster-17807.57891	0.732238	0.00677153
Cluster-17807.32323	Cluster-17807.58722	0.850574	0.000453977
Cluster-17807.32323	Cluster-17807.58977	0.631778	0.0275396
Cluster-17807.32323	Cluster-17807.83885	0.618472	0.0320515
Cluster-17807.32323	Cluster-17807.88082	0.875123	0.000193224
Cluster-17807.32323	Cluster-17807.91897	0.862951	0.000301131
Cluster-17807.32323	Cluster-27153.0	0.558398	0.0591629
Cluster-17807.85342	Cluster-17807.57891	0.638477	0.0254508
Cluster-17807.106088	Cluster-17807.134258	0.639051	0.0252773
Cluster-17807.10248	Cluster-17807.134258	0.639865	0.0250327
Cluster-17807.85342	Cluster-17807.115184	0.642837	0.0241545
Cluster-17807.85342	Cluster-17807.25794	0.646486	0.0231069
Cluster-17807.110566	Cluster-17807.58977	0.649102	0.0223765
Cluster-17807.123116	Cluster-17807.3558	-0.652411	0.021477
Cluster-17807.134116	Cluster-27153.0	0.652717	0.021395
Cluster-17807.74344	Cluster-17807.38121	0.653571	0.0211679
Cluster-17807.65476	Cluster-17807.58977	0.655841	0.0205725
Cluster-17807.110566	Cluster-17807.108533	0.656604	0.0203753
Cluster-17807.109308	Cluster-17807.38121	0.656921	0.0202937
Cluster-17807.104668	Cluster-17807.24005	0.65772	0.020089
Cluster-17807.85810	Cluster-17807.123836	0.658324	0.0199353
Cluster-17807.85342	Cluster-17807.83885	0.658977	0.0197704
Cluster-17807.85342	Cluster-17807.50535	0.659492	0.0196407
Cluster-17807.85342	Cluster-17807.134258	0.659549	0.0196265
Cluster-17807.128412	Cluster-17807.38121	0.659628	0.0196068
Cluster-17807.104668	Cluster-27153.0	0.66149	0.0191442
Cluster-17807.123116	Cluster-17807.134258	0.665125	0.0182642
Cluster-17807.85342	Cluster-17807.58722	0.666904	0.0178445
Cluster-17807.65476	Cluster-17807.134258	0.667563	0.0176908
Cluster-17807.40555	Cluster-17807.105936	0.942227	4.59812e-06
Cluster-17807.40555	Cluster-17807.108533	0.835623	0.000712216
Cluster-17807.40555	Cluster-17807.115184	0.721739	0.00804886
Cluster-17807.40555	Cluster-17807.123349	0.772281	0.00324261
Cluster-17807.40555	Cluster-17807.123836	0.843506	0.000564896
Cluster-17807.40555	Cluster-17807.129425	0.85061	0.00045347
Cluster-17807.40555	Cluster-17807.134258	0.757098	0.00435509
Cluster-17807.40555	Cluster-17807.24005	0.818859	0.00112335
Cluster-17807.40555	Cluster-17807.25794	0.864139	0.000288913
Cluster-17807.40555	Cluster-17807.3558	-0.84529	0.000535106
Cluster-17807.40555	Cluster-17807.3781	0.891409	9.88448e-05
Cluster-17807.40555	Cluster-17807.38121	0.881401	0.000150943
Cluster-17807.40555	Cluster-17807.43182	0.886006	0.000124827
Cluster-17807.40555	Cluster-17807.50535	0.83769	0.000671005
Cluster-17807.40555	Cluster-17807.53076	0.830665	0.000819051
Cluster-17807.40555	Cluster-17807.57891	0.941389	4.93444e-06
Cluster-17807.40555	Cluster-17807.58722	0.835662	0.000711418
Cluster-17807.40555	Cluster-17807.58977	0.956954	1.08274e-06
Cluster-17807.40555	Cluster-17807.83885	0.835074	0.000723487
Cluster-17807.40555	Cluster-17807.88082	0.909014	4.20832e-05
Cluster-17807.40555	Cluster-17807.91897	0.894586	8.56793e-05
Cluster-17807.40555	Cluster-27153.0	0.824221	0.000975928
Cluster-17807.87568	Cluster-17807.38121	0.667623	0.0176771
Cluster-17807.73930	Cluster-17807.3558	-0.668836	0.0173967
Cluster-17807.87568	Cluster-17807.58977	0.66946	0.0172541
Cluster-17807.13340	Cluster-17807.3558	-0.671134	0.0168751
Cluster-17807.109308	Cluster-17807.83885	0.671137	0.0168744
Cluster-17807.73930	Cluster-17807.105936	0.671802	0.0167256
Cluster-17807.85342	Cluster-27153.0	0.672494	0.0165719
Cluster-17807.74344	Cluster-17807.58977	0.676084	0.0157905
Cluster-17807.106088	Cluster-17807.108533	0.679843	0.0150017
Cluster-17807.128412	Cluster-17807.58977	0.681693	0.0146244
Cluster-17807.114921	Cluster-17807.115184	0.6856	0.0138505
Cluster-17807.128412	Cluster-17807.24005	0.69064	0.0128974
Cluster-17807.110566	Cluster-17807.123349	0.691075	0.0128176
Cluster-17807.109308	Cluster-17807.105936	0.692217	0.0126094
Cluster-17807.139738	Cluster-17807.3558	-0.692657	0.0125299
Cluster-17807.73930	Cluster-17807.58977	0.694882	0.0121335
Cluster-17807.85342	Cluster-17807.43182	0.696596	0.0118348
Cluster-17807.40553	Cluster-17807.115184	0.704451	0.0105342
Cluster-17807.65476	Cluster-17807.3558	-0.704492	0.0105278
Cluster-17807.110465	Cluster-17807.115184	0.704989	0.0104492
Cluster-17807.109308	Cluster-17807.108533	0.706929	0.0101469
Cluster-17807.65476	Cluster-17807.57891	0.708006	0.00998202
Cluster-17807.57682	Cluster-17807.105936	0.870937	0.000226192
Cluster-17807.57682	Cluster-17807.108533	0.96902	2.13355e-07
Cluster-17807.57682	Cluster-17807.115184	0.934828	8.29427e-06
Cluster-17807.57682	Cluster-17807.123349	0.9316	1.05046e-05
Cluster-17807.57682	Cluster-17807.123836	0.759458	0.00416555
Cluster-17807.57682	Cluster-17807.129425	0.894491	8.60515e-05
Cluster-17807.57682	Cluster-17807.134258	0.948575	2.59743e-06
Cluster-17807.57682	Cluster-17807.24005	0.920561	2.17782e-05
Cluster-17807.57682	Cluster-17807.25794	0.918684	2.43979e-05
Cluster-17807.57682	Cluster-17807.3558	-0.90313	5.6985e-05
Cluster-17807.57682	Cluster-17807.3781	0.841132	0.000606514
Cluster-17807.57682	Cluster-17807.38121	0.826266	0.000923841
Cluster-17807.57682	Cluster-17807.43182	0.921353	2.07428e-05
Cluster-17807.57682	Cluster-17807.50535	0.817735	0.00115628
Cluster-17807.57682	Cluster-17807.53076	0.794101	0.00203875
Cluster-17807.57682	Cluster-17807.57891	0.880541	0.000156261
Cluster-17807.57682	Cluster-17807.58722	0.868576	0.000246633
Cluster-17807.57682	Cluster-17807.58977	0.860677	0.000325657
Cluster-17807.57682	Cluster-17807.83885	0.925275	1.61703e-05
Cluster-17807.57682	Cluster-17807.88082	0.854905	0.000394901
Cluster-17807.57682	Cluster-17807.91897	0.899266	6.88321e-05
Cluster-17807.57682	Cluster-27153.0	0.925503	1.5931e-05
Cluster-17807.60002	Cluster-17807.105936	0.655176	0.0207456
Cluster-17807.60002	Cluster-17807.108533	0.734366	0.00653238
Cluster-17807.60002	Cluster-17807.115184	0.566562	0.0547751
Cluster-17807.60002	Cluster-17807.123349	0.745021	0.005429
Cluster-17807.60002	Cluster-17807.123836	0.919306	2.35031e-05
Cluster-17807.60002	Cluster-17807.129425	0.844987	0.000540076
Cluster-17807.60002	Cluster-17807.134258	0.655715	0.0206052
Cluster-17807.60002	Cluster-17807.24005	0.582966	0.0466553
Cluster-17807.60002	Cluster-17807.25794	0.784529	0.00251486
Cluster-17807.60002	Cluster-17807.3558	-0.609709	0.0352983
Cluster-17807.60002	Cluster-17807.3781	0.910517	3.88209e-05
Cluster-17807.60002	Cluster-17807.38121	0.643535	0.0239515
Cluster-17807.60002	Cluster-17807.43182	0.808653	0.00145073
Cluster-17807.60002	Cluster-17807.50535	0.910882	3.80589e-05
Cluster-17807.60002	Cluster-17807.53076	0.825932	0.000932207
Cluster-17807.60002	Cluster-17807.57891	0.794468	0.00202199
Cluster-17807.60002	Cluster-17807.58722	0.831647	0.000796957
Cluster-17807.60002	Cluster-17807.58977	0.712759	0.00927765
Cluster-17807.60002	Cluster-17807.83885	0.619643	0.0316347
Cluster-17807.60002	Cluster-17807.88082	0.90838	4.35218e-05
Cluster-17807.60002	Cluster-17807.91897	0.879991	0.000159737
Cluster-17807.60002	Cluster-27153.0	0.562035	0.057179
Cluster-17807.114921	Cluster-17807.38121	0.708055	0.00997451
Cluster-17807.59733	Cluster-17807.3558	-0.712105	0.00937229
Cluster-17807.62712	Cluster-17807.38121	0.714614	0.00901312
Cluster-17807.109308	Cluster-17807.58977	0.715693	0.00886172
Cluster-17807.73930	Cluster-17807.38121	0.716077	0.00880835
Cluster-17807.114921	Cluster-17807.105936	0.716417	0.00876132
Cluster-17807.123116	Cluster-17807.24005	0.716868	0.00869917
Cluster-17807.65476	Cluster-17807.123349	0.719636	0.00832507
Cluster-17807.114921	Cluster-17807.83885	0.721872	0.00803168
Cluster-17807.87568	Cluster-17807.123836	0.723672	0.00780118
Cluster-17807.85342	Cluster-17807.3781	0.724863	0.00765146
Cluster-17807.128412	Cluster-17807.57891	0.725448	0.00757862
Cluster-17807.123116	Cluster-17807.83885	0.72595	0.00751662
Cluster-17807.85342	Cluster-17807.88082	0.72602	0.00750801
Cluster-17807.110465	Cluster-27153.0	0.726459	0.0074541
Cluster-17807.85810	Cluster-17807.3558	-0.726962	0.00739277
Cluster-17807.87568	Cluster-17807.57891	0.72817	0.00724689
Cluster-17807.114921	Cluster-17807.24005	0.728506	0.00720672
Cluster-17807.106088	Cluster-27153.0	0.729906	0.00704111
Cluster-17807.123116	Cluster-17807.123349	0.730399	0.00698342
Cluster-17807.65476	Cluster-17807.25794	0.731405	0.00686693
Cluster-17807.59733	Cluster-27153.0	0.733631	0.00661428
Cluster-17807.138121	Cluster-17807.105936	0.499438	0.0982932
Cluster-17807.138121	Cluster-17807.108533	0.690817	0.0128648
Cluster-17807.138121	Cluster-17807.115184	0.844341	0.000550803
Cluster-17807.138121	Cluster-17807.123349	0.719627	0.00832618
Cluster-17807.138121	Cluster-17807.123836	0.379511	0.223703
Cluster-17807.138121	Cluster-17807.129425	0.591698	0.0426984
Cluster-17807.138121	Cluster-17807.134258	0.76096	0.0040483
Cluster-17807.138121	Cluster-17807.24005	0.724753	0.00766518
Cluster-17807.138121	Cluster-17807.25794	0.691847	0.0126765
Cluster-17807.138121	Cluster-17807.3558	-0.521779	0.0818662
Cluster-17807.138121	Cluster-17807.3781	0.484775	0.110196
Cluster-17807.138121	Cluster-17807.38121	0.528575	0.0772659
Cluster-17807.138121	Cluster-17807.43182	0.616117	0.032902
Cluster-17807.138121	Cluster-17807.50535	0.521327	0.082179
Cluster-17807.138121	Cluster-17807.53076	0.556216	0.0603762
Cluster-17807.138121	Cluster-17807.57891	0.539196	0.0704356
Cluster-17807.138121	Cluster-17807.58722	0.631178	0.0277326
Cluster-17807.138121	Cluster-17807.58977	0.450221	0.141916
Cluster-17807.138121	Cluster-17807.83885	0.720472	0.00821442
Cluster-17807.138121	Cluster-17807.88082	0.427275	0.165928
Cluster-17807.138121	Cluster-17807.91897	0.504484	0.0944049
Cluster-17807.138121	Cluster-27153.0	0.660089	0.0194914
Cluster-17807.41764	Cluster-17807.105936	0.734513	0.00651603
Cluster-17807.41764	Cluster-17807.108533	0.87729	0.000177704
Cluster-17807.41764	Cluster-17807.115184	0.824332	0.000973041
Cluster-17807.41764	Cluster-17807.123349	0.869233	0.0002408
Cluster-17807.41764	Cluster-17807.123836	0.922428	1.93989e-05
Cluster-17807.41764	Cluster-17807.129425	0.925328	1.61138e-05
Cluster-17807.41764	Cluster-17807.134258	0.768447	0.00350038
Cluster-17807.41764	Cluster-17807.24005	0.824186	0.00097686
Cluster-17807.41764	Cluster-17807.25794	0.912933	3.39966e-05
Cluster-17807.41764	Cluster-17807.3558	-0.689995	0.0130167
Cluster-17807.41764	Cluster-17807.3781	0.941097	5.05619e-06
Cluster-17807.41764	Cluster-17807.38121	0.77099	0.00332774
Cluster-17807.41764	Cluster-17807.43182	0.887357	0.000117881
Cluster-17807.41764	Cluster-17807.50535	0.906816	4.72381e-05
Cluster-17807.41764	Cluster-17807.53076	0.915651	2.91464e-05
Cluster-17807.41764	Cluster-17807.57891	0.873848	0.000202843
Cluster-17807.41764	Cluster-17807.58722	0.915648	2.91521e-05
Cluster-17807.41764	Cluster-17807.58977	0.722556	0.00794352
Cluster-17807.41764	Cluster-17807.83885	0.844263	0.000552098
Cluster-17807.41764	Cluster-17807.88082	0.84708	0.000506463
Cluster-17807.41764	Cluster-17807.91897	0.912381	3.50553e-05
Cluster-17807.41764	Cluster-27153.0	0.749205	0.0050366
Cluster-17807.42117	Cluster-17807.105936	0.584869	0.0457718
Cluster-17807.42117	Cluster-17807.108533	0.690383	0.0129448
Cluster-17807.42117	Cluster-17807.115184	0.762469	0.00393295
Cluster-17807.42117	Cluster-17807.123349	0.650119	0.0220973
Cluster-17807.42117	Cluster-17807.123836	0.368149	0.239015
Cluster-17807.42117	Cluster-17807.129425	0.573246	0.0513559
Cluster-17807.42117	Cluster-17807.134258	0.811423	0.00135545
Cluster-17807.42117	Cluster-17807.24005	0.741872	0.00573917
Cluster-17807.42117	Cluster-17807.25794	0.684637	0.0140384
Cluster-17807.42117	Cluster-17807.3558	-0.670598	0.0169958
Cluster-17807.42117	Cluster-17807.3781	0.46846	0.12452
Cluster-17807.42117	Cluster-17807.38121	0.602359	0.0381975
Cluster-17807.42117	Cluster-17807.43182	0.624864	0.0298226
Cluster-17807.42117	Cluster-17807.50535	0.531614	0.0752674
Cluster-17807.42117	Cluster-17807.53076	0.561259	0.0575984
Cluster-17807.42117	Cluster-17807.57891	0.581364	0.0474079
Cluster-17807.42117	Cluster-17807.58722	0.595556	0.0410283
Cluster-17807.42117	Cluster-17807.58977	0.603169	0.0378698
Cluster-17807.42117	Cluster-17807.83885	0.658117	0.0199879
Cluster-17807.42117	Cluster-17807.88082	0.534171	0.0736132
Cluster-17807.42117	Cluster-17807.91897	0.484537	0.110396
Cluster-17807.42117	Cluster-27153.0	0.707913	0.00999617
Cluster-17807.51248	Cluster-17807.105936	-0.257964	0.418226
Cluster-17807.51248	Cluster-17807.108533	0.170066	0.597203
Cluster-17807.51248	Cluster-17807.115184	0.293599	0.354331
Cluster-17807.51248	Cluster-17807.123349	0.214539	0.50312
Cluster-17807.51248	Cluster-17807.123836	-0.202829	0.527237
Cluster-17807.51248	Cluster-17807.129425	-0.0711173	0.82616
Cluster-17807.51248	Cluster-17807.134258	0.282451	0.373734
Cluster-17807.51248	Cluster-17807.24005	0.0600028	0.853043
Cluster-17807.51248	Cluster-17807.25794	0.0236799	0.941769
Cluster-17807.51248	Cluster-17807.3558	-0.129875	0.687466
Cluster-17807.51248	Cluster-17807.3781	-0.165831	0.606498
Cluster-17807.51248	Cluster-17807.38121	-0.221229	0.489567
Cluster-17807.51248	Cluster-17807.43182	-0.0425789	0.895469
Cluster-17807.51248	Cluster-17807.50535	-0.0915094	0.777297
Cluster-17807.51248	Cluster-17807.53076	-0.159647	0.620168
Cluster-17807.51248	Cluster-17807.57891	-0.213921	0.504382
Cluster-17807.51248	Cluster-17807.58722	-0.00407573	0.98997
Cluster-17807.51248	Cluster-17807.58977	-0.218043	0.496001
Cluster-17807.51248	Cluster-17807.83885	0.0658869	0.838791
Cluster-17807.51248	Cluster-17807.88082	-0.105968	0.743085
Cluster-17807.51248	Cluster-17807.91897	-0.0780847	0.809392
Cluster-17807.51248	Cluster-27153.0	0.210967	0.510424
Cluster-17807.54080	Cluster-17807.105936	0.649844	0.0221724
Cluster-17807.54080	Cluster-17807.108533	0.731715	0.00683124
Cluster-17807.54080	Cluster-17807.115184	0.614218	0.0335997
Cluster-17807.54080	Cluster-17807.123349	0.772624	0.00322027
Cluster-17807.54080	Cluster-17807.123836	0.929994	1.17645e-05
Cluster-17807.54080	Cluster-17807.129425	0.840737	0.000613657
Cluster-17807.54080	Cluster-17807.134258	0.657889	0.0200461
Cluster-17807.54080	Cluster-17807.24005	0.593593	0.0418723
Cluster-17807.54080	Cluster-17807.25794	0.825807	0.000935348
Cluster-17807.54080	Cluster-17807.3558	-0.56673	0.0546869
Cluster-17807.54080	Cluster-17807.3781	0.933908	8.88261e-06
Cluster-17807.54080	Cluster-17807.38121	0.643559	0.0239445
Cluster-17807.54080	Cluster-17807.43182	0.822061	0.00103339
Cluster-17807.54080	Cluster-17807.50535	0.939519	5.75503e-06
Cluster-17807.54080	Cluster-17807.53076	0.860445	0.000328244
Cluster-17807.54080	Cluster-17807.57891	0.811817	0.00134228
Cluster-17807.54080	Cluster-17807.58722	0.878785	0.000167579
Cluster-17807.54080	Cluster-17807.58977	0.703088	0.0107518
Cluster-17807.54080	Cluster-17807.83885	0.663889	0.0185601
Cluster-17807.54080	Cluster-17807.88082	0.895378	8.26234e-05
Cluster-17807.54080	Cluster-17807.91897	0.877075	0.000179199
Cluster-17807.54080	Cluster-27153.0	0.576911	0.0495461
Cluster-17807.54346	Cluster-17807.105936	0.743362	0.00559086
Cluster-17807.54346	Cluster-17807.108533	0.818883	0.00112263
Cluster-17807.54346	Cluster-17807.115184	0.944093	3.91466e-06
Cluster-17807.54346	Cluster-17807.123349	0.864009	0.000290226
Cluster-17807.54346	Cluster-17807.123836	0.523622	0.0806006
Cluster-17807.54346	Cluster-17807.129425	0.779659	0.00278743
Cluster-17807.54346	Cluster-17807.134258	0.855411	0.000388418
Cluster-17807.54346	Cluster-17807.24005	0.837111	0.000682356
Cluster-17807.54346	Cluster-17807.25794	0.825473	0.000943788
Cluster-17807.54346	Cluster-17807.3558	-0.573744	0.0511074
Cluster-17807.54346	Cluster-17807.3781	0.682109	0.0145404
Cluster-17807.54346	Cluster-17807.38121	0.660225	0.0194576
Cluster-17807.54346	Cluster-17807.43182	0.823857	0.00098545
Cluster-17807.54346	Cluster-17807.50535	0.668547	0.0174634
Cluster-17807.54346	Cluster-17807.53076	0.654819	0.020839
Cluster-17807.54346	Cluster-17807.57891	0.73866	0.00606923
Cluster-17807.54346	Cluster-17807.58722	0.764233	0.0038013
Cluster-17807.54346	Cluster-17807.58977	0.625799	0.0295061
Cluster-17807.54346	Cluster-17807.83885	0.877233	0.000178102
Cluster-17807.54346	Cluster-17807.88082	0.576661	0.0496681
Cluster-17807.54346	Cluster-17807.91897	0.727779	0.00729387
Cluster-17807.54346	Cluster-27153.0	0.708752	0.00986881
Cluster-17807.65476	Cluster-17807.43182	0.734585	0.00650815
Cluster-17807.87568	Cluster-17807.53076	0.734704	0.00649497
Cluster-17807.114921	Cluster-17807.53076	0.735055	0.0064563
Cluster-17807.114921	Cluster-17807.58977	0.735089	0.0064526
Cluster-17807.110566	Cluster-17807.25794	0.735507	0.00640678
Cluster-17807.114921	Cluster-17807.134258	0.736402	0.00630951
Cluster-17807.110566	Cluster-17807.57891	0.736639	0.00628397
Cluster-17807.109308	Cluster-17807.123349	0.736793	0.00626741
Cluster-17807.62712	Cluster-17807.24005	0.737381	0.00620443
Cluster-17807.109638	Cluster-17807.115184	0.739051	0.00602823
Cluster-17807.87568	Cluster-17807.50535	0.740309	0.00589801
Cluster-17807.40553	Cluster-27153.0	0.741297	0.00579728
Cluster-17807.85342	Cluster-17807.3558	-0.744259	0.00550292
Cluster-17807.54348	Cluster-17807.3558	-0.744577	0.00547197
Cluster-17807.40553	Cluster-17807.38121	0.745229	0.00540903
Cluster-17807.110566	Cluster-17807.43182	0.746159	0.00532008
Cluster-17807.40553	Cluster-17807.83885	0.74678	0.00526138
Cluster-17807.139738	Cluster-17807.24005	0.749483	0.00501133
Cluster-17807.65476	Cluster-17807.108533	0.749894	0.0049741
Cluster-17807.52820	Cluster-17807.3558	-0.749998	0.00496478
Cluster-17807.139738	Cluster-27153.0	0.750873	0.00488628
Cluster-17807.110465	Cluster-17807.134258	0.751342	0.00484471
Cluster-17807.69070	Cluster-17807.105936	0.187469	0.559596
Cluster-17807.69070	Cluster-17807.108533	0.573604	0.0511772
Cluster-17807.69070	Cluster-17807.115184	0.608525	0.0357544
Cluster-17807.69070	Cluster-17807.123349	0.649618	0.0222344
Cluster-17807.69070	Cluster-17807.123836	0.505924	0.0933142
Cluster-17807.69070	Cluster-17807.129425	0.56808	0.0539848
Cluster-17807.69070	Cluster-17807.134258	0.640917	0.0247193
Cluster-17807.69070	Cluster-17807.24005	0.443432	0.148772
Cluster-17807.69070	Cluster-17807.25794	0.606372	0.0365943
Cluster-17807.69070	Cluster-17807.3558	-0.321975	0.307438
Cluster-17807.69070	Cluster-17807.3781	0.53535	0.0728591
Cluster-17807.69070	Cluster-17807.38121	0.26692	0.40166
Cluster-17807.69070	Cluster-17807.43182	0.535495	0.072767
Cluster-17807.69070	Cluster-17807.50535	0.638471	0.0254526
Cluster-17807.69070	Cluster-17807.53076	0.56882	0.0536025
Cluster-17807.69070	Cluster-17807.57891	0.397343	0.200889
Cluster-17807.69070	Cluster-17807.58722	0.62408	0.0300899
Cluster-17807.69070	Cluster-17807.58977	0.238799	0.454782
Cluster-17807.69070	Cluster-17807.83885	0.433724	0.158937
Cluster-17807.69070	Cluster-17807.88082	0.508969	0.0910367
Cluster-17807.69070	Cluster-17807.91897	0.49713	0.100107
Cluster-17807.69070	Cluster-27153.0	0.391347	0.208394
Cluster-17807.148864	Cluster-17807.105936	-0.275188	0.386664
Cluster-17807.148864	Cluster-17807.108533	0.0812414	0.801819
Cluster-17807.148864	Cluster-17807.115184	0.140594	0.662964
Cluster-17807.148864	Cluster-17807.123349	0.0475263	0.883392
Cluster-17807.148864	Cluster-17807.123836	-0.112124	0.728643
Cluster-17807.148864	Cluster-17807.129425	-0.202237	0.528468
Cluster-17807.148864	Cluster-17807.134258	0.0175238	0.956893
Cluster-17807.148864	Cluster-17807.24005	0.00790974	0.980536
Cluster-17807.148864	Cluster-17807.25794	-0.0770314	0.811922
Cluster-17807.148864	Cluster-17807.3558	-0.232147	0.467811
Cluster-17807.148864	Cluster-17807.3781	-0.189309	0.555677
Cluster-17807.148864	Cluster-17807.38121	-0.145076	0.652809
Cluster-17807.148864	Cluster-17807.43182	-0.194883	0.543875
Cluster-17807.148864	Cluster-17807.50535	-0.20234	0.528255
Cluster-17807.148864	Cluster-17807.53076	-0.166084	0.605942
Cluster-17807.148864	Cluster-17807.57891	-0.229078	0.473881
Cluster-17807.148864	Cluster-17807.58722	-0.0819282	0.800173
Cluster-17807.148864	Cluster-17807.58977	-0.184877	0.565135
Cluster-17807.148864	Cluster-17807.83885	0.0547241	0.865864
Cluster-17807.148864	Cluster-17807.88082	-0.140616	0.662914
Cluster-17807.148864	Cluster-17807.91897	-0.126049	0.696278
Cluster-17807.148864	Cluster-27153.0	0.321526	0.308152
Cluster-17807.17658	Cluster-17807.105936	0.354268	0.258544
Cluster-17807.17658	Cluster-17807.108533	0.661452	0.0191535
Cluster-17807.17658	Cluster-17807.115184	0.527929	0.0776957
Cluster-17807.17658	Cluster-17807.123349	0.656284	0.0204578
Cluster-17807.17658	Cluster-17807.123836	0.692793	0.0125054
Cluster-17807.17658	Cluster-17807.129425	0.537892	0.0712512
Cluster-17807.17658	Cluster-17807.134258	0.489476	0.106281
Cluster-17807.17658	Cluster-17807.24005	0.402866	0.194125
Cluster-17807.17658	Cluster-17807.25794	0.528048	0.0776166
Cluster-17807.17658	Cluster-17807.3558	-0.705748	0.0103302
Cluster-17807.17658	Cluster-17807.3781	0.599131	0.0395229
Cluster-17807.17658	Cluster-17807.38121	0.424612	0.168871
Cluster-17807.17658	Cluster-17807.43182	0.484256	0.110634
Cluster-17807.17658	Cluster-17807.50535	0.555222	0.0609343
Cluster-17807.17658	Cluster-17807.53076	0.492259	0.104007
Cluster-17807.17658	Cluster-17807.57891	0.458417	0.133916
Cluster-17807.17658	Cluster-17807.58722	0.599175	0.0395046
Cluster-17807.17658	Cluster-17807.58977	0.45819	0.134133
Cluster-17807.17658	Cluster-17807.83885	0.555795	0.0606123
Cluster-17807.17658	Cluster-17807.88082	0.634682	0.0266195
Cluster-17807.17658	Cluster-17807.91897	0.677537	0.0154821
Cluster-17807.17658	Cluster-27153.0	0.70818	0.00995544
Cluster-17807.17659	Cluster-17807.105936	0.074399	0.818253
Cluster-17807.17659	Cluster-17807.108533	0.379472	0.223754
Cluster-17807.17659	Cluster-17807.115184	0.516136	0.0858249
Cluster-17807.17659	Cluster-17807.123349	0.387514	0.21328
Cluster-17807.17659	Cluster-17807.123836	-0.134014	0.677971
Cluster-17807.17659	Cluster-17807.129425	0.123281	0.702677
Cluster-17807.17659	Cluster-17807.134258	0.475809	0.117925
Cluster-17807.17659	Cluster-17807.24005	0.355042	0.257431
Cluster-17807.17659	Cluster-17807.25794	0.200621	0.531839
Cluster-17807.17659	Cluster-17807.3558	-0.311443	0.32442
Cluster-17807.17659	Cluster-17807.3781	-0.00739404	0.981805
Cluster-17807.17659	Cluster-17807.38121	-0.0119597	0.970574
Cluster-17807.17659	Cluster-17807.43182	0.207045	0.518497
Cluster-17807.17659	Cluster-17807.50535	-0.00291003	0.992839
Cluster-17807.17659	Cluster-17807.53076	-0.0725048	0.822815
Cluster-17807.17659	Cluster-17807.57891	0.026645	0.93449
Cluster-17807.17659	Cluster-17807.58722	0.107223	0.740133
Cluster-17807.17659	Cluster-17807.58977	0.0176444	0.956596
Cluster-17807.17659	Cluster-17807.83885	0.324093	0.304084
Cluster-17807.17659	Cluster-17807.88082	0.0162858	0.959936
Cluster-17807.17659	Cluster-17807.91897	0.12694	0.694223
Cluster-17807.17659	Cluster-27153.0	0.406256	0.190044
Cluster-17807.109638	Cluster-17807.24005	0.751589	0.00482289
Cluster-17807.59733	Cluster-17807.38121	0.751816	0.00480285
Cluster-17807.139738	Cluster-17807.38121	0.75234	0.00475691
Cluster-17807.114921	Cluster-27153.0	0.752532	0.00474019
Cluster-17807.139738	Cluster-17807.105936	0.753412	0.00466408
Cluster-17807.109638	Cluster-27153.0	0.754811	0.00454487
Cluster-17807.40553	Cluster-17807.24005	0.756126	0.00443502
Cluster-17807.123116	Cluster-27153.0	0.757302	0.00433846
Cluster-17807.87568	Cluster-17807.3781	0.757352	0.00433437
Cluster-17807.62712	Cluster-17807.3558	-0.75786	0.00429324
Cluster-17807.85342	Cluster-17807.123836	0.758142	0.00427047
Cluster-17807.114921	Cluster-17807.58722	0.759425	0.0041682
Cluster-17807.87568	Cluster-17807.88082	0.760176	0.00410915
Cluster-17807.114921	Cluster-17807.25794	0.760395	0.00409209
Cluster-17807.85810	Cluster-17807.53076	0.760503	0.00408373
Cluster-17807.85342	Cluster-17807.123349	0.760929	0.00405068
Cluster-17807.103288	Cluster-17807.123836	0.76119	0.00403052
Cluster-17807.128412	Cluster-17807.53076	0.764244	0.00380048
Cluster-17807.62712	Cluster-17807.105936	0.764898	0.00375256
Cluster-17807.134116	Cluster-17807.3558	-0.766784	0.00361686
Cluster-17807.87568	Cluster-17807.129425	0.767108	0.00359392
Cluster-17807.110566	Cluster-17807.129425	0.767112	0.0035937
Cluster-17807.105521	Cluster-17807.105936	0.0500958	0.877129
Cluster-17807.105521	Cluster-17807.108533	0.537088	0.071757
Cluster-17807.105521	Cluster-17807.115184	0.574246	0.0508573
Cluster-17807.105521	Cluster-17807.123349	0.545765	0.0664258
Cluster-17807.105521	Cluster-17807.123836	0.263851	0.407299
Cluster-17807.105521	Cluster-17807.129425	0.450938	0.141205
Cluster-17807.105521	Cluster-17807.134258	0.539811	0.0700538
Cluster-17807.105521	Cluster-17807.24005	0.41705	0.177403
Cluster-17807.105521	Cluster-17807.25794	0.386021	0.215201
Cluster-17807.105521	Cluster-17807.3558	-0.302097	0.33991
Cluster-17807.105521	Cluster-17807.3781	0.285262	0.36879
Cluster-17807.105521	Cluster-17807.38121	0.135069	0.675558
Cluster-17807.105521	Cluster-17807.43182	0.362237	0.247222
Cluster-17807.105521	Cluster-17807.50535	0.323476	0.305059
Cluster-17807.105521	Cluster-17807.53076	0.298021	0.346787
Cluster-17807.105521	Cluster-17807.57891	0.176249	0.583732
Cluster-17807.105521	Cluster-17807.58722	0.361566	0.248164
Cluster-17807.105521	Cluster-17807.58977	0.0105488	0.974044
Cluster-17807.105521	Cluster-17807.83885	0.35481	0.257764
Cluster-17807.105521	Cluster-17807.88082	0.238027	0.456284
Cluster-17807.105521	Cluster-17807.91897	0.362367	0.24704
Cluster-17807.105521	Cluster-27153.0	0.337605	0.283171
Cluster-17807.39138	Cluster-17807.105936	0.464686	0.127999
Cluster-17807.39138	Cluster-17807.108533	0.287552	0.364788
Cluster-17807.39138	Cluster-17807.115184	0.284718	0.369744
Cluster-17807.39138	Cluster-17807.123349	0.129989	0.687203
Cluster-17807.39138	Cluster-17807.123836	0.185137	0.564579
Cluster-17807.39138	Cluster-17807.129425	0.158215	0.623349
Cluster-17807.39138	Cluster-17807.134258	0.270514	0.395105
Cluster-17807.39138	Cluster-17807.24005	0.459127	0.133237
Cluster-17807.39138	Cluster-17807.25794	0.301852	0.340322
Cluster-17807.39138	Cluster-17807.3558	-0.603145	0.0378796
Cluster-17807.39138	Cluster-17807.3781	0.153358	0.634181
Cluster-17807.39138	Cluster-17807.38121	0.582437	0.0469026
Cluster-17807.39138	Cluster-17807.43182	0.194976	0.543681
Cluster-17807.39138	Cluster-17807.50535	0.140836	0.662416
Cluster-17807.39138	Cluster-17807.53076	0.329353	0.295843
Cluster-17807.39138	Cluster-17807.57891	0.371021	0.235088
Cluster-17807.39138	Cluster-17807.58722	0.224117	0.483769
Cluster-17807.39138	Cluster-17807.58977	0.546384	0.0660562
Cluster-17807.39138	Cluster-17807.83885	0.379123	0.224216
Cluster-17807.39138	Cluster-17807.88082	0.267891	0.399883
Cluster-17807.39138	Cluster-17807.91897	0.129856	0.687509
Cluster-17807.39138	Cluster-27153.0	0.583508	0.0464023
Cluster-17807.52820	Cluster-17807.88082	0.767935	0.00353596
Cluster-17807.40553	Cluster-17807.53076	0.768349	0.00350716
Cluster-17807.52820	Cluster-17807.134258	0.769402	0.00343473
Cluster-17807.106088	Cluster-17807.3558	-0.769511	0.00342731
Cluster-17807.85810	Cluster-17807.88082	0.770035	0.00339176
Cluster-17807.110465	Cluster-17807.3558	-0.771367	0.00330273
Cluster-17807.128412	Cluster-17807.43182	0.772306	0.00324099
Cluster-17807.65476	Cluster-17807.58722	0.773162	0.00318549
Cluster-17807.114921	Cluster-17807.57891	0.774663	0.00308991
Cluster-17807.52820	Cluster-17807.123836	0.775459	0.00304013
Cluster-17807.85810	Cluster-27153.0	0.776843	0.00295499
Cluster-17807.62712	Cluster-17807.58977	0.77824	0.00287096
Cluster-17807.109638	Cluster-17807.3558	-0.779386	0.00280338
Cluster-17807.65476	Cluster-17807.53076	0.779488	0.00279742
Cluster-17807.123116	Cluster-17807.108533	0.77965	0.00278795
Cluster-17807.59733	Cluster-17807.58977	0.77971	0.0027845
Cluster-17807.114921	Cluster-17807.50535	0.779918	0.00277239
Cluster-17807.87568	Cluster-17807.91897	0.780946	0.00271335
Cluster-17807.110566	Cluster-17807.53076	0.782025	0.00265237
Cluster-17807.87568	Cluster-17807.43182	0.783302	0.00258155
Cluster-17807.52820	Cluster-17807.50535	0.783602	0.00256509
Cluster-17807.128412	Cluster-17807.129425	0.785013	0.00248892
Cluster-17807.110465	Cluster-17807.24005	0.790329	0.0022173
Cluster-17807.85342	Cluster-17807.129425	0.791289	0.00217079
Cluster-17807.110465	Cluster-17807.123349	0.792261	0.00212442
Cluster-17807.85810	Cluster-17807.38121	0.792335	0.00212091
Cluster-17807.109638	Cluster-17807.83885	0.792361	0.00211968
Cluster-17807.139738	Cluster-17807.58977	0.792528	0.00211185
Cluster-17807.85810	Cluster-17807.3781	0.79275	0.00210137
Cluster-17807.85810	Cluster-17807.50535	0.794798	0.00200703
Cluster-17807.109308	Cluster-17807.25794	0.795312	0.00198385
Cluster-17807.65476	Cluster-17807.129425	0.796955	0.00191114
Cluster-17807.87568	Cluster-17807.58722	0.797514	0.00188689
Cluster-17807.114921	Cluster-17807.123349	0.799202	0.00181505
Cluster-17807.110566	Cluster-17807.58722	0.799293	0.00181124
Cluster-17807.103288	Cluster-17807.123349	0.799322	0.00181002
Cluster-17807.62712	Cluster-17807.53076	0.80342	0.00164473
Cluster-17807.128412	Cluster-17807.3558	-0.803869	0.00162735
Cluster-17807.74344	Cluster-27153.0	0.804528	0.00160208
Cluster-17807.40553	Cluster-17807.3558	-0.804692	0.00159585
Cluster-17807.110465	Cluster-17807.83885	0.806041	0.00154523
Cluster-17807.114921	Cluster-17807.43182	0.807208	0.00150244
Cluster-17807.85342	Cluster-17807.108533	0.808262	0.0014646
Cluster-17807.128412	Cluster-17807.3781	0.8096	0.00141761
Cluster-17807.89248	Cluster-17807.105936	0.590379	0.0432803
Cluster-17807.89248	Cluster-17807.108533	0.821277	0.00105487
Cluster-17807.89248	Cluster-17807.115184	0.706689	0.010184
Cluster-17807.89248	Cluster-17807.123349	0.826661	0.000914033
Cluster-17807.89248	Cluster-17807.123836	0.69103	0.0128258
Cluster-17807.89248	Cluster-17807.129425	0.768666	0.00348526
Cluster-17807.89248	Cluster-17807.134258	0.758162	0.00426887
Cluster-17807.89248	Cluster-17807.24005	0.621606	0.0309444
Cluster-17807.89248	Cluster-17807.25794	0.699515	0.0113383
Cluster-17807.89248	Cluster-17807.3558	-0.674805	0.0160657
Cluster-17807.89248	Cluster-17807.3781	0.75444	0.0045763
Cluster-17807.89248	Cluster-17807.38121	0.472517	0.12085
Cluster-17807.89248	Cluster-17807.43182	0.779269	0.00281021
Cluster-17807.89248	Cluster-17807.50535	0.709348	0.00977918
Cluster-17807.89248	Cluster-17807.53076	0.555494	0.060781
Cluster-17807.89248	Cluster-17807.57891	0.646998	0.0229625
Cluster-17807.89248	Cluster-17807.58722	0.697056	0.0117555
Cluster-17807.89248	Cluster-17807.58977	0.578284	0.0488798
Cluster-17807.89248	Cluster-17807.83885	0.673041	0.0164511
Cluster-17807.89248	Cluster-17807.88082	0.756447	0.00440849
Cluster-17807.89248	Cluster-17807.91897	0.852285	0.000429882
Cluster-17807.89248	Cluster-27153.0	0.660141	0.0194785
Cluster-16910.0	Cluster-17807.105936	-0.0185925	0.954266
Cluster-16910.0	Cluster-17807.108533	0.377468	0.226412
Cluster-16910.0	Cluster-17807.115184	0.228922	0.474192
Cluster-16910.0	Cluster-17807.123349	0.300312	0.342912
Cluster-16910.0	Cluster-17807.123836	0.199872	0.533402
Cluster-16910.0	Cluster-17807.129425	0.236926	0.458433
Cluster-16910.0	Cluster-17807.134258	0.24398	0.444754
Cluster-16910.0	Cluster-17807.24005	0.168065	0.601588
Cluster-16910.0	Cluster-17807.25794	0.0705818	0.827451
Cluster-16910.0	Cluster-17807.3558	-0.421866	0.171938
Cluster-16910.0	Cluster-17807.3781	0.109677	0.734373
Cluster-16910.0	Cluster-17807.38121	0.0451786	0.88912
Cluster-16910.0	Cluster-17807.43182	0.114584	0.722894
Cluster-16910.0	Cluster-17807.50535	0.0563787	0.861842
Cluster-16910.0	Cluster-17807.53076	0.0150631	0.962942
Cluster-16910.0	Cluster-17807.57891	0.000850026	0.997908
Cluster-16910.0	Cluster-17807.58722	0.0822968	0.79929
Cluster-16910.0	Cluster-17807.58977	-0.00449511	0.988938
Cluster-16910.0	Cluster-17807.83885	0.150041	0.641619
Cluster-16910.0	Cluster-17807.88082	0.172489	0.59191
Cluster-16910.0	Cluster-17807.91897	0.28598	0.367533
Cluster-16910.0	Cluster-27153.0	0.312236	0.323125
Cluster-17807.139738	Cluster-17807.115184	0.810093	0.00140058
Cluster-17807.40553	Cluster-17807.123349	0.811413	0.0013558
Cluster-17807.128412	Cluster-17807.123836	0.811879	0.00134024
Cluster-17807.139738	Cluster-17807.134258	0.812096	0.00133303
Cluster-17807.128412	Cluster-17807.88082	0.812377	0.00132379
Cluster-17807.52820	Cluster-17807.53076	0.813259	0.00129499
Cluster-17807.40553	Cluster-17807.123836	0.81331	0.00129336
Cluster-17807.109308	Cluster-17807.43182	0.813696	0.0012809
Cluster-17807.128412	Cluster-17807.134258	0.814031	0.00127021
Cluster-17807.103288	Cluster-17807.91897	0.814198	0.00126488
Cluster-17807.54348	Cluster-17807.58977	0.814276	0.00126243
Cluster-17807.40553	Cluster-17807.58722	0.814342	0.00126032
Cluster-17807.109638	Cluster-17807.38121	0.81442	0.00125784
Cluster-17807.74344	Cluster-17807.3558	-0.817727	0.00115652
Cluster-17807.128412	Cluster-17807.50535	0.817915	0.00115097
Cluster-17807.103288	Cluster-17807.3781	0.818511	0.00113346
Cluster-17807.123116	Cluster-17807.115184	0.820649	0.00107234
Cluster-17807.109308	Cluster-17807.57891	0.822297	0.00102701
Cluster-17807.85810	Cluster-17807.58977	0.824294	0.000974035
Cluster-17807.128412	Cluster-17807.83885	0.824368	0.000972116
Cluster-17807.103288	Cluster-17807.115184	0.824814	0.000960597
Cluster-17807.40553	Cluster-17807.134258	0.825432	0.000944825
Cluster-17807.126874	Cluster-17807.105936	0.702685	0.0108168
Cluster-17807.126874	Cluster-17807.108533	0.889412	0.000107899
Cluster-17807.126874	Cluster-17807.115184	0.806889	0.00151405
Cluster-17807.126874	Cluster-17807.123349	0.754737	0.00455117
Cluster-17807.126874	Cluster-17807.123836	0.710291	0.0096386
Cluster-17807.126874	Cluster-17807.129425	0.822747	0.00101487
Cluster-17807.126874	Cluster-17807.134258	0.78418	0.00253371
Cluster-17807.126874	Cluster-17807.24005	0.883251	0.000139987
Cluster-17807.126874	Cluster-17807.25794	0.77346	0.00316635
Cluster-17807.126874	Cluster-17807.3558	-0.875258	0.000192229
Cluster-17807.126874	Cluster-17807.3781	0.701249	0.0110508
Cluster-17807.126874	Cluster-17807.38121	0.808659	0.00145051
Cluster-17807.126874	Cluster-17807.43182	0.744178	0.0055108
Cluster-17807.126874	Cluster-17807.50535	0.662917	0.0187952
Cluster-17807.126874	Cluster-17807.53076	0.760611	0.00407532
Cluster-17807.126874	Cluster-17807.57891	0.741617	0.00576486
Cluster-17807.126874	Cluster-17807.58722	0.7101	0.00966691
Cluster-17807.126874	Cluster-17807.58977	0.693274	0.0124191
Cluster-17807.126874	Cluster-17807.83885	0.782756	0.00261165
Cluster-17807.126874	Cluster-17807.88082	0.707549	0.0100516
Cluster-17807.126874	Cluster-17807.91897	0.755815	0.00446086
Cluster-17807.126874	Cluster-27153.0	0.836696	0.000690585
Cluster-17807.126875	Cluster-17807.105936	-0.252307	0.428861
Cluster-17807.126875	Cluster-17807.108533	0.100209	0.756665
Cluster-17807.126875	Cluster-17807.115184	-0.0124536	0.969359
Cluster-17807.126875	Cluster-17807.123349	-0.00685372	0.983134
Cluster-17807.126875	Cluster-17807.123836	-0.152521	0.636055
Cluster-17807.126875	Cluster-17807.129425	-0.0476868	0.883001
Cluster-17807.126875	Cluster-17807.134258	0.0553652	0.864305
Cluster-17807.126875	Cluster-17807.24005	-0.0278093	0.931634
Cluster-17807.126875	Cluster-17807.25794	-0.212015	0.508277
Cluster-17807.126875	Cluster-17807.3558	-0.219267	0.493525
Cluster-17807.126875	Cluster-17807.3781	-0.247095	0.438776
Cluster-17807.126875	Cluster-17807.38121	-0.147266	0.647864
Cluster-17807.126875	Cluster-17807.43182	-0.180282	0.575011
Cluster-17807.126875	Cluster-17807.50535	-0.252999	0.427553
Cluster-17807.126875	Cluster-17807.53076	-0.24308	0.446487
Cluster-17807.126875	Cluster-17807.57891	-0.283498	0.371888
Cluster-17807.126875	Cluster-17807.58722	-0.230812	0.470448
Cluster-17807.126875	Cluster-17807.58977	-0.233156	0.465824
Cluster-17807.126875	Cluster-17807.83885	-0.138653	0.66738
Cluster-17807.126875	Cluster-17807.88082	-0.127934	0.691933
Cluster-17807.126875	Cluster-17807.91897	-0.0750294	0.816736
Cluster-17807.126875	Cluster-27153.0	0.0630001	0.845778
Cluster-17807.135723	Cluster-17807.105936	0.662372	0.0189278
Cluster-17807.135723	Cluster-17807.108533	0.756238	0.00442573
Cluster-17807.135723	Cluster-17807.115184	0.604779	0.0372247
Cluster-17807.135723	Cluster-17807.123349	0.771122	0.00331893
Cluster-17807.135723	Cluster-17807.123836	0.815488	0.00122443
Cluster-17807.135723	Cluster-17807.129425	0.84476	0.000543835
Cluster-17807.135723	Cluster-17807.134258	0.755664	0.00447336
Cluster-17807.135723	Cluster-17807.24005	0.614767	0.0333968
Cluster-17807.135723	Cluster-17807.25794	0.783057	0.00259502
Cluster-17807.135723	Cluster-17807.3558	-0.596868	0.0404711
Cluster-17807.135723	Cluster-17807.3781	0.870723	0.000227988
Cluster-17807.135723	Cluster-17807.38121	0.574203	0.0508786
Cluster-17807.135723	Cluster-17807.43182	0.850046	0.000461628
Cluster-17807.135723	Cluster-17807.50535	0.889361	0.000108137
Cluster-17807.135723	Cluster-17807.53076	0.750682	0.00490337
Cluster-17807.135723	Cluster-17807.57891	0.772671	0.00321719
Cluster-17807.135723	Cluster-17807.58722	0.794	0.00204341
Cluster-17807.135723	Cluster-17807.58977	0.697791	0.0116296
Cluster-17807.135723	Cluster-17807.83885	0.601387	0.038593
Cluster-17807.135723	Cluster-17807.88082	0.897168	7.60273e-05
Cluster-17807.135723	Cluster-17807.91897	0.864941	0.000280873
Cluster-17807.135723	Cluster-27153.0	0.535357	0.0728546
Cluster-17807.135724	Cluster-17807.105936	0.640915	0.0247199
Cluster-17807.135724	Cluster-17807.108533	0.780729	0.00272571
Cluster-17807.135724	Cluster-17807.115184	0.592284	0.0424417
Cluster-17807.135724	Cluster-17807.123349	0.762348	0.00394208
Cluster-17807.135724	Cluster-17807.123836	0.790977	0.00218582
Cluster-17807.135724	Cluster-17807.129425	0.827344	0.000897255
Cluster-17807.135724	Cluster-17807.134258	0.728556	0.00720075
Cluster-17807.135724	Cluster-17807.24005	0.602987	0.0379432
Cluster-17807.135724	Cluster-17807.25794	0.714993	0.00895974
Cluster-17807.135724	Cluster-17807.3558	-0.675613	0.0158914
Cluster-17807.135724	Cluster-17807.3781	0.814097	0.00126811
Cluster-17807.135724	Cluster-17807.38121	0.568945	0.0535383
Cluster-17807.135724	Cluster-17807.43182	0.797161	0.0019022
Cluster-17807.135724	Cluster-17807.50535	0.801124	0.00173583
Cluster-17807.135724	Cluster-17807.53076	0.674558	0.0161192
Cluster-17807.135724	Cluster-17807.57891	0.716519	0.00874724
Cluster-17807.135724	Cluster-17807.58722	0.727534	0.00732337
Cluster-17807.135724	Cluster-17807.58977	0.667698	0.0176594
Cluster-17807.135724	Cluster-17807.83885	0.596059	0.0408143
Cluster-17807.135724	Cluster-17807.88082	0.857384	0.000363885
Cluster-17807.135724	Cluster-17807.91897	0.867352	0.000257771
Cluster-17807.135724	Cluster-27153.0	0.578209	0.0489162
Cluster-17807.135725	Cluster-17807.105936	0.622748	0.0305476
Cluster-17807.135725	Cluster-17807.108533	0.692709	0.0125206
Cluster-17807.135725	Cluster-17807.115184	0.648313	0.022595
Cluster-17807.135725	Cluster-17807.123349	0.637307	0.0258071
Cluster-17807.135725	Cluster-17807.123836	0.301866	0.340297
Cluster-17807.135725	Cluster-17807.129425	0.625517	0.0296013
Cluster-17807.135725	Cluster-17807.134258	0.787528	0.00235741
Cluster-17807.135725	Cluster-17807.24005	0.673674	0.016312
Cluster-17807.135725	Cluster-17807.25794	0.55421	0.0615066
Cluster-17807.135725	Cluster-17807.3558	-0.594373	0.0415356
Cluster-17807.135725	Cluster-17807.3781	0.464715	0.127971
Cluster-17807.135725	Cluster-17807.38121	0.439844	0.152479
Cluster-17807.135725	Cluster-17807.43182	0.681737	0.0146154
Cluster-17807.135725	Cluster-17807.50535	0.453287	0.138889
Cluster-17807.135725	Cluster-17807.53076	0.348022	0.267623
Cluster-17807.135725	Cluster-17807.57891	0.535046	0.0730529
Cluster-17807.135725	Cluster-17807.58722	0.445149	0.147018
Cluster-17807.135725	Cluster-17807.58977	0.538739	0.0707207
Cluster-17807.135725	Cluster-17807.83885	0.552372	0.0625549
Cluster-17807.135725	Cluster-17807.88082	0.529267	0.0768081
Cluster-17807.135725	Cluster-17807.91897	0.591113	0.0429559
Cluster-17807.135725	Cluster-27153.0	0.522974	0.0810443
Cluster-17807.87568	Cluster-17807.83885	0.825687	0.000938358
Cluster-17807.110566	Cluster-17807.91897	0.826386	0.000920846
Cluster-17807.109308	Cluster-17807.129425	0.826778	0.000911143
Cluster-17807.103288	Cluster-17807.50535	0.826797	0.000910656
Cluster-17807.65476	Cluster-17807.91897	0.827549	0.000892268
Cluster-17807.109308	Cluster-17807.53076	0.828333	0.000873386
Cluster-17807.54348	Cluster-27153.0	0.828587	0.000867326
Cluster-17807.139738	Cluster-17807.83885	0.82879	0.000862526
Cluster-17807.62712	Cluster-27153.0	0.829037	0.000856688
Cluster-17807.59733	Cluster-17807.24005	0.829908	0.000836392
Cluster-17807.87568	Cluster-17807.24005	0.83004	0.000833355
Cluster-17807.114921	Cluster-17807.3558	-0.830393	0.000825253
Cluster-17807.109638	Cluster-17807.134258	0.830749	0.000817152
Cluster-17807.85810	Cluster-17807.91897	0.831886	0.000791653
Cluster-17807.59733	Cluster-17807.105936	0.831979	0.000789606
Cluster-17807.85342	Cluster-17807.91897	0.835329	0.000718227
Cluster-17807.114921	Cluster-17807.3781	0.83561	0.000712488
Cluster-17807.103288	Cluster-17807.58722	0.835792	0.000708775
Cluster-17807.52820	Cluster-27153.0	0.836171	0.00070111
Cluster-17807.40553	Cluster-17807.25794	0.836332	0.000697875
Cluster-17807.54348	Cluster-17807.105936	0.836367	0.000697165
Cluster-17807.54348	Cluster-17807.38121	0.837071	0.000683157
Cluster-17807.65476	Cluster-17807.3781	0.837194	0.000680724
Cluster-17807.110465	Cluster-17807.53076	0.837232	0.000679969
Cluster-17807.103288	Cluster-17807.83885	0.837236	0.000679896
Cluster-17807.110465	Cluster-17807.108533	0.837653	0.000671726
Cluster-17807.59733	Cluster-17807.53076	0.838079	0.000663453
Cluster-17807.110465	Cluster-17807.58722	0.839269	0.000640796
Cluster-17807.109638	Cluster-17807.105936	0.839423	0.000637897
Cluster-17807.87568	Cluster-17807.25794	0.839549	0.000635547
Cluster-17807.62712	Cluster-17807.57891	0.840054	0.000626175
Cluster-17807.40553	Cluster-17807.105936	0.841433	0.000601096
Cluster-17807.87568	Cluster-17807.3558	-0.841776	0.000594989
Cluster-17807.109308	Cluster-17807.58722	0.843351	0.000567539
Cluster-17807.128412	Cluster-17807.25794	0.844502	0.000548111
Cluster-17807.62712	Cluster-17807.123836	0.845385	0.000533559
Cluster-17807.128412	Cluster-17807.91897	0.845826	0.000526412
Cluster-17807.85810	Cluster-17807.58722	0.846661	0.00051306
Cluster-17807.52820	Cluster-17807.123349	0.847863	0.000494312
Cluster-17807.114921	Cluster-17807.123836	0.848701	0.00048157
Cluster-17807.128412	Cluster-17807.115184	0.849472	0.00047006
Cluster-17807.65476	Cluster-17807.50535	0.849899	0.000463778
Cluster-17807.40553	Cluster-17807.108533	0.850066	0.00046134
Cluster-17807.87568	Cluster-17807.123349	0.850709	0.00045204
Cluster-17807.136241	Cluster-17807.105936	0.533261	0.074199
Cluster-17807.136241	Cluster-17807.108533	0.767935	0.00353592
Cluster-17807.136241	Cluster-17807.115184	0.773771	0.00314645
Cluster-17807.136241	Cluster-17807.123349	0.742541	0.00567227
Cluster-17807.136241	Cluster-17807.123836	0.425561	0.167819
Cluster-17807.136241	Cluster-17807.129425	0.597254	0.0403084
Cluster-17807.136241	Cluster-17807.134258	0.821104	0.00105967
Cluster-17807.136241	Cluster-17807.24005	0.660792	0.0193167
Cluster-17807.136241	Cluster-17807.25794	0.642807	0.0241632
Cluster-17807.136241	Cluster-17807.3558	-0.76902	0.0034609
Cluster-17807.136241	Cluster-17807.3781	0.484654	0.110297
Cluster-17807.136241	Cluster-17807.38121	0.538023	0.0711688
Cluster-17807.136241	Cluster-17807.43182	0.610987	0.0348107
Cluster-17807.136241	Cluster-17807.50535	0.519746	0.0832776
Cluster-17807.136241	Cluster-17807.53076	0.482428	0.112186
Cluster-17807.136241	Cluster-17807.57891	0.522363	0.0814641
Cluster-17807.136241	Cluster-17807.58722	0.597959	0.0400121
Cluster-17807.136241	Cluster-17807.58977	0.566033	0.0550521
Cluster-17807.136241	Cluster-17807.83885	0.668919	0.0173777
Cluster-17807.136241	Cluster-17807.88082	0.57402	0.0509698
Cluster-17807.136241	Cluster-17807.91897	0.587838	0.0444168
Cluster-17807.136241	Cluster-27153.0	0.772321	0.00323997
Cluster-17807.136836	Cluster-17807.105936	0.0574877	0.859148
Cluster-17807.136836	Cluster-17807.108533	0.289434	0.361518
Cluster-17807.136836	Cluster-17807.115184	0.0942718	0.77073
Cluster-17807.136836	Cluster-17807.123349	0.174886	0.58669
Cluster-17807.136836	Cluster-17807.123836	0.156794	0.626511
Cluster-17807.136836	Cluster-17807.129425	0.225854	0.480296
Cluster-17807.136836	Cluster-17807.134258	0.162352	0.614175
Cluster-17807.136836	Cluster-17807.24005	0.130087	0.686979
Cluster-17807.136836	Cluster-17807.25794	-0.00473842	0.988339
Cluster-17807.136836	Cluster-17807.3558	-0.379137	0.224197
Cluster-17807.136836	Cluster-17807.3781	0.0625989	0.84675
Cluster-17807.136836	Cluster-17807.38121	0.108494	0.73715
Cluster-17807.136836	Cluster-17807.43182	0.0785711	0.808224
Cluster-17807.136836	Cluster-17807.50535	0.0017121	0.995787
Cluster-17807.136836	Cluster-17807.53076	-0.00646433	0.984093
Cluster-17807.136836	Cluster-17807.57891	0.0131619	0.967617
Cluster-17807.136836	Cluster-17807.58722	-0.00202644	0.995013
Cluster-17807.136836	Cluster-17807.58977	0.0477765	0.882782
Cluster-17807.136836	Cluster-17807.83885	0.067731	0.834333
Cluster-17807.136836	Cluster-17807.88082	0.146012	0.650693
Cluster-17807.136836	Cluster-17807.91897	0.239292	0.453823
Cluster-17807.136836	Cluster-27153.0	0.19273	0.548422
Cluster-17807.142812	Cluster-17807.105936	0.25809	0.417991
Cluster-17807.142812	Cluster-17807.108533	0.681416	0.0146804
Cluster-17807.142812	Cluster-17807.115184	0.558631	0.0590343
Cluster-17807.142812	Cluster-17807.123349	0.633438	0.0270107
Cluster-17807.142812	Cluster-17807.123836	0.542926	0.068139
Cluster-17807.142812	Cluster-17807.129425	0.573604	0.0511771
Cluster-17807.142812	Cluster-17807.134258	0.535377	0.0728421
Cluster-17807.142812	Cluster-17807.24005	0.490196	0.10569
Cluster-17807.142812	Cluster-17807.25794	0.452096	0.14006
Cluster-17807.142812	Cluster-17807.3558	-0.630891	0.0278251
Cluster-17807.142812	Cluster-17807.3781	0.476194	0.117586
Cluster-17807.142812	Cluster-17807.38121	0.339454	0.280374
Cluster-17807.142812	Cluster-17807.43182	0.461378	0.1311
Cluster-17807.142812	Cluster-17807.50535	0.433989	0.158654
Cluster-17807.142812	Cluster-17807.53076	0.402196	0.194939
Cluster-17807.142812	Cluster-17807.57891	0.351301	0.262834
Cluster-17807.142812	Cluster-17807.58722	0.464415	0.128251
Cluster-17807.142812	Cluster-17807.58977	0.273049	0.390516
Cluster-17807.142812	Cluster-17807.83885	0.48095	0.113451
Cluster-17807.142812	Cluster-17807.88082	0.488529	0.107062
Cluster-17807.142812	Cluster-17807.91897	0.605645	0.0368811
Cluster-17807.142812	Cluster-27153.0	0.583972	0.0461867
Cluster-17807.143836	Cluster-17807.105936	0.0346149	0.914951
Cluster-17807.143836	Cluster-17807.108533	0.365385	0.242832
Cluster-17807.143836	Cluster-17807.115184	0.179031	0.577709
Cluster-17807.143836	Cluster-17807.123349	0.283296	0.372244
Cluster-17807.143836	Cluster-17807.123836	0.241169	0.450181
Cluster-17807.143836	Cluster-17807.129425	0.267661	0.400304
Cluster-17807.143836	Cluster-17807.134258	0.227738	0.476542
Cluster-17807.143836	Cluster-17807.24005	0.157714	0.624463
Cluster-17807.143836	Cluster-17807.25794	0.0715543	0.825106
Cluster-17807.143836	Cluster-17807.3558	-0.429717	0.163259
Cluster-17807.143836	Cluster-17807.3781	0.142163	0.659403
Cluster-17807.143836	Cluster-17807.38121	0.0892177	0.782754
Cluster-17807.143836	Cluster-17807.43182	0.134917	0.675904
Cluster-17807.143836	Cluster-17807.50535	0.0890403	0.783177
Cluster-17807.143836	Cluster-17807.53076	0.0452361	0.88898
Cluster-17807.143836	Cluster-17807.57891	0.041257	0.898699
Cluster-17807.143836	Cluster-17807.58722	0.0909898	0.778533
Cluster-17807.143836	Cluster-17807.58977	0.052365	0.871603
Cluster-17807.143836	Cluster-17807.83885	0.130973	0.684943
Cluster-17807.143836	Cluster-17807.88082	0.22044	0.491157
Cluster-17807.143836	Cluster-17807.91897	0.315926	0.317131
Cluster-17807.143836	Cluster-27153.0	0.281599	0.375239
Cluster-17807.145028	Cluster-17807.105936	0.785819	0.00244617
Cluster-17807.145028	Cluster-17807.108533	0.769499	0.00342817
Cluster-17807.145028	Cluster-17807.115184	0.693762	0.012332
Cluster-17807.145028	Cluster-17807.123349	0.699626	0.0113198
Cluster-17807.145028	Cluster-17807.123836	0.63614	0.026166
Cluster-17807.145028	Cluster-17807.129425	0.769977	0.00339573
Cluster-17807.145028	Cluster-17807.134258	0.602145	0.0382844
Cluster-17807.145028	Cluster-17807.24005	0.729243	0.00711913
Cluster-17807.145028	Cluster-17807.25794	0.642488	0.0242564
Cluster-17807.145028	Cluster-17807.3558	-0.698261	0.0115496
Cluster-17807.145028	Cluster-17807.3781	0.666945	0.017835
Cluster-17807.145028	Cluster-17807.38121	0.745471	0.00538571
Cluster-17807.145028	Cluster-17807.43182	0.70522	0.0104129
Cluster-17807.145028	Cluster-17807.50535	0.544601	0.0671249
Cluster-17807.145028	Cluster-17807.53076	0.586579	0.0449879
Cluster-17807.145028	Cluster-17807.57891	0.713827	0.00912455
Cluster-17807.145028	Cluster-17807.58722	0.615233	0.0332257
Cluster-17807.145028	Cluster-17807.58977	0.66731	0.0177497
Cluster-17807.145028	Cluster-17807.83885	0.775771	0.0030208
Cluster-17807.145028	Cluster-17807.88082	0.589329	0.0437475
Cluster-17807.145028	Cluster-17807.91897	0.784884	0.0024958
Cluster-17807.145028	Cluster-27153.0	0.680709	0.0148242
Cluster-17807.147932	Cluster-17807.105936	0.688907	0.0132194
Cluster-17807.147932	Cluster-17807.108533	0.612794	0.0341297
Cluster-17807.147932	Cluster-17807.115184	0.52598	0.0790014
Cluster-17807.147932	Cluster-17807.123349	0.434496	0.158113
Cluster-17807.147932	Cluster-17807.123836	0.425043	0.168392
Cluster-17807.147932	Cluster-17807.129425	0.477024	0.116857
Cluster-17807.147932	Cluster-17807.134258	0.518562	0.0841077
Cluster-17807.147932	Cluster-17807.24005	0.704675	0.0104988
Cluster-17807.147932	Cluster-17807.25794	0.502431	0.095974
Cluster-17807.147932	Cluster-17807.3558	-0.839747	0.000631852
Cluster-17807.147932	Cluster-17807.3781	0.423382	0.170241
Cluster-17807.147932	Cluster-17807.38121	0.714935	0.00896786
Cluster-17807.147932	Cluster-17807.43182	0.493401	0.103084
Cluster-17807.147932	Cluster-17807.50535	0.342165	0.276303
Cluster-17807.147932	Cluster-17807.53076	0.457615	0.134685
Cluster-17807.147932	Cluster-17807.57891	0.586121	0.0451969
Cluster-17807.147932	Cluster-17807.58722	0.410416	0.185108
Cluster-17807.147932	Cluster-17807.58977	0.703632	0.0106646
Cluster-17807.147932	Cluster-17807.83885	0.613526	0.0338566
Cluster-17807.147932	Cluster-17807.88082	0.510352	0.0900147
Cluster-17807.147932	Cluster-17807.91897	0.4911	0.10495
Cluster-17807.147932	Cluster-27153.0	0.780083	0.00276284
Cluster-17807.152070	Cluster-17807.105936	0.515887	0.0860025
Cluster-17807.152070	Cluster-17807.108533	0.666286	0.0179895
Cluster-17807.152070	Cluster-17807.115184	0.433977	0.158667
Cluster-17807.152070	Cluster-17807.123349	0.517296	0.0850006
Cluster-17807.152070	Cluster-17807.123836	0.73398	0.00657531
Cluster-17807.152070	Cluster-17807.129425	0.7393	0.0060023
Cluster-17807.152070	Cluster-17807.134258	0.554133	0.0615501
Cluster-17807.152070	Cluster-17807.24005	0.630163	0.0280612
Cluster-17807.152070	Cluster-17807.25794	0.582079	0.0470708
Cluster-17807.152070	Cluster-17807.3558	-0.668743	0.0174181
Cluster-17807.152070	Cluster-17807.3781	0.661326	0.0191845
Cluster-17807.152070	Cluster-17807.38121	0.623379	0.03033
Cluster-17807.152070	Cluster-17807.43182	0.614579	0.0334664
Cluster-17807.152070	Cluster-17807.50535	0.643517	0.0239566
Cluster-17807.152070	Cluster-17807.53076	0.692438	0.0125695
Cluster-17807.152070	Cluster-17807.57891	0.618428	0.0320674
Cluster-17807.152070	Cluster-17807.58722	0.556057	0.060465
Cluster-17807.152070	Cluster-17807.58977	0.558861	0.0589076
Cluster-17807.152070	Cluster-17807.83885	0.442768	0.149453
Cluster-17807.152070	Cluster-17807.88082	0.716178	0.00879441
Cluster-17807.152070	Cluster-17807.91897	0.668708	0.0174263
Cluster-17807.152070	Cluster-27153.0	0.499715	0.098077
Cluster-17807.26353	Cluster-17807.105936	0.15692	0.626231
Cluster-17807.26353	Cluster-17807.108533	0.406994	0.189162
Cluster-17807.26353	Cluster-17807.115184	0.35172	0.262225
Cluster-17807.26353	Cluster-17807.123349	0.296481	0.349406
Cluster-17807.26353	Cluster-17807.123836	0.0354872	0.912815
Cluster-17807.26353	Cluster-17807.129425	0.189781	0.554673
Cluster-17807.26353	Cluster-17807.134258	0.300106	0.34326
Cluster-17807.26353	Cluster-17807.24005	0.332408	0.291115
Cluster-17807.26353	Cluster-17807.25794	0.0922801	0.775463
Cluster-17807.26353	Cluster-17807.3558	-0.508195	0.0916125
Cluster-17807.26353	Cluster-17807.3781	0.0231816	0.942992
Cluster-17807.26353	Cluster-17807.38121	0.157614	0.624685
Cluster-17807.26353	Cluster-17807.43182	0.140492	0.663196
Cluster-17807.26353	Cluster-17807.50535	-0.0652832	0.840252
Cluster-17807.26353	Cluster-17807.53076	-0.0507463	0.875544
Cluster-17807.26353	Cluster-17807.57891	0.0561309	0.862444
Cluster-17807.26353	Cluster-17807.58722	0.0308088	0.924277
Cluster-17807.26353	Cluster-17807.58977	0.103175	0.749662
Cluster-17807.26353	Cluster-17807.83885	0.290075	0.360407
Cluster-17807.26353	Cluster-17807.88082	0.0761935	0.813936
Cluster-17807.26353	Cluster-17807.91897	0.230127	0.471802
Cluster-17807.26353	Cluster-27153.0	0.449763	0.142373
Cluster-17807.43757	Cluster-17807.105936	-0.189422	0.555437
Cluster-17807.43757	Cluster-17807.108533	0.130272	0.686554
Cluster-17807.43757	Cluster-17807.115184	0.113936	0.724406
Cluster-17807.43757	Cluster-17807.123349	0.0283704	0.930257
Cluster-17807.43757	Cluster-17807.123836	-0.25422	0.42525
Cluster-17807.43757	Cluster-17807.129425	-0.106556	0.741701
Cluster-17807.43757	Cluster-17807.134258	0.0385898	0.905221
Cluster-17807.43757	Cluster-17807.24005	0.0695038	0.830053
Cluster-17807.43757	Cluster-17807.25794	-0.194705	0.544251
Cluster-17807.43757	Cluster-17807.3558	-0.184345	0.566276
Cluster-17807.43757	Cluster-17807.3781	-0.25649	0.420984
Cluster-17807.43757	Cluster-17807.38121	-0.20586	0.520947
Cluster-17807.43757	Cluster-17807.43182	-0.136608	0.672043
Cluster-17807.43757	Cluster-17807.50535	-0.347203	0.268828
Cluster-17807.43757	Cluster-17807.53076	-0.353693	0.259372
Cluster-17807.43757	Cluster-17807.57891	-0.266229	0.402926
Cluster-17807.43757	Cluster-17807.58722	-0.266498	0.402431
Cluster-17807.43757	Cluster-17807.58977	-0.261526	0.411597
Cluster-17807.43757	Cluster-17807.83885	4.42115e-07	0.999999
Cluster-17807.43757	Cluster-17807.88082	-0.234991	0.462219
Cluster-17807.43757	Cluster-17807.91897	-0.0646338	0.841823
Cluster-17807.43757	Cluster-27153.0	0.156243	0.627738
Cluster-17807.4453	Cluster-17807.105936	0.952684	1.7248e-06
Cluster-17807.4453	Cluster-17807.108533	0.844569	0.000547002
Cluster-17807.4453	Cluster-17807.115184	0.794801	0.00200686
Cluster-17807.4453	Cluster-17807.123349	0.829915	0.000836233
Cluster-17807.4453	Cluster-17807.123836	0.818713	0.00112757
Cluster-17807.4453	Cluster-17807.129425	0.926751	1.4672e-05
Cluster-17807.4453	Cluster-17807.134258	0.774496	0.00310043
Cluster-17807.4453	Cluster-17807.24005	0.845666	0.000528985
Cluster-17807.4453	Cluster-17807.25794	0.890107	0.000104677
Cluster-17807.4453	Cluster-17807.3558	-0.684797	0.014007
Cluster-17807.4453	Cluster-17807.3781	0.915114	3.00599e-05
Cluster-17807.4453	Cluster-17807.38121	0.856266	0.000377633
Cluster-17807.4453	Cluster-17807.43182	0.940797	5.18351e-06
Cluster-17807.4453	Cluster-17807.50535	0.85119	0.000445194
Cluster-17807.4453	Cluster-17807.53076	0.839708	0.000632587
Cluster-17807.4453	Cluster-17807.57891	0.952047	1.84197e-06
Cluster-17807.4453	Cluster-17807.58722	0.860864	0.000323585
Cluster-17807.4453	Cluster-17807.58977	0.871615	0.000220571
Cluster-17807.4453	Cluster-17807.83885	0.878179	0.000171623
Cluster-17807.4453	Cluster-17807.88082	0.833508	0.000756389
Cluster-17807.4453	Cluster-17807.91897	0.924952	1.65136e-05
Cluster-17807.4453	Cluster-27153.0	0.710419	0.00961961
Cluster-17807.63922	Cluster-17807.105936	0.239726	0.452979
Cluster-17807.63922	Cluster-17807.108533	0.571473	0.0522478
Cluster-17807.63922	Cluster-17807.115184	0.360226	0.250052
Cluster-17807.63922	Cluster-17807.123349	0.530204	0.0761903
Cluster-17807.63922	Cluster-17807.123836	0.752293	0.00476107
Cluster-17807.63922	Cluster-17807.129425	0.580343	0.0478924
Cluster-17807.63922	Cluster-17807.134258	0.450956	0.141187
Cluster-17807.63922	Cluster-17807.24005	0.357573	0.253813
Cluster-17807.63922	Cluster-17807.25794	0.514957	0.086668
Cluster-17807.63922	Cluster-17807.3558	-0.560114	0.0582209
Cluster-17807.63922	Cluster-17807.3781	0.632019	0.0274624
Cluster-17807.63922	Cluster-17807.38121	0.373559	0.231649
Cluster-17807.63922	Cluster-17807.43182	0.479896	0.114359
Cluster-17807.63922	Cluster-17807.50535	0.654954	0.0208036
Cluster-17807.63922	Cluster-17807.53076	0.604401	0.0373755
Cluster-17807.63922	Cluster-17807.57891	0.447617	0.144522
Cluster-17807.63922	Cluster-17807.58722	0.577584	0.0492188
Cluster-17807.63922	Cluster-17807.58977	0.385769	0.215526
Cluster-17807.63922	Cluster-17807.83885	0.342812	0.275337
Cluster-17807.63922	Cluster-17807.88082	0.695675	0.0119947
Cluster-17807.63922	Cluster-17807.91897	0.617943	0.0322414
Cluster-17807.63922	Cluster-27153.0	0.470745	0.122445
Cluster-17807.52820	Cluster-17807.58722	0.85143	0.000441798
Cluster-17807.110465	Cluster-17807.25794	0.851941	0.000434639
Cluster-17807.103288	Cluster-27153.0	0.852458	0.000427499
Cluster-17807.87568	Cluster-17807.134258	0.85248	0.000427199
Cluster-17807.59733	Cluster-17807.115184	0.85432	0.000402509
Cluster-17807.54348	Cluster-17807.123836	0.854725	0.000397239
Cluster-17807.110465	Cluster-17807.38121	0.856034	0.000380535
Cluster-17807.52820	Cluster-17807.58977	0.856957	0.000369086
Cluster-17807.59733	Cluster-17807.134258	0.857145	0.000366797
Cluster-17807.109638	Cluster-17807.108533	0.857939	0.000357214
Cluster-17807.40553	Cluster-17807.50535	0.857941	0.000357184
Cluster-17807.54348	Cluster-17807.88082	0.859541	0.000338473
Cluster-17807.114921	Cluster-17807.88082	0.860261	0.000330306
Cluster-17807.109638	Cluster-17807.123349	0.860518	0.000327422
Cluster-17807.110465	Cluster-17807.50535	0.860814	0.000324141
Cluster-17807.114921	Cluster-17807.129425	0.861548	0.000316087
Cluster-17807.85810	Cluster-17807.57891	0.861858	0.000312737
Cluster-17807.85810	Cluster-17807.24005	0.861902	0.000312264
Cluster-17807.59733	Cluster-17807.83885	0.862975	0.000300885
Cluster-17807.139738	Cluster-17807.108533	0.863218	0.000298348
Cluster-17807.62712	Cluster-17807.134258	0.863279	0.000297721
Cluster-17807.110566	Cluster-17807.88082	0.86536	0.000276755
Cluster-223.0	Cluster-17807.105936	-0.0140104	0.96553
Cluster-223.0	Cluster-17807.108533	0.346004	0.270595
Cluster-223.0	Cluster-17807.115184	0.187285	0.559988
Cluster-223.0	Cluster-17807.123349	0.245315	0.442187
Cluster-223.0	Cluster-17807.123836	0.149805	0.642151
Cluster-223.0	Cluster-17807.129425	0.223902	0.484199
Cluster-223.0	Cluster-17807.134258	0.227307	0.4774
Cluster-223.0	Cluster-17807.24005	0.168692	0.600212
Cluster-223.0	Cluster-17807.25794	0.0319231	0.921546
Cluster-223.0	Cluster-17807.3558	-0.406392	0.18988
Cluster-223.0	Cluster-17807.3781	0.06105	0.850504
Cluster-223.0	Cluster-17807.38121	0.0556318	0.863657
Cluster-223.0	Cluster-17807.43182	0.088198	0.785186
Cluster-223.0	Cluster-17807.50535	0.0125597	0.969098
Cluster-223.0	Cluster-17807.53076	-0.00738115	0.981837
Cluster-223.0	Cluster-17807.57891	-0.0179153	0.95593
Cluster-223.0	Cluster-17807.58722	0.0284638	0.930028
Cluster-223.0	Cluster-17807.58977	-0.0115904	0.971482
Cluster-223.0	Cluster-17807.83885	0.105689	0.743741
Cluster-223.0	Cluster-17807.88082	0.137862	0.669182
Cluster-223.0	Cluster-17807.91897	0.241198	0.450124
Cluster-223.0	Cluster-27153.0	0.263178	0.408541
Cluster-17807.111459	Cluster-17807.105936	0.0389844	0.904256
Cluster-17807.111459	Cluster-17807.108533	0.453109	0.139063
Cluster-17807.111459	Cluster-17807.115184	0.60274	0.038043
Cluster-17807.111459	Cluster-17807.123349	0.502204	0.0961482
Cluster-17807.111459	Cluster-17807.123836	0.135376	0.674856
Cluster-17807.111459	Cluster-17807.129425	0.246471	0.43997
Cluster-17807.111459	Cluster-17807.134258	0.481542	0.112943
Cluster-17807.111459	Cluster-17807.24005	0.366773	0.24091
Cluster-17807.111459	Cluster-17807.25794	0.361577	0.248148
Cluster-17807.111459	Cluster-17807.3558	-0.32896	0.296455
Cluster-17807.111459	Cluster-17807.3781	0.175275	0.585846
Cluster-17807.111459	Cluster-17807.38121	0.115194	0.72147
Cluster-17807.111459	Cluster-17807.43182	0.256564	0.420845
Cluster-17807.111459	Cluster-17807.50535	0.216753	0.498618
Cluster-17807.111459	Cluster-17807.53076	0.206276	0.520086
Cluster-17807.111459	Cluster-17807.57891	0.126705	0.694765
Cluster-17807.111459	Cluster-17807.58722	0.33914	0.280849
Cluster-17807.111459	Cluster-17807.58977	0.0454978	0.888341
Cluster-17807.111459	Cluster-17807.83885	0.418875	0.17532
Cluster-17807.111459	Cluster-17807.88082	0.141803	0.66022
Cluster-17807.111459	Cluster-17807.91897	0.230936	0.470203
Cluster-17807.111459	Cluster-27153.0	0.482401	0.112208
Cluster-17807.59733	Cluster-17807.123836	0.866185	0.000268767
Cluster-17807.109308	Cluster-17807.88082	0.866617	0.00026466
Cluster-17807.40553	Cluster-17807.129425	0.867007	0.000260987
Cluster-17807.85810	Cluster-17807.129425	0.867776	0.00025387
Cluster-17807.103288	Cluster-17807.88082	0.867786	0.000253784
Cluster-17807.40553	Cluster-17807.57891	0.867906	0.000252684
Cluster-17807.114921	Cluster-17807.108533	0.867973	0.000252071
Cluster-17807.40553	Cluster-17807.58977	0.868726	0.000245292
Cluster-17807.110465	Cluster-17807.123836	0.869147	0.000241557
Cluster-17807.52820	Cluster-17807.3781	0.870836	0.000227038
Cluster-17807.128412	Cluster-27153.0	0.873721	0.000203816
Cluster-17807.62712	Cluster-17807.88082	0.874331	0.000199152
Cluster-17807.103288	Cluster-17807.53076	0.874347	0.000199037
Cluster-17807.52820	Cluster-17807.129425	0.874784	0.000195748
Cluster-17807.52820	Cluster-17807.38121	0.874881	0.000195026
Cluster-17807.52820	Cluster-17807.108533	0.876375	0.000184131
Cluster-17807.40553	Cluster-17807.3781	0.876438	0.000183684
Cluster-17807.103288	Cluster-17807.129425	0.877467	0.000176483
Cluster-17807.85810	Cluster-17807.108533	0.877973	0.000173018
Cluster-17807.110566	Cluster-17807.3781	0.87806	0.000172431
Cluster-17807.62712	Cluster-17807.129425	0.879886	0.000160414
Cluster-17807.52820	Cluster-17807.115184	0.879989	0.000159751
Cluster-17807.109308	Cluster-17807.91897	0.880576	0.000156044
Cluster-17807.128412	Cluster-17807.58722	0.880752	0.000154942
Cluster-17807.85810	Cluster-17807.105936	0.881271	0.00015174
Cluster-17807.128412	Cluster-17807.108533	0.881526	0.000150185
Cluster-17807.59733	Cluster-17807.88082	0.881689	0.000149195
Cluster-17807.87568	Cluster-17807.115184	0.881783	0.000148632
Cluster-17807.110566	Cluster-17807.50535	0.88179	0.000148584
Cluster-17807.62712	Cluster-17807.115184	0.883245	0.000140023
Cluster-17807.103288	Cluster-17807.3558	-0.884877	0.000130875
Cluster-17807.62712	Cluster-17807.83885	0.886563	0.000121928
Cluster-17807.103288	Cluster-17807.43182	0.886692	0.000121261
Cluster-17807.103288	Cluster-17807.108533	0.888236	0.000113526
Cluster-17807.85810	Cluster-17807.83885	0.891091	0.000100247
Cluster-17807.65476	Cluster-17807.123836	0.892365	9.47277e-05
Cluster-17807.85810	Cluster-17807.123349	0.892753	9.30964e-05
Cluster-17807.52820	Cluster-17807.91897	0.893032	9.19326e-05
Cluster-17807.110566	Cluster-17807.123836	0.893493	9.00414e-05
Cluster-17807.103288	Cluster-17807.134258	0.89367	8.93223e-05
Cluster-17807.65476	Cluster-17807.88082	0.893793	8.88272e-05
Cluster-17807.103288	Cluster-17807.105936	0.894059	8.77616e-05
Cluster-17807.139738	Cluster-17807.57891	0.895085	8.37422e-05
Cluster-17807.85810	Cluster-17807.25794	0.895168	8.34252e-05
Cluster-17807.96666	Cluster-17807.105936	0.845356	0.000534028
Cluster-17807.96666	Cluster-17807.108533	0.958238	9.32554e-07
Cluster-17807.96666	Cluster-17807.115184	0.956867	1.0935e-06
Cluster-17807.96666	Cluster-17807.123349	0.949265	2.43054e-06
Cluster-17807.96666	Cluster-17807.123836	0.845901	0.000525195
Cluster-17807.96666	Cluster-17807.129425	0.936231	7.45692e-06
Cluster-17807.96666	Cluster-17807.134258	0.890156	0.000104451
Cluster-17807.96666	Cluster-17807.24005	0.927815	1.36621e-05
Cluster-17807.96666	Cluster-17807.25794	0.976769	5.12491e-08
Cluster-17807.96666	Cluster-17807.3558	-0.791555	0.00215801
Cluster-17807.96666	Cluster-17807.3781	0.924793	1.66841e-05
Cluster-17807.96666	Cluster-17807.38121	0.830808	0.000815813
Cluster-17807.96666	Cluster-17807.43182	0.952655	1.73e-06
Cluster-17807.96666	Cluster-17807.50535	0.896742	7.75582e-05
Cluster-17807.96666	Cluster-17807.53076	0.896222	7.94577e-05
Cluster-17807.96666	Cluster-17807.57891	0.92252	1.92876e-05
Cluster-17807.96666	Cluster-17807.58722	0.940713	5.21957e-06
Cluster-17807.96666	Cluster-17807.58977	0.813655	0.00128222
Cluster-17807.96666	Cluster-17807.83885	0.951784	1.89228e-06
Cluster-17807.96666	Cluster-17807.88082	0.853775	0.000409709
Cluster-17807.96666	Cluster-17807.91897	0.930288	1.15249e-05
Cluster-17807.96666	Cluster-27153.0	0.874884	0.000195002
Cluster-17807.40553	Cluster-17807.43182	0.896424	7.87151e-05
Cluster-17807.54348	Cluster-17807.134258	0.896648	7.78986e-05
Cluster-17807.52820	Cluster-17807.25794	0.897442	7.50551e-05
Cluster-17807.109638	Cluster-17807.58977	0.897501	7.48466e-05
Cluster-17807.62712	Cluster-17807.43182	0.897531	7.47403e-05
Cluster-17807.62712	Cluster-17807.50535	0.897713	7.41028e-05
Cluster-17807.109308	Cluster-17807.50535	0.898577	7.11344e-05
Cluster-17807.59733	Cluster-17807.57891	0.898971	6.98108e-05
Cluster-17807.52820	Cluster-17807.24005	0.901715	6.11199e-05
Cluster-17807.54348	Cluster-17807.24005	0.902378	5.91528e-05
Cluster-17807.59733	Cluster-17807.58722	0.902652	5.83558e-05
Cluster-17807.110465	Cluster-17807.58977	0.904011	5.45233e-05
Cluster-17807.110465	Cluster-17807.88082	0.904069	5.43643e-05
Cluster-17807.87568	Cluster-17807.108533	0.904548	5.30632e-05
Cluster-17807.110465	Cluster-17807.43182	0.904998	5.18645e-05
Cluster-17807.103288	Cluster-17807.25794	0.905272	5.11466e-05
Cluster-17807.87568	Cluster-27153.0	0.905577	5.03555e-05
Cluster-17807.62712	Cluster-17807.3781	0.905623	5.02359e-05
Cluster-17807.114921	Cluster-17807.91897	0.905918	4.94799e-05
Cluster-17807.139738	Cluster-17807.123349	0.905982	4.93196e-05
Cluster-17807.40553	Cluster-17807.91897	0.907002	4.67838e-05
Cluster-17807.52820	Cluster-17807.43182	0.907325	4.60008e-05
Cluster-17807.59733	Cluster-17807.50535	0.908078	4.42205e-05
Cluster-17807.85810	Cluster-17807.115184	0.909606	4.07736e-05
Cluster-17807.85810	Cluster-17807.43182	0.909699	4.05703e-05
Cluster-17807.139738	Cluster-17807.129425	0.910199	3.94926e-05
Cluster-17807.62712	Cluster-17807.108533	0.91133	3.7141e-05
Cluster-17807.103288	Cluster-17807.57891	0.911545	3.6705e-05
Cluster-17807.103288	Cluster-17807.38121	0.911611	3.65742e-05
Cluster-17807.110465	Cluster-17807.129425	0.911621	3.65526e-05
Cluster-17807.109638	Cluster-17807.53076	0.911647	3.65008e-05
Cluster-17807.62712	Cluster-17807.25794	0.911947	3.59038e-05
Cluster-17807.54348	Cluster-17807.91897	0.912607	3.46176e-05
Cluster-17807.139738	Cluster-17807.43182	0.91465	3.08645e-05
Cluster-17807.103288	Cluster-17807.58977	0.914682	3.08096e-05
Cluster-17807.110465	Cluster-17807.3781	0.915189	2.99304e-05
Cluster-17807.59733	Cluster-17807.25794	0.915651	2.91474e-05
Cluster-17807.128412	Cluster-17807.123349	0.915705	2.90567e-05
Cluster-17807.109308	Cluster-17807.123836	0.917612	2.60004e-05
Cluster-17807.109638	Cluster-17807.129425	0.919276	2.35465e-05
Cluster-17807.109638	Cluster-17807.25794	0.919948	2.26078e-05
Cluster-17807.109638	Cluster-17807.43182	0.921644	2.03715e-05
Cluster-17807.110465	Cluster-17807.105936	0.923294	1.83681e-05
Cluster-17807.59733	Cluster-17807.108533	0.925152	1.63003e-05
Cluster-17807.109638	Cluster-17807.57891	0.926171	1.52466e-05
Cluster-17807.54348	Cluster-17807.50535	0.926344	1.50731e-05
Cluster-17807.54348	Cluster-17807.57891	0.92711	1.43247e-05
Cluster-17807.109308	Cluster-17807.3781	0.927774	1.36994e-05
Cluster-17807.54348	Cluster-17807.53076	0.928418	1.31139e-05
Cluster-17807.85810	Cluster-17807.134258	0.928469	1.30686e-05
Cluster-17807.139738	Cluster-17807.53076	0.928861	1.27233e-05
Cluster-17807.139738	Cluster-17807.88082	0.929581	1.21066e-05
Cluster-17807.54348	Cluster-17807.108533	0.930894	1.10445e-05
Cluster-17807.54348	Cluster-17807.3781	0.931186	1.08186e-05
Cluster-17807.109638	Cluster-17807.123836	0.931548	1.05433e-05
Cluster-17807.40553	Cluster-17807.88082	0.931658	1.0461e-05
Cluster-17807.59733	Cluster-17807.123349	0.93169	1.04372e-05
Cluster-17807.52820	Cluster-17807.57891	0.932302	9.98828e-06
Cluster-17807.110465	Cluster-17807.57891	0.932342	9.95967e-06
Cluster-17807.139738	Cluster-17807.91897	0.932445	9.88542e-06
Cluster-17807.54348	Cluster-17807.83885	0.932574	9.79369e-06
Cluster-17807.110465	Cluster-17807.91897	0.933056	9.45622e-06
Cluster-17807.103288	Cluster-17807.24005	0.933236	9.33285e-06
Cluster-17807.139738	Cluster-17807.123836	0.936015	7.58169e-06
Cluster-17807.109638	Cluster-17807.58722	0.938015	6.49074e-06
Cluster-17807.62712	Cluster-17807.58722	0.939644	5.69704e-06
Cluster-17807.54348	Cluster-17807.123349	0.939695	5.67343e-06
Cluster-17807.109638	Cluster-17807.91897	0.94028	5.40925e-06
Cluster-17807.54348	Cluster-17807.115184	0.940466	5.32721e-06
Cluster-17807.54348	Cluster-17807.129425	0.943413	4.15369e-06
Cluster-17807.52820	Cluster-17807.105936	0.944222	3.87055e-06
Cluster-17807.62712	Cluster-17807.91897	0.944463	3.78912e-06
Cluster-17807.139738	Cluster-17807.25794	0.948555	2.60237e-06
Cluster-17807.59733	Cluster-17807.3781	0.948576	2.59703e-06
Cluster-17807.54348	Cluster-17807.43182	0.950428	2.16882e-06
Cluster-17807.52820	Cluster-17807.83885	0.959471	8.04487e-07
Cluster-17807.109638	Cluster-17807.3781	0.961685	6.09738e-07
Cluster-17807.54348	Cluster-17807.58722	0.96352	4.78565e-07
Cluster-17807.59733	Cluster-17807.43182	0.964917	3.94602e-07
Cluster-17807.59733	Cluster-17807.129425	0.969885	1.85445e-07
Cluster-17807.62712	Cluster-17807.123349	0.97174	1.35365e-07
Cluster-17807.139738	Cluster-17807.3781	0.973423	9.98649e-08
Cluster-17807.109638	Cluster-17807.50535	0.973768	9.36096e-08
Cluster-17807.139738	Cluster-17807.58722	0.975762	6.32585e-08
Cluster-17807.59733	Cluster-17807.91897	0.981257	1.76535e-08
Cluster-17807.139738	Cluster-17807.50535	0.985897	4.29175e-09
Cluster-17807.54348	Cluster-17807.25794	0.986624	3.29684e-09
Cluster-17807.109638	Cluster-17807.88082	0.988007	1.9147e-09
Cluster-17807.78391	Cluster-17807.105936	0.0271922	0.933148
Cluster-17807.78391	Cluster-17807.108533	0.400005	0.197611
Cluster-17807.78391	Cluster-17807.115184	0.556532	0.0601995
Cluster-17807.78391	Cluster-17807.123349	0.445381	0.146782
Cluster-17807.78391	Cluster-17807.123836	0.113243	0.726026
Cluster-17807.78391	Cluster-17807.129425	0.247416	0.438163
Cluster-17807.78391	Cluster-17807.134258	0.481993	0.112557
Cluster-17807.78391	Cluster-17807.24005	0.358427	0.252598
Cluster-17807.78391	Cluster-17807.25794	0.361784	0.247858
Cluster-17807.78391	Cluster-17807.3558	-0.260248	0.413969
Cluster-17807.78391	Cluster-17807.3781	0.156914	0.626244
Cluster-17807.78391	Cluster-17807.38121	0.130327	0.686427
Cluster-17807.78391	Cluster-17807.43182	0.246275	0.440345
Cluster-17807.78391	Cluster-17807.50535	0.23689	0.458503
Cluster-17807.78391	Cluster-17807.53076	0.249801	0.433614
Cluster-17807.78391	Cluster-17807.57891	0.129179	0.689065
Cluster-17807.78391	Cluster-17807.58722	0.332287	0.291302
Cluster-17807.78391	Cluster-17807.58977	0.0421495	0.896518
Cluster-17807.78391	Cluster-17807.83885	0.357071	0.254527
Cluster-17807.78391	Cluster-17807.88082	0.134513	0.676829
Cluster-17807.78391	Cluster-17807.91897	0.171674	0.593689
Cluster-17807.78391	Cluster-27153.0	0.392307	0.207181
Cluster-17807.93175	Cluster-17807.105936	0.138226	0.668352
Cluster-17807.93175	Cluster-17807.108533	0.455168	0.137052
Cluster-17807.93175	Cluster-17807.115184	0.522153	0.0816088
Cluster-17807.93175	Cluster-17807.123349	0.424078	0.169465
Cluster-17807.93175	Cluster-17807.123836	0.214194	0.503824
Cluster-17807.93175	Cluster-17807.129425	0.231845	0.468408
Cluster-17807.93175	Cluster-17807.134258	0.473558	0.11992
Cluster-17807.93175	Cluster-17807.24005	0.386022	0.2152
Cluster-17807.93175	Cluster-17807.25794	0.369367	0.237345
Cluster-17807.93175	Cluster-17807.3558	-0.546681	0.0658799
Cluster-17807.93175	Cluster-17807.3781	0.17774	0.580502
Cluster-17807.93175	Cluster-17807.38121	0.305104	0.334883
Cluster-17807.93175	Cluster-17807.43182	0.218758	0.494554
Cluster-17807.93175	Cluster-17807.50535	0.236283	0.459689
Cluster-17807.93175	Cluster-17807.53076	0.297389	0.34786
Cluster-17807.93175	Cluster-17807.57891	0.195759	0.542031
Cluster-17807.93175	Cluster-17807.58722	0.352017	0.261795
Cluster-17807.93175	Cluster-17807.58977	0.24219	0.448206
Cluster-17807.93175	Cluster-17807.83885	0.408896	0.186902
Cluster-17807.93175	Cluster-17807.88082	0.255585	0.422683
Cluster-17807.93175	Cluster-17807.91897	0.213491	0.505259
Cluster-17807.93175	Cluster-27153.0	0.612154	0.0343697
Cluster-17807.112967	Cluster-17807.105936	0.13435	0.677201
Cluster-17807.112967	Cluster-17807.108533	0.0909791	0.778559
Cluster-17807.112967	Cluster-17807.115184	0.112834	0.726983
Cluster-17807.112967	Cluster-17807.123349	-0.0859175	0.79063
Cluster-17807.112967	Cluster-17807.123836	0.0254246	0.937485
Cluster-17807.112967	Cluster-17807.129425	-0.0171106	0.957908
Cluster-17807.112967	Cluster-17807.134258	0.0796259	0.805693
Cluster-17807.112967	Cluster-17807.24005	0.320938	0.309088
Cluster-17807.112967	Cluster-17807.25794	0.1135	0.725426
Cluster-17807.112967	Cluster-17807.3558	-0.351627	0.26236
Cluster-17807.112967	Cluster-17807.3781	-0.0438797	0.892292
Cluster-17807.112967	Cluster-17807.38121	0.344893	0.27224
Cluster-17807.112967	Cluster-17807.43182	-0.0243565	0.940108
Cluster-17807.112967	Cluster-17807.50535	-0.0322925	0.920641
Cluster-17807.112967	Cluster-17807.53076	0.207042	0.518503
Cluster-17807.112967	Cluster-17807.57891	0.127574	0.692763
Cluster-17807.112967	Cluster-17807.58722	0.0243057	0.940232
Cluster-17807.112967	Cluster-17807.58977	0.217986	0.496117
Cluster-17807.112967	Cluster-17807.83885	0.133843	0.678362
Cluster-17807.112967	Cluster-17807.88082	0.0355471	0.912668
Cluster-17807.112967	Cluster-17807.91897	-0.118895	0.712853
Cluster-17807.112967	Cluster-27153.0	0.341329	0.277555
Cluster-17807.48796	Cluster-17807.105936	0.0536812	0.8684
Cluster-17807.48796	Cluster-17807.108533	0.308168	0.329803
Cluster-17807.48796	Cluster-17807.115184	0.41147	0.183871
Cluster-17807.48796	Cluster-17807.123349	0.213915	0.504393
Cluster-17807.48796	Cluster-17807.123836	0.0270642	0.933462
Cluster-17807.48796	Cluster-17807.129425	0.0993138	0.758781
Cluster-17807.48796	Cluster-17807.134258	0.334838	0.287386
Cluster-17807.48796	Cluster-17807.24005	0.421549	0.172295
Cluster-17807.48796	Cluster-17807.25794	0.244444	0.443861
Cluster-17807.48796	Cluster-17807.3558	-0.390293	0.209731
Cluster-17807.48796	Cluster-17807.3781	0.0238486	0.941355
Cluster-17807.48796	Cluster-17807.38121	0.21091	0.510542
Cluster-17807.48796	Cluster-17807.43182	0.114219	0.723747
Cluster-17807.48796	Cluster-17807.50535	0.0558532	0.863119
Cluster-17807.48796	Cluster-17807.53076	0.187177	0.56022
Cluster-17807.48796	Cluster-17807.57891	0.102053	0.752309
Cluster-17807.48796	Cluster-17807.58722	0.15214	0.636911
Cluster-17807.48796	Cluster-17807.58977	0.100602	0.755734
Cluster-17807.48796	Cluster-17807.83885	0.284354	0.370383
Cluster-17807.48796	Cluster-17807.88082	0.0625825	0.84679
Cluster-17807.48796	Cluster-17807.91897	0.0185926	0.954266
Cluster-17807.48796	Cluster-27153.0	0.467163	0.125709

## Sheet: Sheet2
Gene ID	Gene Cluster ID	TF ID	TF Cluster ID	Correlation	P-value
GAD2	Cluster-17807.62712	APRR1	Cluster-17807.53076	0.80342	0.00164473
GAPCP2	Cluster-17807.128412	HAC5	Cluster-17807.3558	-0.803869	0.00162735
PGK3	Cluster-17807.74344	DOF2.1	Cluster-27153.0	0.804528	0.00160208
AMY2	Cluster-17807.40553	HAC5	Cluster-17807.3558	-0.804692	0.00159585
GAD2	Cluster-17807.110465	bHLH137	Cluster-17807.83885	0.806041	0.00154523
ProDH1	Cluster-17807.114921	ARF18	Cluster-17807.43182	0.807208	0.00150244
P4H7	Cluster-17807.85342	RPP1	Cluster-17807.108533	0.808262	0.00146459
GAPCP2	Cluster-17807.128412	NAC71	Cluster-17807.3781	0.8096	0.00141761
GAD2	Cluster-17807.139738	MYB124	Cluster-17807.115184	0.810093	0.00140058
AMY2	Cluster-17807.40553	C3H34	Cluster-17807.123349	0.811413	0.0013558
GAPCP2	Cluster-17807.128412	ARF17	Cluster-17807.123836	0.811879	0.00134024
GAD2	Cluster-17807.139738	ARF19	Cluster-17807.134258	0.812096	0.00133303
GAPCP2	Cluster-17807.128412	WRKY32	Cluster-17807.88082	0.812377	0.00132379
AMY2	Cluster-17807.52820	APRR1	Cluster-17807.53076	0.813259	0.00129499
AMY2	Cluster-17807.40553	ARF17	Cluster-17807.123836	0.81331	0.00129336
GAL10	Cluster-17807.109308	ARF18	Cluster-17807.43182	0.813696	0.0012809
GAPCP2	Cluster-17807.128412	ARF19	Cluster-17807.134258	0.814031	0.00127021
AMY2	Cluster-17807.103288	TGA3	Cluster-17807.91897	0.814198	0.00126488
ISA3	Cluster-17807.54348	TOE3	Cluster-17807.58977	0.814276	0.00126243
AMY2	Cluster-17807.40553	C3H58	Cluster-17807.58722	0.814342	0.00126032
GAD2	Cluster-17807.109638	C3H43	Cluster-17807.38121	0.81442	0.00125784
PGK3	Cluster-17807.74344	HAC5	Cluster-17807.3558	-0.817727	0.00115652
GAPCP2	Cluster-17807.128412	ATP-PFK 4	Cluster-17807.50535	0.817915	0.00115097
AMY2	Cluster-17807.103288	NAC71	Cluster-17807.3781	0.818511	0.00113346
P5CDH	Cluster-17807.123116	MYB124	Cluster-17807.115184	0.820649	0.00107234
GAL10	Cluster-17807.109308	APRR1	Cluster-17807.57891	0.822297	0.00102701
P5CDH	Cluster-17807.85810	TOE3	Cluster-17807.58977	0.824294	0.000974035
GAPCP2	Cluster-17807.128412	bHLH137	Cluster-17807.83885	0.824368	0.000972116
AMY2	Cluster-17807.103288	MYB124	Cluster-17807.115184	0.824814	0.000960597
AMY2	Cluster-17807.40553	ARF19	Cluster-17807.134258	0.825432	0.000944825
HPR3	Cluster-17807.87568	bHLH137	Cluster-17807.83885	0.825687	0.000938358
PGK3	Cluster-17807.110566	TGA3	Cluster-17807.91897	0.826386	0.000920846
GAL10	Cluster-17807.109308	bZIP11	Cluster-17807.129425	0.826778	0.000911143
AMY2	Cluster-17807.103288	ATP-PFK 4	Cluster-17807.50535	0.826797	0.000910656
POP2	Cluster-17807.65476	TGA3	Cluster-17807.91897	0.827549	0.000892268
GAL10	Cluster-17807.109308	APRR1	Cluster-17807.53076	0.828333	0.000873386
ISA3	Cluster-17807.54348	DOF2.1	Cluster-27153.0	0.828587	0.000867326
GAD2	Cluster-17807.139738	bHLH137	Cluster-17807.83885	0.82879	0.000862526
GAD2	Cluster-17807.62712	DOF2.1	Cluster-27153.0	0.829037	0.000856688
HK1	Cluster-17807.59733	C3H43	Cluster-17807.24005	0.829908	0.000836392
HPR3	Cluster-17807.87568	C3H43	Cluster-17807.24005	0.83004	0.000833355
ProDH1	Cluster-17807.114921	HAC5	Cluster-17807.3558	-0.830393	0.000825253
GAD2	Cluster-17807.109638	ARF19	Cluster-17807.134258	0.830749	0.000817152
P5CDH	Cluster-17807.85810	TGA3	Cluster-17807.91897	0.831886	0.000791653
HK1	Cluster-17807.59733	APRR1	Cluster-17807.105936	0.831979	0.000789606
P4H7	Cluster-17807.85342	TGA3	Cluster-17807.91897	0.835329	0.000718227
ProDH1	Cluster-17807.114921	NAC71	Cluster-17807.3781	0.83561	0.000712488
AMY2	Cluster-17807.103288	C3H58	Cluster-17807.58722	0.835792	0.000708775
AMY2	Cluster-17807.52820	DOF2.1	Cluster-27153.0	0.836171	0.00070111
AMY2	Cluster-17807.40553	ERF039	Cluster-17807.25794	0.836332	0.000697875
ISA3	Cluster-17807.54348	APRR1	Cluster-17807.105936	0.836367	0.000697165
ISA3	Cluster-17807.54348	C3H43	Cluster-17807.38121	0.837071	0.000683157
POP2	Cluster-17807.65476	NAC71	Cluster-17807.3781	0.837194	0.000680724
GAD2	Cluster-17807.110465	APRR1	Cluster-17807.53076	0.837232	0.000679969
AMY2	Cluster-17807.103288	bHLH137	Cluster-17807.83885	0.837236	0.000679896
GAD2	Cluster-17807.110465	RPP1	Cluster-17807.108533	0.837653	0.000671726
HK1	Cluster-17807.59733	APRR1	Cluster-17807.53076	0.838079	0.000663453
GAD2	Cluster-17807.110465	C3H58	Cluster-17807.58722	0.839269	0.000640796
GAD2	Cluster-17807.109638	APRR1	Cluster-17807.105936	0.839423	0.000637897
HPR3	Cluster-17807.87568	ERF039	Cluster-17807.25794	0.839549	0.000635547
GAD2	Cluster-17807.62712	APRR1	Cluster-17807.57891	0.840054	0.000626175
AMY2	Cluster-17807.40553	APRR1	Cluster-17807.105936	0.841433	0.000601096
HPR3	Cluster-17807.87568	HAC5	Cluster-17807.3558	-0.841776	0.000594989
GAL10	Cluster-17807.109308	C3H58	Cluster-17807.58722	0.843351	0.000567539
GAPCP2	Cluster-17807.128412	ERF039	Cluster-17807.25794	0.844502	0.000548111
GAD2	Cluster-17807.62712	ARF17	Cluster-17807.123836	0.845385	0.000533559
GAPCP2	Cluster-17807.128412	TGA3	Cluster-17807.91897	0.845826	0.000526412
P5CDH	Cluster-17807.85810	C3H58	Cluster-17807.58722	0.846661	0.00051306
AMY2	Cluster-17807.52820	C3H34	Cluster-17807.123349	0.847863	0.000494312
ProDH1	Cluster-17807.114921	ARF17	Cluster-17807.123836	0.848701	0.00048157
GAPCP2	Cluster-17807.128412	MYB124	Cluster-17807.115184	0.849472	0.00047006
POP2	Cluster-17807.65476	ATP-PFK 4	Cluster-17807.50535	0.849899	0.000463778
AMY2	Cluster-17807.40553	RPP1	Cluster-17807.108533	0.850066	0.00046134
HPR3	Cluster-17807.87568	C3H34	Cluster-17807.123349	0.850709	0.00045204
AMY2	Cluster-17807.52820	C3H58	Cluster-17807.58722	0.85143	0.000441798
GAD2	Cluster-17807.110465	ERF039	Cluster-17807.25794	0.851941	0.000434639
AMY2	Cluster-17807.103288	DOF2.1	Cluster-27153.0	0.852458	0.000427499
HPR3	Cluster-17807.87568	ARF19	Cluster-17807.134258	0.85248	0.000427199
HK1	Cluster-17807.59733	MYB124	Cluster-17807.115184	0.85432	0.000402509
ISA3	Cluster-17807.54348	ARF17	Cluster-17807.123836	0.854725	0.000397239
GAD2	Cluster-17807.110465	C3H43	Cluster-17807.38121	0.856034	0.000380535
AMY2	Cluster-17807.52820	TOE3	Cluster-17807.58977	0.856957	0.000369086
HK1	Cluster-17807.59733	ARF19	Cluster-17807.134258	0.857145	0.000366797
GAD2	Cluster-17807.109638	RPP1	Cluster-17807.108533	0.857939	0.000357214
AMY2	Cluster-17807.40553	ATP-PFK 4	Cluster-17807.50535	0.857941	0.000357184
ISA3	Cluster-17807.54348	WRKY32	Cluster-17807.88082	0.859541	0.000338473
ProDH1	Cluster-17807.114921	WRKY32	Cluster-17807.88082	0.860261	0.000330306
GAD2	Cluster-17807.109638	C3H34	Cluster-17807.123349	0.860518	0.000327422
GAD2	Cluster-17807.110465	ATP-PFK 4	Cluster-17807.50535	0.860814	0.000324141
ProDH1	Cluster-17807.114921	bZIP11	Cluster-17807.129425	0.861548	0.000316087
P5CDH	Cluster-17807.85810	APRR1	Cluster-17807.57891	0.861858	0.000312737
P5CDH	Cluster-17807.85810	C3H43	Cluster-17807.24005	0.861902	0.000312264
HK1	Cluster-17807.59733	bHLH137	Cluster-17807.83885	0.862975	0.000300885
GAD2	Cluster-17807.139738	RPP1	Cluster-17807.108533	0.863218	0.000298348
GAD2	Cluster-17807.62712	ARF19	Cluster-17807.134258	0.863279	0.000297721
PGK3	Cluster-17807.110566	WRKY32	Cluster-17807.88082	0.86536	0.000276755
HK1	Cluster-17807.59733	ARF17	Cluster-17807.123836	0.866185	0.000268767
GAL10	Cluster-17807.109308	WRKY32	Cluster-17807.88082	0.866617	0.00026466
AMY2	Cluster-17807.40553	bZIP11	Cluster-17807.129425	0.867007	0.000260987
P5CDH	Cluster-17807.85810	bZIP11	Cluster-17807.129425	0.867776	0.00025387
AMY2	Cluster-17807.103288	WRKY32	Cluster-17807.88082	0.867786	0.000253784
AMY2	Cluster-17807.40553	APRR1	Cluster-17807.57891	0.867906	0.000252684
ProDH1	Cluster-17807.114921	RPP1	Cluster-17807.108533	0.867973	0.000252071
AMY2	Cluster-17807.40553	TOE3	Cluster-17807.58977	0.868726	0.000245292
GAD2	Cluster-17807.110465	ARF17	Cluster-17807.123836	0.869147	0.000241557
AMY2	Cluster-17807.52820	NAC71	Cluster-17807.3781	0.870836	0.000227038
GAPCP2	Cluster-17807.128412	DOF2.1	Cluster-27153.0	0.873721	0.000203816
GAD2	Cluster-17807.62712	WRKY32	Cluster-17807.88082	0.874331	0.000199152
AMY2	Cluster-17807.103288	APRR1	Cluster-17807.53076	0.874347	0.000199037
AMY2	Cluster-17807.52820	bZIP11	Cluster-17807.129425	0.874784	0.000195748
AMY2	Cluster-17807.52820	C3H43	Cluster-17807.38121	0.874881	0.000195026
AMY2	Cluster-17807.52820	RPP1	Cluster-17807.108533	0.876375	0.000184131
AMY2	Cluster-17807.40553	NAC71	Cluster-17807.3781	0.876438	0.000183684
AMY2	Cluster-17807.103288	bZIP11	Cluster-17807.129425	0.877467	0.000176483
P5CDH	Cluster-17807.85810	RPP1	Cluster-17807.108533	0.877973	0.000173018
PGK3	Cluster-17807.110566	NAC71	Cluster-17807.3781	0.87806	0.000172431
GAD2	Cluster-17807.62712	bZIP11	Cluster-17807.129425	0.879886	0.000160414
AMY2	Cluster-17807.52820	MYB124	Cluster-17807.115184	0.879989	0.000159751
GAL10	Cluster-17807.109308	TGA3	Cluster-17807.91897	0.880576	0.000156044
GAPCP2	Cluster-17807.128412	C3H58	Cluster-17807.58722	0.880752	0.000154942
P5CDH	Cluster-17807.85810	APRR1	Cluster-17807.105936	0.881271	0.00015174
GAPCP2	Cluster-17807.128412	RPP1	Cluster-17807.108533	0.881526	0.000150185
HK1	Cluster-17807.59733	WRKY32	Cluster-17807.88082	0.881689	0.000149195
HPR3	Cluster-17807.87568	MYB124	Cluster-17807.115184	0.881783	0.000148632
PGK3	Cluster-17807.110566	ATP-PFK 4	Cluster-17807.50535	0.88179	0.000148584
GAD2	Cluster-17807.62712	MYB124	Cluster-17807.115184	0.883245	0.000140023
AMY2	Cluster-17807.103288	HAC5	Cluster-17807.3558	-0.884877	0.000130875
GAD2	Cluster-17807.62712	bHLH137	Cluster-17807.83885	0.886563	0.000121928
AMY2	Cluster-17807.103288	ARF18	Cluster-17807.43182	0.886692	0.000121261
AMY2	Cluster-17807.103288	RPP1	Cluster-17807.108533	0.888236	0.000113526
P5CDH	Cluster-17807.85810	bHLH137	Cluster-17807.83885	0.891091	0.000100247
POP2	Cluster-17807.65476	ARF17	Cluster-17807.123836	0.892365	9.4728e-05
P5CDH	Cluster-17807.85810	C3H34	Cluster-17807.123349	0.892753	9.3096e-05
AMY2	Cluster-17807.52820	TGA3	Cluster-17807.91897	0.893032	9.1933e-05
PGK3	Cluster-17807.110566	ARF17	Cluster-17807.123836	0.893493	9.0041e-05
AMY2	Cluster-17807.103288	ARF19	Cluster-17807.134258	0.89367	8.9322e-05
POP2	Cluster-17807.65476	WRKY32	Cluster-17807.88082	0.893793	8.8827e-05
AMY2	Cluster-17807.103288	APRR1	Cluster-17807.105936	0.894059	8.7762e-05
GAD2	Cluster-17807.139738	APRR1	Cluster-17807.57891	0.895085	8.3742e-05
P5CDH	Cluster-17807.85810	ERF039	Cluster-17807.25794	0.895168	8.3425e-05
AMY2	Cluster-17807.40553	ARF18	Cluster-17807.43182	0.896424	7.8715e-05
ISA3	Cluster-17807.54348	ARF19	Cluster-17807.134258	0.896648	7.7899e-05
AMY2	Cluster-17807.52820	ERF039	Cluster-17807.25794	0.897442	7.5055e-05
GAD2	Cluster-17807.109638	TOE3	Cluster-17807.58977	0.897501	7.4847e-05
GAD2	Cluster-17807.62712	ARF18	Cluster-17807.43182	0.897531	7.474e-05
GAD2	Cluster-17807.62712	ATP-PFK 4	Cluster-17807.50535	0.897713	7.4103e-05
GAL10	Cluster-17807.109308	ATP-PFK 4	Cluster-17807.50535	0.898577	7.1134e-05
HK1	Cluster-17807.59733	APRR1	Cluster-17807.57891	0.898971	6.9811e-05
AMY2	Cluster-17807.52820	C3H43	Cluster-17807.24005	0.901715	6.112e-05
ISA3	Cluster-17807.54348	C3H43	Cluster-17807.24005	0.902378	5.9153e-05
HK1	Cluster-17807.59733	C3H58	Cluster-17807.58722	0.902652	5.8356e-05
GAD2	Cluster-17807.110465	TOE3	Cluster-17807.58977	0.904011	5.4523e-05
GAD2	Cluster-17807.110465	WRKY32	Cluster-17807.88082	0.904069	5.4364e-05
HPR3	Cluster-17807.87568	RPP1	Cluster-17807.108533	0.904548	5.3063e-05
GAD2	Cluster-17807.110465	ARF18	Cluster-17807.43182	0.904998	5.1864e-05
AMY2	Cluster-17807.103288	ERF039	Cluster-17807.25794	0.905272	5.1147e-05
HPR3	Cluster-17807.87568	DOF2.1	Cluster-27153.0	0.905577	5.0355e-05
GAD2	Cluster-17807.62712	NAC71	Cluster-17807.3781	0.905623	5.0236e-05
ProDH1	Cluster-17807.114921	TGA3	Cluster-17807.91897	0.905918	4.948e-05
GAD2	Cluster-17807.139738	C3H34	Cluster-17807.123349	0.905982	4.932e-05
AMY2	Cluster-17807.40553	TGA3	Cluster-17807.91897	0.907002	4.6784e-05
AMY2	Cluster-17807.52820	ARF18	Cluster-17807.43182	0.907325	4.6001e-05
HK1	Cluster-17807.59733	ATP-PFK 4	Cluster-17807.50535	0.908078	4.4221e-05
P5CDH	Cluster-17807.85810	MYB124	Cluster-17807.115184	0.909606	4.0774e-05
P5CDH	Cluster-17807.85810	ARF18	Cluster-17807.43182	0.909699	4.057e-05
GAD2	Cluster-17807.139738	bZIP11	Cluster-17807.129425	0.910199	3.9493e-05
GAD2	Cluster-17807.62712	RPP1	Cluster-17807.108533	0.91133	3.7141e-05
AMY2	Cluster-17807.103288	APRR1	Cluster-17807.57891	0.911545	3.6705e-05
AMY2	Cluster-17807.103288	C3H43	Cluster-17807.38121	0.911611	3.6574e-05
GAD2	Cluster-17807.110465	bZIP11	Cluster-17807.129425	0.911621	3.6553e-05
GAD2	Cluster-17807.109638	APRR1	Cluster-17807.53076	0.911647	3.6501e-05
GAD2	Cluster-17807.62712	ERF039	Cluster-17807.25794	0.911947	3.5904e-05
ISA3	Cluster-17807.54348	TGA3	Cluster-17807.91897	0.912607	3.4618e-05
GAD2	Cluster-17807.139738	ARF18	Cluster-17807.43182	0.91465	3.0864e-05
AMY2	Cluster-17807.103288	TOE3	Cluster-17807.58977	0.914682	3.081e-05
GAD2	Cluster-17807.110465	NAC71	Cluster-17807.3781	0.915189	2.993e-05
HK1	Cluster-17807.59733	ERF039	Cluster-17807.25794	0.915651	2.9147e-05
GAPCP2	Cluster-17807.128412	C3H34	Cluster-17807.123349	0.915705	2.9057e-05
GAL10	Cluster-17807.109308	ARF17	Cluster-17807.123836	0.917612	2.6e-05
GAD2	Cluster-17807.109638	bZIP11	Cluster-17807.129425	0.919276	2.3547e-05
GAD2	Cluster-17807.109638	ERF039	Cluster-17807.25794	0.919948	2.2608e-05
GAD2	Cluster-17807.109638	ARF18	Cluster-17807.43182	0.921644	2.0372e-05
GAD2	Cluster-17807.110465	APRR1	Cluster-17807.105936	0.923294	1.8368e-05
HK1	Cluster-17807.59733	RPP1	Cluster-17807.108533	0.925152	1.63e-05
GAD2	Cluster-17807.109638	APRR1	Cluster-17807.57891	0.926171	1.5247e-05
ISA3	Cluster-17807.54348	ATP-PFK 4	Cluster-17807.50535	0.926344	1.5073e-05
ISA3	Cluster-17807.54348	APRR1	Cluster-17807.57891	0.92711	1.4325e-05
GAL10	Cluster-17807.109308	NAC71	Cluster-17807.3781	0.927774	1.3699e-05
ISA3	Cluster-17807.54348	APRR1	Cluster-17807.53076	0.928418	1.3114e-05
P5CDH	Cluster-17807.85810	ARF19	Cluster-17807.134258	0.928469	1.3069e-05
GAD2	Cluster-17807.139738	APRR1	Cluster-17807.53076	0.928861	1.2723e-05
GAD2	Cluster-17807.139738	WRKY32	Cluster-17807.88082	0.929581	1.2107e-05
ISA3	Cluster-17807.54348	RPP1	Cluster-17807.108533	0.930894	1.1044e-05
ISA3	Cluster-17807.54348	NAC71	Cluster-17807.3781	0.931186	1.0819e-05
GAD2	Cluster-17807.109638	ARF17	Cluster-17807.123836	0.931548	1.0543e-05
AMY2	Cluster-17807.40553	WRKY32	Cluster-17807.88082	0.931658	1.0461e-05
HK1	Cluster-17807.59733	C3H34	Cluster-17807.123349	0.93169	1.0437e-05
AMY2	Cluster-17807.52820	APRR1	Cluster-17807.57891	0.932302	9.988e-06
GAD2	Cluster-17807.110465	APRR1	Cluster-17807.57891	0.932342	9.96e-06
GAD2	Cluster-17807.139738	TGA3	Cluster-17807.91897	0.932445	9.885e-06
ISA3	Cluster-17807.54348	bHLH137	Cluster-17807.83885	0.932574	9.794e-06
GAD2	Cluster-17807.110465	TGA3	Cluster-17807.91897	0.933056	9.456e-06
AMY2	Cluster-17807.103288	C3H43	Cluster-17807.24005	0.933236	9.333e-06
GAD2	Cluster-17807.139738	ARF17	Cluster-17807.123836	0.936015	7.582e-06
GAD2	Cluster-17807.109638	C3H58	Cluster-17807.58722	0.938015	6.491e-06
GAD2	Cluster-17807.62712	C3H58	Cluster-17807.58722	0.939644	5.697e-06
ISA3	Cluster-17807.54348	C3H34	Cluster-17807.123349	0.939695	5.673e-06
GAD2	Cluster-17807.109638	TGA3	Cluster-17807.91897	0.94028	5.409e-06
ISA3	Cluster-17807.54348	MYB124	Cluster-17807.115184	0.940466	5.327e-06
ISA3	Cluster-17807.54348	bZIP11	Cluster-17807.129425	0.943413	4.154e-06
AMY2	Cluster-17807.52820	APRR1	Cluster-17807.105936	0.944222	3.871e-06
GAD2	Cluster-17807.62712	TGA3	Cluster-17807.91897	0.944463	3.789e-06
GAD2	Cluster-17807.139738	ERF039	Cluster-17807.25794	0.948555	2.602e-06
HK1	Cluster-17807.59733	NAC71	Cluster-17807.3781	0.948576	2.597e-06
ISA3	Cluster-17807.54348	ARF18	Cluster-17807.43182	0.950428	2.169e-06
AMY2	Cluster-17807.52820	bHLH137	Cluster-17807.83885	0.959471	8.04e-07
GAD2	Cluster-17807.109638	NAC71	Cluster-17807.3781	0.961685	6.1e-07
ISA3	Cluster-17807.54348	C3H58	Cluster-17807.58722	0.96352	4.79e-07
HK1	Cluster-17807.59733	ARF18	Cluster-17807.43182	0.964917	3.95e-07
HK1	Cluster-17807.59733	bZIP11	Cluster-17807.129425	0.969885	1.85e-07
GAD2	Cluster-17807.62712	C3H34	Cluster-17807.123349	0.97174	1.35e-07
GAD2	Cluster-17807.139738	NAC71	Cluster-17807.3781	0.973423	1e-07
GAD2	Cluster-17807.109638	ATP-PFK 4	Cluster-17807.50535	0.973768	9.4e-08
GAD2	Cluster-17807.139738	C3H58	Cluster-17807.58722	0.975762	6.3e-08
HK1	Cluster-17807.59733	TGA3	Cluster-17807.91897	0.981257	1.8e-08
GAD2	Cluster-17807.139738	ATP-PFK 4	Cluster-17807.50535	0.985897	4e-09
ISA3	Cluster-17807.54348	ERF039	Cluster-17807.25794	0.986624	3e-09
GAD2	Cluster-17807.109638	WRKY32	Cluster-17807.88082	0.988007	2e-09
