# Supplementary material for: Transcriptome-Based Screening of Candidate Low-Temperature-Associated Genes and Analysis of the BocARR-B Transcription Factor Gene Family in Kohlrabi (Brassica oleracea L. var. caulorapa L.)
Source: Int J Mol Sci. 2024 Aug 27;25(17):9261. doi: 10.3390/ijms25179261 (PMC11394831; doi:10.3390/ijms25179261)
Supplement: Supplementary file 1 [file ijms-25-09261-s001.zip › Table S9.xlsx]

## Sheet: Sheet1
name	forward primer (5'-3')	reversed primer (5'-3')
TIP41	TGAAGAGCAGATTGATTTGGCT	ACACTCCATTGTCAGCCAGTT
BocARR-B4	ATGTTAAATCCGGGTCAGGG	AACCGTTCTTGTTCTTTCGTAGC
BocARR-B5	AGCGATCAGTTTCCTTGTGG	CTTCAGGACGAATCGGCTTA
BocARR-B7	GGAGGAGTGTCACAGCACCA	GCTTAGAGTTCATCGCAGGAG
BocARR-B8	GCTCAAGGAAGCGGATAGAA	TAGAGTTCATCGCAGGAGGC
BocARR-B9	GGATCGGGTAACGAAGGTGT	ATGCTTGTGGGTGACCTTCT
BocARR-B10	GGATCGGGTAACGAAGGTGT	CCCATTATTTGGAGGGAACG
BocARR-B11	CAACGAAGGGAACAACTGGA	CTGGAGGTGACTGGCTACATT
BocARR-B12	CAACGAAGGGAACAACTGGA	CTGTATTTCTGGAGGTGACTGG
BocARR-B14	ACTACCTGCTGAAGCCGATAA	CTTTACTCCACCAGAATAACACTTT
BocARR-B16	GTTTCCAGCGGGTCTACGAG	GAAGCAGAGTCAATGCGATC
BocARR-B19	GTTGAAAGGAGTGACCCACG	TTCCAGAATGTTCCGAGACG
